# Supplementary material for: Characterization of Glycolysis-Associated Molecules in the Tumor Microenvironment Revealed by Pan-Cancer Tissues and Lung Cancer Single Cell Data
Source: Cancers (Basel). 2020 Jul 4;12(7):1788. doi: 10.3390/cancers12071788 (PMC7408567; doi:10.3390/cancers12071788)
Supplement: Supplementary file 1 [file cancers-12-01788-s001.zip]

Archive with 21 entries (18 files):
- Supplementary Files/
- Supplementary Files/Supplementary Figures/
- Supplementary Files/Supplementary Figures/SF1.pdf
- Supplementary Files/Supplementary Figures/SF2.pdf
- Supplementary Files/Supplementary Figures/SF3.pdf
- Supplementary Files/Supplementary Figures/SF4.pdf
- Supplementary Files/Supplementary Figures/SF5.pdf
- Supplementary Files/Supplementary Figures/SF6.pdf
- Supplementary Files/Supplementary Figures/SF7.pdf
- Supplementary Files/Supplementary Figures/SF8.pdf
- Supplementary Files/Supplementary Tables/
- Supplementary Files/Supplementary Tables/Table S1. TCGA cancer type descriptions and the clinical information.xlsx
- Supplementary Files/Supplementary Tables/Table S10. Association of glycolysis and P4HA1, HSPA8 in hypoxia microenvironment..xlsx
- Supplementary Files/Supplementary Tables/Table S2. Univariate and multivariate Cox regression analysis of the glycolysis score and survival of cancer patients in TCGA.xlsx
- Supplementary Files/Supplementary Tables/Table S3. Glycolysis-associated  SNAs in 25 cancer types.xlsx
- Supplementary Files/Supplementary Tables/Table S4. Glycolysis-associated CNAs in 25 cancer types.xlsx
- Supplementary Files/Supplementary Tables/Table S5. Pan-cancer regions of significant CNAs and aneuploidy score.xlsx
- Supplementary Files/Supplementary Tables/Table S6. Correlation coefficient of glycolysis score and other signature score.xlsx
- Supplementary Files/Supplementary Tables/Table S7. Signatures of cancer hallmarks.xlsx
- Supplementary Files/Supplementary Tables/Table S8. DEGs and pathways of glycilysis high verse low tumors and single cells.xlsx
- Supplementary Files/Supplementary Tables/Table S9. Correlation between DEGs with glycolysis score.xlsx
