# Supplementary material for: Characterization of Glycolysis-Associated Molecules in the Tumor Microenvironment Revealed by Pan-Cancer Tissues and Lung Cancer Single Cell Data
Source: Cancers (Basel). 2020 Jul 4;12(7):1788. doi: 10.3390/cancers12071788 (PMC7408567; doi:10.3390/cancers12071788)
Supplement: Supplementary file 1 [file cancers-12-01788-s001.zip › Supplementary Files/Supplementary Tables/Table S1. TCGA cancer type descriptions and the clinical information.xlsx]

## Sheet: 1
Supplementary Table 1-1. TCGA tumor type descriptions and the sample size
Cancer Type	Description	Size	Normal tissues (≥30)	High-glycolysis(top 30% in each cancer type)	Low-glycolysis(bottom 30% in each cancer type)	High-glycolysis(top 30% in all cancer types)	Low-glycolysis(bottom 30% in all cancer types)
Pan-cancer		9229		2769	2769
BLCA	Bladder urothelial carcinoma	408		123	123	158	68
BRCA	Breast invasive carcinoma	1091	113	328	328	108	502
CESC	Cervical squamous cell carcinoma and endocervical adenocarcinoma	304		91	91	155	21
COAD	Colon adenocarcinoma	456	41	137	137	288	11
ESCA	Esophageal carcinoma	161		49	49	16	76
GBM	Glioblastoma multiforme	154		46	46	62	7
HNSC	Head and neck squamous cell carcinoma	500	44	150	150	406	2
KIRC	Kidney renal clear cell carcinoma	530	72	159	159	427	15
KIRP	Kidney renal papillary cell carcinoma	288	32	87	87	125	20
LGG	Lower grade glioma	511		154	154	18	100
LIHC	Liver hepatocellular carcinoma	371	50	112	112	7	166
LUAD	Lung adenocarcinoma	513	59	154	154	111	116
LUSC	Lung squamous cell carcinoma	501	49	151	151	351	19
OV	Ovarian serous cystadenocarcinoma	374		112	112	34	104
PAAD	Pancreatic adenocarcinoma	177		53	53	38	59
PCPG	Pheochromocytoma and paraganglioma	178		54	54	18	33
PRAD	Prostate adenocarcinoma	495	52	149	149	3	457
READ	Rectum adenocarcinoma	166		50	50	96	7
SARC	Sarcoma	259		78	78	44	77
SKCM	Skin cutaneous melanoma	103		31	31	66	7
STAD	Stomach adenocarcinoma	375	32	113	113	17	249
TGCT	Testicular Germ Cell Tumors	150		45	45	49	32
THCA	Thyroid carcinoma	502	58	151	151	0	423
THYM	Thymoma	119		36	36	3	83
UCEC	Uterine corpus endometrial carcinoma	543	35	163	163	169	115

## Sheet: 2
Supplementary Table 1-2. The clinical information of tumor patients.
sample_id	cancer_type	project_id	vital_status	days_to_last_followup	days_to_death	age	gender	pathologic_stage	pathologic_T	pathologic_N	pathologic_M	therapy_type	radiation_therapy	history_of_neoadjuvant_treatment	days	months
TCGA-4Z-AA7Y	BLCA	TCGA-BLCA	Alive	1459	missing	60	MALE	Stage II	T2a	N0	M0	missing	NO	No	1459	48.6333
TCGA-ZF-A9RE	BLCA	TCGA-BLCA	Dead	missing	106	78	FEMALE	Stage II	missing	missing	MX	missing	YES	No	106	3.53333
TCGA-YC-A89H	BLCA	TCGA-BLCA	Alive	315	missing	78	FEMALE	Stage II	missing	missing	MX	Chemotherapy	NO	No	315	10.5
TCGA-CF-A3MG	BLCA	TCGA-BLCA	Alive	0	missing	48	MALE	Stage II	T2	N0	M0	missing	NO	No
TCGA-FD-A3SM	BLCA	TCGA-BLCA	Alive	186	547	70	MALE	Stage IV	T3a	N2	M1	missing	NO	No
TCGA-XF-AAN3	BLCA	TCGA-BLCA	Alive	2625	missing	76	MALE	Stage IV	T3b	N2	MX	Chemotherapy	NO	No	2625	87.5
TCGA-FT-A61P	BLCA	TCGA-BLCA	Alive	197	missing	76	MALE	Stage IV	T3b	N2	MX	missing	NO	No	197	6.56667
TCGA-BT-A20N	BLCA	TCGA-BLCA	Dead	missing	795	72	MALE	Stage III	T3a	N0	MX	Chemotherapy	NO	No	795	26.5
TCGA-FJ-A871	BLCA	TCGA-BLCA	Dead	missing	272	49	MALE	Stage III	T3b	NX	MX	Chemotherapy	NO	No	272	9.06667
TCGA-UY-A8OC	BLCA	TCGA-BLCA	Dead	missing	0	90	MALE	Stage IV	T4	N1	MX	missing	NO	No
TCGA-K4-A54R	BLCA	TCGA-BLCA	Alive	320	missing	59	MALE	Stage II	T2b	N0	MX	missing	NO	No	320	10.6667
TCGA-DK-A3X2	BLCA	TCGA-BLCA	Dead	missing	547	85	MALE	Stage IV	T3	N2	M0	missing	NO	No	547	18.2333
TCGA-YC-A9TC	BLCA	TCGA-BLCA	Dead	missing	20	71	MALE	Stage IV	missing	missing	M1	missing	YES	No	20	0.666667
TCGA-HQ-A5ND	BLCA	TCGA-BLCA	Dead	missing	274	78	MALE	Stage IV	T3b	N1	M0	missing	NO	No	274	9.13333
TCGA-ZF-AA53	BLCA	TCGA-BLCA	Alive	1761	missing	60	MALE	Stage II	T2	NX	M0	Chemotherapy	NO	No	1761	58.7
TCGA-GU-A42Q	BLCA	TCGA-BLCA	Alive	231	344	67	MALE	Stage III	T3b	N0	M0	missing	NO	No
TCGA-DK-A3IM	BLCA	TCGA-BLCA	Alive	238	248	76	MALE	Stage III	T3	N0	M0	missing	missing	No
TCGA-DK-AA77	BLCA	TCGA-BLCA	Alive	323	missing	61	MALE	Stage II	T2a	N0	M0	Immunotherapy	NO	No	323	10.7667
TCGA-XF-A9T8	BLCA	TCGA-BLCA	Dead	missing	418	64	MALE	Stage III	T3b	N0	MX	missing	missing	No	418	13.9333
TCGA-DK-A3WW	BLCA	TCGA-BLCA	Alive	252	missing	57	MALE	Stage III	T3	N0	M0	Chemotherapy	NO	No	252	8.4
TCGA-C4-A0F1	BLCA	TCGA-BLCA	Alive	89	missing	71	MALE	Stage III	T3b	N0	M0	missing	missing	No	89	2.96667
TCGA-DK-A1AB	BLCA	TCGA-BLCA	Alive	271	508	74	FEMALE	Stage IV	T4a	N2	M0	missing	NO	No
TCGA-ZF-AA56	BLCA	TCGA-BLCA	Dead	missing	259	79	FEMALE	Stage III	T4a	N0	MX	missing	NO	No	259	8.63333
TCGA-ZF-AA4N	BLCA	TCGA-BLCA	Dead	missing	88	74	MALE	Stage II	missing	missing	missing	missing	NO	No	88	2.93333
TCGA-CF-A9FH	BLCA	TCGA-BLCA	Alive	-64	missing	85	MALE	Stage II	T2	N0	M0	missing	NO	No	0	0
TCGA-2F-A9KQ	BLCA	TCGA-BLCA	Alive	2555	missing	69	MALE	Stage III	T3a	N0	M0	missing	NO	No	2555	85.1667
TCGA-UY-A8OB	BLCA	TCGA-BLCA	Alive	2000	missing	63	MALE	Stage IV	T3a	N1	MX	Chemotherapy	NO	No	2000	66.6667
TCGA-G2-A2EO	BLCA	TCGA-BLCA	Alive	997	1804	69	MALE	Stage III	T3a	N0	M0	missing	NO	No
TCGA-4Z-AA83	BLCA	TCGA-BLCA	Alive	1943	missing	52	MALE	Stage II	T2a	N0	M0	missing	NO	No	1943	64.7667
TCGA-C4-A0F0	BLCA	TCGA-BLCA	Alive	59	missing	60	MALE	Stage II	T2b	N0	M0	missing	missing	No	59	1.96667
TCGA-G2-A3IB	BLCA	TCGA-BLCA	Alive	214	220	66	MALE	Stage II	missing	NX	MX	Chemotherapy	NO	No
TCGA-4Z-AA7S	BLCA	TCGA-BLCA	Dead	missing	1064	66	MALE	Stage III	T4a	N0	M0	missing	NO	No	1064	35.4667
TCGA-XF-A9SJ	BLCA	TCGA-BLCA	Dead	missing	98	83	MALE	Stage IV	T3b	N2	MX	missing	NO	No	98	3.26667
TCGA-BL-A13J	BLCA	TCGA-BLCA	Dead	missing	81	65	MALE	Stage IV	T4	N2	M0	missing	NO	No	81	2.7
TCGA-G2-A2ES	BLCA	TCGA-BLCA	Alive	525	1004	85	MALE	Stage II	T3b	N0	M0	missing	NO	No
TCGA-FD-A3B5	BLCA	TCGA-BLCA	Dead	missing	272	86	MALE	Stage IV	T2b	N1	MX	missing	NO	No	272	9.06667
TCGA-ZF-AA5N	BLCA	TCGA-BLCA	Dead	missing	168	62	FEMALE	Stage IV	T2	NX	M1	missing	NO	No	168	5.6
TCGA-E7-A677	BLCA	TCGA-BLCA	Alive	42	missing	81	MALE	Stage II	T2b	N0	M0	missing	NO	No	42	1.4
TCGA-E7-A7DV	BLCA	TCGA-BLCA	Alive	37	missing	44	MALE	Stage IV	T4	N3	MX	missing	NO	No	37	1.23333
TCGA-BT-A0YX	BLCA	TCGA-BLCA	Alive	363	400	70	FEMALE	Stage III	T3b	N0	M0	missing	NO	No
TCGA-FD-A6TH	BLCA	TCGA-BLCA	Alive	67	131	63	MALE	Stage IV	T3	N2	MX	missing	NO	Yes
TCGA-XF-A9SY	BLCA	TCGA-BLCA	Alive	640	missing	60	FEMALE	Stage IV	T3b	N2	MX	Chemotherapy	NO	No	640	21.3333
TCGA-UY-A9PB	BLCA	TCGA-BLCA	Alive	660	missing	49	MALE	Stage III	T3a	N0	MX	missing	NO	No	660	22
TCGA-BT-A20P	BLCA	TCGA-BLCA	Dead	missing	544	81	FEMALE	Stage III	T3a	N0	M0	missing	NO	No	544	18.1333
TCGA-FD-A6TE	BLCA	TCGA-BLCA	Alive	125	missing	54	MALE	Stage IV	T3a	N2	MX	missing	NO	No	125	4.16667
TCGA-XF-A9T5	BLCA	TCGA-BLCA	Alive	2027	missing	78	FEMALE	Stage IV	T3a	N1	MX	Chemotherapy	NO	No	2027	67.5667
TCGA-CF-A3MH	BLCA	TCGA-BLCA	Alive	0	missing	75	MALE	Stage II	T2	N0	M0	missing	YES	No
TCGA-BT-A20X	BLCA	TCGA-BLCA	Dead	missing	251	56	MALE	Stage IV	T4a	N2	M0	missing	NO	No	251	8.36667
TCGA-ZF-AA5H	BLCA	TCGA-BLCA	Alive	583	missing	60	FEMALE	Stage IV	T3b	N2	M0	Chemotherapy	NO	No	583	19.4333
TCGA-CF-A1HS	BLCA	TCGA-BLCA	Alive	13	missing	75	FEMALE	Stage III	T3	N0	M0	missing	NO	No	13	0.433333
TCGA-DK-A6B0	BLCA	TCGA-BLCA	Alive	1966	missing	61	MALE	Stage II	T2b	N0	M0	missing	NO	No	1966	65.5333
TCGA-XF-A9T4	BLCA	TCGA-BLCA	Dead	missing	495	48	MALE	Stage IV	T2b	N1	MX	Chemotherapy	NO	No	495	16.5
TCGA-FD-A3N6	BLCA	TCGA-BLCA	Alive	242	missing	43	FEMALE	Stage II	T2b	N0	MX	missing	NO	No	242	8.06667
TCGA-PQ-A6FI	BLCA	TCGA-BLCA	Alive	372	missing	70	MALE	Stage II	T2a	N0	MX	missing	NO	No	372	12.4
TCGA-GU-AATQ	BLCA	TCGA-BLCA	Dead	missing	213	68	MALE	Stage III	T3b	N0	MX	missing	NO	No	213	7.1
TCGA-GC-A3RB	BLCA	TCGA-BLCA	Alive	137	missing	54	MALE	Stage III	T3b	N0	M0	missing	NO	No	137	4.56667
TCGA-GU-AATO	BLCA	TCGA-BLCA	Dead	missing	324	75	MALE	Stage IV	T4a	N2	MX	missing	NO	No	324	10.8
TCGA-CU-A3KJ	BLCA	TCGA-BLCA	Alive	166	missing	75	MALE	Stage III	T3b	N0	M0	missing	NO	No	166	5.53333
TCGA-ZF-AA54	BLCA	TCGA-BLCA	Dead	missing	590	71	MALE	Stage III	T3	NX	MX	missing	missing	No	590	19.6667
TCGA-E7-A97P	BLCA	TCGA-BLCA	Alive	13	437	73	MALE	Stage II	T2	NX	M0	missing	NO	No
TCGA-FD-A3SN	BLCA	TCGA-BLCA	Alive	208	missing	79	MALE	Stage III	T3b	N0	MX	Chemotherapy	NO	No	208	6.93333
TCGA-GC-A3RC	BLCA	TCGA-BLCA	Alive	42	missing	59	MALE	Stage II	T2b	N0	M0	missing	NO	No	42	1.4
TCGA-K4-A6FZ	BLCA	TCGA-BLCA	Alive	55	missing	75	FEMALE	Stage III	T3a	N0	MX	missing	NO	No	55	1.83333
TCGA-FD-A3N5	BLCA	TCGA-BLCA	Alive	272	685	69	MALE	Stage II	T2b	N0	MX	missing	NO	No
TCGA-XF-A8HE	BLCA	TCGA-BLCA	Alive	2964	missing	47	MALE	Stage III	T3b	N0	MX	missing	NO	No	2964	98.8
TCGA-DK-AA6R	BLCA	TCGA-BLCA	Alive	4684	missing	68	MALE	Stage IV	T4	N1	M0	Chemotherapy	NO	No	4684	156.133
TCGA-GD-A3OQ	BLCA	TCGA-BLCA	Alive	95	missing	48	MALE	Stage IV	T4a	N1	MX	missing	missing	No	95	3.16667
TCGA-UY-A78L	BLCA	TCGA-BLCA	Alive	1127	missing	62	MALE	Stage IV	missing	N1	MX	Chemotherapy	NO	No	1127	37.5667
TCGA-K4-A5RI	BLCA	TCGA-BLCA	Alive	239	356	67	FEMALE	Stage III	T3a	N0	MX	missing	NO	No
TCGA-FD-A6TD	BLCA	TCGA-BLCA	Alive	204	386	77	MALE	Stage III	T3a	N0	MX	missing	NO	No
TCGA-FD-A3B3	BLCA	TCGA-BLCA	Alive	268	974	74	FEMALE	Stage III	T3	N0	MX	missing	NO	No
TCGA-FD-A5BU	BLCA	TCGA-BLCA	Alive	209	missing	76	FEMALE	Stage II	T2b	N0	MX	missing	NO	No	209	6.96667
TCGA-K4-A3WV	BLCA	TCGA-BLCA	Alive	142	missing	77	FEMALE	Stage II	T2b	N0	MX	missing	NO	No	142	4.73333
TCGA-DK-AA71	BLCA	TCGA-BLCA	Alive	415	missing	71	MALE	Stage II	T2b	N0	M0	missing	NO	No	415	13.8333
TCGA-E7-A7XN	BLCA	TCGA-BLCA	Alive	14	missing	66	MALE	Stage III	T3	N0	M0	missing	NO	No	14	0.466667
TCGA-XF-A9T0	BLCA	TCGA-BLCA	Alive	799	missing	68	MALE	Stage III	T3b	N0	MX	missing	NO	No	799	26.6333
TCGA-FD-A43Y	BLCA	TCGA-BLCA	Alive	243	474	65	MALE	Stage III	T4	N0	MX	missing	NO	No
TCGA-G2-A2EL	BLCA	TCGA-BLCA	Dead	missing	819	77	MALE	Stage II	missing	N0	M0	Chemotherapy	NO	No	819	27.3
TCGA-FD-A62N	BLCA	TCGA-BLCA	Alive	81	missing	69	MALE	Stage III	T3b	N0	MX	missing	missing	No	81	2.7
TCGA-XF-AAMZ	BLCA	TCGA-BLCA	Dead	missing	1348	81	FEMALE	Stage IV	T3a	N2	MX	Immunotherapy	NO	No	1348	44.9333
TCGA-ZF-A9R2	BLCA	TCGA-BLCA	Alive	642	missing	75	MALE	Stage II	T2b	N0	M0	missing	NO	No	642	21.4
TCGA-ZF-AA4U	BLCA	TCGA-BLCA	Dead	missing	262	70	MALE	Stage III	T4a	NX	MX	missing	NO	No	262	8.73333
TCGA-CU-A72E	BLCA	TCGA-BLCA	Alive	284	413	76	MALE	Stage IV	T3b	N2	M0	missing	NO	Yes
TCGA-XF-AAN2	BLCA	TCGA-BLCA	Dead	missing	1869	73	MALE	Stage II	T2b	N0	MX	missing	NO	No	1869	62.3
TCGA-CF-A8HY	BLCA	TCGA-BLCA	Alive	-21	missing	59	MALE	Stage II	T2	N0	M0	missing	NO	No	0	0
TCGA-BL-A5ZZ	BLCA	TCGA-BLCA	Alive	197	missing	80	FEMALE	Stage III	T4a	N0	MX	missing	NO	No	197	6.56667
TCGA-FJ-A3Z9	BLCA	TCGA-BLCA	Alive	217	385	72	MALE	missing	TX	N0	M0	Chemotherapy	NO	No
TCGA-XF-A8HB	BLCA	TCGA-BLCA	Alive	1370	missing	50	FEMALE	Stage II	T2b	N0	MX	missing	NO	No	1370	45.6667
TCGA-UY-A78M	BLCA	TCGA-BLCA	Dead	missing	690	81	FEMALE	Stage IV	T2	N2	MX	missing	missing	No	690	23
TCGA-DK-A6AV	BLCA	TCGA-BLCA	Alive	1952	missing	82	FEMALE	Stage II	T2a	N0	M0	missing	NO	No	1952	65.0667
TCGA-4Z-AA81	BLCA	TCGA-BLCA	Alive	710	1270	80	MALE	Stage II	T2b	N0	M0	missing	NO	No
TCGA-GC-A4ZW	BLCA	TCGA-BLCA	Alive	15	missing	71	MALE	Stage III	T3a	N0	M0	missing	missing	No	15	0.5
TCGA-XF-AAN1	BLCA	TCGA-BLCA	Dead	missing	941	75	FEMALE	Stage III	T4a	N0	M0	Immunotherapy	NO	No	941	31.3667
TCGA-DK-A2I6	BLCA	TCGA-BLCA	Alive	2292	missing	81	MALE	Stage IV	T2b	N1	M0	missing	NO	No	2292	76.4
TCGA-XF-AAML	BLCA	TCGA-BLCA	Dead	missing	232	75	MALE	Stage II	T2b	N0	MX	missing	NO	No	232	7.73333
TCGA-ZF-A9RF	BLCA	TCGA-BLCA	Alive	1604	missing	74	MALE	Stage II	T1	NX	M0	missing	NO	No	1604	53.4667
TCGA-C4-A0F7	BLCA	TCGA-BLCA	Dead	missing	62	77	MALE	Stage IV	T4b	N2	M0	missing	missing	No	62	2.06667
TCGA-CU-A0YN	BLCA	TCGA-BLCA	Dead	missing	393	60	MALE	Stage III	T3a	N0	M0	missing	NO	No	393	13.1
TCGA-BT-A2LB	BLCA	TCGA-BLCA	Alive	170	492	73	FEMALE	Stage III	T3a	N0	M0	missing	NO	No
TCGA-GC-A6I1	BLCA	TCGA-BLCA	Alive	0	0	90	FEMALE	Stage II	T2b	N0	MX	missing	NO	No
TCGA-DK-A1AG	BLCA	TCGA-BLCA	Alive	202	missing	65	MALE	Stage III	T3	N0	M0	missing	NO	No	202	6.73333
TCGA-G2-AA3C	BLCA	TCGA-BLCA	Dead	missing	211	66	MALE	Stage IV	T3b	N1	M0	Chemotherapy	NO	No	211	7.03333
TCGA-XF-A9ST	BLCA	TCGA-BLCA	Dead	missing	128	68	MALE	Stage III	T3b	N0	MX	missing	NO	No	128	4.26667
TCGA-FD-A5BY	BLCA	TCGA-BLCA	Alive	208	missing	63	FEMALE	Stage III	T3a	N0	MX	missing	NO	No	208	6.93333
TCGA-R3-A69X	BLCA	TCGA-BLCA	Alive	433	missing	70	MALE	Stage III	T3a	N0	M0	missing	NO	No	433	14.4333
TCGA-FD-A6TC	BLCA	TCGA-BLCA	Alive	187	missing	79	FEMALE	Stage III	T4a	N0	MX	Chemotherapy	NO	No	187	6.23333
TCGA-DK-A1A5	BLCA	TCGA-BLCA	Dead	missing	65	79	MALE	Stage II	T2b	N0	M0	missing	NO	No	65	2.16667
TCGA-DK-A2I2	BLCA	TCGA-BLCA	Dead	missing	237	63	FEMALE	Stage IV	T3	N3	M0	missing	NO	No	237	7.9
TCGA-XF-AAMW	BLCA	TCGA-BLCA	Dead	missing	253	79	FEMALE	Stage IV	T2b	N0	missing	missing	NO	No	253	8.43333
TCGA-FD-A6TK	BLCA	TCGA-BLCA	Alive	330	missing	60	MALE	Stage III	T3a	N0	MX	missing	NO	No	330	11
TCGA-DK-A3IT	BLCA	TCGA-BLCA	Alive	168	missing	62	MALE	Stage III	T3	N0	M0	missing	NO	No	168	5.6
TCGA-XF-A9SM	BLCA	TCGA-BLCA	Alive	1048	missing	76	MALE	Stage III	T3b	N0	MX	missing	NO	No	1048	34.9333
TCGA-E7-A5KF	BLCA	TCGA-BLCA	Alive	20	missing	67	MALE	Stage II	T2a	N0	M0	missing	missing	No	20	0.666667
TCGA-XF-A9SZ	BLCA	TCGA-BLCA	Dead	missing	859	79	MALE	Stage IV	T3b	N2	MX	Chemotherapy	NO	No	859	28.6333
TCGA-G2-A2EJ	BLCA	TCGA-BLCA	Alive	806	missing	56	FEMALE	Stage II	missing	N0	M0	Chemotherapy	NO	No	806	26.8667
TCGA-2F-A9KP	BLCA	TCGA-BLCA	Dead	missing	364	66	MALE	Stage IV	T3a	N2	MX	missing	NO	No	364	12.1333
TCGA-XF-A8HI	BLCA	TCGA-BLCA	Dead	missing	544	57	FEMALE	Stage IV	T2b	N2	MX	Chemotherapy	NO	No	544	18.1333
TCGA-CF-A9FM	BLCA	TCGA-BLCA	Alive	9	missing	50	MALE	Stage I	T1	N0	M0	missing	NO	No	9	0.3
TCGA-4Z-AA86	BLCA	TCGA-BLCA	Alive	270	311	66	MALE	Stage IV	T3a	N1	M0	missing	NO	No
TCGA-FD-A5BX	BLCA	TCGA-BLCA	Dead	missing	173	82	MALE	Stage IV	T3b	N1	MX	missing	NO	No	173	5.76667
TCGA-ZF-AA4V	BLCA	TCGA-BLCA	Alive	1806	missing	66	MALE	Stage III	T3b	N0	M0	Chemotherapy	NO	No	1806	60.2
TCGA-BT-A3PJ	BLCA	TCGA-BLCA	Alive	33	missing	76	MALE	Stage III	T3b	N0	M0	Chemotherapy	NO	No	33	1.1
TCGA-4Z-AA89	BLCA	TCGA-BLCA	Alive	1029	missing	60	MALE	Stage IV	T4b	N0	M0	missing	NO	No	1029	34.3
TCGA-BT-A20U	BLCA	TCGA-BLCA	Dead	missing	455	70	FEMALE	Stage III	T3a	N0	M0	missing	NO	No	455	15.1667
TCGA-FD-A3NA	BLCA	TCGA-BLCA	Alive	974	missing	60	MALE	Stage II	T2b	N0	MX	missing	NO	No	974	32.4667
TCGA-FD-A3SP	BLCA	TCGA-BLCA	Alive	139	missing	60	MALE	Stage III	T3b	N0	MX	Chemotherapy	NO	No	139	4.63333
TCGA-XF-AAMH	BLCA	TCGA-BLCA	Dead	missing	344	80	MALE	Stage IV	T3b	N1	MX	missing	NO	No	344	11.4667
TCGA-XF-A9T6	BLCA	TCGA-BLCA	Alive	64	missing	88	FEMALE	Stage III	T3b	N0	MX	missing	missing	No	64	2.13333
TCGA-5N-A9KI	BLCA	TCGA-BLCA	Dead	missing	76	76	FEMALE	Stage III	T4	NX	MX	missing	NO	No	76	2.53333
TCGA-CU-A5W6	BLCA	TCGA-BLCA	Dead	missing	56	70	MALE	Stage III	T4a	N0	M0	missing	NO	No	56	1.86667
TCGA-E5-A2PC	BLCA	TCGA-BLCA	Alive	1108	missing	61	FEMALE	Stage IV	T2b	N1	MX	Chemotherapy	NO	No	1108	36.9333
TCGA-BT-A3PH	BLCA	TCGA-BLCA	Dead	missing	142	76	MALE	Stage IV	T3b	N2	MX	missing	NO	No	142	4.73333
TCGA-FD-A3B7	BLCA	TCGA-BLCA	Dead	missing	122	66	MALE	Stage III	T3a	N0	MX	missing	NO	No	122	4.06667
TCGA-ZF-A9RD	BLCA	TCGA-BLCA	Dead	missing	408	75	FEMALE	Stage IV	T3a	N2	MX	missing	NO	No	408	13.6
TCGA-GD-A3OS	BLCA	TCGA-BLCA	Alive	177	missing	54	FEMALE	Stage II	missing	NX	MX	Chemotherapy	NO	No	177	5.9
TCGA-DK-A1A6	BLCA	TCGA-BLCA	Alive	955	missing	53	MALE	Stage IV	T2a	N1	M0	missing	NO	No	955	31.8333
TCGA-BT-A0S7	BLCA	TCGA-BLCA	Dead	missing	200	75	MALE	Stage III	T4a	N0	MX	missing	NO	No	200	6.66667
TCGA-G2-A2EF	BLCA	TCGA-BLCA	Alive	1518	missing	50	MALE	Stage II	missing	N0	M0	Chemotherapy	NO	No	1518	50.6
TCGA-BT-A20J	BLCA	TCGA-BLCA	Dead	missing	579	75	MALE	Stage II	T2b	N0	MX	missing	NO	No	579	19.3
TCGA-DK-AA6P	BLCA	TCGA-BLCA	Alive	457	missing	72	FEMALE	Stage II	missing	N0	M0	missing	NO	No	457	15.2333
TCGA-GV-A40E	BLCA	TCGA-BLCA	Alive	195	261	75	MALE	Stage II	missing	NX	MX	Chemotherapy	NO	No
TCGA-HQ-A5NE	BLCA	TCGA-BLCA	Alive	250	370	57	MALE	Stage III	T3	N0	M0	missing	NO	No
TCGA-UY-A9PA	BLCA	TCGA-BLCA	Alive	1072	missing	48	MALE	Stage III	T3a	N0	MX	missing	NO	No	1072	35.7333
TCGA-FD-A62P	BLCA	TCGA-BLCA	Dead	missing	191	76	MALE	Stage II	T2b	N0	MX	missing	NO	Yes	191	6.36667
TCGA-DK-AA6L	BLCA	TCGA-BLCA	Dead	missing	1163	48	MALE	Stage IV	T3	N1	MX	missing	NO	No	1163	38.7667
TCGA-2F-A9KT	BLCA	TCGA-BLCA	Alive	2352	missing	83	MALE	Stage II	T2b	N0	M0	missing	NO	No	2352	78.4
TCGA-FD-A3SO	BLCA	TCGA-BLCA	Dead	missing	168	68	MALE	Stage IV	T3a	N1	MX	Chemotherapy	NO	No	168	5.6
TCGA-UY-A78P	BLCA	TCGA-BLCA	Alive	2062	missing	78	FEMALE	Stage II	T2	N0	MX	missing	NO	No	2062	68.7333
TCGA-ZF-AA58	BLCA	TCGA-BLCA	Alive	1434	missing	61	FEMALE	Stage IV	T3a	N2	MX	Chemotherapy	NO	No	1434	47.8
TCGA-DK-A1AA	BLCA	TCGA-BLCA	Alive	214	missing	57	MALE	Stage III	T3	N0	M0	Chemotherapy	NO	No	214	7.13333
TCGA-FT-A3EE	BLCA	TCGA-BLCA	Dead	missing	99	80	FEMALE	Stage III	T4a	N0	MX	missing	missing	No	99	3.3
TCGA-SY-A9G5	BLCA	TCGA-BLCA	Alive	784	missing	66	MALE	Stage III	T4a	N0	M0	Chemotherapy	NO	No	784	26.1333
TCGA-H4-A2HQ	BLCA	TCGA-BLCA	Alive	205	missing	64	FEMALE	Stage IV	missing	NX	M1	missing	NO	No	205	6.83333
TCGA-DK-AA74	BLCA	TCGA-BLCA	Alive	1323	missing	75	MALE	Stage III	T3	N0	M0	missing	NO	No	1323	44.1
TCGA-YF-AA3M	BLCA	TCGA-BLCA	Alive	275	missing	57	MALE	Stage II	T2a	NX	MX	missing	NO	Yes	275	9.16667
TCGA-ZF-AA4W	BLCA	TCGA-BLCA	Alive	1830	missing	56	MALE	Stage III	T3b	N0	MX	missing	NO	No	1830	61
TCGA-5N-A9KM	BLCA	TCGA-BLCA	Dead	missing	530	73	FEMALE	Stage III	T4a	N0	MX	missing	NO	No	530	17.6667
TCGA-GU-A763	BLCA	TCGA-BLCA	Alive	625	missing	72	MALE	Stage III	T4	N0	M0	missing	NO	No	625	20.8333
TCGA-XF-A9T2	BLCA	TCGA-BLCA	Dead	missing	575	54	MALE	Stage III	T3b	N0	MX	missing	NO	No	575	19.1667
TCGA-DK-A2I4	BLCA	TCGA-BLCA	Alive	3767	missing	79	MALE	Stage III	T3b	N0	M0	missing	NO	No	3767	125.567
TCGA-DK-A3IS	BLCA	TCGA-BLCA	Alive	1151	missing	68	MALE	Stage II	T2a	N0	M0	missing	NO	No	1151	38.3667
TCGA-XF-AAMQ	BLCA	TCGA-BLCA	Alive	2177	missing	59	FEMALE	Stage II	T2a	N0	MX	missing	NO	No	2177	72.5667
TCGA-FD-A5C1	BLCA	TCGA-BLCA	Alive	1511	missing	61	FEMALE	Stage III	T3b	N0	MX	Chemotherapy	NO	No	1511	50.3667
TCGA-FD-A3B6	BLCA	TCGA-BLCA	Alive	209	1005	75	MALE	Stage II	T2b	N0	MX	missing	NO	No
TCGA-ZF-A9R1	BLCA	TCGA-BLCA	Alive	224	missing	81	MALE	Stage IV	T3b	N1	M0	missing	NO	No	224	7.46667
TCGA-DK-A3WX	BLCA	TCGA-BLCA	Dead	missing	321	67	FEMALE	Stage III	T3	N0	M0	Chemotherapy	NO	No	321	10.7
TCGA-DK-AA6Q	BLCA	TCGA-BLCA	Dead	missing	413	61	FEMALE	Stage IV	T3	N1	M0	missing	NO	No	413	13.7667
TCGA-LC-A66R	BLCA	TCGA-BLCA	Alive	193	missing	78	MALE	Stage IV	T4a	N2	MX	missing	NO	No	193	6.43333
TCGA-XF-A8HD	BLCA	TCGA-BLCA	Alive	2705	missing	77	MALE	Stage III	T3a	N0	MX	missing	NO	No	2705	90.1667
TCGA-4Z-AA82	BLCA	TCGA-BLCA	Alive	1538	1556	59	MALE	Stage IV	T2a	N1	M0	missing	NO	No
TCGA-E7-A3X6	BLCA	TCGA-BLCA	Alive	0	904	70	MALE	Stage II	T2	NX	M0	missing	NO	No
TCGA-ZF-A9R3	BLCA	TCGA-BLCA	Alive	734	949	53	FEMALE	Stage II	T2	NX	M0	missing	NO	No
TCGA-GV-A3QF	BLCA	TCGA-BLCA	Alive	232	617	79	MALE	Stage IV	T3b	N2	MX	Chemotherapy	NO	No
TCGA-GU-A762	BLCA	TCGA-BLCA	Alive	62	232	87	MALE	Stage IV	T4a	N2	MX	missing	NO	No
TCGA-FD-A5BT	BLCA	TCGA-BLCA	Dead	missing	328	84	MALE	Stage III	T3b	N0	MX	missing	NO	No	328	10.9333
TCGA-PQ-A6FN	BLCA	TCGA-BLCA	Alive	507	missing	78	FEMALE	Stage III	T3a	N0	MX	missing	NO	No	507	16.9
TCGA-CF-A5UA	BLCA	TCGA-BLCA	Alive	0	missing	67	MALE	Stage II	T2	N0	M0	missing	NO	No
TCGA-BT-A20V	BLCA	TCGA-BLCA	Dead	missing	154	59	FEMALE	Stage IV	T4a	N2	M0	missing	NO	No	154	5.13333
TCGA-ZF-A9RM	BLCA	TCGA-BLCA	Alive	1455	missing	70	MALE	Stage II	T0	N0	MX	missing	NO	No	1455	48.5
TCGA-K4-A4AB	BLCA	TCGA-BLCA	Alive	76	missing	76	MALE	Stage III	T4a	N0	MX	missing	NO	No	76	2.53333
TCGA-K4-A4AC	BLCA	TCGA-BLCA	Alive	197	278	83	MALE	Stage II	T2b	N0	MX	missing	YES	No
TCGA-GV-A3QI	BLCA	TCGA-BLCA	Alive	126	missing	47	MALE	Stage III	T3b	N0	MX	Chemotherapy	NO	No	126	4.2
TCGA-DK-A1AE	BLCA	TCGA-BLCA	Alive	218	missing	84	MALE	Stage III	T3	N0	M0	missing	NO	No	218	7.26667
TCGA-BT-A42F	BLCA	TCGA-BLCA	Alive	380	missing	64	MALE	Stage IV	T4a	N1	MX	missing	NO	No	380	12.6667
TCGA-C4-A0EZ	BLCA	TCGA-BLCA	Dead	missing	273	69	FEMALE	Stage IV	T3a	N1	M1	Chemotherapy	NO	No	273	9.1
TCGA-GC-A3OO	BLCA	TCGA-BLCA	Alive	40	missing	79	MALE	Stage II	T2b	N0	M0	missing	NO	No	40	1.33333
TCGA-BT-A2LD	BLCA	TCGA-BLCA	Alive	111	623	78	FEMALE	Stage IV	T3a	N1	M0	Chemotherapy	NO	No
TCGA-DK-A6B5	BLCA	TCGA-BLCA	Alive	982	missing	45	MALE	Stage IV	T4a	N2	M0	Chemotherapy	NO	No	982	32.7333
TCGA-UY-A78N	BLCA	TCGA-BLCA	Dead	missing	2641	80	MALE	Stage IV	T2	N1	MX	missing	NO	No	2641	88.0333
TCGA-FJ-A3ZE	BLCA	TCGA-BLCA	Alive	106	324	65	MALE	Stage IV	missing	N3	M1	missing	YES	No
TCGA-XF-AAN5	BLCA	TCGA-BLCA	Alive	2293	missing	61	FEMALE	Stage III	T3b	N0	MX	Chemotherapy	NO	No	2293	76.4333
TCGA-4Z-AA80	BLCA	TCGA-BLCA	Dead	missing	19	73	MALE	Stage II	T2a	N0	M0	missing	NO	No	19	0.633333
TCGA-4Z-AA84	BLCA	TCGA-BLCA	Alive	460	missing	61	MALE	Stage IV	T3a	N2	M1	missing	NO	No	460	15.3333
TCGA-E7-A678	BLCA	TCGA-BLCA	Alive	25	missing	55	MALE	Stage III	T3	N0	M0	missing	NO	No	25	0.833333
TCGA-BT-A20O	BLCA	TCGA-BLCA	Dead	missing	370	75	MALE	Stage III	T3a	N0	MX	missing	NO	No	370	12.3333
TCGA-CF-A47S	BLCA	TCGA-BLCA	Alive	4	missing	41	MALE	Stage II	T2	N0	M0	Immunotherapy	NO	No	4	0.133333
TCGA-4Z-AA7W	BLCA	TCGA-BLCA	Alive	742	missing	55	MALE	Stage II	T2a	N0	M0	missing	NO	No	742	24.7333
TCGA-FD-A62S	BLCA	TCGA-BLCA	Alive	194	406	60	FEMALE	Stage III	T3b	N0	MX	Chemotherapy	NO	No
TCGA-4Z-AA7R	BLCA	TCGA-BLCA	Alive	493	522	73	MALE	Stage IV	T4b	N0	M0	missing	NO	No
TCGA-XF-A9T3	BLCA	TCGA-BLCA	Alive	68	missing	69	FEMALE	Stage IV	T3b	N2	MX	missing	missing	No	68	2.26667
TCGA-GC-A6I3	BLCA	TCGA-BLCA	Alive	0	missing	90	FEMALE	Stage IV	T3a	N1	MX	missing	NO	No
TCGA-GU-A767	BLCA	TCGA-BLCA	Dead	missing	144	81	MALE	Stage IV	T3b	N2	MX	missing	NO	No	144	4.8
TCGA-DK-A3IQ	BLCA	TCGA-BLCA	Alive	319	539	74	MALE	Stage III	T3	N0	M0	Chemotherapy	NO	No
TCGA-BL-A13I	BLCA	TCGA-BLCA	Dead	missing	223	57	FEMALE	Stage III	T3	N0	M0	missing	NO	No	223	7.43333
TCGA-FD-A5BZ	BLCA	TCGA-BLCA	Dead	missing	835	77	FEMALE	Stage IV	T3a	N1	MX	missing	NO	No	835	27.8333
TCGA-GV-A6ZA	BLCA	TCGA-BLCA	Alive	351	missing	54	MALE	Stage II	T2b	N0	MX	missing	NO	No	351	11.7
TCGA-FD-A5C0	BLCA	TCGA-BLCA	Alive	209	550	61	MALE	Stage IV	T3a	N2	MX	Chemotherapy	NO	No
TCGA-GC-A3YS	BLCA	TCGA-BLCA	Alive	34	missing	61	MALE	Stage IV	T3a	N1	MX	Chemotherapy	NO	No	34	1.13333
TCGA-FD-A3B4	BLCA	TCGA-BLCA	Alive	253	510	55	FEMALE	Stage III	T4a	N0	MX	Chemotherapy	NO	No
TCGA-XF-AAMT	BLCA	TCGA-BLCA	Dead	missing	90	75	FEMALE	Stage IV	T3b	N2	MX	missing	NO	No	90	3
TCGA-FD-A6TF	BLCA	TCGA-BLCA	Alive	63	69	80	FEMALE	Stage IV	T3b	N2	M1	missing	NO	No
TCGA-ZF-A9R4	BLCA	TCGA-BLCA	Alive	921	missing	83	MALE	Stage II	T2	NX	M0	missing	NO	No	921	30.7
TCGA-CF-A47W	BLCA	TCGA-BLCA	Alive	2	missing	42	MALE	Stage II	T2	N0	M0	missing	NO	No	2	0.0666667
TCGA-GV-A3JX	BLCA	TCGA-BLCA	Alive	187	missing	59	MALE	Stage III	T3b	N0	MX	missing	NO	No	187	6.23333
TCGA-2F-A9KR	BLCA	TCGA-BLCA	Alive	3148	3183	59	FEMALE	Stage III	T3a	N0	M0	missing	NO	No
TCGA-DK-A3IN	BLCA	TCGA-BLCA	Dead	missing	250	72	MALE	Stage III	T4a	N0	M0	missing	NO	No	250	8.33333
TCGA-E7-A85H	BLCA	TCGA-BLCA	Alive	20	missing	64	MALE	Stage III	T3	N0	M0	missing	NO	No	20	0.666667
TCGA-HQ-A2OE	BLCA	TCGA-BLCA	Alive	1174	missing	69	MALE	missing	T2a	N2	MX	Chemotherapy	NO	No	1174	39.1333
TCGA-FD-A43N	BLCA	TCGA-BLCA	Alive	240	missing	76	MALE	Stage III	T3a	N0	MX	missing	NO	No	240	8
TCGA-FD-A6TI	BLCA	TCGA-BLCA	Alive	122	294	73	MALE	Stage IV	T4b	N1	MX	missing	NO	No
TCGA-K4-A5RJ	BLCA	TCGA-BLCA	Alive	49	missing	75	MALE	Stage II	T2b	N0	MX	missing	missing	No	49	1.63333
TCGA-BT-A42E	BLCA	TCGA-BLCA	Alive	304	missing	74	MALE	Stage III	T3a	N0	M0	Chemotherapy	NO	No	304	10.1333
TCGA-GU-A764	BLCA	TCGA-BLCA	Alive	225	missing	66	MALE	Stage II	T2b	N0	MX	missing	NO	No	225	7.5
TCGA-GC-A3I6	BLCA	TCGA-BLCA	Alive	68	630	45	MALE	Stage III	T3a	N0	M0	missing	NO	No
TCGA-BT-A3PK	BLCA	TCGA-BLCA	Alive	63	303	80	MALE	Stage II	T2b	N0	MX	missing	NO	No
TCGA-FD-A43X	BLCA	TCGA-BLCA	Alive	110	missing	84	MALE	Stage II	T2a	N0	MX	missing	NO	No	110	3.66667
TCGA-CU-A3QU	BLCA	TCGA-BLCA	Alive	158	missing	58	MALE	Stage IV	T2b	N1	M0	missing	NO	No	158	5.26667
TCGA-GU-A766	BLCA	TCGA-BLCA	Alive	171	missing	62	MALE	Stage II	T2a	N0	MX	missing	NO	No	171	5.7
TCGA-E7-A7DU	BLCA	TCGA-BLCA	Alive	28	missing	73	MALE	Stage III	T3	N0	M0	missing	NO	No	28	0.933333
TCGA-K4-A5RH	BLCA	TCGA-BLCA	Alive	276	missing	69	MALE	Stage III	T3a	N0	MX	missing	NO	No	276	9.2
TCGA-XF-A9SX	BLCA	TCGA-BLCA	Dead	missing	719	63	FEMALE	Stage IV	T3b	N2	MX	Chemotherapy	NO	No	719	23.9667
TCGA-CF-A27C	BLCA	TCGA-BLCA	Alive	21	missing	52	MALE	Stage III	T3	N0	M0	missing	YES	No	21	0.7
TCGA-XF-A9SK	BLCA	TCGA-BLCA	Dead	missing	486	65	MALE	Stage IV	T3b	N1	MX	Immunotherapy	NO	No	486	16.2
TCGA-DK-A1AF	BLCA	TCGA-BLCA	Alive	178	missing	84	FEMALE	Stage IV	T3	N2	M0	Chemotherapy	NO	No	178	5.93333
TCGA-GV-A3QH	BLCA	TCGA-BLCA	Alive	237	258	67	MALE	Stage II	missing	NX	MX	Chemotherapy	NO	No
TCGA-BT-A20Q	BLCA	TCGA-BLCA	Dead	missing	593	73	MALE	Stage IV	T3b	N2	M0	missing	NO	No	593	19.7667
TCGA-FD-A3B8	BLCA	TCGA-BLCA	Alive	336	missing	56	MALE	Stage II	T2b	N0	MX	missing	NO	No	336	11.2
TCGA-GC-A3BM	BLCA	TCGA-BLCA	Alive	88	651	70	MALE	Stage II	T2b	N0	M0	missing	NO	No
TCGA-CF-A9FF	BLCA	TCGA-BLCA	Alive	-27	missing	52	MALE	Stage II	T2	N0	M0	missing	NO	No	0	0
TCGA-BT-A2LA	BLCA	TCGA-BLCA	Alive	180	missing	54	MALE	Stage III	T3a	N0	M0	Chemotherapy	NO	No	180	6
TCGA-DK-A3IU	BLCA	TCGA-BLCA	Alive	352	706	58	MALE	Stage II	T2b	N0	M0	Chemotherapy	NO	No
TCGA-ZF-A9RC	BLCA	TCGA-BLCA	Alive	2268	missing	77	MALE	Stage III	T3a	N0	MX	missing	NO	No	2268	75.6
TCGA-XF-AAMR	BLCA	TCGA-BLCA	Alive	2790	missing	48	MALE	Stage III	T3b	N0	MX	Chemotherapy	NO	No	2790	93
TCGA-LT-A8JT	BLCA	TCGA-BLCA	Alive	359	missing	69	FEMALE	Stage II	T2a	N0	M0	missing	NO	No	359	11.9667
TCGA-ZF-A9R0	BLCA	TCGA-BLCA	Alive	567	680	82	MALE	Stage III	T3b	NX	M0	missing	NO	No
TCGA-CF-A8HX	BLCA	TCGA-BLCA	Alive	-35	missing	55	FEMALE	Stage II	T2	N0	M0	missing	NO	No	0	0
TCGA-4Z-AA7O	BLCA	TCGA-BLCA	Alive	399	missing	64	MALE	Stage II	T2a	N0	M0	missing	NO	No	399	13.3
TCGA-FD-A6TA	BLCA	TCGA-BLCA	Alive	1541	missing	58	MALE	Stage IV	T3b	N2	MX	Chemotherapy	NO	No	1541	51.3667
TCGA-S5-AA26	BLCA	TCGA-BLCA	Alive	111	missing	46	MALE	Stage III	T3a	N0	MX	missing	NO	No	111	3.7
TCGA-HQ-A2OF	BLCA	TCGA-BLCA	Alive	93	missing	52	FEMALE	Stage III	T3b	N0	M0	missing	NO	No	93	3.1
TCGA-FD-A6TG	BLCA	TCGA-BLCA	Alive	81	93	73	MALE	Stage IV	T3a	N2	MX	missing	NO	No
TCGA-DK-AA6W	BLCA	TCGA-BLCA	Alive	263	415	78	MALE	Stage II	T2	N0	M0	Chemotherapy	YES	No
TCGA-C4-A0F6	BLCA	TCGA-BLCA	Alive	61	missing	82	FEMALE	Stage III	T3b	N0	M0	missing	missing	No	61	2.03333
TCGA-BL-A3JM	BLCA	TCGA-BLCA	Dead	missing	205	62	MALE	Stage III	T3	N0	M0	missing	NO	No	205	6.83333
TCGA-ZF-A9RN	BLCA	TCGA-BLCA	Dead	missing	615	67	FEMALE	Stage III	T3b	NX	M0	missing	NO	No	615	20.5
TCGA-GV-A3JZ	BLCA	TCGA-BLCA	Alive	173	missing	55	MALE	Stage IV	T4a	N3	MX	Chemotherapy	NO	No	173	5.76667
TCGA-BT-A42C	BLCA	TCGA-BLCA	Alive	421	missing	64	MALE	Stage II	missing	N0	M0	missing	NO	No	421	14.0333
TCGA-XF-A9SW	BLCA	TCGA-BLCA	Dead	missing	362	85	MALE	Stage IV	T3b	N2	MX	missing	NO	No	362	12.0667
TCGA-E7-A8O7	BLCA	TCGA-BLCA	Alive	19	missing	52	MALE	Stage II	T2	N0	M0	missing	NO	No	19	0.633333
TCGA-FD-A62O	BLCA	TCGA-BLCA	Alive	147	216	74	MALE	Stage IV	T3a	N2	MX	missing	NO	No
TCGA-XF-A9SV	BLCA	TCGA-BLCA	Dead	missing	388	82	MALE	Stage IV	T4a	N2	M1	Immunotherapy	NO	No	388	12.9333
TCGA-DK-AA6M	BLCA	TCGA-BLCA	Alive	1301	missing	64	FEMALE	Stage II	T2	N0	M0	Chemotherapy	NO	No	1301	43.3667
TCGA-FD-A5BS	BLCA	TCGA-BLCA	Alive	1130	missing	68	MALE	Stage III	T3b	N0	MX	Chemotherapy	NO	No	1130	37.6667
TCGA-XF-AAN4	BLCA	TCGA-BLCA	Dead	missing	823	77	FEMALE	Stage III	T3b	N0	MX	missing	NO	No	823	27.4333
TCGA-DK-AA6T	BLCA	TCGA-BLCA	Alive	376	missing	63	MALE	Stage II	missing	N0	M0	Chemotherapy	YES	No	376	12.5333
TCGA-2F-A9KO	BLCA	TCGA-BLCA	Alive	678	734	63	MALE	Stage IV	T3	N1	M0	missing	NO	No
TCGA-4Z-AA87	BLCA	TCGA-BLCA	Alive	243	missing	72	MALE	Stage III	T4a	N0	M0	missing	NO	No	243	8.1
TCGA-XF-AAN7	BLCA	TCGA-BLCA	Dead	missing	565	60	MALE	Stage IV	T3a	N1	MX	Chemotherapy	NO	No	565	18.8333
TCGA-XF-A9SU	BLCA	TCGA-BLCA	Dead	missing	182	74	FEMALE	Stage IV	T3b	N1	MX	Chemotherapy	NO	No	182	6.06667
TCGA-UY-A9PH	BLCA	TCGA-BLCA	Alive	1561	missing	73	MALE	Stage II	T2b	N0	MX	missing	NO	Yes	1561	52.0333
TCGA-G2-AA3D	BLCA	TCGA-BLCA	Alive	1775	missing	60	MALE	Stage IV	T3	N2	M0	Chemotherapy	NO	No	1775	59.1667
TCGA-DK-A1AC	BLCA	TCGA-BLCA	Alive	3617	missing	72	MALE	Stage III	T3b	N0	M0	Chemotherapy	NO	No	3617	120.567
TCGA-ZF-AA4T	BLCA	TCGA-BLCA	Dead	missing	599	65	MALE	Stage IV	T4	N2	MX	missing	missing	No	599	19.9667
TCGA-GC-A3RD	BLCA	TCGA-BLCA	Alive	35	missing	83	FEMALE	Stage III	T3a	N0	M0	missing	NO	No	35	1.16667
TCGA-DK-A6AW	BLCA	TCGA-BLCA	Alive	1264	missing	70	MALE	Stage II	T2a	N0	M0	missing	NO	No	1264	42.1333
TCGA-YC-A8S6	BLCA	TCGA-BLCA	Alive	147	missing	71	MALE	Stage II	T2a	N0	MX	missing	NO	No	147	4.9
TCGA-ZF-AA4X	BLCA	TCGA-BLCA	Alive	1917	missing	56	MALE	Stage II	T2	NX	M0	missing	YES	No	1917	63.9
TCGA-KQ-A41Q	BLCA	TCGA-BLCA	Alive	361	missing	89	MALE	Stage III	T3b	N0	MX	missing	NO	No	361	12.0333
TCGA-DK-A3WY	BLCA	TCGA-BLCA	Alive	3989	missing	67	FEMALE	Stage III	T3	N0	M0	Chemotherapy	NO	No	3989	132.967
TCGA-E7-A5KE	BLCA	TCGA-BLCA	Alive	17	missing	78	FEMALE	Stage II	T2a	N0	M0	missing	NO	No	17	0.566667
TCGA-ZF-A9RL	BLCA	TCGA-BLCA	Alive	2509	missing	61	MALE	Stage II	missing	missing	MX	missing	NO	No	2509	83.6333
TCGA-LT-A5Z6	BLCA	TCGA-BLCA	Alive	105	missing	56	MALE	Stage II	missing	NX	MX	Chemotherapy	NO	No	105	3.5
TCGA-XF-AAMJ	BLCA	TCGA-BLCA	Dead	missing	1670	70	MALE	Stage III	T3b	N0	M0	Chemotherapy	YES	No	1670	55.6667
TCGA-UY-A9PE	BLCA	TCGA-BLCA	Alive	138	missing	86	MALE	Stage IV	T2b	N2	MX	missing	NO	No	138	4.6
TCGA-XF-A9SI	BLCA	TCGA-BLCA	Alive	2423	missing	73	FEMALE	Stage II	T2b	N0	MX	missing	NO	No	2423	80.7667
TCGA-DK-A6B2	BLCA	TCGA-BLCA	Alive	477	missing	70	MALE	Stage IV	T3	N1	M0	Chemotherapy	NO	No	477	15.9
TCGA-KQ-A41O	BLCA	TCGA-BLCA	Alive	1538	missing	84	MALE	Stage IV	T3	N1	M0	missing	NO	No	1538	51.2667
TCGA-GU-A42P	BLCA	TCGA-BLCA	Alive	195	332	72	MALE	Stage IV	T3a	N1	M0	missing	NO	No
TCGA-E7-A4XJ	BLCA	TCGA-BLCA	Alive	16	68	66	MALE	Stage II	T2	N0	M0	missing	NO	No
TCGA-XF-AAN8	BLCA	TCGA-BLCA	Dead	missing	118	74	FEMALE	Stage III	T3b	N0	MX	missing	NO	No	118	3.93333
TCGA-GD-A6C6	BLCA	TCGA-BLCA	Alive	67	missing	64	MALE	Stage III	T3a	N0	MX	missing	NO	No	67	2.23333
TCGA-FD-A3SS	BLCA	TCGA-BLCA	Alive	60	391	66	MALE	Stage IV	T4	N3	MX	Chemotherapy	NO	No
TCGA-FD-A43U	BLCA	TCGA-BLCA	Alive	208	missing	70	MALE	Stage IV	T4a	N2	MX	Chemotherapy	NO	No	208	6.93333
TCGA-DK-A3IL	BLCA	TCGA-BLCA	Alive	121	413	79	FEMALE	Stage IV	T3	N2	M0	missing	missing	No
TCGA-UY-A78O	BLCA	TCGA-BLCA	Alive	2312	missing	75	FEMALE	Stage II	T2	N0	MX	missing	NO	No	2312	77.0667
TCGA-FD-A6TB	BLCA	TCGA-BLCA	Alive	390	missing	82	MALE	Stage III	T3a	N0	MX	missing	NO	Yes	390	13
TCGA-DK-AA6U	BLCA	TCGA-BLCA	Alive	319	missing	64	MALE	Stage II	missing	N0	M0	Chemotherapy	NO	No	319	10.6333
TCGA-GC-A3WC	BLCA	TCGA-BLCA	Alive	77	missing	80	FEMALE	Stage III	T3	N0	MX	missing	NO	No	77	2.56667
TCGA-UY-A78K	BLCA	TCGA-BLCA	Dead	missing	536	60	MALE	Stage IV	missing	N2	MX	missing	missing	No	536	17.8667
TCGA-DK-A2HX	BLCA	TCGA-BLCA	Alive	55	1420	80	FEMALE	Stage IV	T3	N2	M0	missing	missing	No
TCGA-CF-A47T	BLCA	TCGA-BLCA	Alive	2	385	58	FEMALE	Stage II	T2	N0	M0	Chemotherapy	NO	No
TCGA-ZF-AA5P	BLCA	TCGA-BLCA	Alive	308	missing	65	MALE	Stage IV	T2b	N2	M0	missing	NO	No	308	10.2667
TCGA-E7-A4IJ	BLCA	TCGA-BLCA	Alive	15	674	56	MALE	Stage II	T2b	NX	M0	missing	NO	No
TCGA-FD-A43P	BLCA	TCGA-BLCA	Alive	125	missing	74	MALE	Stage II	T2a	N0	MX	missing	NO	No	125	4.16667
TCGA-FD-A3SJ	BLCA	TCGA-BLCA	Dead	missing	739	59	MALE	Stage IV	T2b	N2	MX	Chemotherapy	NO	No	739	24.6333
TCGA-ZF-AA51	BLCA	TCGA-BLCA	Alive	1178	missing	69	FEMALE	Stage II	T2	NX	M0	Chemotherapy	NO	No	1178	39.2667
TCGA-E7-A541	BLCA	TCGA-BLCA	Alive	18	778	66	MALE	Stage II	T2b	N0	MX	missing	NO	No
TCGA-E7-A3Y1	BLCA	TCGA-BLCA	Alive	3	missing	57	MALE	Stage II	missing	N0	M0	missing	YES	No	3	0.1
TCGA-YF-AA3L	BLCA	TCGA-BLCA	Alive	242	missing	47	FEMALE	Stage II	T2b	N0	MX	Chemotherapy	NO	No	242	8.06667
TCGA-ZF-AA4R	BLCA	TCGA-BLCA	Dead	missing	1036	67	MALE	Stage IV	T3a	N1	MX	missing	NO	No	1036	34.5333
TCGA-CU-A0YR	BLCA	TCGA-BLCA	Alive	219	460	83	MALE	Stage IV	T2	N2	M0	missing	NO	No
TCGA-G2-A3VY	BLCA	TCGA-BLCA	Alive	26	missing	66	MALE	Stage II	missing	missing	missing	Chemotherapy	NO	No	26	0.866667
TCGA-BT-A20T	BLCA	TCGA-BLCA	Dead	missing	453	63	MALE	Stage IV	T3b	N1	M0	Chemotherapy	NO	No	453	15.1
TCGA-E5-A4TZ	BLCA	TCGA-BLCA	Dead	missing	467	64	MALE	Stage IV	T4b	N2	MX	Chemotherapy	NO	Yes	467	15.5667
TCGA-2F-A9KW	BLCA	TCGA-BLCA	Alive	147	254	67	FEMALE	Stage III	T3b	N0	MX	missing	NO	No
TCGA-CF-A1HR	BLCA	TCGA-BLCA	Alive	14	missing	62	MALE	Stage III	T3	N0	M0	missing	NO	No	14	0.466667
TCGA-4Z-AA7M	BLCA	TCGA-BLCA	Alive	405	missing	65	MALE	Stage III	T3a	N0	M0	missing	NO	No	405	13.5
TCGA-XF-A9SH	BLCA	TCGA-BLCA	Dead	missing	1971	65	FEMALE	Stage II	T2b	N0	M0	Chemotherapy	NO	No	1971	65.7
TCGA-DK-A3IV	BLCA	TCGA-BLCA	Dead	missing	294	60	MALE	Stage II	missing	NX	M0	Chemotherapy	NO	No	294	9.8
TCGA-CF-A47V	BLCA	TCGA-BLCA	Alive	3	missing	52	MALE	Stage II	T2	N0	M0	missing	NO	No	3	0.1
TCGA-E7-A519	BLCA	TCGA-BLCA	Alive	0	missing	72	MALE	Stage II	T2b	NX	M0	missing	NO	No
TCGA-UY-A9PD	BLCA	TCGA-BLCA	Alive	294	missing	80	MALE	Stage III	T3a	N0	MX	missing	NO	No	294	9.8
TCGA-GV-A3QG	BLCA	TCGA-BLCA	Dead	missing	missing	65	MALE	Stage IV	T3a	N3	MX	missing	NO	No
TCGA-GD-A2C5	BLCA	TCGA-BLCA	Alive	235	missing	53	FEMALE	Stage IV	T3a	N2	MX	Chemotherapy	missing	No	235	7.83333
TCGA-XF-AAN0	BLCA	TCGA-BLCA	Dead	missing	1718	68	MALE	Stage IV	T4a	N2	M0	Chemotherapy	NO	No	1718	57.2667
TCGA-XF-A9SL	BLCA	TCGA-BLCA	Dead	missing	2020	69	MALE	Stage IV	T3a	N2	MX	missing	NO	No	2020	67.3333
TCGA-DK-A1A3	BLCA	TCGA-BLCA	Alive	77	665	60	MALE	Stage IV	T3	N2	M0	missing	missing	No
TCGA-K4-A83P	BLCA	TCGA-BLCA	Alive	194	missing	77	MALE	Stage IV	T4a	N1	MX	Chemotherapy	NO	No	194	6.46667
TCGA-FD-A43S	BLCA	TCGA-BLCA	Alive	175	missing	71	FEMALE	Stage III	T3b	N0	MX	Chemotherapy	NO	No	175	5.83333
TCGA-CF-A5U8	BLCA	TCGA-BLCA	Alive	0	missing	59	MALE	Stage II	T2	N0	M0	missing	NO	No
TCGA-ZF-AA52	BLCA	TCGA-BLCA	Dead	missing	1077	70	MALE	Stage III	T3a	NX	MX	missing	NO	No	1077	35.9
TCGA-K4-A6MB	BLCA	TCGA-BLCA	Alive	130	missing	64	MALE	Stage IV	T3b	N1	MX	missing	NO	No	130	4.33333
TCGA-K4-AAQO	BLCA	TCGA-BLCA	Alive	359	missing	56	MALE	Stage III	T3a	N0	MX	missing	missing	Yes	359	11.9667
TCGA-GV-A40G	BLCA	TCGA-BLCA	Alive	162	missing	77	MALE	Stage II	T2a	N0	MX	missing	NO	No	162	5.4
TCGA-GU-AATP	BLCA	TCGA-BLCA	Alive	612	missing	74	MALE	Stage IV	T2	N2	MX	missing	NO	No	612	20.4
TCGA-GV-A3JW	BLCA	TCGA-BLCA	Alive	195	missing	74	MALE	Stage II	T2	NX	MX	Chemotherapy	YES	No	195	6.5
TCGA-ZF-A9R5	BLCA	TCGA-BLCA	Alive	827	missing	59	MALE	Stage III	T3	N0	M0	missing	NO	No	827	27.5667
TCGA-KQ-A41P	BLCA	TCGA-BLCA	Alive	1094	missing	76	MALE	Stage IV	T3b	N3	M1	Chemotherapy	NO	No	1094	36.4667
TCGA-E7-A8O8	BLCA	TCGA-BLCA	Alive	13	missing	59	MALE	Stage II	T2	N0	M0	missing	NO	No	13	0.433333
TCGA-XF-AAMY	BLCA	TCGA-BLCA	Alive	2822	missing	78	MALE	Stage III	T3b	N0	MX	Chemotherapy	NO	No	2822	94.0667
TCGA-E7-A6ME	BLCA	TCGA-BLCA	Alive	17	missing	75	MALE	Stage II	T2b	NX	M0	missing	NO	No	17	0.566667
TCGA-CF-A47Y	BLCA	TCGA-BLCA	Alive	3	missing	55	MALE	Stage II	T2	N0	M0	missing	NO	No	3	0.1
TCGA-KQ-A41R	BLCA	TCGA-BLCA	Alive	1350	missing	80	FEMALE	Stage II	T2	N0	MX	missing	NO	No	1350	45
TCGA-G2-AA3F	BLCA	TCGA-BLCA	Alive	592	missing	77	MALE	Stage IV	T3	N1	M0	Chemotherapy	NO	No	592	19.7333
TCGA-GU-A42R	BLCA	TCGA-BLCA	Alive	98	577	68	MALE	Stage IV	T4a	N2	MX	Chemotherapy	NO	No
TCGA-FD-A3SQ	BLCA	TCGA-BLCA	Dead	missing	1423	62	MALE	Stage IV	T3a	N2	MX	Chemotherapy	NO	No	1423	47.4333
TCGA-XF-AAMX	BLCA	TCGA-BLCA	Dead	missing	206	87	FEMALE	Stage III	T3b	N0	MX	missing	NO	No	206	6.86667
TCGA-E7-A6MF	BLCA	TCGA-BLCA	Alive	41	missing	37	MALE	Stage II	T2a	NX	M0	missing	NO	No	41	1.36667
TCGA-CF-A7I0	BLCA	TCGA-BLCA	Alive	0	missing	54	MALE	Stage II	T2	N0	M0	missing	NO	No
TCGA-XF-A8HH	BLCA	TCGA-BLCA	Dead	missing	57	61	FEMALE	Stage IV	T3b	N2	M0	missing	NO	No	57	1.9
TCGA-MV-A51V	BLCA	TCGA-BLCA	Alive	112	missing	75	MALE	Stage III	T3a	N0	M0	missing	NO	No	112	3.73333
TCGA-KQ-A41N	BLCA	TCGA-BLCA	Alive	1604	missing	73	MALE	Stage III	T3b	N0	M0	missing	NO	No	1604	53.4667
TCGA-XF-AAME	BLCA	TCGA-BLCA	Dead	missing	2828	64	FEMALE	Stage II	T2b	N0	MX	Chemotherapy	NO	No	2828	94.2667
TCGA-DK-AA75	BLCA	TCGA-BLCA	Dead	missing	340	82	MALE	Stage III	T3	N0	M0	missing	NO	No	340	11.3333
TCGA-DK-AA6X	BLCA	TCGA-BLCA	Alive	229	missing	63	MALE	Stage II	missing	N0	M0	missing	NO	No	229	7.63333
TCGA-G2-AA3B	BLCA	TCGA-BLCA	Alive	1602	missing	75	FEMALE	Stage II	T2	N0	M0	missing	NO	No	1602	53.4
TCGA-SY-A9G0	BLCA	TCGA-BLCA	Alive	378	1008	82	MALE	Stage IV	T4	N1	M0	missing	NO	No
TCGA-BT-A20W	BLCA	TCGA-BLCA	Dead	missing	254	71	MALE	Stage II	T2b	N0	M0	missing	NO	No	254	8.46667
TCGA-E5-A4U1	BLCA	TCGA-BLCA	Alive	796	missing	72	MALE	Stage II	T2b	N0	M0	Chemotherapy	NO	No	796	26.5333
TCGA-CF-A47X	BLCA	TCGA-BLCA	Alive	3	missing	60	MALE	Stage II	T2	N0	M0	missing	NO	No	3	0.1
TCGA-FD-A5BR	BLCA	TCGA-BLCA	Alive	407	missing	57	MALE	Stage II	T2b	N0	MX	missing	NO	No	407	13.5667
TCGA-CF-A9FL	BLCA	TCGA-BLCA	Alive	84	565	85	MALE	Stage III	T3b	N0	M0	missing	NO	No
TCGA-4Z-AA7Q	BLCA	TCGA-BLCA	Dead	missing	510	79	MALE	Stage III	T3a	NX	M0	missing	NO	No	510	17
TCGA-DK-A2I1	BLCA	TCGA-BLCA	Alive	322	missing	73	FEMALE	Stage II	T2b	N0	M0	missing	NO	No	322	10.7333
TCGA-CU-A0YO	BLCA	TCGA-BLCA	Dead	missing	149	84	MALE	Stage IV	T3a	N2	MX	missing	NO	No	149	4.96667
TCGA-DK-AA6S	BLCA	TCGA-BLCA	Alive	4670	missing	60	MALE	Stage III	T3b	N0	M0	Chemotherapy	YES	No	4670	155.667
TCGA-DK-A6B1	BLCA	TCGA-BLCA	Alive	2049	missing	67	MALE	Stage II	T2a	N0	M0	missing	NO	No	2049	68.3
TCGA-DK-AA76	BLCA	TCGA-BLCA	Alive	366	missing	64	FEMALE	Stage II	missing	N0	M0	Chemotherapy	NO	No	366	12.2
TCGA-XF-A9SP	BLCA	TCGA-BLCA	Dead	missing	454	59	MALE	Stage III	T3b	N0	MX	missing	NO	No	454	15.1333
TCGA-GV-A3QK	BLCA	TCGA-BLCA	Alive	203	missing	56	FEMALE	Stage IV	T4a	N2	M0	Chemotherapy	NO	No	203	6.76667
TCGA-FD-A5BV	BLCA	TCGA-BLCA	Dead	missing	163	47	FEMALE	Stage III	T3b	N0	MX	missing	NO	No	163	5.43333
TCGA-UY-A9PF	BLCA	TCGA-BLCA	Alive	50	missing	77	MALE	Stage IV	T3a	N2	MX	missing	NO	No	50	1.66667
TCGA-KQ-A41S	BLCA	TCGA-BLCA	Alive	35	missing	87	FEMALE	Stage III	T4a	NX	MX	missing	NO	No	35	1.16667
TCGA-BT-A20R	BLCA	TCGA-BLCA	Dead	missing	154	79	FEMALE	Stage IV	T3b	N1	M0	missing	NO	No	154	5.13333
TCGA-S5-A6DX	BLCA	TCGA-BLCA	Dead	missing	56	83	MALE	Stage IV	T4a	N2	MX	missing	NO	No	56	1.86667
TCGA-E7-A97Q	BLCA	TCGA-BLCA	Alive	82	246	60	FEMALE	Stage IV	T4a	N3	MX	missing	NO	No
TCGA-BL-A0C8	BLCA	TCGA-BLCA	Alive	389	missing	73	MALE	Stage I	T1	NX	M0	Immunotherapy	NO	No	389	12.9667
TCGA-CF-A3MI	BLCA	TCGA-BLCA	Alive	0	missing	62	MALE	Stage II	T2	N0	M0	missing	NO	No
TCGA-E7-A6MD	BLCA	TCGA-BLCA	Alive	129	missing	66	MALE	Stage IV	T4a	N1	M0	missing	missing	No	129	4.3
TCGA-XF-AAMG	BLCA	TCGA-BLCA	Alive	3364	missing	49	MALE	Stage III	T4a	N0	MX	Chemotherapy	NO	No	3364	112.133
TCGA-XF-A8HG	BLCA	TCGA-BLCA	Dead	missing	467	69	MALE	Stage III	T3b	N0	MX	missing	NO	No	467	15.5667
TCGA-H4-A2HO	BLCA	TCGA-BLCA	Alive	46	missing	53	MALE	Stage III	T4a	N0	MX	missing	NO	No	46	1.53333
TCGA-ZF-A9R9	BLCA	TCGA-BLCA	Dead	missing	864	58	MALE	Stage IV	T3b	N2	MX	missing	NO	No	864	28.8
TCGA-GV-A3JV	BLCA	TCGA-BLCA	Alive	134	434	66	MALE	Stage IV	T3b	N1	MX	missing	NO	No
TCGA-DK-A3X1	BLCA	TCGA-BLCA	Alive	1248	missing	78	FEMALE	Stage III	T3	N0	M0	missing	NO	No	1248	41.6
TCGA-ZF-A9R7	BLCA	TCGA-BLCA	Alive	665	missing	76	FEMALE	Stage II	missing	NX	M0	missing	NO	No	665	22.1667
TCGA-4Z-AA7N	BLCA	TCGA-BLCA	Alive	655	1367	65	MALE	Stage III	T3a	N0	M0	missing	YES	No
TCGA-DK-A1A7	BLCA	TCGA-BLCA	Alive	273	missing	67	FEMALE	Stage IV	T3	N2	M0	Chemotherapy	NO	No	273	9.1
TCGA-FJ-A3ZF	BLCA	TCGA-BLCA	Alive	124	missing	73	MALE	Stage III	missing	N0	M0	Chemotherapy	NO	Yes	124	4.13333
TCGA-FD-A3SL	BLCA	TCGA-BLCA	Alive	334	712	60	MALE	Stage IV	T4a	N2	M1	Chemotherapy	NO	No
TCGA-GD-A76B	BLCA	TCGA-BLCA	Alive	224	missing	86	FEMALE	Stage II	T2b	N0	MX	missing	NO	No	224	7.46667
TCGA-XF-A8HC	BLCA	TCGA-BLCA	Dead	missing	200	79	MALE	Stage IV	T3a	N2	MX	missing	NO	No	200	6.66667
TCGA-UY-A8OD	BLCA	TCGA-BLCA	Alive	3432	missing	68	FEMALE	Stage II	T2b	N0	MX	missing	NO	No	3432	114.4
TCGA-G2-A3IE	BLCA	TCGA-BLCA	Dead	missing	612	51	MALE	Stage II	missing	NX	MX	Chemotherapy	NO	No	612	20.4
TCGA-E7-A7PW	BLCA	TCGA-BLCA	Alive	19	missing	63	MALE	Stage III	T3a	NX	M0	missing	NO	No	19	0.633333
TCGA-CU-A3YL	BLCA	TCGA-BLCA	Alive	247	missing	67	MALE	Stage III	T4a	N0	M0	Chemotherapy	NO	No	247	8.23333
TCGA-GD-A3OP	BLCA	TCGA-BLCA	Alive	64	missing	84	FEMALE	Stage IV	T4a	N2	MX	missing	missing	No	64	2.13333
TCGA-G2-A2EC	BLCA	TCGA-BLCA	Alive	418	696	58	FEMALE	Stage II	missing	N0	M0	Chemotherapy	NO	No
TCGA-FD-A3SR	BLCA	TCGA-BLCA	Dead	missing	602	68	MALE	Stage IV	T4a	N2	MX	Chemotherapy	NO	No	602	20.0667
TCGA-K4-A3WS	BLCA	TCGA-BLCA	Alive	266	missing	66	MALE	Stage III	T3a	N0	MX	missing	NO	No	266	8.86667
TCGA-XF-A8HF	BLCA	TCGA-BLCA	Alive	1709	2954	80	MALE	Stage III	T3a	N0	M0	missing	NO	No
TCGA-DK-A6B6	BLCA	TCGA-BLCA	Alive	646	missing	57	MALE	Stage II	missing	NX	MX	Chemotherapy	NO	No	646	21.5333
TCGA-G2-A2EK	BLCA	TCGA-BLCA	Alive	173	missing	57	MALE	Stage II	missing	N0	M0	Chemotherapy	NO	No	173	5.76667
TCGA-DK-A3IK	BLCA	TCGA-BLCA	Alive	67	146	87	MALE	Stage IV	T3	N2	M0	missing	missing	No
TCGA-CF-A3MF	BLCA	TCGA-BLCA	Alive	0	missing	34	MALE	Stage III	T3	N0	M0	missing	YES	No
TCGA-FJ-A3Z7	BLCA	TCGA-BLCA	Alive	462	missing	76	MALE	Stage IV	T4a	N2	MX	Chemotherapy	NO	Yes	462	15.4
TCGA-DK-A1AD	BLCA	TCGA-BLCA	Alive	3056	missing	69	MALE	Stage IV	T3b	N2	M0	missing	NO	No	3056	101.867
TCGA-K4-A3WU	BLCA	TCGA-BLCA	Alive	105	missing	87	MALE	Stage III	T4a	N0	MX	missing	NO	No	105	3.5
TCGA-A7-A3RF	BRCA	TCGA-BRCA	Alive	54	missing	79	FEMALE	Stage IIA	T2	N0	M0	Hormone Therapy	YES	No	54	1.8
TCGA-BH-A1EV	BRCA	TCGA-BRCA	Dead	missing	365	45	FEMALE	Stage IIIA	T3	N1b	M0	missing	YES	No	365	12.1667
TCGA-AC-A23E	BRCA	TCGA-BRCA	Alive	72	missing	50	FEMALE	Stage IIB	T2	N1	MX	Hormone Therapy	YES	No	72	2.4
TCGA-AN-A0AK	BRCA	TCGA-BRCA	Alive	224	missing	76	FEMALE	Stage IIA	T2	N0	M0	missing	NO	No	224	7.46667
TCGA-E2-A9RU	BRCA	TCGA-BRCA	Alive	0	missing	90	FEMALE	Stage IIIC	T2	N3a	MX	Hormone Therapy	YES	No
TCGA-AN-A0FV	BRCA	TCGA-BRCA	Alive	10	missing	58	FEMALE	Stage IIA	T2	N0	M0	missing	NO	No	10	0.333333
TCGA-AC-A5EH	BRCA	TCGA-BRCA	Alive	63	missing	76	FEMALE	Stage IIB	T2	N1mi	MX	missing	YES	No	63	2.1
TCGA-D8-A1JK	BRCA	TCGA-BRCA	Alive	0	missing	90	FEMALE	Stage IIA	T2	N0	M0	missing	NO	No
TCGA-AN-A0G0	BRCA	TCGA-BRCA	Alive	16	missing	56	FEMALE	Stage IIA	T2	N0	M0	missing	YES	No	16	0.533333
TCGA-AQ-A0Y5	BRCA	TCGA-BRCA	Dead	missing	172	70	FEMALE	Stage IIIA	T2	N2a	MX	Chemotherapy	NO	Yes	172	5.73333
TCGA-D8-A13Z	BRCA	TCGA-BRCA	Alive	210	missing	51	FEMALE	missing	T2	N2a	M0	Chemotherapy	YES	No	210	7
TCGA-D8-A1JJ	BRCA	TCGA-BRCA	Alive	274	missing	54	FEMALE	Stage IIA	T2	N0	M0	Chemotherapy	YES	No	274	9.13333
TCGA-C8-A12Z	BRCA	TCGA-BRCA	Alive	12	missing	45	FEMALE	Stage IIB	T2	N1	M0	Chemotherapy	NO	No	12	0.4
TCGA-A7-A6VY	BRCA	TCGA-BRCA	Alive	125	missing	48	FEMALE	Stage IIB	T2	N1	M0	Chemotherapy	NO	No	125	4.16667
TCGA-A8-A07Z	BRCA	TCGA-BRCA	Alive	853	missing	85	FEMALE	Stage IIA	T2	N0	M0	Hormone Therapy	NO	No	853	28.4333
TCGA-C8-A12T	BRCA	TCGA-BRCA	Alive	0	missing	43	FEMALE	Stage IIA	T2	N0	M0	missing	missing	No
TCGA-OL-A97C	BRCA	TCGA-BRCA	Alive	195	missing	67	FEMALE	Stage IIB	T3	N0	M0	missing	NO	No	195	6.5
TCGA-E9-A54X	BRCA	TCGA-BRCA	Alive	0	missing	85	FEMALE	Stage IA	T1b	N0 (i-)	M0	missing	NO	No
TCGA-A2-A0YJ	BRCA	TCGA-BRCA	Alive	326	missing	39	FEMALE	Stage IIIA	T3	N2a	M0	Chemotherapy	YES	No	326	10.8667
TCGA-A8-A075	BRCA	TCGA-BRCA	Alive	518	missing	42	FEMALE	Stage IIB	T2	N1a	M0	Chemotherapy	YES	No	518	17.2667
TCGA-A8-A08B	BRCA	TCGA-BRCA	Alive	702	missing	52	FEMALE	Stage IIA	T2	N0	M0	Chemotherapy	YES	No	702	23.4
TCGA-E2-A152	BRCA	TCGA-BRCA	Alive	588	missing	56	FEMALE	Stage I	T1c	N0	M0	Chemotherapy	NO	No	588	19.6
TCGA-AN-A0AJ	BRCA	TCGA-BRCA	Alive	244	missing	79	FEMALE	Stage IIB	T3	N0	M0	missing	NO	No	244	8.13333
TCGA-BH-A0DZ	BRCA	TCGA-BRCA	Alive	495	missing	43	FEMALE	Stage IIB	T2	N1a	M0	Hormone Therapy	NO	No	495	16.5
TCGA-A8-A08J	BRCA	TCGA-BRCA	Dead	missing	1127	52	FEMALE	Stage IV	T4b	N3	M1	missing	NO	No	1127	37.5667
TCGA-A8-A07R	BRCA	TCGA-BRCA	Alive	273	missing	80	FEMALE	Stage IIIC	T2	N3a	M0	Ancillary	missing	No	273	9.1
TCGA-C8-A12P	BRCA	TCGA-BRCA	Alive	0	missing	55	FEMALE	Stage IIB	T2	N1	M0	missing	NO	No
TCGA-E2-A153	BRCA	TCGA-BRCA	Alive	586	missing	51	FEMALE	Stage IIB	T2	N1a	M0	Hormone Therapy	YES	No	586	19.5333
TCGA-AR-A1AI	BRCA	TCGA-BRCA	Alive	1881	missing	47	FEMALE	Stage IIA	T2	N0	M0	Chemotherapy	NO	No	1881	62.7
TCGA-E2-A14Y	BRCA	TCGA-BRCA	Alive	688	missing	35	FEMALE	Stage IIA	T2	N0	M0	Hormone Therapy	NO	No	688	22.9333
TCGA-E9-A1R6	BRCA	TCGA-BRCA	Alive	84	missing	63	FEMALE	Stage IIA	T2	N0	M0	Hormone Therapy	YES	No	84	2.8
TCGA-C8-A12L	BRCA	TCGA-BRCA	Alive	0	missing	67	FEMALE	Stage IIA	T2	N0 (i-)	M0	missing	NO	No
TCGA-EW-A1P4	BRCA	TCGA-BRCA	Alive	501	missing	43	FEMALE	Stage IIA	T2	N0 (i-)	M0	Chemotherapy	YES	No	501	16.7
TCGA-D8-A1XL	BRCA	TCGA-BRCA	Alive	319	missing	34	FEMALE	Stage IIB	T2	N1a	MX	Hormone Therapy	YES	No	319	10.6333
TCGA-AN-A04A	BRCA	TCGA-BRCA	Alive	90	missing	36	FEMALE	Stage IIIA	T2	N2	M0	missing	missing	No	90	3
TCGA-C8-A137	BRCA	TCGA-BRCA	Alive	34	missing	34	FEMALE	Stage IIB	T2	N1	M0	missing	NO	No	34	1.13333
TCGA-AN-A0AT	BRCA	TCGA-BRCA	Alive	10	missing	62	FEMALE	Stage IIA	T2	N0	M0	missing	NO	No	10	0.333333
TCGA-C8-A12O	BRCA	TCGA-BRCA	Alive	0	missing	50	FEMALE	Stage IIA	T2	N0 (i-)	M0	missing	NO	No
TCGA-AN-A0AM	BRCA	TCGA-BRCA	Alive	5	missing	56	FEMALE	Stage IIA	T2	N0	M0	missing	NO	No	5	0.166667
TCGA-BH-A0C0	BRCA	TCGA-BRCA	Alive	1270	missing	62	FEMALE	Stage IIA	T1c	N1a	M0	Hormone Therapy	YES	No	1270	42.3333
TCGA-E9-A1NG	BRCA	TCGA-BRCA	Alive	0	786	62	FEMALE	Stage IIA	T2	N0	M0	Hormone Therapy	NO	No
TCGA-AO-A0J6	BRCA	TCGA-BRCA	Alive	775	missing	61	FEMALE	Stage IIA	T2	N0 (i-)	M0	Chemotherapy	YES	No	775	25.8333
TCGA-AC-A8OR	BRCA	TCGA-BRCA	Alive	40	missing	75	FEMALE	Stage IA	T1c	N0 (i-)	MX	missing	missing	No	40	1.33333
TCGA-A7-A0CJ	BRCA	TCGA-BRCA	Alive	189	missing	57	FEMALE	Stage IIA	T2	N0 (i-)	M0	Chemotherapy	YES	No	189	6.3
TCGA-GM-A3XL	BRCA	TCGA-BRCA	Alive	1717	missing	49	FEMALE	Stage IIA	T2	N0 (i-)	M0	Chemotherapy	YES	No	1717	57.2333
TCGA-A2-A4RX	BRCA	TCGA-BRCA	Alive	274	missing	67	FEMALE	Stage IIA	T2	N0	M0	missing	missing	No	274	9.13333
TCGA-D8-A1XK	BRCA	TCGA-BRCA	Alive	326	missing	55	FEMALE	Stage IIB	T2	N1a	MX	Chemotherapy	YES	No	326	10.8667
TCGA-BH-A0AV	BRCA	TCGA-BRCA	Alive	1180	missing	52	FEMALE	Stage I	T1c	N0	M0	Chemotherapy	YES	No	1180	39.3333
TCGA-GM-A2DM	BRCA	TCGA-BRCA	Alive	2331	missing	57	FEMALE	Stage IIA	T2	N0 (i-)	M0	Chemotherapy	YES	No	2331	77.7
TCGA-BH-A18U	BRCA	TCGA-BRCA	Dead	missing	1563	72	FEMALE	Stage IIIA	T2	N2a	M0	missing	missing	No	1563	52.1
TCGA-D8-A1XJ	BRCA	TCGA-BRCA	Alive	352	missing	76	FEMALE	Stage IIIA	T3	N1a	MX	Hormone Therapy	NO	No	352	11.7333
TCGA-OL-A5S0	BRCA	TCGA-BRCA	Alive	298	missing	66	FEMALE	Stage IIB	T2	N1a	MX	Chemotherapy	YES	No	298	9.93333
TCGA-A2-A0SV	BRCA	TCGA-BRCA	Dead	missing	825	63	FEMALE	Stage IV	T2	N2a	M1	Other, specify in notes	YES	No	825	27.5
TCGA-AN-A0XN	BRCA	TCGA-BRCA	Alive	10	missing	68	FEMALE	Stage IIIA	T2	N2	M0	missing	NO	No	10	0.333333
TCGA-AN-A0FJ	BRCA	TCGA-BRCA	Alive	242	missing	59	FEMALE	Stage IV	T2	N2	M1	missing	NO	No	242	8.06667
TCGA-BH-A0B3	BRCA	TCGA-BRCA	Alive	1203	missing	53	FEMALE	Stage IIB	T2	N1a	M0	Chemotherapy	YES	No	1203	40.1
TCGA-AR-A1AY	BRCA	TCGA-BRCA	Alive	615	missing	65	FEMALE	Stage I	T1	N0	M0	Chemotherapy	YES	No	615	20.5
TCGA-D8-A27W	BRCA	TCGA-BRCA	Alive	15	missing	55	FEMALE	Stage IIIB	T4b	N0	M0	Chemotherapy	YES	No	15	0.5
TCGA-AR-A0TQ	BRCA	TCGA-BRCA	Alive	1500	missing	27	FEMALE	Stage IIIA	T3	N1	M0	Chemotherapy	YES	No	1500	50
TCGA-B6-A0IG	BRCA	TCGA-BRCA	Dead	missing	4456	50	FEMALE	Stage IIB	T2	N1b	M0	missing	YES	No	4456	148.533
TCGA-E9-A1NC	BRCA	TCGA-BRCA	Alive	0	missing	61	FEMALE	Stage IIB	T2	N1	M0	Chemotherapy	NO	No
TCGA-E9-A1RC	BRCA	TCGA-BRCA	Alive	1224	missing	56	FEMALE	Stage IIIC	T4b	N3	M0	Chemotherapy	NO	No	1224	40.8
TCGA-D8-A27G	BRCA	TCGA-BRCA	Alive	210	missing	75	FEMALE	Stage IIA	T2	N0	M0	missing	NO	No	210	7
TCGA-JL-A3YW	BRCA	TCGA-BRCA	Alive	360	missing	49	FEMALE	Stage IIB	T2	N1	M0	missing	NO	No	360	12
TCGA-AR-A0TW	BRCA	TCGA-BRCA	Alive	739	missing	50	FEMALE	Stage IIIA	T3	N1	M0	Chemotherapy	NO	No	739	24.6333
TCGA-A2-A3Y0	BRCA	TCGA-BRCA	Alive	859	missing	57	FEMALE	Stage IIB	T2	N1a	M0	Chemotherapy	NO	No	859	28.6333
TCGA-E2-A14V	BRCA	TCGA-BRCA	Alive	748	missing	53	FEMALE	Stage IIB	T2	N1	M0	Chemotherapy	YES	No	748	24.9333
TCGA-A7-A6VV	BRCA	TCGA-BRCA	Alive	181	missing	51	FEMALE	Stage IIA	T2	N0	M0	Chemotherapy	NO	No	181	6.03333
TCGA-BH-A0WA	BRCA	TCGA-BRCA	Alive	372	missing	82	FEMALE	Stage I	T1c	N0 (i-)	M0	missing	NO	No	372	12.4
TCGA-A2-A0YM	BRCA	TCGA-BRCA	Alive	662	missing	67	FEMALE	Stage IIA	T2	N0 (i-)	M0	missing	YES	No	662	22.0667
TCGA-LL-A8F5	BRCA	TCGA-BRCA	Alive	189	missing	61	FEMALE	Stage IIA	T2	N0 (i-)	MX	Chemotherapy	NO	No	189	6.3
TCGA-UL-AAZ6	BRCA	TCGA-BRCA	Alive	426	missing	73	FEMALE	Stage IIA	T2	N0	MX	Chemotherapy	YES	No	426	14.2
TCGA-E9-A1RH	BRCA	TCGA-BRCA	Alive	14	missing	63	FEMALE	Stage IIA	T2	N0	M0	Chemotherapy	YES	No	14	0.466667
TCGA-AR-A1AP	BRCA	TCGA-BRCA	Alive	1216	missing	80	FEMALE	Stage I	T1	N0	M0	Hormone Therapy	NO	No	1216	40.5333
TCGA-E2-A14P	BRCA	TCGA-BRCA	Alive	487	missing	79	FEMALE	Stage IIIC	T2	N3	M0	Chemotherapy	YES	No	487	16.2333
TCGA-AR-A1AS	BRCA	TCGA-BRCA	Alive	1150	missing	54	FEMALE	Stage IIB	T2	N1	M0	Hormone Therapy	YES	No	1150	38.3333
TCGA-BH-A18R	BRCA	TCGA-BRCA	Dead	missing	1142	50	FEMALE	Stage IIA	T2b	N1	M0	missing	missing	No	1142	38.0667
TCGA-AR-A0U4	BRCA	TCGA-BRCA	Alive	1684	missing	54	FEMALE	Stage IIA	T2	N0	M0	Chemotherapy	NO	No	1684	56.1333
TCGA-AN-A0XU	BRCA	TCGA-BRCA	Alive	10	missing	54	FEMALE	Stage IIA	T2	N0	M0	missing	NO	No	10	0.333333
TCGA-A8-A09N	BRCA	TCGA-BRCA	Alive	31	missing	57	FEMALE	Stage IIIC	T2	N3a	M0	missing	missing	No	31	1.03333
TCGA-A2-A0YH	BRCA	TCGA-BRCA	Alive	379	missing	53	FEMALE	Stage IIIA	T2	N2a	M0	Chemotherapy	YES	No	379	12.6333
TCGA-A8-A09R	BRCA	TCGA-BRCA	Alive	273	missing	82	FEMALE	Stage IIB	T2	N1	M0	Hormone Therapy	YES	No	273	9.1
TCGA-AO-A0JD	BRCA	TCGA-BRCA	Alive	1813	missing	59	FEMALE	Stage IIIA	T3	N1a	M0	Hormone Therapy	YES	No	1813	60.4333
TCGA-D8-A143	BRCA	TCGA-BRCA	Alive	172	missing	51	FEMALE	Stage IIA	T2	N0	M0	Chemotherapy	NO	No	172	5.73333
TCGA-C8-A133	BRCA	TCGA-BRCA	Alive	0	missing	65	FEMALE	Stage IIIA	T3	N1	M0	missing	missing	No
TCGA-E9-A244	BRCA	TCGA-BRCA	Alive	21	missing	54	FEMALE	Stage IIA	T2	N0 (i-)	M0	Chemotherapy	NO	No	21	0.7
TCGA-BH-A0BR	BRCA	TCGA-BRCA	Alive	1633	missing	59	FEMALE	Stage I	T1c	N0	M0	missing	YES	No	1633	54.4333
TCGA-B6-A0X4	BRCA	TCGA-BRCA	Dead	missing	860	62	FEMALE	Stage IIB	T2	N1b	M0	missing	NO	No	860	28.6667
TCGA-AR-A1AU	BRCA	TCGA-BRCA	Alive	1409	missing	39	FEMALE	Stage IIIA	T2	N2	M0	Chemotherapy	YES	No	1409	46.9667
TCGA-C8-A26X	BRCA	TCGA-BRCA	Alive	11	missing	58	FEMALE	Stage IIA	T1	N1	M0	Chemotherapy	NO	No	11	0.366667
TCGA-A7-A56D	BRCA	TCGA-BRCA	Alive	177	missing	84	FEMALE	Stage IIA	T2	N0	M0	Hormone Therapy	NO	No	177	5.9
TCGA-AN-A049	BRCA	TCGA-BRCA	Alive	19	missing	62	FEMALE	Stage IIA	T2	N0	M0	missing	missing	No	19	0.633333
TCGA-Z7-A8R6	BRCA	TCGA-BRCA	Alive	2800	missing	46	FEMALE	Stage I	T1c	N0	M0	missing	NO	No	2800	93.3333
TCGA-D8-A27F	BRCA	TCGA-BRCA	Alive	106	missing	40	FEMALE	Stage IIA	T2	N0	M0	Chemotherapy	YES	No	106	3.53333
TCGA-AR-A5QQ	BRCA	TCGA-BRCA	Dead	missing	322	68	FEMALE	Stage IIIA	T3	N1	M0	Chemotherapy	YES	No	322	10.7333
TCGA-C8-A12W	BRCA	TCGA-BRCA	Alive	7	missing	49	FEMALE	Stage IIIB	T4	N1	M0	missing	NO	No	7	0.233333
TCGA-EW-A6S9	BRCA	TCGA-BRCA	Alive	463	missing	34	FEMALE	Stage IIA	T1c	N1	M0	missing	NO	No	463	15.4333
TCGA-AN-A0AS	BRCA	TCGA-BRCA	Alive	10	missing	70	FEMALE	Stage IIIA	T2	N2	M0	missing	NO	No	10	0.333333
TCGA-D8-A1XC	BRCA	TCGA-BRCA	Alive	81	377	85	FEMALE	Stage IIIB	T4b	N1a	M0	missing	NO	No
TCGA-EW-A1OY	BRCA	TCGA-BRCA	Alive	593	missing	63	FEMALE	Stage IIA	T2	N0	MX	Hormone Therapy	YES	No	593	19.7667
TCGA-E2-A1B0	BRCA	TCGA-BRCA	Alive	1271	missing	50	FEMALE	Stage IIIA	T2	N2	M0	Chemotherapy	YES	No	1271	42.3667
TCGA-BH-A1FN	BRCA	TCGA-BRCA	Dead	missing	2192	34	FEMALE	Stage IIA	T2	N0	M0	missing	missing	No	2192	73.0667
TCGA-C8-A1HM	BRCA	TCGA-BRCA	Alive	6	missing	74	FEMALE	Stage IIA	T2	N0	M0	Chemotherapy	NO	No	6	0.2
TCGA-B6-A0IK	BRCA	TCGA-BRCA	Dead	missing	571	63	FEMALE	Stage IIIB	T4	N1	M0	missing	NO	No	571	19.0333
TCGA-BH-A0B9	BRCA	TCGA-BRCA	Alive	1572	missing	44	FEMALE	Stage IA	T1c	N0 (i-)	M0	Chemotherapy	YES	No	1572	52.4
TCGA-JL-A3YX	BRCA	TCGA-BRCA	Alive	352	missing	46	FEMALE	Stage IIA	T2	N0	M0	missing	NO	No	352	11.7333
TCGA-A2-A3XU	BRCA	TCGA-BRCA	Dead	missing	912	35	FEMALE	Stage IIB	T2	N1mi	M0	Chemotherapy	YES	No	912	30.4
TCGA-D8-A1JS	BRCA	TCGA-BRCA	Alive	105	missing	77	FEMALE	Stage IA	T1c	N0	M0	Hormone Therapy	NO	No	105	3.5
TCGA-A8-A08Z	BRCA	TCGA-BRCA	Alive	1217	missing	76	FEMALE	missing	T4b	N3a	M0	missing	missing	No	1217	40.5667
TCGA-BH-A0HB	BRCA	TCGA-BRCA	Alive	806	missing	55	FEMALE	Stage IA	T1c	N0 (i-)	M0	Hormone Therapy	YES	No	806	26.8667
TCGA-E2-A1LK	BRCA	TCGA-BRCA	Dead	missing	266	84	FEMALE	Stage IIIC	T4b	N3a	M0	missing	NO	No	266	8.86667
TCGA-A2-A1G1	BRCA	TCGA-BRCA	Alive	371	missing	85	FEMALE	Stage IIB	T2	N1	M0	missing	YES	No	371	12.3667
TCGA-AQ-A1H2	BRCA	TCGA-BRCA	Alive	230	missing	84	FEMALE	Stage IIIA	T2	N2a	MX	Chemotherapy	YES	No	230	7.66667
TCGA-E2-A1LL	BRCA	TCGA-BRCA	Alive	1014	missing	73	FEMALE	Stage IIIA	T3	N2a	MX	Chemotherapy	YES	No	1014	33.8
TCGA-AO-A0J4	BRCA	TCGA-BRCA	Alive	294	missing	41	FEMALE	Stage IA	T1c	N0 (i-)	M0	Chemotherapy	YES	No	294	9.8
TCGA-E2-A14T	BRCA	TCGA-BRCA	Alive	890	missing	52	FEMALE	Stage IIA	T2	N0	M0	Hormone Therapy	NO	No	890	29.6667
TCGA-A2-A04W	BRCA	TCGA-BRCA	Alive	1918	missing	50	FEMALE	Stage IIB	T2	N1mi	M0	Chemotherapy	NO	No	1918	63.9333
TCGA-BH-A8FZ	BRCA	TCGA-BRCA	Alive	144	missing	58	FEMALE	Stage IA	T1b	N0	M0	missing	YES	No	144	4.8
TCGA-D8-A1JM	BRCA	TCGA-BRCA	Alive	238	missing	59	FEMALE	Stage IIB	T2	N1a	M0	Chemotherapy	YES	No	238	7.93333
TCGA-AR-A0TP	BRCA	TCGA-BRCA	Alive	2521	missing	43	FEMALE	Stage IIA	T2	N0	M0	Chemotherapy	YES	No	2521	84.0333
TCGA-BH-A18G	BRCA	TCGA-BRCA	Alive	61	missing	81	FEMALE	Stage IA	T1c	N0	M0	missing	YES	No	61	2.03333
TCGA-A8-A082	BRCA	TCGA-BRCA	Alive	549	missing	58	FEMALE	Stage IIB	T2	N1a	M0	Chemotherapy	NO	No	549	18.3
TCGA-EW-A1P8	BRCA	TCGA-BRCA	Dead	missing	239	58	FEMALE	Stage IIIC	T2	N3b	M0	Chemotherapy	NO	No	239	7.96667
TCGA-A7-A4SE	BRCA	TCGA-BRCA	Alive	371	missing	54	FEMALE	Stage IIA	T2	N0	M0	Chemotherapy	NO	No	371	12.3667
TCGA-AQ-A04L	BRCA	TCGA-BRCA	Alive	3359	missing	48	FEMALE	Stage IIA	T2	N0 (i-)	MX	Chemotherapy	NO	No	3359	111.967
TCGA-A2-A0YT	BRCA	TCGA-BRCA	Dead	missing	723	56	FEMALE	Stage IIIB	T4b	N2a	M0	Hormone Therapy	YES	Yes	723	24.1
TCGA-A1-A0SK	BRCA	TCGA-BRCA	Dead	missing	967	54	FEMALE	Stage IIA	T2	N0 (i-)	M0	missing	missing	No	967	32.2333
TCGA-E9-A1N8	BRCA	TCGA-BRCA	Alive	0	missing	48	FEMALE	Stage IIA	T2	N0	M0	Chemotherapy	NO	No
TCGA-A8-A07S	BRCA	TCGA-BRCA	Alive	243	missing	73	FEMALE	Stage IIA	T2	N0	M0	Hormone Therapy	YES	No	243	8.1
TCGA-BH-A0HF	BRCA	TCGA-BRCA	Alive	727	missing	77	FEMALE	Stage IA	T1c	N0 (i-)	M0	Hormone Therapy	YES	No	727	24.2333
TCGA-BH-A5IZ	BRCA	TCGA-BRCA	Alive	98	missing	51	FEMALE	Stage IIB	T2	N1a	cM0 (i+)	Chemotherapy	YES	No	98	3.26667
TCGA-5T-A9QA	BRCA	TCGA-BRCA	Alive	12	missing	52	FEMALE	Stage IIA	T2	NX	MX	Hormone Therapy	YES	No	12	0.4
TCGA-AO-A1KT	BRCA	TCGA-BRCA	Alive	541	missing	78	FEMALE	Stage IIA	T1	N1	M0	Hormone Therapy	YES	No	541	18.0333
TCGA-A8-A06R	BRCA	TCGA-BRCA	Alive	547	missing	69	FEMALE	Stage IIB	T2	N1a	M0	Chemotherapy	YES	No	547	18.2333
TCGA-A2-A3XX	BRCA	TCGA-BRCA	Alive	1168	1439	49	FEMALE	Stage IIA	T2	N0	M0	Chemotherapy	NO	No
TCGA-D8-A1XD	BRCA	TCGA-BRCA	Alive	155	missing	36	FEMALE	Stage IIIA	T1c	N2a	M0	missing	YES	No	155	5.16667
TCGA-AR-A1AT	BRCA	TCGA-BRCA	Dead	missing	1272	62	FEMALE	Stage IIA	T2	N0	M0	Hormone Therapy	YES	No	1272	42.4
TCGA-E2-A15F	BRCA	TCGA-BRCA	Alive	469	missing	64	FEMALE	Stage I	T1c	N0	M0	Hormone Therapy	YES	No	469	15.6333
TCGA-BH-A18J	BRCA	TCGA-BRCA	Dead	missing	612	56	FEMALE	Stage IV	T4b	N2	M1	missing	missing	No	612	20.4
TCGA-D8-A1J9	BRCA	TCGA-BRCA	Alive	248	missing	48	FEMALE	Stage IA	T1c	N0	M0	missing	NO	No	248	8.26667
TCGA-BH-A0HX	BRCA	TCGA-BRCA	Alive	829	missing	54	FEMALE	Stage IIB	T2	N1a	M0	Hormone Therapy	NO	No	829	27.6333
TCGA-AR-A24R	BRCA	TCGA-BRCA	Alive	1746	missing	45	FEMALE	Stage IIIA	T1	N2	M0	Hormone Therapy	YES	No	1746	58.2
TCGA-B6-A0RE	BRCA	TCGA-BRCA	Alive	6435	missing	61	FEMALE	Stage X	TX	N0 (i-)	M0	missing	YES	No	6435	214.5
TCGA-A7-A0CE	BRCA	TCGA-BRCA	Alive	254	missing	57	FEMALE	Stage IIA	T2	N0 (i-)	M0	Chemotherapy	YES	No	254	8.46667
TCGA-B6-A0RH	BRCA	TCGA-BRCA	Alive	5749	6456	51	FEMALE	Stage IIA	T2	N0 (i-)	M0	missing	NO	No
TCGA-B6-A0I9	BRCA	TCGA-BRCA	Dead	missing	362	62	FEMALE	Stage IV	T3	NX	M1	missing	YES	No	362	12.0667
TCGA-E9-A1N6	BRCA	TCGA-BRCA	Alive	0	678	52	FEMALE	Stage IIB	T2	N1	M0	Hormone Therapy	YES	No
TCGA-BH-A0GY	BRCA	TCGA-BRCA	Alive	917	missing	67	FEMALE	Stage IIA	T2	N1	M0	Hormone Therapy	YES	No	917	30.5667
TCGA-AO-A0J2	BRCA	TCGA-BRCA	Alive	585	missing	41	FEMALE	Stage IA	T1c	N0 (i-)	M0	Chemotherapy	NO	No	585	19.5
TCGA-BH-A1FD	BRCA	TCGA-BRCA	Dead	missing	1009	68	FEMALE	Stage I	T1c	N0	M0	missing	missing	No	1009	33.6333
TCGA-E2-A14O	BRCA	TCGA-BRCA	Alive	1173	missing	76	FEMALE	Stage IIIA	T3	N1a	M0	Hormone Therapy	YES	No	1173	39.1
TCGA-D8-A1Y1	BRCA	TCGA-BRCA	Alive	116	302	80	FEMALE	Stage IIIA	T3	N1a	MX	Hormone Therapy	NO	No
TCGA-C8-A26V	BRCA	TCGA-BRCA	Alive	9	missing	47	FEMALE	Stage IIIA	T3	N2	M0	Hormone Therapy	YES	No	9	0.3
TCGA-BH-A0B0	BRCA	TCGA-BRCA	Alive	1428	missing	56	FEMALE	Stage I	T1c	N0	M0	Chemotherapy	YES	No	1428	47.6
TCGA-A7-A4SD	BRCA	TCGA-BRCA	Alive	168	missing	52	FEMALE	Stage IIA	T2	N0	M0	Chemotherapy	NO	No	168	5.6
TCGA-A7-A3IY	BRCA	TCGA-BRCA	Alive	151	missing	71	FEMALE	Stage I	T1c	N0	M0	Hormone Therapy	YES	No	151	5.03333
TCGA-A2-A0D0	BRCA	TCGA-BRCA	Alive	643	missing	60	FEMALE	Stage IIA	T2	N0 (i-)	M0	Chemotherapy	NO	No	643	21.4333
TCGA-D8-A1Y2	BRCA	TCGA-BRCA	Alive	73	missing	71	FEMALE	Stage IIA	T2	N0	MX	Hormone Therapy	NO	No	73	2.43333
TCGA-AR-A256	BRCA	TCGA-BRCA	Dead	missing	2854	45	FEMALE	Stage IIA	T2	N0	M0	Chemotherapy	NO	No	2854	95.1333
TCGA-EW-A1OZ	BRCA	TCGA-BRCA	Alive	941	missing	56	FEMALE	Stage IIA	T2	N0 (i-)	M0	Chemotherapy	NO	No	941	31.3667
TCGA-A2-A0CX	BRCA	TCGA-BRCA	Alive	1303	missing	52	FEMALE	Stage IIA	T2	N0 (i-)	M0	Other, specify in notes	YES	No	1303	43.4333
TCGA-D8-A1XT	BRCA	TCGA-BRCA	Alive	193	missing	61	FEMALE	Stage IIA	T1c	N1a	M0	Chemotherapy	NO	No	193	6.43333
TCGA-EW-A2FR	BRCA	TCGA-BRCA	Alive	1120	missing	59	FEMALE	Stage IIIC	T1b	N3a	MX	Chemotherapy	YES	No	1120	37.3333
TCGA-A8-A06P	BRCA	TCGA-BRCA	Alive	396	missing	63	FEMALE	Stage IIIA	T1c	N2a	M0	Chemotherapy	YES	No	396	13.2
TCGA-D8-A1JD	BRCA	TCGA-BRCA	Alive	273	missing	41	FEMALE	Stage IIB	T2	N1a	M0	Chemotherapy	YES	No	273	9.1
TCGA-A8-A06X	BRCA	TCGA-BRCA	Dead	missing	943	77	FEMALE	Stage IIB	T3	N0	M0	missing	YES	No	943	31.4333
TCGA-B6-A0RS	BRCA	TCGA-BRCA	Dead	missing	3063	38	FEMALE	Stage IIA	T2	N0 (i-)	M0	missing	NO	No	3063	102.1
TCGA-EW-A1PB	BRCA	TCGA-BRCA	Alive	608	missing	70	FEMALE	Stage IIIA	T3	N1a	MX	missing	NO	No	608	20.2667
TCGA-E9-A1NF	BRCA	TCGA-BRCA	Alive	0	1072	60	FEMALE	Stage IIA	T2	N0	M0	Chemotherapy	NO	No
TCGA-E9-A1NI	BRCA	TCGA-BRCA	Alive	-7	missing	51	FEMALE	Stage IIA	T2	N0	M0	Chemotherapy	NO	No	0	0
TCGA-D8-A27N	BRCA	TCGA-BRCA	Alive	146	missing	36	FEMALE	Stage IIIA	T2	N2a	M0	Chemotherapy	NO	No	146	4.86667
TCGA-E2-A574	BRCA	TCGA-BRCA	Alive	605	missing	44	FEMALE	Stage IIA	T2	N0	M0	Chemotherapy	YES	No	605	20.1667
TCGA-E2-A1LG	BRCA	TCGA-BRCA	Alive	350	missing	50	FEMALE	Stage IIA	T2	N0	M0	Chemotherapy	NO	No	350	11.6667
TCGA-E9-A22D	BRCA	TCGA-BRCA	Alive	0	missing	38	FEMALE	Stage IIA	T2	N0	M0	Hormone Therapy	NO	No
TCGA-BH-A1EN	BRCA	TCGA-BRCA	Dead	missing	2127	78	FEMALE	Stage IIA	T2	NX	M0	missing	missing	No	2127	70.9
TCGA-AR-A0U0	BRCA	TCGA-BRCA	Alive	8	missing	73	FEMALE	Stage IIB	T2	N1	M0	missing	YES	No	8	0.266667
TCGA-A8-A09T	BRCA	TCGA-BRCA	Alive	579	missing	68	FEMALE	missing	T1c	N0	MX	Hormone Therapy	YES	No	579	19.3
TCGA-A2-A0T2	BRCA	TCGA-BRCA	Dead	missing	255	66	FEMALE	Stage IV	T3	N3	M1	Chemotherapy	NO	No	255	8.5
TCGA-A8-A07G	BRCA	TCGA-BRCA	Alive	577	missing	65	FEMALE	Stage IIA	T1c	N1a	M0	Chemotherapy	YES	No	577	19.2333
TCGA-EW-A2FW	BRCA	TCGA-BRCA	Alive	191	missing	52	FEMALE	Stage IIA	T2	N0 (i-)	MX	Chemotherapy	YES	missing	191	6.36667
TCGA-BH-A18T	BRCA	TCGA-BRCA	Dead	missing	224	70	FEMALE	Stage IIA	T2	N0	M0	missing	missing	No	224	7.46667
TCGA-A2-A3XW	BRCA	TCGA-BRCA	Alive	1209	missing	42	FEMALE	Stage IIB	T2	N1a	M0	Chemotherapy	YES	No	1209	40.3
TCGA-A8-A06Q	BRCA	TCGA-BRCA	Alive	31	missing	63	FEMALE	Stage IIIA	T3	N2	M0	missing	missing	No	31	1.03333
TCGA-AN-A0AL	BRCA	TCGA-BRCA	Alive	198	missing	41	FEMALE	Stage IIIB	T4	N0	M0	missing	NO	No	198	6.6
TCGA-A8-A07W	BRCA	TCGA-BRCA	Alive	304	missing	76	FEMALE	Stage IV	T2	NX	M1	Hormone Therapy	NO	No	304	10.1333
TCGA-D8-A1XQ	BRCA	TCGA-BRCA	Alive	177	missing	69	FEMALE	Stage IIA	T2	N0	M0	missing	NO	No	177	5.9
TCGA-AO-A0J7	BRCA	TCGA-BRCA	Alive	261	missing	71	FEMALE	Stage IIB	T2	N1	M0	Chemotherapy	YES	No	261	8.7
TCGA-A7-A4SF	BRCA	TCGA-BRCA	Alive	369	missing	54	FEMALE	Stage IIA	T2	N0	M0	Chemotherapy	YES	No	369	12.3
TCGA-OL-A6VO	BRCA	TCGA-BRCA	Alive	480	missing	43	FEMALE	Stage IA	T1c	N0	MX	Chemotherapy	YES	No	480	16
TCGA-B6-A0RO	BRCA	TCGA-BRCA	Alive	4929	missing	71	FEMALE	Stage IIIB	T4	N1a	M0	missing	NO	No	4929	164.3
TCGA-A8-A06Z	BRCA	TCGA-BRCA	Alive	31	missing	84	FEMALE	Stage IIB	T3	N0	M0	missing	missing	No	31	1.03333
TCGA-BH-A0H7	BRCA	TCGA-BRCA	Alive	702	missing	65	FEMALE	Stage IIIA	T1c	N2a	M0	Hormone Therapy	YES	No	702	23.4
TCGA-E9-A1RG	BRCA	TCGA-BRCA	Alive	35	missing	62	FEMALE	Stage IIIA	T1c	N2	M0	Chemotherapy	YES	No	35	1.16667
TCGA-A7-A6VX	BRCA	TCGA-BRCA	Alive	169	missing	68	FEMALE	Stage IIA	T2	N0	M0	Chemotherapy	YES	No	169	5.63333
TCGA-A8-A07O	BRCA	TCGA-BRCA	Alive	304	missing	51	FEMALE	Stage IIA	T2	N0	M0	Chemotherapy	YES	No	304	10.1333
TCGA-A8-A08I	BRCA	TCGA-BRCA	Alive	365	missing	53	FEMALE	Stage IIA	T2	N0	M0	Chemotherapy	YES	No	365	12.1667
TCGA-AC-A62V	BRCA	TCGA-BRCA	Alive	2	348	58	MALE	Stage IV	T2	N1a	M1	Ancillary	YES	No
TCGA-AR-A254	BRCA	TCGA-BRCA	Alive	1212	missing	50	FEMALE	Stage IIIA	T2	N2	M0	Chemotherapy	YES	No	1212	40.4
TCGA-LD-A9QF	BRCA	TCGA-BRCA	Alive	266	missing	73	FEMALE	Stage IA	T1c	N0	M0	Chemotherapy	NO	No	266	8.86667
TCGA-AC-A7VC	BRCA	TCGA-BRCA	Alive	1	missing	56	FEMALE	Stage IIB	T3	N0	MX	missing	missing	No	1	0.0333333
TCGA-AO-A0J8	BRCA	TCGA-BRCA	Alive	277	missing	61	FEMALE	Stage IIA	T2	N0 (i+)	M0	Chemotherapy	YES	No	277	9.23333
TCGA-GM-A2DB	BRCA	TCGA-BRCA	Alive	1616	missing	62	FEMALE	Stage IIA	T2	N0 (i-)	M0	Chemotherapy	YES	No	1616	53.8667
TCGA-AO-A03O	BRCA	TCGA-BRCA	Dead	missing	2483	69	FEMALE	Stage IIA	T2	N0 (i-)	M0	Hormone Therapy	NO	No	2483	82.7667
TCGA-BH-A0BZ	BRCA	TCGA-BRCA	Alive	1492	missing	59	FEMALE	Stage IIIA	T3	N1a	M0	Chemotherapy	YES	No	1492	49.7333
TCGA-OL-A6VR	BRCA	TCGA-BRCA	Alive	848	missing	48	FEMALE	Stage IA	T1b	N0	MX	missing	NO	No	848	28.2667
TCGA-B6-A0I6	BRCA	TCGA-BRCA	Dead	missing	991	49	FEMALE	Stage IIA	T1c	N1	M0	missing	NO	No	991	33.0333
TCGA-OL-A5D7	BRCA	TCGA-BRCA	Alive	1416	missing	70	FEMALE	Stage IIA	T2	N0	MX	Chemotherapy	YES	No	1416	47.2
TCGA-E2-A154	BRCA	TCGA-BRCA	Alive	325	missing	68	FEMALE	Stage I	T1c	N0	M0	Hormone Therapy	YES	No	325	10.8333
TCGA-E9-A1RB	BRCA	TCGA-BRCA	Alive	21	976	40	FEMALE	Stage IIA	T2	N0	M0	Hormone Therapy	NO	No
TCGA-B6-A0WV	BRCA	TCGA-BRCA	Dead	missing	2417	67	FEMALE	Stage IIB	T2	N1b	M0	missing	NO	No	2417	80.5667
TCGA-AC-A3EH	BRCA	TCGA-BRCA	Alive	17	197	79	FEMALE	Stage IIIC	T3	N3	M0	missing	NO	No
TCGA-BH-A18P	BRCA	TCGA-BRCA	Dead	missing	921	60	FEMALE	Stage I	T1	N0	M0	missing	missing	No	921	30.7
TCGA-A2-A3XY	BRCA	TCGA-BRCA	Alive	786	1093	49	FEMALE	Stage IIB	T2	N1a	M0	Chemotherapy	YES	No
TCGA-A8-A08T	BRCA	TCGA-BRCA	Alive	2830	3409	64	FEMALE	Stage IV	T2	N1a	M1	missing	NO	No
TCGA-E2-A106	BRCA	TCGA-BRCA	Alive	1555	missing	34	FEMALE	Stage IB	T1c	N1mi	M0	Hormone Therapy	NO	No	1555	51.8333
TCGA-AN-A0FD	BRCA	TCGA-BRCA	Alive	196	missing	71	FEMALE	Stage IIA	T2	N0	M0	missing	NO	No	196	6.53333
TCGA-3C-AALI	BRCA	TCGA-BRCA	Alive	3801	missing	50	FEMALE	Stage IIB	T2	N1a	M0	missing	YES	No	3801	126.7
TCGA-E2-A150	BRCA	TCGA-BRCA	Alive	591	missing	48	FEMALE	Stage IIA	T2	N0	M0	Chemotherapy	YES	No	591	19.7
TCGA-C8-A26Y	BRCA	TCGA-BRCA	Alive	0	missing	90	FEMALE	Stage IIA	T2	N0	M0	missing	NO	No
TCGA-EW-A1OW	BRCA	TCGA-BRCA	Alive	464	missing	58	FEMALE	Stage IIA	T2	N0	MX	Chemotherapy	YES	No	464	15.4667
TCGA-A1-A0SP	BRCA	TCGA-BRCA	Alive	584	missing	40	FEMALE	Stage IIA	T2	N0 (i-)	M0	Chemotherapy	missing	missing	584	19.4667
TCGA-BH-A18L	BRCA	TCGA-BRCA	Dead	missing	811	50	FEMALE	Stage IIIA	T3	N1mi	M0	missing	missing	No	811	27.0333
TCGA-A8-A07B	BRCA	TCGA-BRCA	Alive	1004	missing	69	FEMALE	Stage IIA	T2	N0	M0	missing	NO	No	1004	33.4667
TCGA-LL-A6FR	BRCA	TCGA-BRCA	Alive	118	missing	50	FEMALE	Stage IIA	T2	N0 (i-)	MX	Chemotherapy	NO	No	118	3.93333
TCGA-AO-A124	BRCA	TCGA-BRCA	Alive	3120	missing	38	FEMALE	Stage IIA	T2	N0 (i-)	M0	Chemotherapy	NO	No	3120	104
TCGA-LL-A9Q3	BRCA	TCGA-BRCA	Alive	224	missing	69	FEMALE	Stage IIIC	T3	N3a	MX	Immunotherapy	NO	No	224	7.46667
TCGA-BH-A0HO	BRCA	TCGA-BRCA	Alive	76	missing	48	FEMALE	Stage IIA	T1c	N1a	M0	Chemotherapy	YES	No	76	2.53333
TCGA-AR-A1AQ	BRCA	TCGA-BRCA	Alive	1310	missing	49	FEMALE	Stage IIA	T2	N0	M0	Chemotherapy	YES	No	1310	43.6667
TCGA-B6-A0I1	BRCA	TCGA-BRCA	Dead	missing	2361	73	FEMALE	Stage IIA	T2	N0	M0	missing	NO	No	2361	78.7
TCGA-A8-A08P	BRCA	TCGA-BRCA	Alive	943	missing	70	FEMALE	Stage IIIA	T2	N2a	M0	Chemotherapy	YES	No	943	31.4333
TCGA-B6-A0IJ	BRCA	TCGA-BRCA	Alive	5383	missing	42	FEMALE	Stage IIB	T3	N0 (i-)	M0	missing	NO	No	5383	179.433
TCGA-E9-A1RF	BRCA	TCGA-BRCA	Alive	38	missing	68	FEMALE	Stage IIIA	T2	N2	M0	Chemotherapy	YES	No	38	1.26667
TCGA-D8-A1XZ	BRCA	TCGA-BRCA	Alive	121	missing	81	FEMALE	Stage IIIA	T1c	N2a	MX	Hormone Therapy	YES	No	121	4.03333
TCGA-A2-A0T0	BRCA	TCGA-BRCA	Alive	337	missing	59	FEMALE	Stage IIB	T2	N1	M0	Chemotherapy	YES	No	337	11.2333
TCGA-AR-A0U3	BRCA	TCGA-BRCA	Alive	2317	missing	59	FEMALE	Stage IIB	T2	N1	M0	Chemotherapy	YES	No	2317	77.2333
TCGA-AN-A0FY	BRCA	TCGA-BRCA	Alive	10	missing	55	FEMALE	Stage IA	T1c	N0	M0	missing	NO	No	10	0.333333
TCGA-E9-A1ND	BRCA	TCGA-BRCA	Alive	0	missing	75	FEMALE	Stage IIB	T2	N1	M0	Hormone Therapy	NO	No
TCGA-D8-A27R	BRCA	TCGA-BRCA	Alive	29	missing	41	FEMALE	Stage IIIC	T2	N3a	M0	Chemotherapy	YES	No	29	0.966667
TCGA-E2-A14N	BRCA	TCGA-BRCA	Alive	1350	missing	37	FEMALE	Stage IIB	T2	N1	M0	Chemotherapy	YES	No	1350	45
TCGA-AO-A0JM	BRCA	TCGA-BRCA	Alive	1826	missing	40	FEMALE	Stage IIB	T2	N1	M0	Hormone Therapy	YES	No	1826	60.8667
TCGA-BH-A5J0	BRCA	TCGA-BRCA	Alive	225	missing	63	FEMALE	Stage IA	T1c	N0	M0	missing	NO	No	225	7.5
TCGA-A8-A094	BRCA	TCGA-BRCA	Alive	0	missing	75	FEMALE	Stage IIA	T2	N0	M0	missing	missing	No
TCGA-E9-A1N3	BRCA	TCGA-BRCA	Alive	0	missing	70	FEMALE	Stage IIIA	T1c	N2	M0	Chemotherapy	NO	No
TCGA-A7-A3J0	BRCA	TCGA-BRCA	Alive	76	missing	62	FEMALE	Stage IIA	T2	N0	M0	Hormone Therapy	YES	No	76	2.53333
TCGA-D8-A147	BRCA	TCGA-BRCA	Alive	2	missing	45	FEMALE	missing	T2	N0	M0	Chemotherapy	YES	No	2	0.0666667
TCGA-AR-A0TU	BRCA	TCGA-BRCA	Alive	360	missing	35	FEMALE	Stage IIA	T2	N0	M0	Chemotherapy	NO	No	360	12
TCGA-E2-A109	BRCA	TCGA-BRCA	Alive	1172	missing	64	FEMALE	Stage IIA	T2	N0 (i-)	M0	Hormone Therapy	NO	No	1172	39.0667
TCGA-AR-A24Q	BRCA	TCGA-BRCA	Alive	2009	missing	49	FEMALE	Stage IIB	T3	N0	M0	Immunotherapy	YES	No	2009	66.9667
TCGA-BH-A18F	BRCA	TCGA-BRCA	Alive	268	missing	50	FEMALE	Stage IIA	T2	N0	M0	Chemotherapy	YES	No	268	8.93333
TCGA-BH-A0DL	BRCA	TCGA-BRCA	Alive	1467	missing	64	FEMALE	Stage IIA	T2	N0	M0	Chemotherapy	YES	No	1467	48.9
TCGA-OL-A5RW	BRCA	TCGA-BRCA	Alive	797	missing	40	FEMALE	Stage IIA	T1c	N1	MX	Chemotherapy	YES	No	797	26.5667
TCGA-BH-A0EE	BRCA	TCGA-BRCA	Alive	943	missing	68	FEMALE	Stage IIB	T3	N0 (i-)	M0	Chemotherapy	NO	No	943	31.4333
TCGA-A2-A04T	BRCA	TCGA-BRCA	Alive	1950	missing	62	FEMALE	Stage IIA	T2	N0 (i-)	M0	Chemotherapy	YES	No	1950	65
TCGA-EW-A1P0	BRCA	TCGA-BRCA	Alive	1121	missing	55	FEMALE	Stage IIB	T2	N1b	MX	Hormone Therapy	YES	No	1121	37.3667
TCGA-AO-A1KQ	BRCA	TCGA-BRCA	Alive	1519	missing	84	MALE	Stage IIIB	T4	N1	M0	Hormone Therapy	NO	No	1519	50.6333
TCGA-A7-A5ZV	BRCA	TCGA-BRCA	Alive	210	missing	62	FEMALE	Stage IIA	T2	N0	M0	Chemotherapy	NO	No	210	7
TCGA-E2-A573	BRCA	TCGA-BRCA	Alive	677	missing	48	FEMALE	Stage IA	T1c	N0	M0	Chemotherapy	YES	No	677	22.5667
TCGA-A8-A08L	BRCA	TCGA-BRCA	Dead	missing	30	89	FEMALE	Stage IIIA	T3	N2a	M0	missing	YES	No	30	1
TCGA-D8-A1J8	BRCA	TCGA-BRCA	Alive	256	missing	77	FEMALE	Stage IIB	T2	N1a	M0	Hormone Therapy	NO	No	256	8.53333
TCGA-BH-A1F6	BRCA	TCGA-BRCA	Dead	missing	2965	51	FEMALE	missing	T4d	N2a	MX	missing	missing	No	2965	98.8333
TCGA-BH-A0B8	BRCA	TCGA-BRCA	Alive	1569	missing	64	FEMALE	Stage I	T1b	N0 (i-)	M0	Hormone Therapy	YES	No	1569	52.3
TCGA-C8-A1HF	BRCA	TCGA-BRCA	Alive	0	missing	48	FEMALE	Stage IIA	T2	N0	M0	missing	NO	No
TCGA-D8-A1X5	BRCA	TCGA-BRCA	Alive	171	missing	81	FEMALE	Stage IIIC	T2	N3a	MX	Hormone Therapy	YES	No	171	5.7
TCGA-A8-A07P	BRCA	TCGA-BRCA	Alive	334	missing	68	FEMALE	Stage IIB	T2	N1	M0	Chemotherapy	YES	No	334	11.1333
TCGA-AR-A0TY	BRCA	TCGA-BRCA	Dead	missing	1699	54	FEMALE	Stage IIA	T2	N0	M0	Chemotherapy	NO	No	1699	56.6333
TCGA-E9-A3QA	BRCA	TCGA-BRCA	Alive	19	missing	33	FEMALE	Stage IIA	T2	N0 (i-)	M0	missing	NO	No	19	0.633333
TCGA-AO-A129	BRCA	TCGA-BRCA	Alive	2923	missing	29	FEMALE	Stage IIB	T2	N1a	M0	Chemotherapy	YES	No	2923	97.4333
TCGA-A8-A08H	BRCA	TCGA-BRCA	Alive	0	missing	66	FEMALE	Stage IIA	T2	N0	M0	missing	missing	No
TCGA-E9-A22B	BRCA	TCGA-BRCA	Alive	0	missing	71	FEMALE	Stage IA	T1c	N0	M0	Hormone Therapy	NO	No
TCGA-D8-A1JA	BRCA	TCGA-BRCA	Alive	18	missing	60	FEMALE	missing	T4b	NX	M0	Chemotherapy	YES	No	18	0.6
TCGA-A8-A09E	BRCA	TCGA-BRCA	Alive	943	missing	73	FEMALE	Stage IIIB	T4b	N1a	M0	Hormone Therapy	YES	Yes	943	31.4333
TCGA-B6-A0RI	BRCA	TCGA-BRCA	Alive	6796	missing	44	FEMALE	Stage IIIB	T4b	N1b	M0	missing	YES	No	6796	226.533
TCGA-B6-A40B	BRCA	TCGA-BRCA	Alive	2521	missing	76	FEMALE	Stage I	T1b	N0 (i-)	M0	missing	NO	No	2521	84.0333
TCGA-AC-A6IW	BRCA	TCGA-BRCA	Alive	21	missing	73	FEMALE	Stage IIA	T2	N0 (i-)	MX	missing	NO	No	21	0.7
TCGA-EW-A1J1	BRCA	TCGA-BRCA	Alive	282	missing	38	FEMALE	Stage IIB	T2	N1a	M0	Chemotherapy	YES	No	282	9.4
TCGA-E2-A15T	BRCA	TCGA-BRCA	Alive	267	missing	65	FEMALE	Stage IIA	T2	N0	M0	Hormone Therapy	NO	No	267	8.9
TCGA-BH-A0BL	BRCA	TCGA-BRCA	Alive	1340	missing	35	FEMALE	Stage I	T1c	N0	M0	Chemotherapy	NO	No	1340	44.6667
TCGA-E2-A14W	BRCA	TCGA-BRCA	Alive	834	missing	78	MALE	Stage IIA	T2	N0	M0	Chemotherapy	NO	No	834	27.8
TCGA-AN-A03X	BRCA	TCGA-BRCA	Alive	10	missing	74	FEMALE	Stage IIA	T2	N0	M0	missing	NO	No	10	0.333333
TCGA-BH-A0BC	BRCA	TCGA-BRCA	Alive	974	missing	60	FEMALE	Stage IIIC	T2	N3	M0	Chemotherapy	YES	No	974	32.4667
TCGA-S3-AA10	BRCA	TCGA-BRCA	Alive	241	missing	65	FEMALE	Stage IIA	T2	N0	M0	Chemotherapy	NO	No	241	8.03333
TCGA-E9-A1N5	BRCA	TCGA-BRCA	Alive	0	missing	45	FEMALE	Stage IIB	T2	N1	M0	Chemotherapy	NO	No
TCGA-AC-A3W5	BRCA	TCGA-BRCA	Alive	55	missing	65	FEMALE	Stage IIA	T2	N0	MX	Chemotherapy	YES	No	55	1.83333
TCGA-A7-A13D	BRCA	TCGA-BRCA	Alive	267	missing	46	FEMALE	Stage IIA	T2	N0 (i-)	M0	Chemotherapy	YES	No	267	8.9
TCGA-A8-A09X	BRCA	TCGA-BRCA	Dead	missing	426	62	FEMALE	Stage IIIC	T2	N3a	M0	missing	missing	No	426	14.2
TCGA-AC-A2BK	BRCA	TCGA-BRCA	Alive	1172	missing	78	FEMALE	Stage IIIA	T2	N2a	MX	Chemotherapy	YES	No	1172	39.0667
TCGA-BH-A0HL	BRCA	TCGA-BRCA	Alive	72	missing	56	FEMALE	Stage IIB	T2	N1a	M0	Chemotherapy	NO	No	72	2.4
TCGA-A8-A09W	BRCA	TCGA-BRCA	Alive	30	missing	70	FEMALE	Stage IIIB	T2	N3	M0	missing	missing	No	30	1
TCGA-D8-A1Y3	BRCA	TCGA-BRCA	Alive	125	missing	61	FEMALE	Stage IIIA	T2	N2a	MX	Hormone Therapy	YES	No	125	4.16667
TCGA-AR-A24V	BRCA	TCGA-BRCA	Alive	1648	missing	52	FEMALE	Stage IIB	T2	N1	M0	Chemotherapy	YES	No	1648	54.9333
TCGA-E9-A1NA	BRCA	TCGA-BRCA	Alive	0	missing	58	FEMALE	Stage IIA	T2	N0	M0	Chemotherapy	YES	No
TCGA-AN-A0XO	BRCA	TCGA-BRCA	Alive	375	missing	59	FEMALE	Stage IIIA	T2	N2	M0	missing	NO	No	375	12.5
TCGA-A2-A0CW	BRCA	TCGA-BRCA	Alive	1750	missing	67	FEMALE	Stage IIB	T2	N1a	M0	Hormone Therapy	NO	No	1750	58.3333
TCGA-E2-A10B	BRCA	TCGA-BRCA	Alive	748	missing	67	FEMALE	Stage IIB	T2	N1a	M0	Hormone Therapy	YES	No	748	24.9333
TCGA-E9-A22A	BRCA	TCGA-BRCA	Alive	0	missing	74	FEMALE	Stage IIA	T2	N0	M0	Hormone Therapy	NO	No
TCGA-BH-A0E2	BRCA	TCGA-BRCA	Alive	376	missing	49	FEMALE	Stage IIIA	T2	N2a	M0	Hormone Therapy	NO	No	376	12.5333
TCGA-D8-A1XG	BRCA	TCGA-BRCA	Alive	75	missing	86	FEMALE	Stage IIIB	T4b	N1a	M0	missing	NO	No	75	2.5
TCGA-BH-A0H9	BRCA	TCGA-BRCA	Alive	1247	missing	69	FEMALE	Stage IIA	T2	N0 (i-)	M0	Hormone Therapy	YES	No	1247	41.5667
TCGA-BH-A0HW	BRCA	TCGA-BRCA	Alive	1561	missing	62	FEMALE	Stage IA	T1c	N0 (i-)	M0	Hormone Therapy	YES	No	1561	52.0333
TCGA-A2-A0CM	BRCA	TCGA-BRCA	Dead	missing	754	40	FEMALE	Stage IIA	T2	N0 (i-)	M0	Chemotherapy	NO	No	754	25.1333
TCGA-E2-A1IK	BRCA	TCGA-BRCA	Alive	519	missing	71	FEMALE	Stage IIA	T1c	N1mi	M0	Hormone Therapy	NO	No	519	17.3
TCGA-E2-A15E	BRCA	TCGA-BRCA	Alive	518	missing	40	FEMALE	Stage IIA	T1c	N1a	M0	Chemotherapy	YES	No	518	17.2667
TCGA-E2-A156	BRCA	TCGA-BRCA	Alive	481	missing	61	FEMALE	Stage I	T1c	N0	M0	Hormone Therapy	YES	No	481	16.0333
TCGA-EW-A1P5	BRCA	TCGA-BRCA	Alive	365	missing	77	FEMALE	Stage IIB	T2	N1a	M0	Hormone Therapy	YES	No	365	12.1667
TCGA-AR-A2LH	BRCA	TCGA-BRCA	Dead	missing	616	55	FEMALE	Stage III	T3	N3	M0	Chemotherapy	YES	No	616	20.5333
TCGA-D8-A27M	BRCA	TCGA-BRCA	Alive	145	missing	59	FEMALE	Stage IA	T1c	N0	M0	Chemotherapy	NO	No	145	4.83333
TCGA-A2-A0ER	BRCA	TCGA-BRCA	Alive	1903	missing	63	FEMALE	Stage IB	T1c	N1mi	M0	Chemotherapy	YES	No	1903	63.4333
TCGA-A8-A079	BRCA	TCGA-BRCA	Alive	274	missing	69	FEMALE	Stage IIIB	T4b	N3	M0	Chemotherapy	YES	No	274	9.13333
TCGA-AN-A0FK	BRCA	TCGA-BRCA	Alive	213	missing	88	FEMALE	Stage IIIB	T4	N0	M0	missing	NO	No	213	7.1
TCGA-A7-A6VW	BRCA	TCGA-BRCA	Alive	176	missing	48	FEMALE	Stage IIA	T2	N0	M0	Chemotherapy	NO	No	176	5.86667
TCGA-C8-A12Y	BRCA	TCGA-BRCA	Alive	0	missing	44	FEMALE	Stage IIB	T2	N1	M0	missing	YES	No
TCGA-B6-A0RU	BRCA	TCGA-BRCA	Alive	7067	missing	40	FEMALE	Stage IA	T1c	N0 (i-)	M0	missing	YES	No	7067	235.567
TCGA-E2-A15H	BRCA	TCGA-BRCA	Alive	42	missing	38	FEMALE	Stage IIA	T1c	N1mi	M0	Chemotherapy	NO	No	42	1.4
TCGA-AR-A0U2	BRCA	TCGA-BRCA	Dead	missing	2551	47	FEMALE	Stage IIIA	T2	N2	M0	Chemotherapy	YES	No	2551	85.0333
TCGA-A8-A092	BRCA	TCGA-BRCA	Alive	487	missing	48	FEMALE	Stage IIIA	T2	N2a	M0	Chemotherapy	YES	No	487	16.2333
TCGA-A2-A4S3	BRCA	TCGA-BRCA	Alive	104	missing	59	FEMALE	Stage IIB	T2	N1a	M0	missing	missing	No	104	3.46667
TCGA-AO-A03M	BRCA	TCGA-BRCA	Alive	1455	missing	29	FEMALE	Stage I	T1c	N0 (i-)	M0	Chemotherapy	NO	No	1455	48.5
TCGA-A1-A0SG	BRCA	TCGA-BRCA	Alive	434	missing	61	FEMALE	Stage IIB	T2	N1a	M0	Chemotherapy	missing	No	434	14.4667
TCGA-E9-A2JS	BRCA	TCGA-BRCA	Alive	13	904	72	FEMALE	Stage IIB	T2	N1	M0	Hormone Therapy	YES	No
TCGA-B6-A400	BRCA	TCGA-BRCA	Alive	215	missing	43	FEMALE	Stage IIIA	T2	N2a	M0	missing	YES	No	215	7.16667
TCGA-A2-A0D2	BRCA	TCGA-BRCA	Alive	761	missing	45	FEMALE	Stage IIA	T2	N0 (i+)	M0	Chemotherapy	YES	No	761	25.3667
TCGA-EW-A6SA	BRCA	TCGA-BRCA	Alive	510	missing	59	MALE	Stage II	T2	N0 (i+)	MX	missing	NO	No	510	17
TCGA-GM-A2DI	BRCA	TCGA-BRCA	Alive	1883	missing	52	FEMALE	Stage I	T1c	N0 (i+)	M0	Chemotherapy	NO	No	1883	62.7667
TCGA-OL-A66H	BRCA	TCGA-BRCA	Alive	413	missing	74	FEMALE	Stage IB	T1c	N1mi	MX	missing	YES	No	413	13.7667
TCGA-LL-A6FQ	BRCA	TCGA-BRCA	Alive	80	missing	77	FEMALE	Stage IIIA	T2	N2a	MX	missing	NO	No	80	2.66667
TCGA-BH-A18V	BRCA	TCGA-BRCA	Dead	missing	1556	48	FEMALE	Stage IIB	T2	N1b	M0	missing	missing	No	1556	51.8667
TCGA-B6-A0IC	BRCA	TCGA-BRCA	Dead	missing	0	90	FEMALE	Stage X	T2	NX	MX	missing	NO	No
TCGA-D8-A1X6	BRCA	TCGA-BRCA	Alive	236	missing	80	FEMALE	Stage IIIA	T3	N2a	MX	Hormone Therapy	NO	No	236	7.86667
TCGA-AN-A0XR	BRCA	TCGA-BRCA	Alive	10	missing	55	FEMALE	Stage IIIA	T2	N2	M0	missing	NO	No	10	0.333333
TCGA-C8-A12U	BRCA	TCGA-BRCA	Alive	0	missing	46	FEMALE	Stage IIB	T2	N1	M0	missing	NO	No
TCGA-E2-A15A	BRCA	TCGA-BRCA	Alive	502	missing	45	FEMALE	Stage IIIC	T2	N3a	M0	Chemotherapy	YES	No	502	16.7333
TCGA-E2-A155	BRCA	TCGA-BRCA	Alive	553	missing	58	FEMALE	Stage IIB	T2	N1a	M0	Chemotherapy	NO	No	553	18.4333
TCGA-D8-A27E	BRCA	TCGA-BRCA	Alive	182	missing	66	FEMALE	Stage IA	T1c	N0	M0	Hormone Therapy	YES	No	182	6.06667
TCGA-E2-A1II	BRCA	TCGA-BRCA	Alive	850	missing	51	FEMALE	Stage I	T1c	N0	M0	Chemotherapy	YES	No	850	28.3333
TCGA-A2-A0D1	BRCA	TCGA-BRCA	Alive	786	missing	76	FEMALE	Stage IIA	T2	N0 (i-)	M0	Chemotherapy	YES	No	786	26.2
TCGA-E2-A159	BRCA	TCGA-BRCA	Alive	515	missing	50	FEMALE	Stage IIA	T2	N0	M0	Chemotherapy	YES	No	515	17.1667
TCGA-A2-A0EM	BRCA	TCGA-BRCA	Alive	2758	missing	73	FEMALE	Stage IA	T1	N0 (i-)	M0	Hormone Therapy	YES	No	2758	91.9333
TCGA-A2-A3XT	BRCA	TCGA-BRCA	Alive	2238	missing	45	FEMALE	Stage IIB	T2	N1a	M0	Chemotherapy	YES	No	2238	74.6
TCGA-BH-A2L8	BRCA	TCGA-BRCA	Alive	168	missing	45	FEMALE	Stage IIA	T2	N0 (i-)	M0	Chemotherapy	NO	No	168	5.6
TCGA-E2-A15K	BRCA	TCGA-BRCA	Alive	34	missing	58	FEMALE	Stage IIB	T2	N1a	M0	Chemotherapy	YES	No	34	1.13333
TCGA-C8-A12X	BRCA	TCGA-BRCA	Alive	0	missing	62	FEMALE	Stage IIB	T2	N1	M0	missing	NO	No
TCGA-AR-A1AJ	BRCA	TCGA-BRCA	Alive	1605	missing	83	FEMALE	Stage I	T1	N0	M0	missing	YES	No	1605	53.5
TCGA-LL-A5YP	BRCA	TCGA-BRCA	Alive	99	missing	49	FEMALE	Stage IIB	T2	N1a	M0	Chemotherapy	NO	No	99	3.3
TCGA-A8-A09Z	BRCA	TCGA-BRCA	Alive	0	missing	83	FEMALE	Stage IIB	T3	N0	M0	missing	missing	No
TCGA-BH-A0W4	BRCA	TCGA-BRCA	Alive	175	missing	46	FEMALE	Stage IIA	T2	N0 (i-)	M0	missing	NO	No	175	5.83333
TCGA-C8-A275	BRCA	TCGA-BRCA	Alive	1	missing	56	FEMALE	Stage IIA	T1	N1	M0	missing	missing	No	1	0.0333333
TCGA-A8-A0A1	BRCA	TCGA-BRCA	Alive	365	missing	84	FEMALE	Stage IIA	T2	N0	M0	Hormone Therapy	missing	No	365	12.1667
TCGA-GM-A2DL	BRCA	TCGA-BRCA	Alive	2763	missing	50	FEMALE	Stage I	T1c	N0 (i-)	M0	Hormone Therapy	YES	No	2763	92.1
TCGA-A8-A081	BRCA	TCGA-BRCA	Alive	0	missing	80	FEMALE	Stage IIA	T2	N0	M0	missing	missing	No
TCGA-B6-A0IQ	BRCA	TCGA-BRCA	Alive	3872	missing	40	FEMALE	Stage IIIA	T3	N1b	M0	missing	YES	No	3872	129.067
TCGA-D8-A141	BRCA	TCGA-BRCA	Alive	113	missing	40	FEMALE	missing	T1c	N1	M0	Chemotherapy	NO	No	113	3.76667
TCGA-BH-A18K	BRCA	TCGA-BRCA	Dead	missing	2763	46	FEMALE	Stage I	T1	N0	M0	missing	missing	No	2763	92.1
TCGA-BH-A0B5	BRCA	TCGA-BRCA	Alive	1471	missing	40	FEMALE	Stage IIIA	T2	N2a	M0	Chemotherapy	YES	No	1471	49.0333
TCGA-E9-A226	BRCA	TCGA-BRCA	Alive	16	1048	45	FEMALE	Stage IIIA	T2	N2	M0	Hormone Therapy	YES	No
TCGA-B6-A0X1	BRCA	TCGA-BRCA	Alive	5677	7455	48	FEMALE	missing	T2	N1	M1	missing	NO	No
TCGA-MS-A51U	BRCA	TCGA-BRCA	Alive	85	missing	44	FEMALE	Stage IIB	T2	N1	M0	Chemotherapy	YES	No	85	2.83333
TCGA-C8-A27A	BRCA	TCGA-BRCA	Alive	371	missing	48	FEMALE	Stage IIB	T2	N1	M0	Chemotherapy	NO	No	371	12.3667
TCGA-A8-A086	BRCA	TCGA-BRCA	Alive	396	missing	59	FEMALE	Stage IIA	T1c	N1a	M0	Chemotherapy	YES	No	396	13.2
TCGA-E9-A5UP	BRCA	TCGA-BRCA	Alive	0	missing	63	FEMALE	Stage IIA	T2	N0	M0	Hormone Therapy	YES	No
TCGA-BH-A0AU	BRCA	TCGA-BRCA	Alive	746	missing	45	FEMALE	Stage IIA	T2	N0	M0	missing	YES	No	746	24.8667
TCGA-EW-A6SD	BRCA	TCGA-BRCA	Alive	1010	missing	32	FEMALE	Stage IIB	T2	N1a	M0	Chemotherapy	YES	No	1010	33.6667
TCGA-BH-A203	BRCA	TCGA-BRCA	Dead	missing	1174	78	FEMALE	Stage IIB	T2	N1b	M0	missing	missing	No	1174	39.1333
TCGA-A2-A0YE	BRCA	TCGA-BRCA	Alive	253	missing	48	FEMALE	Stage IIB	T2	N1a	M0	Chemotherapy	YES	No	253	8.43333
TCGA-UU-A93S	BRCA	TCGA-BRCA	Dead	missing	116	63	FEMALE	Stage IV	T4d	N3b	M1	missing	NO	No	116	3.86667
TCGA-E9-A22E	BRCA	TCGA-BRCA	Alive	0	missing	56	FEMALE	Stage IIIA	T2	N2	M0	Chemotherapy	YES	No
TCGA-E9-A1N4	BRCA	TCGA-BRCA	Alive	5	missing	41	FEMALE	Stage IIIA	T2	N2	M0	Chemotherapy	YES	No	5	0.166667
TCGA-AC-A3YJ	BRCA	TCGA-BRCA	Alive	40	missing	66	FEMALE	Stage IIA	T2	N0 (i-)	MX	Hormone Therapy	NO	No	40	1.33333
TCGA-AN-A0FL	BRCA	TCGA-BRCA	Alive	231	missing	62	FEMALE	Stage IIA	T2	N0	M0	missing	NO	No	231	7.7
TCGA-A1-A0SQ	BRCA	TCGA-BRCA	Alive	554	missing	45	FEMALE	Stage IIB	T2	N1	MX	Chemotherapy	missing	No	554	18.4667
TCGA-A2-A0T4	BRCA	TCGA-BRCA	Alive	395	missing	62	FEMALE	Stage IIA	T2	N0 (i-)	M0	Hormone Therapy	NO	No	395	13.1667
TCGA-C8-A26Z	BRCA	TCGA-BRCA	Alive	4	missing	59	FEMALE	Stage IIA	T2	N0	M0	Hormone Therapy	NO	No	4	0.133333
TCGA-AR-A0TT	BRCA	TCGA-BRCA	Alive	1730	missing	53	FEMALE	Stage IIIA	T2	N2	M0	Chemotherapy	YES	No	1730	57.6667
TCGA-A8-A07U	BRCA	TCGA-BRCA	Alive	303	missing	66	FEMALE	Stage IIIA	T2	N2a	M0	Chemotherapy	YES	No	303	10.1
TCGA-AC-A2QJ	BRCA	TCGA-BRCA	Alive	69	446	48	FEMALE	Stage IIIB	T4b	N0	M0	Chemotherapy	YES	No
TCGA-B6-A402	BRCA	TCGA-BRCA	Alive	1651	missing	47	FEMALE	Stage I	T1c	N0 (i-)	M0	Chemotherapy	YES	No	1651	55.0333
TCGA-D8-A13Y	BRCA	TCGA-BRCA	Alive	264	missing	52	FEMALE	Stage IA	T1c	N0	M0	Chemotherapy	NO	No	264	8.8
TCGA-BH-A0C7	BRCA	TCGA-BRCA	Alive	1305	missing	48	FEMALE	Stage IIB	T2	N1mi	M0	Chemotherapy	NO	No	1305	43.5
TCGA-A8-A07L	BRCA	TCGA-BRCA	Alive	518	missing	58	FEMALE	Stage IIIA	T3	N1a	M0	Chemotherapy	YES	No	518	17.2667
TCGA-S3-AA12	BRCA	TCGA-BRCA	Alive	259	missing	82	FEMALE	Stage IIIA	T3	N1a	MX	Hormone Therapy	NO	No	259	8.63333
TCGA-A2-A3XZ	BRCA	TCGA-BRCA	Alive	973	missing	46	FEMALE	Stage I	T1c	N0	M0	Chemotherapy	NO	No	973	32.4333
TCGA-A1-A0SO	BRCA	TCGA-BRCA	Alive	852	missing	67	FEMALE	Stage IIB	T2	N1	M0	Chemotherapy	missing	No	852	28.4
TCGA-C8-A131	BRCA	TCGA-BRCA	Alive	14	missing	82	FEMALE	Stage IIIA	T2	N2	M0	Chemotherapy	NO	No	14	0.466667
TCGA-A8-A08G	BRCA	TCGA-BRCA	Alive	607	missing	41	FEMALE	Stage IIA	T2	N0	M0	Chemotherapy	YES	No	607	20.2333
TCGA-A8-A08O	BRCA	TCGA-BRCA	Alive	943	missing	45	FEMALE	Stage IV	T2	N3a	M1	Chemotherapy	NO	No	943	31.4333
TCGA-EW-A1OX	BRCA	TCGA-BRCA	Alive	562	missing	43	FEMALE	Stage IIA	T2	N0	MX	Chemotherapy	YES	No	562	18.7333
TCGA-A8-A06T	BRCA	TCGA-BRCA	Alive	1249	missing	75	FEMALE	Stage IIIA	T3	N1a	M0	Hormone Therapy	NO	No	1249	41.6333
TCGA-A8-A084	BRCA	TCGA-BRCA	Alive	458	missing	81	FEMALE	Stage IIB	T2	N1a	M0	missing	YES	Yes	458	15.2667
TCGA-E9-A22G	BRCA	TCGA-BRCA	Alive	0	missing	47	FEMALE	Stage IIA	T2	N0	M0	Chemotherapy	NO	No
TCGA-4H-AAAK	BRCA	TCGA-BRCA	Alive	158	missing	50	FEMALE	Stage IIIA	T2	N2a	M0	Chemotherapy	NO	No	158	5.26667
TCGA-C8-A273	BRCA	TCGA-BRCA	Alive	6	missing	29	FEMALE	Stage IIB	T2	N1	M0	Hormone Therapy	NO	No	6	0.2
TCGA-BH-A1FM	BRCA	TCGA-BRCA	Dead	missing	1388	44	FEMALE	Stage IIIA	T2	N2	M0	missing	missing	No	1388	46.2667
TCGA-A7-A13F	BRCA	TCGA-BRCA	Alive	196	missing	44	FEMALE	Stage IIIA	T3	N1a	M0	Chemotherapy	YES	No	196	6.53333
TCGA-A8-A06N	BRCA	TCGA-BRCA	Alive	0	missing	66	FEMALE	Stage IIIB	T4b	N0	M0	missing	missing	No
TCGA-BH-A6R8	BRCA	TCGA-BRCA	Alive	293	missing	46	FEMALE	Stage IIA	T2	N0	M0	missing	YES	No	293	9.76667
TCGA-C8-A27B	BRCA	TCGA-BRCA	Alive	30	missing	48	FEMALE	Stage IIB	T3	N0	M0	Chemotherapy	NO	No	30	1
TCGA-E9-A5FL	BRCA	TCGA-BRCA	Alive	8	missing	65	FEMALE	Stage IIB	T3	N0	M0	missing	NO	No	8	0.266667
TCGA-AC-A23G	BRCA	TCGA-BRCA	Alive	330	missing	76	FEMALE	Stage IIA	T1c	N1	MX	Chemotherapy	NO	No	330	11
TCGA-BH-A0B6	BRCA	TCGA-BRCA	Alive	1732	missing	47	FEMALE	Stage I	T1c	N0	M0	missing	YES	Yes	1732	57.7333
TCGA-BH-A42T	BRCA	TCGA-BRCA	Alive	30	320	75	FEMALE	Stage IIA	T2	N0 (i+)	M0	missing	NO	No
TCGA-E2-A15R	BRCA	TCGA-BRCA	Alive	330	missing	64	FEMALE	Stage IIA	T1c	N1a	M0	Chemotherapy	YES	No	330	11
TCGA-D8-A1XF	BRCA	TCGA-BRCA	Alive	97	missing	45	FEMALE	Stage IIA	T2	N0	M0	Chemotherapy	NO	No	97	3.23333
TCGA-D8-A142	BRCA	TCGA-BRCA	Alive	61	missing	74	FEMALE	Stage IIB	T3	N0	M0	Chemotherapy	NO	No	61	2.03333
TCGA-AO-A03U	BRCA	TCGA-BRCA	Dead	missing	1793	31	FEMALE	Stage I	T1c	N0 (i-)	M0	Chemotherapy	NO	No	1793	59.7667
TCGA-A2-A0EU	BRCA	TCGA-BRCA	Alive	733	missing	79	FEMALE	Stage IA	T1c	N0 (i-)	M0	missing	YES	No	733	24.4333
TCGA-AC-A62X	BRCA	TCGA-BRCA	Alive	34	missing	72	FEMALE	Stage IIA	T2	N0	MX	missing	NO	No	34	1.13333
TCGA-C8-A12K	BRCA	TCGA-BRCA	Alive	0	missing	80	FEMALE	Stage IIB	T2	N1	M0	missing	missing	No
TCGA-E2-A14R	BRCA	TCGA-BRCA	Alive	845	missing	62	FEMALE	Stage IIA	T2	N0	M0	Chemotherapy	YES	No	845	28.1667
TCGA-5L-AAT1	BRCA	TCGA-BRCA	Alive	1471	missing	63	FEMALE	Stage IV	T2	N0	M1	Hormone Therapy	NO	No	1471	49.0333
TCGA-D8-A1XA	BRCA	TCGA-BRCA	Alive	274	missing	64	FEMALE	Stage IA	T1c	N0	M0	missing	YES	No	274	9.13333
TCGA-LL-A7T0	BRCA	TCGA-BRCA	Alive	98	missing	70	FEMALE	Stage IIB	T2	N1a	M0	missing	NO	No	98	3.26667
TCGA-B6-A0WY	BRCA	TCGA-BRCA	Dead	missing	3461	40	FEMALE	Stage IIIA	T3	N1b	M0	missing	YES	No	3461	115.367
TCGA-E9-A1R4	BRCA	TCGA-BRCA	Alive	29	missing	66	FEMALE	Stage IA	T1c	N0	M0	Hormone Therapy	YES	No	29	0.966667
TCGA-AO-A03L	BRCA	TCGA-BRCA	Alive	2442	missing	34	FEMALE	Stage IIIA	T3	N2	M0	Chemotherapy	YES	No	2442	81.4
TCGA-E2-A1AZ	BRCA	TCGA-BRCA	Alive	1965	missing	63	FEMALE	Stage IIB	T2	N1a	M0	Chemotherapy	YES	No	1965	65.5
TCGA-BH-A1FR	BRCA	TCGA-BRCA	Dead	missing	1642	73	FEMALE	Stage IIIB	T4b	N1a	M0	missing	missing	No	1642	54.7333
TCGA-A1-A0SJ	BRCA	TCGA-BRCA	Alive	416	missing	39	FEMALE	Stage IIIA	T3	N1a	M0	missing	missing	No	416	13.8667
TCGA-E2-A15S	BRCA	TCGA-BRCA	Alive	274	missing	34	FEMALE	Stage IIB	T2	N1	M0	Hormone Therapy	YES	No	274	9.13333
TCGA-BH-A0E0	BRCA	TCGA-BRCA	Alive	134	missing	38	FEMALE	Stage IIIC	T3	N3a	M0	Chemotherapy	YES	No	134	4.46667
TCGA-B6-A0RL	BRCA	TCGA-BRCA	Dead	missing	2469	60	FEMALE	Stage IIA	T2	N0 (i-)	M0	missing	NO	No	2469	82.3
TCGA-AN-A0FX	BRCA	TCGA-BRCA	Alive	10	missing	52	FEMALE	Stage IIA	T2	N0	M0	missing	NO	No	10	0.333333
TCGA-BH-A0HU	BRCA	TCGA-BRCA	Alive	392	missing	52	FEMALE	Stage IA	T1c	N0 (i-)	M0	Hormone Therapy	YES	No	392	13.0667
TCGA-A8-A09I	BRCA	TCGA-BRCA	Alive	1006	missing	84	FEMALE	Stage IIA	T2	N0	M0	Hormone Therapy	NO	No	1006	33.5333
TCGA-A8-A08F	BRCA	TCGA-BRCA	Alive	549	missing	59	FEMALE	Stage IIIC	T2	N3a	M0	Chemotherapy	YES	Yes	549	18.3
TCGA-AO-A12B	BRCA	TCGA-BRCA	Alive	2359	missing	63	FEMALE	Stage IIA	T2	N0 (i-)	M0	Chemotherapy	NO	No	2359	78.6333
TCGA-AR-A0TX	BRCA	TCGA-BRCA	Alive	15	missing	64	FEMALE	Stage IIA	T1	N1	M0	missing	YES	No	15	0.5
TCGA-EW-A1PG	BRCA	TCGA-BRCA	Alive	876	missing	53	FEMALE	Stage IIB	T2	N1a	MX	Chemotherapy	NO	No	876	29.2
TCGA-A8-A08A	BRCA	TCGA-BRCA	Alive	30	missing	89	FEMALE	Stage I	T1c	N0	M0	missing	missing	No	30	1
TCGA-AR-A250	BRCA	TCGA-BRCA	Alive	1708	missing	58	FEMALE	Stage IIA	T2	N0	M0	Chemotherapy	NO	No	1708	56.9333
TCGA-A2-A1FX	BRCA	TCGA-BRCA	Alive	935	missing	61	FEMALE	Stage IIIA	T3	N2a	M0	Chemotherapy	YES	No	935	31.1667
TCGA-A2-A3KD	BRCA	TCGA-BRCA	Alive	804	missing	47	FEMALE	Stage IIIA	T3	N1mi	M0	Chemotherapy	YES	No	804	26.8
TCGA-D8-A1XB	BRCA	TCGA-BRCA	Alive	201	missing	62	FEMALE	Stage IIB	T2	N1a	M0	missing	YES	No	201	6.7
TCGA-BH-A1FU	BRCA	TCGA-BRCA	Dead	missing	1688	44	FEMALE	Stage IA	T1c	N0	M0	missing	missing	No	1688	56.2667
TCGA-A2-A25F	BRCA	TCGA-BRCA	Alive	114	missing	66	FEMALE	Stage IIA	T2	N0 (i-)	M0	Chemotherapy	YES	No	114	3.8
TCGA-D8-A1JC	BRCA	TCGA-BRCA	Alive	178	missing	59	FEMALE	Stage IIIA	T2	N2a	M0	Chemotherapy	YES	No	178	5.93333
TCGA-AC-A3BB	BRCA	TCGA-BRCA	Alive	30	missing	46	FEMALE	Stage IIIA	T3	N2a	MX	Chemotherapy	YES	No	30	1
TCGA-A8-A09D	BRCA	TCGA-BRCA	Alive	396	missing	47	FEMALE	Stage IIB	T2	N1	M0	Chemotherapy	YES	No	396	13.2
TCGA-BH-A202	BRCA	TCGA-BRCA	Alive	22	missing	60	FEMALE	Stage II	T2	N0	M0	Chemotherapy	YES	No	22	0.733333
TCGA-AC-A7VB	BRCA	TCGA-BRCA	Alive	74	missing	51	FEMALE	Stage IIA	T1c	N1a	MX	missing	YES	No	74	2.46667
TCGA-BH-A0B7	BRCA	TCGA-BRCA	Alive	1733	missing	42	FEMALE	Stage IIB	T2	N1a	M0	Chemotherapy	YES	No	1733	57.7667
TCGA-A2-A4S0	BRCA	TCGA-BRCA	Alive	271	missing	77	FEMALE	Stage IIA	T2	N0	M0	missing	NO	No	271	9.03333
TCGA-GM-A2DH	BRCA	TCGA-BRCA	Alive	1286	missing	58	FEMALE	Stage I	T1c	N0 (i+)	M0	Chemotherapy	NO	No	1286	42.8667
TCGA-PL-A8LX	BRCA	TCGA-BRCA	Alive	5	missing	35	FEMALE	Stage IV	T4	N1a	M1	missing	NO	No	5	0.166667
TCGA-LL-A7SZ	BRCA	TCGA-BRCA	Alive	170	missing	49	FEMALE	Stage IIB	T2	N1a	MX	Chemotherapy	NO	No	170	5.66667
TCGA-HN-A2NL	BRCA	TCGA-BRCA	Alive	79	missing	56	FEMALE	Stage IIA	T2	N0	M0	Chemotherapy	missing	No	79	2.63333
TCGA-AN-A0XW	BRCA	TCGA-BRCA	Alive	170	missing	36	FEMALE	Stage IIIA	T2	N2	M0	missing	NO	No	170	5.66667
TCGA-E9-A6HE	BRCA	TCGA-BRCA	Alive	92	missing	45	FEMALE	Stage IIIC	T3	N3	MX	Chemotherapy	YES	No	92	3.06667
TCGA-C8-A8HP	BRCA	TCGA-BRCA	Alive	8	missing	59	FEMALE	Stage IIIA	T2	N2	M0	Chemotherapy	NO	No	8	0.266667
TCGA-OL-A5RY	BRCA	TCGA-BRCA	Alive	429	missing	52	FEMALE	Stage IIA	T1c	N1	MX	missing	YES	No	429	14.3
TCGA-D8-A27H	BRCA	TCGA-BRCA	Alive	19	missing	72	FEMALE	Stage IIA	T2	N0	M0	Chemotherapy	NO	No	19	0.633333
TCGA-AR-A24H	BRCA	TCGA-BRCA	Alive	3333	missing	65	FEMALE	Stage IIA	T2	N0	M0	Hormone Therapy	YES	No	3333	111.1
TCGA-A2-A0CY	BRCA	TCGA-BRCA	Alive	1288	missing	63	FEMALE	Stage IIB	T2	N1	M0	Chemotherapy	NO	No	1288	42.9333
TCGA-AR-A2LR	BRCA	TCGA-BRCA	Alive	620	missing	49	FEMALE	Stage I	T1	N0	M0	Chemotherapy	NO	No	620	20.6667
TCGA-B6-A0X0	BRCA	TCGA-BRCA	Dead	missing	3945	54	FEMALE	Stage I	T1c	N0 (i-)	M0	missing	NO	No	3945	131.5
TCGA-A2-A04U	BRCA	TCGA-BRCA	Alive	671	missing	47	FEMALE	Stage IIA	T2	N0 (i+)	M0	Chemotherapy	NO	No	671	22.3667
TCGA-BH-A0BF	BRCA	TCGA-BRCA	Alive	782	1324	56	FEMALE	Stage IIB	T2	N1mi	M0	missing	NO	No
TCGA-EW-A2FV	BRCA	TCGA-BRCA	Alive	239	missing	39	FEMALE	Stage IIIC	T3	N3a	MX	Chemotherapy	YES	No	239	7.96667
TCGA-A2-A0T5	BRCA	TCGA-BRCA	Alive	321	missing	39	FEMALE	Stage IIA	T2	N0 (i-)	M0	Chemotherapy	NO	No	321	10.7
TCGA-A8-A07J	BRCA	TCGA-BRCA	Alive	365	missing	35	FEMALE	Stage IIB	T2	N1a	M0	Chemotherapy	YES	No	365	12.1667
TCGA-A1-A0SN	BRCA	TCGA-BRCA	Alive	1196	missing	50	FEMALE	Stage IIA	T1c	N1	MX	Chemotherapy	missing	No	1196	39.8667
TCGA-A2-A04R	BRCA	TCGA-BRCA	Alive	2365	missing	36	FEMALE	Stage IA	T1	N0 (i-)	M0	Chemotherapy	YES	No	2365	78.8333
TCGA-A2-A0D4	BRCA	TCGA-BRCA	Alive	496	missing	37	FEMALE	Stage IIB	T2	N1a	M0	Hormone Therapy	YES	No	496	16.5333
TCGA-A1-A0SM	BRCA	TCGA-BRCA	Alive	242	missing	77	MALE	Stage IIA	T2	N0 (i-)	M0	missing	missing	No	242	8.06667
TCGA-B6-A0WZ	BRCA	TCGA-BRCA	Alive	3941	missing	50	FEMALE	Stage II	T2	N1b	M0	missing	YES	No	3941	131.367
TCGA-BH-A0E1	BRCA	TCGA-BRCA	Alive	477	missing	52	FEMALE	Stage IIB	T2	N1	M0	Chemotherapy	NO	No	477	15.9
TCGA-B6-A0I2	BRCA	TCGA-BRCA	Alive	3827	missing	45	FEMALE	Stage IA	T1c	N0 (i-)	M0	missing	YES	No	3827	127.567
TCGA-A7-A0DA	BRCA	TCGA-BRCA	Alive	373	missing	62	FEMALE	Stage IIA	T2	N0 (i-)	M0	Chemotherapy	YES	No	373	12.4333
TCGA-AQ-A04H	BRCA	TCGA-BRCA	Alive	439	missing	61	FEMALE	Stage IIIA	T2	N2a	MX	Hormone Therapy	YES	No	439	14.6333
TCGA-E9-A22H	BRCA	TCGA-BRCA	Alive	0	missing	42	FEMALE	Stage IIB	T2	N1	M0	Chemotherapy	YES	No
TCGA-BH-A0EI	BRCA	TCGA-BRCA	Alive	743	missing	51	FEMALE	Stage IIA	T1c	N1a	M0	missing	YES	No	743	24.7667
TCGA-BH-A0AW	BRCA	TCGA-BRCA	Alive	622	missing	56	FEMALE	Stage IIA	T1c	N1a	M0	Chemotherapy	YES	No	622	20.7333
TCGA-A8-A090	BRCA	TCGA-BRCA	Alive	0	missing	74	FEMALE	Stage IIA	T2	N0	M0	missing	missing	No
TCGA-A2-A0EX	BRCA	TCGA-BRCA	Alive	550	missing	46	FEMALE	Stage IIB	T3	N0 (i+)	M0	Hormone Therapy	NO	No	550	18.3333
TCGA-AR-A1AO	BRCA	TCGA-BRCA	Alive	1325	missing	47	FEMALE	Stage IIA	T1	N1	M0	Hormone Therapy	YES	No	1325	44.1667
TCGA-B6-A0IO	BRCA	TCGA-BRCA	Alive	3350	missing	66	FEMALE	Stage IIA	T2	N0 (i-)	M0	missing	NO	No	3350	111.667
TCGA-BH-A209	BRCA	TCGA-BRCA	Dead	missing	3959	77	FEMALE	Stage I	T1c	N0	M0	missing	missing	No	3959	131.967
TCGA-A2-A0ST	BRCA	TCGA-BRCA	Alive	2619	missing	62	FEMALE	Stage IIA	T1c	N1a	M0	Chemotherapy	YES	No	2619	87.3
TCGA-A8-A07I	BRCA	TCGA-BRCA	Alive	426	missing	69	FEMALE	Stage IIIA	T2	N2a	M0	Chemotherapy	YES	No	426	14.2
TCGA-B6-A1KF	BRCA	TCGA-BRCA	Alive	3088	missing	68	FEMALE	Stage IIB	T2	N1	M0	missing	YES	No	3088	102.933
TCGA-C8-A1HG	BRCA	TCGA-BRCA	Alive	0	missing	50	FEMALE	Stage IIA	T2	N0	M0	missing	NO	No
TCGA-BH-A1EW	BRCA	TCGA-BRCA	Dead	missing	1694	38	FEMALE	Stage IIA	T2	N1b	M0	missing	missing	No	1694	56.4667
TCGA-EW-A6SC	BRCA	TCGA-BRCA	Alive	952	missing	60	FEMALE	Stage IIA	T2	N0	M0	Hormone Therapy	YES	No	952	31.7333
TCGA-OK-A5Q2	BRCA	TCGA-BRCA	Alive	64	missing	59	FEMALE	Stage II	T2	N1a	MX	missing	missing	No	64	2.13333
TCGA-GM-A2DD	BRCA	TCGA-BRCA	Alive	1309	missing	53	FEMALE	Stage I	T1c	N0 (i-)	M0	Chemotherapy	NO	No	1309	43.6333
TCGA-AR-A0TV	BRCA	TCGA-BRCA	Alive	905	missing	66	FEMALE	Stage IIA	T2	N0	M0	missing	NO	No	905	30.1667
TCGA-D8-A1XS	BRCA	TCGA-BRCA	Alive	50	missing	48	MALE	Stage IIIC	T2	N3a	M0	Chemotherapy	YES	No	50	1.66667
TCGA-D8-A3Z6	BRCA	TCGA-BRCA	Alive	185	missing	56	FEMALE	Stage IIIC	T3	N3a	M0	Chemotherapy	YES	No	185	6.16667
TCGA-C8-A1HL	BRCA	TCGA-BRCA	Alive	2	missing	38	FEMALE	Stage IIIA	T3	N1	M0	missing	NO	No	2	0.0666667
TCGA-E2-A1IG	BRCA	TCGA-BRCA	Alive	755	missing	45	FEMALE	Stage IIB	T2	N1mi	M0	Chemotherapy	YES	No	755	25.1667
TCGA-A8-A085	BRCA	TCGA-BRCA	Alive	1124	missing	44	MALE	Stage IIB	T2	N1a	M0	Hormone Therapy	NO	No	1124	37.4667
TCGA-E2-A1IU	BRCA	TCGA-BRCA	Alive	127	missing	60	FEMALE	Stage IA	T1c	N0 (mol+)	M0	Hormone Therapy	NO	No	127	4.23333
TCGA-E9-A228	BRCA	TCGA-BRCA	Alive	0	missing	58	FEMALE	Stage IIB	T2	N1	M0	Hormone Therapy	NO	No
TCGA-E2-A15O	BRCA	TCGA-BRCA	Alive	289	missing	89	FEMALE	Stage I	T1c	NX	M0	Hormone Therapy	NO	No	289	9.63333
TCGA-A8-A093	BRCA	TCGA-BRCA	Alive	546	missing	61	FEMALE	Stage IIA	T2	N0	M0	Hormone Therapy	YES	No	546	18.2
TCGA-A8-A09K	BRCA	TCGA-BRCA	Alive	912	missing	68	FEMALE	Stage IIA	T1c	N1	M0	missing	NO	Yes	912	30.4
TCGA-D8-A1JL	BRCA	TCGA-BRCA	Alive	265	missing	72	FEMALE	Stage IIA	T2	N0	M0	missing	NO	No	265	8.83333
TCGA-A2-A0SU	BRCA	TCGA-BRCA	Alive	1352	missing	66	FEMALE	Stage IIA	T2	N0 (i+)	M0	Hormone Therapy	NO	No	1352	45.0667
TCGA-A2-A0SX	BRCA	TCGA-BRCA	Alive	1288	missing	48	FEMALE	Stage IA	T1c	N0 (i-)	M0	Chemotherapy	YES	No	1288	42.9333
TCGA-C8-A135	BRCA	TCGA-BRCA	Alive	13	missing	64	FEMALE	Stage IIB	T2	N1	M0	Chemotherapy	NO	No	13	0.433333
TCGA-BH-A0DI	BRCA	TCGA-BRCA	Alive	673	missing	63	FEMALE	Stage IIB	T2	N1a	M0	Chemotherapy	YES	No	673	22.4333
TCGA-BH-A1FC	BRCA	TCGA-BRCA	Dead	missing	3472	78	FEMALE	Stage IIA	T1c	N1b	M0	missing	missing	No	3472	115.733
TCGA-EW-A1PH	BRCA	TCGA-BRCA	Alive	140	missing	52	FEMALE	Stage IIA	T1c	N1a	M0	Chemotherapy	YES	No	140	4.66667
TCGA-AR-A1AV	BRCA	TCGA-BRCA	Alive	1295	missing	68	MALE	Stage IIB	T2	N1	M0	Hormone Therapy	YES	No	1295	43.1667
TCGA-A2-A0CP	BRCA	TCGA-BRCA	Alive	2495	missing	60	FEMALE	Stage IA	T1c	N0 (i-)	M0	Hormone Therapy	YES	No	2495	83.1667
TCGA-A2-A0EQ	BRCA	TCGA-BRCA	Alive	2053	missing	64	FEMALE	Stage IIA	T2	N0 (i-)	M0	Chemotherapy	YES	No	2053	68.4333
TCGA-A8-A08S	BRCA	TCGA-BRCA	Alive	580	missing	71	FEMALE	Stage IIA	T1c	N1	M0	Hormone Therapy	YES	Yes	580	19.3333
TCGA-A8-A07E	BRCA	TCGA-BRCA	Alive	608	missing	81	FEMALE	Stage X	T4b	N3a	MX	Hormone Therapy	NO	No	608	20.2667
TCGA-A8-A076	BRCA	TCGA-BRCA	Alive	1642	missing	66	FEMALE	Stage IIA	T2	N0	M0	Hormone Therapy	NO	No	1642	54.7333
TCGA-3C-AAAU	BRCA	TCGA-BRCA	Alive	3767	missing	55	FEMALE	Stage X	TX	NX	MX	Chemotherapy	NO	No	3767	125.567
TCGA-A8-A0A9	BRCA	TCGA-BRCA	Alive	396	missing	80	FEMALE	Stage IIA	T2	N0	M0	Hormone Therapy	YES	No	396	13.2
TCGA-BH-A18N	BRCA	TCGA-BRCA	Dead	missing	468	88	FEMALE	Stage IIA	T2	N1b	M0	missing	NO	No	468	15.6
TCGA-AC-A2FM	BRCA	TCGA-BRCA	Dead	missing	792	87	FEMALE	Stage IIB	T2	N1mi	M0	missing	NO	No	792	26.4
TCGA-GI-A2C9	BRCA	TCGA-BRCA	Alive	711	missing	58	FEMALE	Stage IIB	T3	N0	MX	Chemotherapy	YES	No	711	23.7
TCGA-B6-A0RM	BRCA	TCGA-BRCA	Dead	missing	2373	57	FEMALE	Stage X	TX	NX	MX	missing	NO	No	2373	79.1
TCGA-AR-A24U	BRCA	TCGA-BRCA	Alive	1623	missing	47	FEMALE	Stage IIA	T1	N1	M0	Chemotherapy	YES	No	1623	54.1
TCGA-LL-A5YM	BRCA	TCGA-BRCA	Alive	143	missing	88	FEMALE	Stage IIIB	T4b	NX	M0	Hormone Therapy	NO	No	143	4.76667
TCGA-E9-A295	BRCA	TCGA-BRCA	Alive	22	missing	71	FEMALE	Stage IIA	T2	N0 (i-)	M0	Hormone Therapy	YES	No	22	0.733333
TCGA-AO-A0J5	BRCA	TCGA-BRCA	Alive	735	792	48	FEMALE	Stage IV	T4	N1a	M1	Other, specify in notes	YES	Yes
TCGA-A2-A4S1	BRCA	TCGA-BRCA	Alive	365	missing	66	FEMALE	Stage IIA	T2	N0	M0	missing	YES	No	365	12.1667
TCGA-AN-A0AR	BRCA	TCGA-BRCA	Alive	10	missing	55	FEMALE	Stage IIA	T2	N0	M0	missing	NO	No	10	0.333333
TCGA-BH-A0BD	BRCA	TCGA-BRCA	Alive	554	missing	47	FEMALE	Stage IIA	T1c	N1a	M0	Chemotherapy	YES	No	554	18.4667
TCGA-AO-A12H	BRCA	TCGA-BRCA	Alive	863	missing	69	FEMALE	Stage IIA	T2	N0 (i-)	M0	Hormone Therapy	NO	No	863	28.7667
TCGA-B6-A0IA	BRCA	TCGA-BRCA	Alive	6719	missing	51	FEMALE	Stage IIA	T2	N0 (i-)	M0	missing	NO	No	6719	223.967
TCGA-B6-A401	BRCA	TCGA-BRCA	Alive	1989	missing	47	FEMALE	Stage IIA	T1c	N1a	M0	Chemotherapy	YES	No	1989	66.3
TCGA-D8-A27T	BRCA	TCGA-BRCA	Alive	136	missing	53	FEMALE	Stage IIIC	T2	N3a	M0	Hormone Therapy	YES	No	136	4.53333
TCGA-E2-A1L7	BRCA	TCGA-BRCA	Alive	633	missing	40	FEMALE	Stage IIIA	T2	N2	M0	Chemotherapy	YES	No	633	21.1
TCGA-A8-A0A7	BRCA	TCGA-BRCA	Alive	30	missing	57	FEMALE	Stage IIB	T2	N1a	M0	missing	missing	No	30	1
TCGA-A2-A4S2	BRCA	TCGA-BRCA	Alive	205	missing	62	FEMALE	Stage IIIA	T3	N2	M0	Chemotherapy	NO	No	205	6.83333
TCGA-A8-A08R	BRCA	TCGA-BRCA	Alive	30	missing	52	FEMALE	Stage IIB	T2	N1a	M0	missing	missing	No	30	1
TCGA-BH-A0H0	BRCA	TCGA-BRCA	Alive	461	missing	69	FEMALE	Stage IA	T1c	N0 (i-)	M0	Hormone Therapy	YES	No	461	15.3667
TCGA-OL-A66I	BRCA	TCGA-BRCA	Alive	714	missing	36	FEMALE	Stage IIA	T1c	N1mi	MX	Chemotherapy	YES	No	714	23.8
TCGA-D8-A1X9	BRCA	TCGA-BRCA	Alive	380	missing	66	FEMALE	Stage IIB	T2	N1a	M0	Chemotherapy	YES	No	380	12.6667
TCGA-BH-A1F8	BRCA	TCGA-BRCA	Dead	missing	1	90	FEMALE	Stage IIIB	T4b	N2	M0	missing	missing	No	1	0.0333333
TCGA-A8-A095	BRCA	TCGA-BRCA	Alive	1277	missing	45	FEMALE	Stage I	T1c	N0	M0	Chemotherapy	YES	No	1277	42.5667
TCGA-AR-A2LJ	BRCA	TCGA-BRCA	Alive	1359	missing	40	FEMALE	Stage IIIA	T3	N1	MX	Chemotherapy	YES	No	1359	45.3
TCGA-D8-A27P	BRCA	TCGA-BRCA	Alive	23	missing	64	FEMALE	Stage IA	T1c	N0	M0	missing	NO	No	23	0.766667
TCGA-A8-A07C	BRCA	TCGA-BRCA	Alive	580	missing	57	FEMALE	Stage IIA	T2	N0	M0	Chemotherapy	YES	No	580	19.3333
TCGA-LL-A740	BRCA	TCGA-BRCA	Alive	137	missing	61	FEMALE	Stage IA	T1c	N0 (i-)	MX	Chemotherapy	NO	No	137	4.56667
TCGA-A2-A25E	BRCA	TCGA-BRCA	Alive	2511	missing	34	FEMALE	Stage IIIA	T2	N2a	M0	Chemotherapy	YES	No	2511	83.7
TCGA-BH-A6R9	BRCA	TCGA-BRCA	Alive	160	missing	61	FEMALE	Stage IIA	T2	N0	M0	missing	NO	No	160	5.33333
TCGA-B6-A3ZX	BRCA	TCGA-BRCA	Alive	1132	1152	50	FEMALE	Stage IV	T3	N1	M1	Chemotherapy	YES	No
TCGA-AR-A1AR	BRCA	TCGA-BRCA	Dead	missing	524	50	FEMALE	Stage IIIA	T1	N2	M0	Chemotherapy	YES	No	524	17.4667
TCGA-OL-A66O	BRCA	TCGA-BRCA	Alive	220	missing	39	FEMALE	Stage IIB	T2	N1a	MX	Chemotherapy	YES	No	220	7.33333
TCGA-LD-A74U	BRCA	TCGA-BRCA	Alive	203	missing	79	FEMALE	Stage IIIC	T3	N3a	M0	Chemotherapy	NO	No	203	6.76667
TCGA-E2-A107	BRCA	TCGA-BRCA	Alive	763	missing	54	FEMALE	Stage IIIA	T3	N2a	M0	Chemotherapy	YES	No	763	25.4333
TCGA-B6-A409	BRCA	TCGA-BRCA	Dead	missing	573	44	FEMALE	Stage IIIA	T1c	N2a	M0	Chemotherapy	NO	No	573	19.1
TCGA-BH-A0DH	BRCA	TCGA-BRCA	Alive	1156	missing	63	FEMALE	Stage IIB	T2	N1a	M0	Chemotherapy	YES	No	1156	38.5333
TCGA-C8-A278	BRCA	TCGA-BRCA	Alive	9	missing	61	FEMALE	Stage IIIA	T2	N2	M0	Hormone Therapy	NO	No	9	0.3
TCGA-B6-A0IM	BRCA	TCGA-BRCA	Alive	3836	3873	75	FEMALE	Stage IIB	T3	N0 (i-)	M0	missing	NO	No
TCGA-S3-AA0Z	BRCA	TCGA-BRCA	Alive	322	missing	63	FEMALE	Stage IIB	T2	N1a	M0	Ancillary	NO	No	322	10.7333
TCGA-BH-A1EO	BRCA	TCGA-BRCA	Dead	missing	2798	68	FEMALE	Stage IIA	T1c	N1	M0	missing	missing	No	2798	93.2667
TCGA-LL-A50Y	BRCA	TCGA-BRCA	Alive	210	missing	84	FEMALE	Stage IIA	T2	N0	MX	Hormone Therapy	NO	No	210	7
TCGA-BH-A0DV	BRCA	TCGA-BRCA	Alive	1374	missing	54	FEMALE	Stage IIIA	T2	N2a	M0	Chemotherapy	YES	No	1374	45.8
TCGA-AC-A2BM	BRCA	TCGA-BRCA	Alive	1162	missing	41	FEMALE	Stage IIB	T2	N1a	MX	missing	NO	No	1162	38.7333
TCGA-D8-A73W	BRCA	TCGA-BRCA	Alive	244	385	79	FEMALE	Stage IIIA	T3	N1a	MX	Hormone Therapy	YES	No
TCGA-BH-A0RX	BRCA	TCGA-BRCA	Alive	170	missing	59	FEMALE	Stage IIA	T2	N0 (i-)	M0	Chemotherapy	YES	No	170	5.66667
TCGA-AR-A1AN	BRCA	TCGA-BRCA	Alive	1330	missing	46	FEMALE	Stage IIA	T2	N0	M0	Hormone Therapy	YES	No	1330	44.3333
TCGA-E9-A1RE	BRCA	TCGA-BRCA	Alive	47	missing	74	FEMALE	Stage IIIA	T2	N2	M0	Chemotherapy	YES	No	47	1.56667
TCGA-BH-A0HI	BRCA	TCGA-BRCA	Alive	620	missing	78	FEMALE	Stage IA	T1c	N0 (i-)	M0	Hormone Therapy	YES	No	620	20.6667
TCGA-V7-A7HQ	BRCA	TCGA-BRCA	Alive	1590	missing	75	FEMALE	Stage IIIA	T1c	N2a	M0	Hormone Therapy	NO	No	1590	53
TCGA-E9-A249	BRCA	TCGA-BRCA	Alive	29	missing	45	FEMALE	Stage IIA	T2	N0 (i-)	M0	Chemotherapy	YES	No	29	0.966667
TCGA-BH-A18H	BRCA	TCGA-BRCA	Alive	0	missing	63	FEMALE	Stage IA	T1b	N0	M0	Chemotherapy	YES	No
TCGA-D8-A1JE	BRCA	TCGA-BRCA	Alive	57	missing	62	FEMALE	Stage IIA	T1c	N1a	M0	Chemotherapy	NO	No	57	1.9
TCGA-BH-A1EY	BRCA	TCGA-BRCA	Dead	missing	538	79	FEMALE	Stage IIA	T2	N0	M0	missing	NO	No	538	17.9333
TCGA-E2-A14Q	BRCA	TCGA-BRCA	Alive	974	missing	50	FEMALE	Stage IIB	T2	N1mi	M0	Hormone Therapy	NO	No	974	32.4667
TCGA-A2-A1FW	BRCA	TCGA-BRCA	Alive	221	missing	62	FEMALE	Stage IIIA	T3	N2a	M0	Chemotherapy	YES	No	221	7.36667
TCGA-A2-A0EP	BRCA	TCGA-BRCA	Alive	3021	missing	56	FEMALE	Stage I	T1	N0 (i+)	M0	Chemotherapy	NO	No	3021	100.7
TCGA-S3-A6ZH	BRCA	TCGA-BRCA	Alive	263	missing	29	FEMALE	Stage IIIC	T3	N3a	MX	Chemotherapy	NO	No	263	8.76667
TCGA-BH-A0AY	BRCA	TCGA-BRCA	Alive	777	missing	62	FEMALE	Stage IIA	T2	N0 (i-)	M0	Chemotherapy	NO	No	777	25.9
TCGA-OL-A5RZ	BRCA	TCGA-BRCA	Alive	313	missing	57	FEMALE	Stage IA	T1b	N0	MX	Chemotherapy	NO	No	313	10.4333
TCGA-D8-A1JT	BRCA	TCGA-BRCA	Alive	123	missing	70	FEMALE	Stage IIA	T2	N0	M0	Hormone Therapy	NO	No	123	4.1
TCGA-D8-A1JG	BRCA	TCGA-BRCA	Alive	187	missing	62	FEMALE	Stage IIA	T2	N0	M0	Chemotherapy	YES	No	187	6.23333
TCGA-E2-A10F	BRCA	TCGA-BRCA	Alive	360	missing	47	FEMALE	Stage IIA	T2	N0 (i-)	M0	Hormone Therapy	YES	No	360	12
TCGA-A8-A06O	BRCA	TCGA-BRCA	Alive	396	missing	60	FEMALE	Stage I	T1c	N0	M0	Hormone Therapy	NO	No	396	13.2
TCGA-AC-A23H	BRCA	TCGA-BRCA	Alive	0	0	90	FEMALE	Stage IIA	T2	NX	M0	missing	NO	No
TCGA-BH-A0BV	BRCA	TCGA-BRCA	Alive	1519	missing	78	FEMALE	Stage IIB	T2	N1a	M0	Chemotherapy	NO	No	1519	50.6333
TCGA-A2-A0YG	BRCA	TCGA-BRCA	Alive	404	missing	63	FEMALE	Stage IIIC	T2	N3a	M0	Chemotherapy	YES	No	404	13.4667
TCGA-AN-A0FF	BRCA	TCGA-BRCA	Alive	172	missing	32	FEMALE	Stage IA	T1b	N0	M0	missing	NO	No	172	5.73333
TCGA-AO-A0JF	BRCA	TCGA-BRCA	Alive	354	missing	68	FEMALE	Stage IIA	T1c	N1a	M0	Chemotherapy	YES	No	354	11.8
TCGA-E9-A5UO	BRCA	TCGA-BRCA	Alive	7	missing	41	FEMALE	Stage IIA	T2	N0	M0	missing	NO	No	7	0.233333
TCGA-C8-A8HQ	BRCA	TCGA-BRCA	Alive	9	missing	53	FEMALE	Stage IIB	T2	N1	M0	missing	NO	No	9	0.3
TCGA-BH-A0W7	BRCA	TCGA-BRCA	Alive	558	missing	49	FEMALE	Stage I	T1c	N0 (i-)	M0	Chemotherapy	YES	No	558	18.6
TCGA-B6-A0WS	BRCA	TCGA-BRCA	Dead	missing	2965	58	FEMALE	Stage X	T1c	NX	MX	missing	NO	No	2965	98.8333
TCGA-A2-A0CT	BRCA	TCGA-BRCA	Alive	1918	missing	71	FEMALE	Stage IIA	T2	N0 (i-)	M0	Hormone Therapy	NO	No	1918	63.9333
TCGA-AC-A3TM	BRCA	TCGA-BRCA	Alive	93	missing	50	FEMALE	Stage IIIA	T3	N1mi	M0	Chemotherapy	YES	No	93	3.1
TCGA-E9-A1N9	BRCA	TCGA-BRCA	Alive	0	missing	58	FEMALE	Stage IIA	T2	N0	M0	Chemotherapy	NO	No
TCGA-BH-A0BG	BRCA	TCGA-BRCA	Alive	756	missing	73	FEMALE	Stage I	T1	N0	M0	missing	YES	No	756	25.2
TCGA-A1-A0SE	BRCA	TCGA-BRCA	Alive	1321	missing	56	FEMALE	Stage I	T1c	N0 (i-)	M0	missing	missing	No	1321	44.0333
TCGA-E9-A1R0	BRCA	TCGA-BRCA	Alive	0	missing	58	FEMALE	Stage IIA	T1c	N1	M0	Chemotherapy	NO	No
TCGA-AR-A1AX	BRCA	TCGA-BRCA	Alive	1103	missing	64	FEMALE	Stage I	T1	N0	M0	Immunotherapy	YES	No	1103	36.7667
TCGA-C8-A130	BRCA	TCGA-BRCA	Alive	4	missing	52	FEMALE	Stage IIIA	T3	N2	M0	missing	NO	No	4	0.133333
TCGA-B6-A40C	BRCA	TCGA-BRCA	Alive	1673	missing	51	FEMALE	Stage IIB	T3	N0 (i-)	M0	Hormone Therapy	YES	No	1673	55.7667
TCGA-AR-A24K	BRCA	TCGA-BRCA	Alive	1548	missing	46	FEMALE	Stage IIA	T2	N0	M0	Chemotherapy	YES	No	1548	51.6
TCGA-EW-A1PF	BRCA	TCGA-BRCA	Alive	140	missing	50	FEMALE	Stage IA	T1c	N0	M0	Chemotherapy	NO	No	140	4.66667
TCGA-E9-A227	BRCA	TCGA-BRCA	Alive	24	missing	42	FEMALE	Stage IIB	T2	N1	M0	Chemotherapy	YES	No	24	0.8
TCGA-BH-A0BT	BRCA	TCGA-BRCA	Alive	1386	missing	56	FEMALE	Stage IIA	T1c	N1mi	M0	Chemotherapy	YES	No	1386	46.2
TCGA-BH-A0BQ	BRCA	TCGA-BRCA	Alive	827	missing	39	FEMALE	Stage I	T1c	N0	M0	missing	NO	No	827	27.5667
TCGA-A2-A0CS	BRCA	TCGA-BRCA	Alive	2298	2348	73	FEMALE	Stage IV	T4b	N3a	M1	Other, specify in notes	YES	No
TCGA-A2-A0CU	BRCA	TCGA-BRCA	Dead	missing	158	73	FEMALE	Stage IIA	T2	N0 (i+)	M0	Hormone Therapy	NO	No	158	5.26667
TCGA-OL-A6VQ	BRCA	TCGA-BRCA	Alive	229	missing	49	FEMALE	Stage IIA	T2	N0	MX	missing	NO	No	229	7.63333
TCGA-E2-A572	BRCA	TCGA-BRCA	Alive	831	missing	72	FEMALE	Stage IIIA	T2	N2	M0	Chemotherapy	YES	No	831	27.7
TCGA-BH-A1FG	BRCA	TCGA-BRCA	Dead	missing	577	88	FEMALE	Stage I	T1c	NX	M0	missing	missing	No	577	19.2333
TCGA-AQ-A04J	BRCA	TCGA-BRCA	Alive	160	missing	45	FEMALE	Stage IIA	T2	N0 (i+)	M0	Chemotherapy	NO	No	160	5.33333
TCGA-A1-A0SI	BRCA	TCGA-BRCA	Alive	635	missing	52	FEMALE	Stage IIB	T2	N1a	M0	missing	missing	No	635	21.1667
TCGA-B6-A0WW	BRCA	TCGA-BRCA	Dead	missing	558	58	FEMALE	Stage X	T2	N1b	MX	missing	YES	No	558	18.6
TCGA-A8-A099	BRCA	TCGA-BRCA	Alive	304	missing	76	FEMALE	Stage X	T4b	N3a	MX	Hormone Therapy	YES	No	304	10.1333
TCGA-3C-AALJ	BRCA	TCGA-BRCA	Alive	1228	missing	62	FEMALE	Stage IIB	T2	N1a	M0	Chemotherapy	NO	No	1228	40.9333
TCGA-A2-A259	BRCA	TCGA-BRCA	Alive	1286	missing	70	FEMALE	Stage I	T1c	N0 (i-)	M0	Hormone Therapy	NO	No	1286	42.8667
TCGA-AO-A128	BRCA	TCGA-BRCA	Alive	2877	missing	61	FEMALE	Stage IIA	T2	N0 (i-)	M0	Chemotherapy	YES	No	2877	95.9
TCGA-PE-A5DC	BRCA	TCGA-BRCA	Dead	missing	1430	72	FEMALE	Stage IIIA	T2	N2a	M0	missing	YES	No	1430	47.6667
TCGA-BH-A18M	BRCA	TCGA-BRCA	Dead	missing	2207	39	FEMALE	Stage IIIA	T3	N1	M0	missing	missing	No	2207	73.5667
TCGA-AO-A12F	BRCA	TCGA-BRCA	Alive	1471	missing	36	FEMALE	Stage IIA	T2	N0 (i-)	M0	Chemotherapy	YES	No	1471	49.0333
TCGA-OL-A66L	BRCA	TCGA-BRCA	Alive	945	missing	71	FEMALE	Stage IA	T1c	N0	MX	missing	YES	No	945	31.5
TCGA-C8-A12Q	BRCA	TCGA-BRCA	Alive	2	385	78	FEMALE	Stage IIIA	T1	N2	M0	missing	NO	No
TCGA-B6-A0RG	BRCA	TCGA-BRCA	Alive	2082	missing	26	FEMALE	Stage IIB	T3	N0 (i-)	M0	missing	NO	No	2082	69.4
TCGA-BH-A0DD	BRCA	TCGA-BRCA	Alive	1394	missing	58	MALE	Stage IIB	T2	N1a	M0	Chemotherapy	NO	No	1394	46.4667
TCGA-AN-A041	BRCA	TCGA-BRCA	Alive	7	missing	29	FEMALE	Stage IIB	T2	N1a	M0	missing	NO	No	7	0.233333
TCGA-EW-A1PC	BRCA	TCGA-BRCA	Alive	187	missing	66	FEMALE	Stage IIB	T3	N0 (i-)	MX	Hormone Therapy	NO	No	187	6.23333
TCGA-C8-A1HI	BRCA	TCGA-BRCA	Alive	0	missing	40	FEMALE	Stage IIIA	T2	N2	M0	missing	NO	Yes
TCGA-C8-A1HO	BRCA	TCGA-BRCA	Alive	0	missing	34	FEMALE	Stage IIIC	T3	N3	M0	Chemotherapy	NO	No
TCGA-AC-A8OQ	BRCA	TCGA-BRCA	Alive	34	missing	72	FEMALE	Stage IIB	T2	N1a	MX	missing	missing	No	34	1.13333
TCGA-AQ-A54N	BRCA	TCGA-BRCA	Alive	78	missing	51	FEMALE	Stage IIA	T2	N0	M0	missing	NO	No	78	2.6
TCGA-E2-A1BC	BRCA	TCGA-BRCA	Alive	297	missing	63	FEMALE	Stage IA	T1c	N0	M0	Hormone Therapy	NO	No	297	9.9
TCGA-A2-A25D	BRCA	TCGA-BRCA	Alive	0	missing	90	FEMALE	Stage IIIC	T2	N3a	M0	Hormone Therapy	YES	No
TCGA-EW-A3E8	BRCA	TCGA-BRCA	Alive	647	missing	60	FEMALE	Stage IIB	T3	N0	MX	Hormone Therapy	YES	No	647	21.5667
TCGA-E2-A10A	BRCA	TCGA-BRCA	Alive	352	missing	41	FEMALE	Stage IIB	T3	N0 (i-)	M0	Hormone Therapy	YES	No	352	11.7333
TCGA-Z7-A8R5	BRCA	TCGA-BRCA	Alive	3042	missing	61	FEMALE	Stage IIIA	T3	N1a	MX	Chemotherapy	NO	No	3042	101.4
TCGA-E2-A15J	BRCA	TCGA-BRCA	Alive	464	missing	51	FEMALE	Stage I	T1c	N0	M0	Chemotherapy	NO	No	464	15.4667
TCGA-C8-A1HK	BRCA	TCGA-BRCA	Alive	7	missing	53	FEMALE	Stage IIB	T2	N1	M0	missing	NO	No	7	0.233333
TCGA-BH-A0EA	BRCA	TCGA-BRCA	Dead	missing	991	72	FEMALE	Stage IIA	T1c	N1a	M0	Chemotherapy	NO	No	991	33.0333
TCGA-A2-A25B	BRCA	TCGA-BRCA	Alive	258	missing	39	FEMALE	Stage IIB	T2	N1	M0	Chemotherapy	YES	No	258	8.6
TCGA-A2-A04X	BRCA	TCGA-BRCA	Alive	1349	missing	34	FEMALE	Stage IIA	T2	N0 (i-)	M0	Chemotherapy	NO	No	1349	44.9667
TCGA-E2-A1LH	BRCA	TCGA-BRCA	Alive	2876	missing	59	FEMALE	Stage I	T1c	N0	M0	Chemotherapy	YES	No	2876	95.8667
TCGA-BH-A0E7	BRCA	TCGA-BRCA	Alive	1363	missing	79	FEMALE	Stage IIB	T2	N1a	M0	Hormone Therapy	YES	No	1363	45.4333
TCGA-E2-A158	BRCA	TCGA-BRCA	Alive	450	missing	43	FEMALE	Stage IIA	T1c	N1mi	M0	Chemotherapy	NO	No	450	15
TCGA-A2-A1G0	BRCA	TCGA-BRCA	Alive	380	missing	49	FEMALE	Stage IIB	T2	N1a	M0	Chemotherapy	YES	No	380	12.6667
TCGA-AC-A2FO	BRCA	TCGA-BRCA	Alive	1542	missing	65	FEMALE	Stage IIB	T2	N1	MX	Chemotherapy	NO	No	1542	51.4
TCGA-A2-A0YC	BRCA	TCGA-BRCA	Alive	644	missing	59	FEMALE	Stage IIB	T2	N1mi	M0	Hormone Therapy	YES	No	644	21.4667
TCGA-EW-A1IW	BRCA	TCGA-BRCA	Alive	252	missing	80	FEMALE	Stage IIB	T2	N1a	MX	Hormone Therapy	NO	No	252	8.4
TCGA-BH-A0C3	BRCA	TCGA-BRCA	Alive	1464	missing	47	FEMALE	Stage I	T1c	N0	M0	Chemotherapy	YES	No	1464	48.8
TCGA-B6-A408	BRCA	TCGA-BRCA	Alive	1519	missing	55	FEMALE	Stage IIIC	T2	N3a	M0	Chemotherapy	YES	No	1519	50.6333
TCGA-BH-A0W3	BRCA	TCGA-BRCA	Alive	180	missing	58	FEMALE	Stage IIA	T1c	N1a	M0	missing	YES	No	180	6
TCGA-C8-A132	BRCA	TCGA-BRCA	Alive	13	missing	56	FEMALE	Stage IIB	T2	N1	M0	missing	NO	No	13	0.433333
TCGA-AO-A0J3	BRCA	TCGA-BRCA	Alive	302	missing	67	FEMALE	Stage IIB	T2	N1b	M0	Chemotherapy	YES	No	302	10.0667
TCGA-LL-A5YO	BRCA	TCGA-BRCA	Alive	97	missing	50	FEMALE	Stage IA	T1b	N0	MX	Chemotherapy	NO	No	97	3.23333
TCGA-A8-A09Q	BRCA	TCGA-BRCA	Alive	761	missing	83	FEMALE	Stage IIIB	T4b	N2a	M0	Hormone Therapy	NO	No	761	25.3667
TCGA-BH-A18S	BRCA	TCGA-BRCA	Dead	missing	2009	79	FEMALE	Stage I	T1c	N0	M0	missing	missing	No	2009	66.9667
TCGA-EW-A1P6	BRCA	TCGA-BRCA	Alive	312	missing	64	FEMALE	Stage IIB	T2	N1a	M0	Chemotherapy	YES	No	312	10.4
TCGA-A8-A09G	BRCA	TCGA-BRCA	Alive	0	missing	79	FEMALE	Stage IIIC	T3	N3a	M0	missing	missing	No
TCGA-OL-A5RU	BRCA	TCGA-BRCA	Alive	841	missing	63	FEMALE	Stage IIA	T1c	N1	MX	Chemotherapy	YES	No	841	28.0333
TCGA-E2-A2P5	BRCA	TCGA-BRCA	Alive	326	821	78	FEMALE	Stage IIIC	T2	N3	M0	Hormone Therapy	YES	No
TCGA-D8-A1XM	BRCA	TCGA-BRCA	Alive	218	missing	57	FEMALE	Stage IA	T1c	N0	M0	missing	YES	No	218	7.26667
TCGA-AC-A5XU	BRCA	TCGA-BRCA	Alive	9	missing	74	FEMALE	Stage IIB	T3	N0 (i-)	MX	Hormone Therapy	YES	No	9	0.3
TCGA-AO-A12E	BRCA	TCGA-BRCA	Alive	1743	missing	51	FEMALE	Stage IIB	T3	N0 (i+)	M0	Chemotherapy	YES	No	1743	58.1
TCGA-A2-A0T1	BRCA	TCGA-BRCA	Alive	323	missing	55	FEMALE	Stage IIIC	T3	N3	M0	Targeted Molecular therapy	YES	No	323	10.7667
TCGA-A2-A0T3	BRCA	TCGA-BRCA	Alive	456	missing	37	FEMALE	Stage IB	T1c	N1mi	M0	Chemotherapy	YES	No	456	15.2
TCGA-EW-A1IZ	BRCA	TCGA-BRCA	Alive	260	missing	53	FEMALE	Stage IIIA	T2	N2a	MX	Chemotherapy	YES	No	260	8.66667
TCGA-A8-A096	BRCA	TCGA-BRCA	Alive	0	missing	73	FEMALE	Stage IIA	T2	N0	M0	missing	missing	No
TCGA-C8-A12N	BRCA	TCGA-BRCA	Alive	0	missing	58	FEMALE	Stage IIA	T2	N0 (i-)	M0	missing	NO	No
TCGA-C8-A274	BRCA	TCGA-BRCA	Alive	1	missing	63	FEMALE	Stage IIA	T2	N0	M0	Hormone Therapy	NO	No	1	0.0333333
TCGA-AO-A1KR	BRCA	TCGA-BRCA	Alive	2141	missing	51	FEMALE	Stage IIA	T2	N0	M0	Chemotherapy	NO	No	2141	71.3667
TCGA-EW-A1OV	BRCA	TCGA-BRCA	Alive	523	missing	56	FEMALE	Stage IIB	T2	N1mi	MX	Chemotherapy	NO	No	523	17.4333
TCGA-A2-A0EV	BRCA	TCGA-BRCA	Alive	545	missing	80	FEMALE	Stage IA	T1c	N0 (i-)	M0	missing	NO	No	545	18.1667
TCGA-AN-A0FW	BRCA	TCGA-BRCA	Alive	11	missing	67	FEMALE	Stage IIIA	T2	N2	M0	missing	NO	No	11	0.366667
TCGA-E2-A1IE	BRCA	TCGA-BRCA	Alive	983	missing	61	FEMALE	Stage IIB	T2	N1	M0	Hormone Therapy	YES	No	983	32.7667
TCGA-AO-A03T	BRCA	TCGA-BRCA	Alive	1187	missing	42	FEMALE	Stage IIB	T2	N1a	M0	Chemotherapy	NO	No	1187	39.5667
TCGA-BH-A0BO	BRCA	TCGA-BRCA	Alive	1085	missing	54	FEMALE	Stage I	T1b	N0	M0	missing	YES	No	1085	36.1667
TCGA-A1-A0SD	BRCA	TCGA-BRCA	Alive	437	missing	59	FEMALE	Stage IIA	T2	N0	M0	missing	missing	No	437	14.5667
TCGA-BH-A0HY	BRCA	TCGA-BRCA	Alive	868	missing	60	FEMALE	Stage I	T1c	N0	M0	Hormone Therapy	NO	No	868	28.9333
TCGA-D8-A1XU	BRCA	TCGA-BRCA	Alive	150	missing	56	FEMALE	Stage IA	T1c	N0	M0	missing	NO	No	150	5
TCGA-XX-A89A	BRCA	TCGA-BRCA	Alive	278	missing	68	FEMALE	Stage IIB	T3	N0	MX	missing	YES	No	278	9.26667
TCGA-GM-A3XG	BRCA	TCGA-BRCA	Alive	982	missing	46	FEMALE	Stage IIIA	T3	N1a	M0	Chemotherapy	YES	No	982	32.7333
TCGA-AN-A0FZ	BRCA	TCGA-BRCA	Alive	10	missing	45	FEMALE	Stage IIIA	T2	N2	M0	missing	NO	No	10	0.333333
TCGA-B6-A0I5	BRCA	TCGA-BRCA	Alive	4550	missing	49	FEMALE	Stage IIB	T2	N1b	M0	missing	NO	No	4550	151.667
TCGA-E2-A15L	BRCA	TCGA-BRCA	Alive	331	missing	65	FEMALE	Stage IIA	T2	N0	M0	Hormone Therapy	NO	No	331	11.0333
TCGA-E9-A1QZ	BRCA	TCGA-BRCA	Alive	0	missing	61	FEMALE	Stage IIA	T2	N0	M0	missing	NO	No
TCGA-BH-A28Q	BRCA	TCGA-BRCA	Alive	196	missing	46	FEMALE	Stage IIB	T2	N1a	M0	missing	NO	No	196	6.53333
TCGA-BH-A0H5	BRCA	TCGA-BRCA	Alive	1080	missing	45	FEMALE	Stage I	T1c	N0 (i-)	M0	Chemotherapy	NO	No	1080	36
TCGA-OL-A5D8	BRCA	TCGA-BRCA	Alive	229	missing	40	FEMALE	Stage IIB	T3	N0	MX	missing	YES	No	229	7.63333
TCGA-B6-A0X5	BRCA	TCGA-BRCA	Dead	missing	2097	61	FEMALE	Stage IIB	T2	N1b	M0	missing	NO	No	2097	69.9
TCGA-A2-A0YD	BRCA	TCGA-BRCA	Alive	550	missing	63	FEMALE	Stage IIB	T3	N0 (i+)	M0	Chemotherapy	NO	No	550	18.3333
TCGA-E2-A15C	BRCA	TCGA-BRCA	Alive	497	missing	61	FEMALE	Stage I	T1c	N0	M0	Hormone Therapy	YES	No	497	16.5667
TCGA-AR-A1AK	BRCA	TCGA-BRCA	Alive	1559	missing	70	FEMALE	Stage I	T1	N0	M0	Hormone Therapy	NO	No	1559	51.9667
TCGA-A8-A06U	BRCA	TCGA-BRCA	Dead	missing	883	80	FEMALE	Stage IIB	T2	N1a	M0	missing	NO	No	883	29.4333
TCGA-B6-A0RV	BRCA	TCGA-BRCA	Alive	4788	missing	42	FEMALE	Stage IIIA	T3	N2	M0	missing	YES	No	4788	159.6
TCGA-BH-A0W5	BRCA	TCGA-BRCA	Alive	543	missing	77	FEMALE	Stage IIA	T1c	N1a	M0	Hormone Therapy	YES	No	543	18.1
TCGA-PL-A8LY	BRCA	TCGA-BRCA	Alive	8	missing	30	FEMALE	Stage IIB	T3	N0	M0	missing	NO	No	8	0.266667
TCGA-A7-A13H	BRCA	TCGA-BRCA	Alive	551	missing	61	FEMALE	Stage IIB	T2	N1a	MX	Hormone Therapy	NO	No	551	18.3667
TCGA-OL-A66P	BRCA	TCGA-BRCA	Alive	58	missing	75	FEMALE	Stage IIA	T2	N0	MX	Chemotherapy	NO	No	58	1.93333
TCGA-OL-A66J	BRCA	TCGA-BRCA	Alive	1658	missing	80	FEMALE	Stage I	T1c	N0	MX	missing	YES	No	1658	55.2667
TCGA-D8-A1X8	BRCA	TCGA-BRCA	Alive	272	missing	62	FEMALE	Stage IIIA	T1c	N2a	M0	Chemotherapy	YES	No	272	9.06667
TCGA-A2-A3XV	BRCA	TCGA-BRCA	Alive	428	missing	46	FEMALE	Stage IIA	T2	N0	M0	Chemotherapy	YES	No	428	14.2667
TCGA-PE-A5DE	BRCA	TCGA-BRCA	Alive	1855	missing	41	FEMALE	Stage IIA	T2	N0	M0	Chemotherapy	YES	No	1855	61.8333
TCGA-OL-A5D6	BRCA	TCGA-BRCA	Alive	385	1104	71	FEMALE	Stage IIA	T2	N0	MX	missing	NO	No
TCGA-BH-A0HQ	BRCA	TCGA-BRCA	Alive	1121	missing	56	FEMALE	Stage IIA	T2	N0 (i+)	M0	Hormone Therapy	YES	No	1121	37.3667
TCGA-A2-A0EO	BRCA	TCGA-BRCA	Alive	2181	missing	54	FEMALE	Stage IA	T1	N0 (i-)	M0	Hormone Therapy	YES	No	2181	72.7
TCGA-BH-A204	BRCA	TCGA-BRCA	Dead	missing	2534	80	FEMALE	Stage IIB	T2	N1b	M0	missing	missing	No	2534	84.4667
TCGA-E9-A1RA	BRCA	TCGA-BRCA	Alive	29	missing	48	FEMALE	Stage IA	T1c	N0	M0	Chemotherapy	YES	No	29	0.966667
TCGA-AR-A5QP	BRCA	TCGA-BRCA	Alive	439	missing	54	FEMALE	Stage IIB	T2	N1	M0	Hormone Therapy	YES	No	439	14.6333
TCGA-AR-A2LL	BRCA	TCGA-BRCA	Alive	224	missing	70	FEMALE	Stage IIB	T3	N0	M0	Hormone Therapy	NO	No	224	7.46667
TCGA-AO-A0JI	BRCA	TCGA-BRCA	Alive	1172	missing	56	FEMALE	Stage IIA	T1c	N1	M0	Chemotherapy	NO	No	1172	39.0667
TCGA-AO-A03V	BRCA	TCGA-BRCA	Alive	886	missing	41	FEMALE	Stage I	T1c	N0 (i-)	M0	Chemotherapy	NO	No	886	29.5333
TCGA-BH-A0C1	BRCA	TCGA-BRCA	Alive	1339	1411	61	FEMALE	Stage IIIA	T3	N2a	M0	Chemotherapy	YES	No
TCGA-A8-A0AD	BRCA	TCGA-BRCA	Alive	1157	missing	83	FEMALE	Stage I	T1c	N0	M0	Hormone Therapy	NO	No	1157	38.5667
TCGA-LL-A73Z	BRCA	TCGA-BRCA	Alive	137	227	55	FEMALE	Stage IV	T1c	NX	M1	Chemotherapy	YES	No
TCGA-AO-A03R	BRCA	TCGA-BRCA	Alive	1707	missing	57	FEMALE	Stage IIB	T2	N1a	M0	Chemotherapy	YES	No	1707	56.9
TCGA-C8-A12M	BRCA	TCGA-BRCA	Alive	0	missing	70	FEMALE	Stage IIA	T2	N0 (i-)	M0	missing	NO	No
TCGA-BH-A0DX	BRCA	TCGA-BRCA	Alive	1442	missing	62	FEMALE	Stage I	T1b	N0	M0	Chemotherapy	YES	No	1442	48.0667
TCGA-EW-A6SB	BRCA	TCGA-BRCA	Alive	760	missing	62	FEMALE	Stage II	T2	N0	M0	missing	YES	No	760	25.3333
TCGA-A8-A0AB	BRCA	TCGA-BRCA	Alive	518	missing	54	FEMALE	Stage IIA	T2	N0	M0	Chemotherapy	NO	No	518	17.2667
TCGA-AR-A24X	BRCA	TCGA-BRCA	Alive	1465	missing	52	FEMALE	Stage IIA	T2	N0	M0	Chemotherapy	NO	No	1465	48.8333
TCGA-GM-A2DC	BRCA	TCGA-BRCA	Alive	1628	missing	57	FEMALE	Stage IIA	T1c	N1a	M0	Chemotherapy	YES	No	1628	54.2667
TCGA-D8-A1XY	BRCA	TCGA-BRCA	Alive	81	missing	74	FEMALE	Stage IIA	T2	N0	MX	Chemotherapy	NO	No	81	2.7
TCGA-LL-A73Y	BRCA	TCGA-BRCA	Alive	126	missing	67	FEMALE	Stage IA	T1c	N0	MX	Chemotherapy	NO	No	126	4.2
TCGA-A2-A1G4	BRCA	TCGA-BRCA	Alive	372	missing	71	FEMALE	Stage IIIA	T3	N1a	M0	Chemotherapy	NO	No	372	12.4
TCGA-BH-A0DQ	BRCA	TCGA-BRCA	Alive	98	missing	42	FEMALE	Stage IIB	T2	N1	M0	Chemotherapy	YES	No	98	3.26667
TCGA-AC-A3YI	BRCA	TCGA-BRCA	Alive	47	missing	74	FEMALE	Stage IIIC	T1c	N3a	MX	Chemotherapy	YES	No	47	1.56667
TCGA-AC-A6NO	BRCA	TCGA-BRCA	Alive	51	missing	43	FEMALE	Stage IIB	T2	N1a	MX	missing	missing	No	51	1.7
TCGA-E9-A1R5	BRCA	TCGA-BRCA	Alive	42	missing	63	FEMALE	Stage IA	T1c	N0	M0	Hormone Therapy	YES	No	42	1.4
TCGA-LD-A66U	BRCA	TCGA-BRCA	Alive	252	missing	44	FEMALE	Stage IIB	T2	N1mi	MX	Chemotherapy	YES	No	252	8.4
TCGA-E2-A10C	BRCA	TCGA-BRCA	Alive	854	missing	54	FEMALE	Stage IIB	T2	N1a	M0	Chemotherapy	YES	No	854	28.4667
TCGA-D8-A1JU	BRCA	TCGA-BRCA	Alive	106	missing	51	FEMALE	Stage IA	T1c	N0	M0	Hormone Therapy	NO	No	106	3.53333
TCGA-OL-A66N	BRCA	TCGA-BRCA	Alive	413	missing	59	FEMALE	Stage IIIC	T3	N3	MX	missing	YES	No	413	13.7667
TCGA-A8-A06Y	BRCA	TCGA-BRCA	Alive	791	missing	66	FEMALE	Stage IIA	T2	N0	M0	Hormone Therapy	YES	No	791	26.3667
TCGA-A7-A4SA	BRCA	TCGA-BRCA	Alive	241	missing	40	FEMALE	Stage IIB	T2	N1a	M0	Chemotherapy	NO	No	241	8.03333
TCGA-AC-A6IV	BRCA	TCGA-BRCA	Alive	36	missing	47	FEMALE	Stage IIB	T2	N1	MX	missing	YES	No	36	1.2
TCGA-AC-A2B8	BRCA	TCGA-BRCA	Alive	45	missing	84	FEMALE	Stage IIB	T3	N0 (i-)	M0	Chemotherapy	YES	No	45	1.5
TCGA-AC-A2FE	BRCA	TCGA-BRCA	Alive	791	2636	62	FEMALE	Stage IIIC	T3	N3a	MX	Chemotherapy	YES	No
TCGA-AC-A2QI	BRCA	TCGA-BRCA	Alive	28	missing	76	FEMALE	Stage IIIA	T3	N1a	MX	Chemotherapy	YES	No	28	0.933333
TCGA-D8-A1JI	BRCA	TCGA-BRCA	Alive	21	missing	54	FEMALE	Stage IIA	T1c	N1a	MX	Chemotherapy	YES	No	21	0.7
TCGA-S3-AA11	BRCA	TCGA-BRCA	Alive	169	missing	67	FEMALE	Stage IIA	T2	N0	M0	Hormone Therapy	YES	No	169	5.63333
TCGA-E9-A3X8	BRCA	TCGA-BRCA	Alive	23	missing	48	FEMALE	Stage IIB	T2	N1	M0	Chemotherapy	YES	No	23	0.766667
TCGA-AO-A0JJ	BRCA	TCGA-BRCA	Alive	1512	missing	54	FEMALE	Stage IIB	T2	N1a	M0	Chemotherapy	YES	No	1512	50.4
TCGA-A7-A26H	BRCA	TCGA-BRCA	Alive	65	missing	72	FEMALE	Stage IIA	T1	N1a	M0	Hormone Therapy	NO	No	65	2.16667
TCGA-BH-A0HK	BRCA	TCGA-BRCA	Alive	178	missing	81	FEMALE	Stage IIB	T2	N1	M0	Hormone Therapy	NO	No	178	5.93333
TCGA-A2-A0D3	BRCA	TCGA-BRCA	Alive	736	missing	42	FEMALE	Stage IA	T1c	N0 (i-)	M0	Chemotherapy	NO	No	736	24.5333
TCGA-AO-A12D	BRCA	TCGA-BRCA	Alive	1948	missing	43	FEMALE	Stage IIA	T1c	N1a	M0	Targeted Molecular therapy	YES	No	1948	64.9333
TCGA-BH-A201	BRCA	TCGA-BRCA	Alive	210	missing	64	FEMALE	Stage IA	T1	N0	M0	missing	YES	No	210	7
TCGA-AO-A0JE	BRCA	TCGA-BRCA	Alive	1966	missing	53	FEMALE	Stage IIIA	T2	N2a	M0	Chemotherapy	YES	No	1966	65.5333
TCGA-LL-A5YN	BRCA	TCGA-BRCA	Alive	111	missing	46	FEMALE	Stage IIA	T2	N0 (i-)	M0	Chemotherapy	NO	No	111	3.7
TCGA-AR-A24P	BRCA	TCGA-BRCA	Alive	26	missing	47	FEMALE	Stage I	T1	N0	M0	missing	missing	No	26	0.866667
TCGA-D8-A1Y0	BRCA	TCGA-BRCA	Alive	167	missing	65	FEMALE	Stage IIIA	T1c	N2a	MX	Hormone Therapy	YES	No	167	5.56667
TCGA-BH-A0E6	BRCA	TCGA-BRCA	Alive	293	missing	69	FEMALE	Stage IA	T1c	N0 (i-)	M0	Chemotherapy	YES	No	293	9.76667
TCGA-BH-A0DK	BRCA	TCGA-BRCA	Alive	423	missing	49	FEMALE	Stage IIA	T2	N0 (i-)	M0	Hormone Therapy	NO	No	423	14.1
TCGA-E2-A1B6	BRCA	TCGA-BRCA	Alive	338	missing	44	FEMALE	Stage IIA	T2	N0	M0	Chemotherapy	NO	No	338	11.2667
TCGA-AR-A5QM	BRCA	TCGA-BRCA	Alive	1440	missing	62	FEMALE	Stage IIA	T2	N0	M0	Hormone Therapy	YES	No	1440	48
TCGA-D8-A1JH	BRCA	TCGA-BRCA	Alive	284	missing	56	FEMALE	Stage IA	T1c	N0	M0	Hormone Therapy	YES	No	284	9.46667
TCGA-AO-A125	BRCA	TCGA-BRCA	Alive	3019	missing	72	FEMALE	Stage IIA	T2	N0 (i-)	M0	Hormone Therapy	NO	No	3019	100.633
TCGA-BH-A0B4	BRCA	TCGA-BRCA	Alive	1191	missing	65	MALE	Stage IIIA	T2	N2	M0	Chemotherapy	YES	No	1191	39.7
TCGA-AR-A0TZ	BRCA	TCGA-BRCA	Alive	2316	3262	43	FEMALE	missing	T2	N2	M1	Chemotherapy	YES	No
TCGA-LL-A442	BRCA	TCGA-BRCA	Alive	109	missing	56	FEMALE	Stage IIA	T2	N0 (i-)	MX	Hormone Therapy	NO	No	109	3.63333
TCGA-B6-A0I8	BRCA	TCGA-BRCA	Dead	missing	749	46	FEMALE	Stage X	T1	NX	M0	missing	NO	No	749	24.9667
TCGA-D8-A1X7	BRCA	TCGA-BRCA	Alive	85	missing	40	FEMALE	Stage IIA	T2	N0	MX	Chemotherapy	NO	No	85	2.83333
TCGA-E9-A1R2	BRCA	TCGA-BRCA	Alive	19	missing	51	FEMALE	Stage IIIC	T2	N3	MX	Chemotherapy	YES	No	19	0.633333
TCGA-E9-A247	BRCA	TCGA-BRCA	Alive	13	missing	59	FEMALE	Stage IA	T1c	N0 (i-)	M0	Hormone Therapy	YES	No	13	0.433333
TCGA-AR-A1AH	BRCA	TCGA-BRCA	Alive	2298	missing	51	FEMALE	Stage IIB	T2	N1	M0	Chemotherapy	NO	No	2298	76.6
TCGA-AC-A2FB	BRCA	TCGA-BRCA	Alive	44	missing	65	FEMALE	Stage IIA	T2	N0	MX	Chemotherapy	NO	No	44	1.46667
TCGA-BH-A0BW	BRCA	TCGA-BRCA	Alive	355	missing	71	FEMALE	Stage I	T1c	N0	M0	Chemotherapy	YES	No	355	11.8333
TCGA-A1-A0SH	BRCA	TCGA-BRCA	Alive	1437	missing	39	FEMALE	Stage IIA	T2	N0 (i-)	M0	Chemotherapy	missing	No	1437	47.9
TCGA-GM-A2DN	BRCA	TCGA-BRCA	Alive	2352	missing	58	FEMALE	Stage IIA	T2	N0 (i-)	M0	Chemotherapy	NO	No	2352	78.4
TCGA-A8-A09A	BRCA	TCGA-BRCA	Alive	304	missing	40	FEMALE	Stage X	T2	NX	M0	Chemotherapy	YES	No	304	10.1333
TCGA-AR-A24L	BRCA	TCGA-BRCA	Alive	2221	2866	26	FEMALE	Stage IIB	T2	N1	M0	Chemotherapy	YES	No
TCGA-BH-A0DS	BRCA	TCGA-BRCA	Alive	78	missing	71	FEMALE	Stage IIIA	T2	N2a	M0	Chemotherapy	YES	No	78	2.6
TCGA-BH-A0BP	BRCA	TCGA-BRCA	Alive	1481	2296	76	FEMALE	Stage I	T1c	N0	M0	missing	YES	No
TCGA-AR-A24S	BRCA	TCGA-BRCA	Alive	1888	missing	61	FEMALE	Stage I	T1	N0	M0	Hormone Therapy	YES	No	1888	62.9333
TCGA-BH-A1FJ	BRCA	TCGA-BRCA	Dead	missing	1927	66	FEMALE	Stage IIIA	T3	N1b	M0	missing	missing	No	1927	64.2333
TCGA-EW-A1P1	BRCA	TCGA-BRCA	Alive	920	missing	68	FEMALE	Stage IIIC	T2	N3b	MX	Chemotherapy	YES	No	920	30.6667
TCGA-BH-A0DE	BRCA	TCGA-BRCA	Alive	948	missing	62	FEMALE	Stage IIA	T2	N0	M0	missing	YES	No	948	31.6
TCGA-PL-A8LV	BRCA	TCGA-BRCA	Alive	-7	missing	54	FEMALE	Stage IIIB	T4	N0	M0	missing	NO	No	0	0
TCGA-PL-A8LZ	BRCA	TCGA-BRCA	Alive	120	missing	29	FEMALE	Stage IIIB	T4b	N2	M0	Chemotherapy	NO	No	120	4
TCGA-GM-A3XN	BRCA	TCGA-BRCA	Alive	1641	missing	44	FEMALE	Stage IIIA	T1c	N2a	M0	Chemotherapy	YES	No	1641	54.7
TCGA-C8-A26W	BRCA	TCGA-BRCA	Alive	7	missing	58	FEMALE	Stage IIB	T2	N1	M0	Chemotherapy	NO	No	7	0.233333
TCGA-A7-A0D9	BRCA	TCGA-BRCA	Alive	160	missing	37	FEMALE	Stage IIA	T2	N0 (i-)	M0	Chemotherapy	NO	No	160	5.33333
TCGA-E2-A10E	BRCA	TCGA-BRCA	Alive	418	missing	64	FEMALE	Stage IIA	T1c	N1a	M0	Chemotherapy	YES	No	418	13.9333
TCGA-E2-A1IF	BRCA	TCGA-BRCA	Alive	956	missing	74	FEMALE	Stage I	T1c	N0	M0	Hormone Therapy	NO	No	956	31.8667
TCGA-A7-A0CH	BRCA	TCGA-BRCA	Alive	162	missing	79	FEMALE	Stage IIA	T2	N0 (i-)	M0	Hormone Therapy	NO	No	162	5.4
TCGA-C8-A1HN	BRCA	TCGA-BRCA	Alive	2	missing	56	FEMALE	Stage IIA	T2	N0	M0	missing	NO	No	2	0.0666667
TCGA-B6-A0RN	BRCA	TCGA-BRCA	Alive	5261	missing	60	FEMALE	Stage IA	T1c	N0 (i-)	M0	missing	YES	No	5261	175.367
TCGA-A7-A0CG	BRCA	TCGA-BRCA	Alive	167	missing	78	FEMALE	Stage IIA	T2	N0 (i-)	M0	missing	YES	No	167	5.56667
TCGA-A1-A0SF	BRCA	TCGA-BRCA	Alive	1463	missing	54	FEMALE	Stage IIA	T2	N0	M0	Other, specify in notes	missing	No	1463	48.7667
TCGA-A2-A0ET	BRCA	TCGA-BRCA	Alive	807	missing	58	FEMALE	Stage IIIA	T2	N2a	M0	Chemotherapy	YES	No	807	26.9
TCGA-A2-A0CQ	BRCA	TCGA-BRCA	Alive	2393	missing	62	FEMALE	Stage IA	T1	N0 (i-)	M0	Chemotherapy	YES	No	2393	79.7667
TCGA-AR-A24Z	BRCA	TCGA-BRCA	Alive	1574	missing	57	FEMALE	Stage IIA	T2	N0	M0	Chemotherapy	NO	No	1574	52.4667
TCGA-AR-A24N	BRCA	TCGA-BRCA	Alive	2074	missing	54	FEMALE	Stage I	T1	N0	M0	missing	NO	No	2074	69.1333
TCGA-BH-A0AZ	BRCA	TCGA-BRCA	Alive	867	missing	47	FEMALE	Stage IIIA	T3	N1a	cM0 (i+)	Chemotherapy	NO	No	867	28.9
TCGA-D8-A27V	BRCA	TCGA-BRCA	Alive	73	missing	62	FEMALE	Stage IIA	T2	N0	M0	Hormone Therapy	NO	No	73	2.43333
TCGA-E2-A2P6	BRCA	TCGA-BRCA	Alive	168	missing	77	FEMALE	Stage IIB	T2	N1	M0	Hormone Therapy	NO	No	168	5.6
TCGA-BH-A42V	BRCA	TCGA-BRCA	Alive	272	missing	41	FEMALE	Stage IB	T1c	N1mi	M0	missing	NO	No	272	9.06667
TCGA-BH-A0DT	BRCA	TCGA-BRCA	Alive	1170	missing	41	FEMALE	Stage IIA	T1c	N1a	M0	Chemotherapy	YES	No	1170	39
TCGA-A2-A4RW	BRCA	TCGA-BRCA	Alive	222	missing	49	FEMALE	Stage IIIC	T2	N3a	M0	missing	missing	No	222	7.4
TCGA-EW-A423	BRCA	TCGA-BRCA	Alive	309	missing	75	FEMALE	Stage IIA	T2	N0	MX	Hormone Therapy	YES	No	309	10.3
TCGA-E9-A5FK	BRCA	TCGA-BRCA	Alive	12	missing	60	FEMALE	Stage IIIC	T2	N3	M0	Chemotherapy	YES	No	12	0.4
TCGA-BH-A1FE	BRCA	TCGA-BRCA	Dead	missing	2273	31	FEMALE	Stage IIB	T2	N1	M0	missing	missing	No	2273	75.7667
TCGA-E2-A105	BRCA	TCGA-BRCA	Alive	1163	missing	79	FEMALE	Stage IIA	T2	N0 (i-)	M0	Hormone Therapy	YES	No	1163	38.7667
TCGA-A2-A0T7	BRCA	TCGA-BRCA	Alive	397	missing	51	FEMALE	Stage IIA	T2	N0 (i+)	M0	Chemotherapy	NO	No	397	13.2333
TCGA-AC-A5XS	BRCA	TCGA-BRCA	Alive	47	missing	74	FEMALE	Stage IIA	T2	N0	MX	Hormone Therapy	NO	No	47	1.56667
TCGA-C8-A1HJ	BRCA	TCGA-BRCA	Alive	5	missing	53	FEMALE	Stage IIA	T2	N0	M0	missing	missing	No	5	0.166667
TCGA-BH-A8G0	BRCA	TCGA-BRCA	Alive	199	missing	54	FEMALE	Stage IIB	T2	N1a	M0	Chemotherapy	NO	No	199	6.63333
TCGA-B6-A0IN	BRCA	TCGA-BRCA	Dead	missing	2573	45	FEMALE	Stage X	T1c	NX	MX	missing	NO	No	2573	85.7667
TCGA-A8-A08X	BRCA	TCGA-BRCA	Alive	1034	missing	43	FEMALE	Stage IIIC	T4d	N3a	M0	Chemotherapy	YES	No	1034	34.4667
TCGA-A7-A26G	BRCA	TCGA-BRCA	Alive	210	missing	50	FEMALE	Stage IIA	T2	N0 (i+)	M0	Chemotherapy	NO	No	210	7
TCGA-A8-A083	BRCA	TCGA-BRCA	Alive	0	missing	67	FEMALE	Stage IIB	T3	N0	M0	missing	missing	No
TCGA-B6-A0RQ	BRCA	TCGA-BRCA	Dead	missing	4267	68	FEMALE	Stage IIB	T3	N0 (i-)	M0	missing	NO	No	4267	142.233
TCGA-E2-A1LB	BRCA	TCGA-BRCA	Alive	972	missing	41	FEMALE	Stage IIB	T2	N1	M0	Chemotherapy	YES	No	972	32.4
TCGA-EW-A1J5	BRCA	TCGA-BRCA	Alive	227	missing	59	FEMALE	Stage IIB	T3	N0 (i-)	M0	Chemotherapy	NO	No	227	7.56667
TCGA-AO-A0JG	BRCA	TCGA-BRCA	Alive	449	missing	49	FEMALE	Stage IIIA	T2	N2a	M0	Chemotherapy	YES	No	449	14.9667
TCGA-E9-A1R7	BRCA	TCGA-BRCA	Alive	34	missing	64	FEMALE	Stage IIA	T2	N0	M0	Hormone Therapy	YES	No	34	1.13333
TCGA-OL-A5RV	BRCA	TCGA-BRCA	Alive	733	missing	43	FEMALE	Stage IIIC	T2	N3	MX	Chemotherapy	YES	No	733	24.4333
TCGA-EW-A1P7	BRCA	TCGA-BRCA	Alive	635	missing	59	FEMALE	Stage IIA	T2	N0 (i-)	M0	Chemotherapy	NO	No	635	21.1667
TCGA-A2-A0T6	BRCA	TCGA-BRCA	Alive	344	missing	50	FEMALE	Stage IIB	T3	N0 (i-)	M0	Hormone Therapy	YES	No	344	11.4667
TCGA-A2-A0CK	BRCA	TCGA-BRCA	Alive	3820	missing	60	FEMALE	Stage IIIA	T3	N2a	M0	Chemotherapy	YES	No	3820	127.333
TCGA-AN-A0XV	BRCA	TCGA-BRCA	Alive	162	missing	67	FEMALE	Stage IIIA	T2	N2	M0	missing	NO	No	162	5.4
TCGA-D8-A140	BRCA	TCGA-BRCA	Alive	27	missing	62	FEMALE	Stage IIB	T2	N1a	M0	Chemotherapy	NO	No	27	0.9
TCGA-A2-A1FZ	BRCA	TCGA-BRCA	Alive	410	missing	63	FEMALE	Stage IIA	T2	N0 (i-)	M0	Hormone Therapy	NO	No	410	13.6667
TCGA-AN-A03Y	BRCA	TCGA-BRCA	Alive	10	missing	66	FEMALE	Stage IIA	T2	N0	M0	missing	NO	No	10	0.333333
TCGA-AR-A255	BRCA	TCGA-BRCA	Alive	1059	missing	62	FEMALE	Stage I	T1	N0	M0	Immunotherapy	YES	No	1059	35.3
TCGA-BH-A8FY	BRCA	TCGA-BRCA	Dead	missing	295	87	FEMALE	Stage IA	T1c	N0 (i+)	M0	missing	NO	No	295	9.83333
TCGA-A8-A091	BRCA	TCGA-BRCA	Alive	580	missing	61	FEMALE	Stage IIA	T2	N0	M0	Chemotherapy	YES	No	580	19.3333
TCGA-AC-A8OP	BRCA	TCGA-BRCA	Alive	53	missing	72	FEMALE	Stage IA	T1c	N0 (i-)	MX	missing	NO	No	53	1.76667
TCGA-AC-A3W6	BRCA	TCGA-BRCA	Alive	0	missing	90	FEMALE	Stage IIIA	T3	N1	MX	missing	NO	No
TCGA-BH-AB28	BRCA	TCGA-BRCA	Alive	185	missing	53	FEMALE	Stage IIIA	T3	N1a	M0	Chemotherapy	NO	No	185	6.16667
TCGA-A7-A26J	BRCA	TCGA-BRCA	Alive	68	missing	49	FEMALE	Stage IIA	T2	N0	M0	Hormone Therapy	NO	No	68	2.26667
TCGA-A7-A426	BRCA	TCGA-BRCA	Alive	229	missing	50	FEMALE	Stage IIIC	T3	N3a	MX	Chemotherapy	YES	No	229	7.63333
TCGA-AR-A0TS	BRCA	TCGA-BRCA	Alive	1138	missing	46	FEMALE	Stage IIB	T2	N1	M0	Chemotherapy	YES	No	1138	37.9333
TCGA-S3-AA17	BRCA	TCGA-BRCA	Alive	119	missing	64	FEMALE	Stage IIB	T2	N1mi	cM0 (i+)	Hormone Therapy	YES	No	119	3.96667
TCGA-AQ-A1H3	BRCA	TCGA-BRCA	Alive	162	missing	49	FEMALE	Stage IIIC	T2	N3a	MX	Chemotherapy	YES	No	162	5.4
TCGA-E2-A14U	BRCA	TCGA-BRCA	Alive	838	missing	74	FEMALE	Stage I	T1c	N0	M0	Hormone Therapy	NO	No	838	27.9333
TCGA-B6-A1KC	BRCA	TCGA-BRCA	Alive	1326	missing	67	FEMALE	Stage IIB	T2	N1	M0	missing	YES	No	1326	44.2
TCGA-BH-A0B1	BRCA	TCGA-BRCA	Alive	1148	missing	66	FEMALE	Stage IIB	T2	N1a	M0	Chemotherapy	YES	No	1148	38.2667
TCGA-BH-A0BJ	BRCA	TCGA-BRCA	Alive	660	missing	41	FEMALE	Stage IIB	T2	N1a	M0	Chemotherapy	YES	No	660	22
TCGA-EW-A1PD	BRCA	TCGA-BRCA	Alive	175	missing	61	MALE	Stage IIA	T1c	N1a	M0	Chemotherapy	NO	No	175	5.83333
TCGA-AO-A12C	BRCA	TCGA-BRCA	Alive	1994	missing	42	FEMALE	Stage IIB	T2	N1a	M0	Chemotherapy	YES	No	1994	66.4667
TCGA-E2-A108	BRCA	TCGA-BRCA	Alive	124	missing	64	FEMALE	Stage IIIA	T2	N2a	M0	Chemotherapy	YES	No	124	4.13333
TCGA-E2-A1L9	BRCA	TCGA-BRCA	Alive	388	missing	40	FEMALE	Stage IIA	T1c	N1mi	M0	Hormone Therapy	YES	No	388	12.9333
TCGA-BH-A1ES	BRCA	TCGA-BRCA	Dead	missing	3462	35	FEMALE	Stage IIB	T2	N1a	M0	missing	missing	No	3462	115.4
TCGA-A2-A0SY	BRCA	TCGA-BRCA	Alive	1154	missing	62	FEMALE	Stage IIIA	T3	N1	M0	Chemotherapy	YES	No	1154	38.4667
TCGA-S3-AA15	BRCA	TCGA-BRCA	Alive	209	missing	51	FEMALE	Stage IIB	T2	N1a	cM0 (i+)	Chemotherapy	NO	No	209	6.96667
TCGA-LQ-A4E4	BRCA	TCGA-BRCA	Alive	484	missing	73	FEMALE	Stage IIIA	T3	N1a	MX	Hormone Therapy	YES	No	484	16.1333
TCGA-BH-A0DP	BRCA	TCGA-BRCA	Alive	476	missing	60	FEMALE	Stage IIB	T3	N0 (i-)	M0	Hormone Therapy	YES	No	476	15.8667
TCGA-AC-A3W7	BRCA	TCGA-BRCA	Alive	192	missing	66	FEMALE	Stage IIB	T2	N1a	MX	Hormone Therapy	NO	No	192	6.4
TCGA-C8-A12V	BRCA	TCGA-BRCA	Alive	0	missing	55	FEMALE	Stage IIA	T2	N0	M0	missing	NO	No
TCGA-BH-A0HP	BRCA	TCGA-BRCA	Alive	414	missing	65	FEMALE	Stage IIIA	T3	N2a	M0	Chemotherapy	YES	No	414	13.8
TCGA-A8-A0A4	BRCA	TCGA-BRCA	Alive	396	missing	73	FEMALE	Stage IIA	T2	N0	M0	Hormone Therapy	NO	No	396	13.2
TCGA-A2-A4RY	BRCA	TCGA-BRCA	Alive	268	missing	46	FEMALE	Stage IIIC	T3	N3a	M0	Chemotherapy	YES	No	268	8.93333
TCGA-GM-A2DF	BRCA	TCGA-BRCA	Alive	1299	missing	53	FEMALE	Stage IIA	T1c	N1a	M0	Chemotherapy	YES	No	1299	43.3
TCGA-E2-A56Z	BRCA	TCGA-BRCA	Alive	219	missing	69	FEMALE	Stage IIB	T2	N1a	M0	Hormone Therapy	YES	No	219	7.3
TCGA-A8-A09B	BRCA	TCGA-BRCA	Alive	365	missing	58	FEMALE	Stage IIIB	T4b	N1a	M0	Chemotherapy	YES	No	365	12.1667
TCGA-E2-A1BD	BRCA	TCGA-BRCA	Alive	317	missing	53	FEMALE	Stage IIA	T2	N0	M0	Hormone Therapy	YES	No	317	10.5667
TCGA-BH-A0EB	BRCA	TCGA-BRCA	Alive	745	missing	69	FEMALE	Stage IA	T1c	N0 (i-)	M0	Hormone Therapy	YES	No	745	24.8333
TCGA-GM-A2DK	BRCA	TCGA-BRCA	Alive	1896	missing	58	FEMALE	Stage I	T1c	N0 (i-)	M0	Hormone Therapy	YES	No	1896	63.2
TCGA-AC-A62Y	BRCA	TCGA-BRCA	Alive	55	missing	79	FEMALE	Stage IIB	T2	N1	MX	missing	YES	No	55	1.83333
TCGA-AN-A046	BRCA	TCGA-BRCA	Alive	10	missing	68	FEMALE	Stage IIA	T2	N0	M0	missing	NO	No	10	0.333333
TCGA-BH-A18Q	BRCA	TCGA-BRCA	Dead	missing	1692	56	FEMALE	Stage IIB	T2	N1b	M0	missing	missing	No	1692	56.4
TCGA-E2-A1L6	BRCA	TCGA-BRCA	Alive	1312	missing	44	FEMALE	Stage IIA	T1c	N1mi	M0	Chemotherapy	NO	No	1312	43.7333
TCGA-A8-A097	BRCA	TCGA-BRCA	Alive	365	missing	65	FEMALE	Stage IIB	T2	N1	M0	Chemotherapy	YES	No	365	12.1667
TCGA-A8-A09M	BRCA	TCGA-BRCA	Alive	457	missing	75	FEMALE	Stage IIIC	T2	N3a	M0	Chemotherapy	YES	No	457	15.2333
TCGA-D8-A73U	BRCA	TCGA-BRCA	Alive	492	missing	88	FEMALE	Stage IIA	T2	N0	M0	Hormone Therapy	NO	No	492	16.4
TCGA-GM-A5PV	BRCA	TCGA-BRCA	Alive	412	missing	63	FEMALE	Stage IIB	T2	N1a	M0	Chemotherapy	NO	No	412	13.7333
TCGA-AC-A3HN	BRCA	TCGA-BRCA	Alive	21	missing	87	FEMALE	Stage IIB	T2	N1a	MX	missing	NO	No	21	0.7
TCGA-GM-A3NW	BRCA	TCGA-BRCA	Alive	2982	missing	63	FEMALE	Stage IIA	T2	N0 (i-)	M0	Hormone Therapy	NO	No	2982	99.4
TCGA-AC-A4ZE	BRCA	TCGA-BRCA	Alive	152	missing	63	FEMALE	Stage IIB	T3	N0	M0	missing	NO	No	152	5.06667
TCGA-E2-A14Z	BRCA	TCGA-BRCA	Alive	518	563	64	FEMALE	Stage I	T1c	N0	M0	Hormone Therapy	YES	No
TCGA-D8-A1XO	BRCA	TCGA-BRCA	Alive	242	missing	56	FEMALE	Stage IIB	T2	N1a	M0	Hormone Therapy	YES	No	242	8.06667
TCGA-AC-A3QP	BRCA	TCGA-BRCA	Alive	286	missing	79	FEMALE	Stage IIB	T2	N1mi	MX	Hormone Therapy	YES	No	286	9.53333
TCGA-XX-A899	BRCA	TCGA-BRCA	Alive	292	missing	46	FEMALE	Stage IIIA	T1c	N2a	MX	Chemotherapy	YES	No	292	9.73333
TCGA-EW-A1P3	BRCA	TCGA-BRCA	Alive	987	missing	48	FEMALE	Stage IIA	T2	N0	MX	Hormone Therapy	NO	No	987	32.9
TCGA-WT-AB41	BRCA	TCGA-BRCA	Alive	1550	missing	55	FEMALE	Stage IIB	T2	N1mi	MX	Hormone Therapy	NO	No	1550	51.6667
TCGA-BH-A1F0	BRCA	TCGA-BRCA	Dead	missing	785	80	FEMALE	Stage IIA	T1a	N1c	M0	missing	missing	No	785	26.1667
TCGA-EW-A424	BRCA	TCGA-BRCA	Alive	322	missing	51	FEMALE	Stage IIIA	T3	N1	MX	Chemotherapy	YES	No	322	10.7333
TCGA-A2-A3XS	BRCA	TCGA-BRCA	Dead	missing	1032	62	FEMALE	Stage IIIA	T1	N2a	M0	Chemotherapy	NO	No	1032	34.4
TCGA-D8-A27L	BRCA	TCGA-BRCA	Alive	126	missing	49	FEMALE	Stage IIIA	T1c	N2a	M0	Chemotherapy	NO	No	126	4.2
TCGA-E2-A15G	BRCA	TCGA-BRCA	Alive	316	missing	76	FEMALE	Stage IIA	T2	N0	M0	Hormone Therapy	YES	No	316	10.5333
TCGA-AR-A1AM	BRCA	TCGA-BRCA	Alive	1903	missing	52	FEMALE	Stage IIIA	T3	N1	M0	Chemotherapy	NO	No	1903	63.4333
TCGA-D8-A146	BRCA	TCGA-BRCA	Alive	344	missing	57	FEMALE	Stage IIA	T2	N0	MX	missing	NO	Yes	344	11.4667
TCGA-A2-A0CL	BRCA	TCGA-BRCA	Alive	1827	missing	37	FEMALE	Stage IIIA	T3	N2a	M0	Chemotherapy	YES	No	1827	60.9
TCGA-C8-A3M8	BRCA	TCGA-BRCA	Alive	7	missing	68	FEMALE	Stage IA	T1c	N0	M0	Hormone Therapy	NO	No	7	0.233333
TCGA-A7-A425	BRCA	TCGA-BRCA	Alive	293	missing	70	FEMALE	Stage IIIC	T3	N3a	MX	Chemotherapy	YES	No	293	9.76667
TCGA-C8-A1HE	BRCA	TCGA-BRCA	Alive	0	missing	59	FEMALE	Stage IIA	T2	N0	M0	missing	NO	No
TCGA-B6-A0IB	BRCA	TCGA-BRCA	Dead	missing	3941	64	FEMALE	Stage IV	T3	N3	M1	missing	NO	No	3941	131.367
TCGA-OL-A5RX	BRCA	TCGA-BRCA	Alive	513	missing	51	FEMALE	Stage IA	T1c	N0	MX	missing	NO	No	513	17.1
TCGA-E2-A570	BRCA	TCGA-BRCA	Alive	549	missing	47	FEMALE	Stage IB	T1c	N1mi	M0	Hormone Therapy	NO	No	549	18.3
TCGA-E9-A1R3	BRCA	TCGA-BRCA	Alive	64	missing	70	FEMALE	Stage IIIC	T2	N3	M0	Chemotherapy	YES	No	64	2.13333
TCGA-AO-A03P	BRCA	TCGA-BRCA	Alive	2576	2911	54	FEMALE	Stage IIB	T2	N1	M0	Immunotherapy	YES	No
TCGA-AR-A0TR	BRCA	TCGA-BRCA	Dead	missing	160	68	FEMALE	Stage IIB	T2	N1	M0	Hormone Therapy	NO	No	160	5.33333
TCGA-A2-A04V	BRCA	TCGA-BRCA	Dead	missing	1920	39	FEMALE	Stage IIA	T2	N0 (i-)	M0	Chemotherapy	NO	No	1920	64
TCGA-AR-A2LK	BRCA	TCGA-BRCA	Alive	1304	1649	62	FEMALE	Stage III	T3	N2	M0	Chemotherapy	YES	No
TCGA-BH-A42U	BRCA	TCGA-BRCA	Alive	3324	missing	80	FEMALE	Stage IIA	T2	N0	M0	missing	NO	No	3324	110.8
TCGA-A7-A4SB	BRCA	TCGA-BRCA	Alive	200	missing	56	FEMALE	Stage IIIA	T3	N1mi	M0	Chemotherapy	YES	No	200	6.66667
TCGA-E2-A1LA	BRCA	TCGA-BRCA	Alive	463	missing	59	FEMALE	Stage IIA	T1c	N1a	M0	Hormone Therapy	NO	No	463	15.4333
TCGA-AR-A24M	BRCA	TCGA-BRCA	Alive	1991	missing	38	FEMALE	Stage IIIA	T2	N2	M0	Chemotherapy	YES	No	1991	66.3667
TCGA-E9-A1RI	BRCA	TCGA-BRCA	Alive	48	missing	43	FEMALE	Stage IIIA	T1c	N2	M0	Chemotherapy	YES	No	48	1.6
TCGA-A2-A25C	BRCA	TCGA-BRCA	Alive	285	missing	50	FEMALE	Stage IIB	T2	N1a	M0	Chemotherapy	YES	No	285	9.5
TCGA-EW-A1PE	BRCA	TCGA-BRCA	Alive	107	missing	56	FEMALE	Stage IIA	T1c	N1a	M0	Chemotherapy	YES	No	107	3.56667
TCGA-E2-A1IH	BRCA	TCGA-BRCA	Alive	658	missing	80	FEMALE	Stage I	T1c	N0	M0	Hormone Therapy	NO	No	658	21.9333
TCGA-A7-A5ZW	BRCA	TCGA-BRCA	Alive	134	missing	47	FEMALE	Stage IIA	T1c	N1a	M0	Chemotherapy	NO	No	134	4.46667
TCGA-GM-A5PX	BRCA	TCGA-BRCA	Alive	551	missing	65	FEMALE	Stage IIB	T2	N1mi	M0	Hormone Therapy	NO	No	551	18.3667
TCGA-EW-A1IX	BRCA	TCGA-BRCA	Alive	1082	missing	48	FEMALE	Stage IIA	T1b	N1a	MX	Hormone Therapy	NO	No	1082	36.0667
TCGA-A7-A0CD	BRCA	TCGA-BRCA	Alive	171	missing	66	FEMALE	Stage I	T1	N0	M0	Hormone Therapy	YES	No	171	5.7
TCGA-A7-A3IZ	BRCA	TCGA-BRCA	Alive	148	missing	62	FEMALE	Stage IIA	T2	N0 (i+)	M0	Chemotherapy	YES	No	148	4.93333
TCGA-A2-A0CR	BRCA	TCGA-BRCA	Alive	2955	missing	54	FEMALE	Stage IIB	T3	N0	M0	Chemotherapy	NO	No	2955	98.5
TCGA-BH-A1F5	BRCA	TCGA-BRCA	Dead	missing	2712	62	FEMALE	Stage IIA	T1c	N1a	M0	missing	missing	No	2712	90.4
TCGA-E2-A1IL	BRCA	TCGA-BRCA	Alive	14	missing	78	FEMALE	Stage IIA	T1c	N1a	M0	Hormone Therapy	YES	No	14	0.466667
TCGA-S3-A6ZG	BRCA	TCGA-BRCA	Alive	207	missing	71	FEMALE	Stage IIB	T2	N1	M0	Chemotherapy	NO	No	207	6.9
TCGA-BH-A0HA	BRCA	TCGA-BRCA	Alive	856	missing	31	FEMALE	Stage I	T1c	N0 (i-)	M0	missing	NO	No	856	28.5333
TCGA-AR-A252	BRCA	TCGA-BRCA	Alive	1236	missing	50	FEMALE	Stage I	T1	N0	M0	Chemotherapy	YES	No	1236	41.2
TCGA-A2-A04N	BRCA	TCGA-BRCA	Alive	3153	missing	66	FEMALE	Stage IA	T1c	N0 (i-)	M0	Hormone Therapy	YES	No	3153	105.1
TCGA-E9-A248	BRCA	TCGA-BRCA	Alive	22	missing	51	FEMALE	Stage IIA	T2	N0 (i-)	M0	Chemotherapy	NO	No	22	0.733333
TCGA-LL-A5YL	BRCA	TCGA-BRCA	Alive	169	missing	64	FEMALE	Stage IIB	T2	N1a	MX	Chemotherapy	NO	No	169	5.63333
TCGA-AC-A6IX	BRCA	TCGA-BRCA	Alive	13	missing	49	FEMALE	Stage IIIC	T2	N3a	MX	missing	YES	No	13	0.433333
TCGA-B6-A2IU	BRCA	TCGA-BRCA	Alive	4840	missing	62	FEMALE	Stage IIA	T2	N0	M0	missing	YES	No	4840	161.333
TCGA-B6-A0WT	BRCA	TCGA-BRCA	Alive	5396	missing	61	FEMALE	Stage IIB	T2	N1	M0	missing	NO	No	5396	179.867
TCGA-AC-A2QH	BRCA	TCGA-BRCA	Alive	31	missing	58	FEMALE	Stage IIB	T3	N0	MX	Chemotherapy	YES	No	31	1.03333
TCGA-EW-A1PA	BRCA	TCGA-BRCA	Alive	267	missing	59	FEMALE	Stage IIB	T2	N1a	M0	Chemotherapy	YES	No	267	8.9
TCGA-OL-A66K	BRCA	TCGA-BRCA	Alive	1021	1275	72	FEMALE	Stage IIA	T2	N0	MX	missing	NO	No
TCGA-AO-A12G	BRCA	TCGA-BRCA	Alive	1266	missing	75	FEMALE	Stage IIA	T2	N0 (i+)	M0	Hormone Therapy	NO	No	1266	42.2
TCGA-D8-A1JP	BRCA	TCGA-BRCA	Alive	167	missing	73	FEMALE	Stage IA	T1c	N0	M0	Hormone Therapy	NO	No	167	5.56667
TCGA-W8-A86G	BRCA	TCGA-BRCA	Alive	161	missing	66	FEMALE	Stage IIA	T2a	N0 (i-)	MX	Hormone Therapy	NO	No	161	5.36667
TCGA-BH-A0HN	BRCA	TCGA-BRCA	Alive	516	missing	67	FEMALE	Stage IA	T1c	N0 (i-)	M0	Hormone Therapy	NO	No	516	17.2
TCGA-E9-A2JT	BRCA	TCGA-BRCA	Alive	23	missing	63	FEMALE	Stage IIA	T2	N0 (i-)	M0	Hormone Therapy	YES	No	23	0.766667
TCGA-E9-A1NH	BRCA	TCGA-BRCA	Alive	0	missing	71	FEMALE	Stage IIB	T2	N1	M0	Hormone Therapy	NO	No
TCGA-A1-A0SB	BRCA	TCGA-BRCA	Alive	259	missing	70	FEMALE	Stage I	T1c	N0	M0	missing	missing	No	259	8.63333
TCGA-E2-A14X	BRCA	TCGA-BRCA	Alive	692	missing	55	FEMALE	Stage IIIA	T2	N2	M0	Chemotherapy	YES	No	692	23.0667
TCGA-A2-A0EN	BRCA	TCGA-BRCA	Alive	4088	missing	70	FEMALE	Stage IIA	T2	N0 (i+)	M0	Hormone Therapy	YES	No	4088	136.267
TCGA-AO-A126	BRCA	TCGA-BRCA	Alive	2850	missing	39	FEMALE	Stage IIA	T2	N0 (i-)	M0	Chemotherapy	YES	No	2850	95
TCGA-E9-A54Y	BRCA	TCGA-BRCA	Alive	7	missing	63	FEMALE	Stage IIIA	T2	N2	M0	missing	NO	No	7	0.233333
TCGA-D8-A3Z5	BRCA	TCGA-BRCA	Alive	441	missing	54	FEMALE	Stage IIIC	T2	N3a	M0	missing	NO	No	441	14.7
TCGA-E2-A1B1	BRCA	TCGA-BRCA	Alive	1361	missing	45	FEMALE	Stage IIB	T2	N1	M0	Chemotherapy	YES	No	1361	45.3667
TCGA-A2-A0YL	BRCA	TCGA-BRCA	Alive	268	missing	48	FEMALE	Stage IIIA	T3	N2a	M0	Chemotherapy	YES	No	268	8.93333
TCGA-AR-A1AL	BRCA	TCGA-BRCA	Alive	1485	missing	60	FEMALE	Stage IIIA	T3	N1	M0	Chemotherapy	YES	No	1485	49.5
TCGA-E9-A24A	BRCA	TCGA-BRCA	Alive	11	missing	69	FEMALE	Stage IIA	T1c	N1	M0	Hormone Therapy	YES	No	11	0.366667
TCGA-AN-A0XT	BRCA	TCGA-BRCA	Alive	10	missing	54	FEMALE	Stage IIIA	T2	N2	M0	missing	NO	No	10	0.333333
TCGA-E9-A1RD	BRCA	TCGA-BRCA	Alive	20	missing	67	FEMALE	Stage IIA	T2	N0	M0	Hormone Therapy	NO	No	20	0.666667
TCGA-GM-A2D9	BRCA	TCGA-BRCA	Dead	missing	1812	69	FEMALE	Stage I	T1c	N0 (i-)	M0	Hormone Therapy	YES	No	1812	60.4
TCGA-E9-A245	BRCA	TCGA-BRCA	Alive	26	missing	47	FEMALE	Stage IIB	T2	N1	M0	Hormone Therapy	NO	No	26	0.866667
TCGA-A2-A0ES	BRCA	TCGA-BRCA	Alive	1001	missing	52	FEMALE	Stage IIA	T2	N0 (i-)	M0	Hormone Therapy	NO	No	1001	33.3667
TCGA-A8-A0A6	BRCA	TCGA-BRCA	Alive	640	missing	64	FEMALE	Stage IIIC	T2	N3a	M0	Chemotherapy	YES	No	640	21.3333
TCGA-C8-A134	BRCA	TCGA-BRCA	Alive	14	missing	52	FEMALE	Stage IIA	T2	N0	M0	Chemotherapy	NO	No	14	0.466667
TCGA-AN-A04D	BRCA	TCGA-BRCA	Alive	52	missing	58	FEMALE	Stage IIB	T2	N1	M0	missing	missing	No	52	1.73333
TCGA-AQ-A54O	BRCA	TCGA-BRCA	Alive	665	missing	51	MALE	Stage IIA	T2	N0	M0	Chemotherapy	NO	No	665	22.1667
TCGA-3C-AALK	BRCA	TCGA-BRCA	Alive	1217	missing	52	FEMALE	Stage IA	T1c	N0 (i+)	M0	Chemotherapy	NO	No	1217	40.5667
TCGA-BH-A1FB	BRCA	TCGA-BRCA	Dead	missing	3669	60	FEMALE	Stage IIB	T2	N1b	M0	missing	missing	No	3669	122.3
TCGA-AN-A0XP	BRCA	TCGA-BRCA	Alive	9	missing	69	FEMALE	Stage IIIA	T2	N2	M0	missing	NO	No	9	0.3
TCGA-LL-A6FP	BRCA	TCGA-BRCA	Alive	0	missing	90	FEMALE	Stage IIA	T2	NX	MX	Hormone Therapy	NO	Yes
TCGA-EW-A1J2	BRCA	TCGA-BRCA	Alive	140	missing	50	FEMALE	missing	T1c	N1mi	MX	Chemotherapy	NO	No	140	4.66667
TCGA-A7-A3J1	BRCA	TCGA-BRCA	Alive	75	missing	63	FEMALE	Stage IA	T1c	N0	MX	Hormone Therapy	YES	No	75	2.5
TCGA-S3-A6ZF	BRCA	TCGA-BRCA	Alive	212	missing	64	FEMALE	Stage IIA	T2	N0	M0	Chemotherapy	NO	No	212	7.06667
TCGA-E9-A229	BRCA	TCGA-BRCA	Alive	0	missing	37	FEMALE	Stage IA	T1c	N0	M0	Chemotherapy	YES	No
TCGA-A2-A0SW	BRCA	TCGA-BRCA	Dead	missing	1365	82	FEMALE	Stage IV	T2	N2	M1	Hormone Therapy	YES	No	1365	45.5
TCGA-EW-A1J3	BRCA	TCGA-BRCA	Alive	252	missing	61	FEMALE	Stage IA	T1c	N0	M0	Chemotherapy	NO	No	252	8.4
TCGA-5L-AAT0	BRCA	TCGA-BRCA	Alive	1477	missing	42	FEMALE	Stage IIA	T2	N0	M0	Hormone Therapy	YES	No	1477	49.2333
TCGA-E2-A1IO	BRCA	TCGA-BRCA	Alive	498	missing	37	FEMALE	Stage I	T1c	N0	M0	Chemotherapy	YES	No	498	16.6
TCGA-BH-A18I	BRCA	TCGA-BRCA	Alive	220	missing	53	FEMALE	Stage IIA	T1c	N1a	cM0 (i+)	Chemotherapy	NO	No	220	7.33333
TCGA-BH-A1ET	BRCA	TCGA-BRCA	Dead	missing	2520	55	FEMALE	Stage I	T1	N0	M0	missing	missing	No	2520	84
TCGA-OL-A5DA	BRCA	TCGA-BRCA	Alive	1357	missing	61	FEMALE	Stage IIA	T2	N0	MX	missing	NO	No	1357	45.2333
TCGA-AN-A04C	BRCA	TCGA-BRCA	Alive	54	missing	51	FEMALE	Stage IIB	T2	N1	M0	missing	missing	No	54	1.8
TCGA-AR-A2LN	BRCA	TCGA-BRCA	Alive	520	missing	65	FEMALE	Stage IIA	T2	N0	M0	Hormone Therapy	NO	No	520	17.3333
TCGA-A7-A4SC	BRCA	TCGA-BRCA	Alive	215	missing	62	FEMALE	Stage IIB	T3	N0	MX	Hormone Therapy	YES	No	215	7.16667
TCGA-AN-A0FS	BRCA	TCGA-BRCA	Alive	191	missing	55	FEMALE	Stage IA	T1c	N0	M0	missing	NO	No	191	6.36667
TCGA-A8-A08C	BRCA	TCGA-BRCA	Alive	608	missing	65	FEMALE	Stage IIA	T2	N0	M0	Chemotherapy	YES	No	608	20.2667
TCGA-D8-A1XW	BRCA	TCGA-BRCA	Alive	118	missing	53	FEMALE	Stage IIA	T2	N0	M0	Chemotherapy	NO	No	118	3.93333
TCGA-AC-A8OS	BRCA	TCGA-BRCA	Alive	70	missing	71	FEMALE	Stage IIA	T2	N0 (i-)	MX	missing	missing	No	70	2.33333
TCGA-D8-A73X	BRCA	TCGA-BRCA	Alive	368	missing	53	FEMALE	Stage IIA	T2	N0	M0	Hormone Therapy	YES	No	368	12.2667
TCGA-EW-A3U0	BRCA	TCGA-BRCA	Alive	229	missing	61	FEMALE	Stage IIIA	T3	N1a	M0	Chemotherapy	YES	No	229	7.63333
TCGA-S3-AA14	BRCA	TCGA-BRCA	Alive	218	missing	47	FEMALE	Stage I	T1	N0 (i+)	cM0 (i+)	Chemotherapy	YES	No	218	7.26667
TCGA-BH-A0DO	BRCA	TCGA-BRCA	Alive	525	missing	78	FEMALE	Stage I	T1c	N0	M0	missing	NO	No	525	17.5
TCGA-A2-A0YF	BRCA	TCGA-BRCA	Alive	289	missing	67	FEMALE	Stage I	T1b	N0 (i+)	M0	Hormone Therapy	NO	No	289	9.63333
TCGA-AR-A2LQ	BRCA	TCGA-BRCA	Alive	516	missing	59	FEMALE	Stage IIB	T3	N0	M0	Chemotherapy	YES	No	516	17.2
TCGA-A2-A0CO	BRCA	TCGA-BRCA	Alive	1468	1468	85	FEMALE	Stage IIB	T3	N0	M0	Hormone Therapy	YES	No
TCGA-B6-A0RT	BRCA	TCGA-BRCA	Alive	2721	missing	39	FEMALE	Stage IIIA	T3	N1	M0	missing	YES	No	2721	90.7
TCGA-E2-A1B5	BRCA	TCGA-BRCA	Alive	774	missing	46	FEMALE	Stage IIA	T2	N0	M0	Chemotherapy	YES	No	774	25.8
TCGA-A2-A0YI	BRCA	TCGA-BRCA	Alive	358	missing	62	FEMALE	Stage I	T1c	N0 (i+)	M0	Hormone Therapy	YES	No	358	11.9333
TCGA-A2-A0CZ	BRCA	TCGA-BRCA	Alive	1339	missing	46	FEMALE	Stage IIA	T2	N0 (i-)	M0	Chemotherapy	NO	No	1339	44.6333
TCGA-E2-A1IN	BRCA	TCGA-BRCA	Alive	392	missing	60	FEMALE	Stage I	T1c	N0	M0	Hormone Therapy	YES	No	392	13.0667
TCGA-BH-A0DG	BRCA	TCGA-BRCA	Alive	713	missing	30	FEMALE	Stage IIA	T2	N0	M0	Chemotherapy	YES	No	713	23.7667
TCGA-AN-A0FT	BRCA	TCGA-BRCA	Alive	183	missing	63	FEMALE	Stage IIB	T2	N1	M0	missing	NO	No	183	6.1
TCGA-AR-A2LE	BRCA	TCGA-BRCA	Alive	3913	missing	69	FEMALE	Stage I	T1	N0	M0	Hormone Therapy	YES	No	3913	130.433
TCGA-BH-A1FL	BRCA	TCGA-BRCA	Dead	missing	1673	69	FEMALE	Stage IIB	T2	N1b	M0	missing	missing	No	1673	55.7667
TCGA-C8-A8HR	BRCA	TCGA-BRCA	Alive	10	missing	49	FEMALE	Stage IIIA	T3	N2	M0	Chemotherapy	NO	No	10	0.333333
TCGA-E2-A576	BRCA	TCGA-BRCA	Alive	578	missing	69	FEMALE	Stage IA	T1c	N0	MX	Hormone Therapy	YES	No	578	19.2667
TCGA-D8-A1JN	BRCA	TCGA-BRCA	Alive	217	missing	80	FEMALE	Stage IIIC	T3	N3a	MX	Hormone Therapy	NO	No	217	7.23333
TCGA-E9-A243	BRCA	TCGA-BRCA	Alive	43	missing	52	FEMALE	Stage IIA	T2	N0 (i-)	M0	Chemotherapy	YES	No	43	1.43333
TCGA-E2-A15M	BRCA	TCGA-BRCA	Alive	235	336	66	FEMALE	Stage IIA	T2	N0	M0	Hormone Therapy	YES	No
TCGA-AC-A3TN	BRCA	TCGA-BRCA	Alive	34	missing	75	FEMALE	Stage IIB	T3	N0	MX	Hormone Therapy	YES	No	34	1.13333
TCGA-AR-A251	BRCA	TCGA-BRCA	Alive	1374	missing	51	FEMALE	Stage IIIA	T2	N2	M0	Chemotherapy	YES	No	1374	45.8
TCGA-AR-A5QN	BRCA	TCGA-BRCA	Alive	396	missing	68	FEMALE	Stage IIIC	T2	N3	M0	Chemotherapy	YES	No	396	13.2
TCGA-GI-A2C8	BRCA	TCGA-BRCA	Alive	225	missing	63	FEMALE	Stage IIIB	T4b	N0	MX	Chemotherapy	YES	Yes	225	7.5
TCGA-BH-A0B2	BRCA
TCGA-D8-A145	BRCA	TCGA-BRCA	Alive	49	missing	80	FEMALE	Stage IIA	T1c	N1a	M0	Hormone Therapy	NO	No	49	1.63333
TCGA-E2-A1B4	BRCA	TCGA-BRCA	Alive	911	1004	74	FEMALE	Stage IIIA	T1c	N2a	M0	Hormone Therapy	YES	No
TCGA-D8-A1XV	BRCA	TCGA-BRCA	Alive	147	missing	84	FEMALE	Stage IIA	T2	N0	M0	missing	NO	No	147	4.9
TCGA-A2-A04P	BRCA	TCGA-BRCA	Dead	missing	548	36	FEMALE	Stage IIIC	T2	N3c	M0	Hormone Therapy	YES	No	548	18.2667
TCGA-D8-A1XR	BRCA	TCGA-BRCA	Alive	168	missing	56	FEMALE	Stage IIB	T2	N1a	M0	Chemotherapy	NO	No	168	5.6
TCGA-E2-A15D	BRCA	TCGA-BRCA	Alive	316	missing	47	FEMALE	Stage IIA	T2	N0	M0	Hormone Therapy	YES	No	316	10.5333
TCGA-BH-A1EX	BRCA	TCGA-BRCA	Dead	missing	1508	67	FEMALE	Stage IIB	T2	N1b	M0	missing	missing	No	1508	50.2667
TCGA-GM-A4E0	BRCA	TCGA-BRCA	Alive	1753	missing	67	FEMALE	Stage IIIC	T3	N3a	M0	Chemotherapy	YES	No	1753	58.4333
TCGA-AO-A0JA	BRCA	TCGA-BRCA	Alive	346	missing	36	FEMALE	Stage IIIC	T2	N3	M0	Chemotherapy	NO	No	346	11.5333
TCGA-B6-A1KN	BRCA	TCGA-BRCA	Alive	3330	missing	57	FEMALE	Stage IIIB	T4b	N1	M0	missing	YES	No	3330	111
TCGA-AO-A12A	BRCA	TCGA-BRCA	Alive	2755	missing	47	FEMALE	Stage IIA	T2	N0 (i+)	M0	Hormone Therapy	NO	No	2755	91.8333
TCGA-BH-A0H3	BRCA	TCGA-BRCA	Alive	1149	missing	46	FEMALE	Stage I	T1c	N0	M0	missing	YES	No	1149	38.3
TCGA-BH-A208	BRCA	TCGA-BRCA	Dead	missing	1759	48	FEMALE	Stage IIB	T2	N1b	M0	missing	missing	No	1759	58.6333
TCGA-AC-A2FF	BRCA	TCGA-BRCA	Alive	1686	missing	40	FEMALE	Stage IIB	T2	N1	MX	Chemotherapy	YES	No	1686	56.2
TCGA-A2-A3KC	BRCA	TCGA-BRCA	Alive	363	missing	55	FEMALE	Stage IIB	T2	N1a	M0	Chemotherapy	YES	No	363	12.1
TCGA-E2-A15P	BRCA	TCGA-BRCA	Alive	315	missing	61	FEMALE	Stage IA	T1c	N0	M0	Hormone Therapy	YES	No	315	10.5
TCGA-B6-A0RP	BRCA	TCGA-BRCA	Dead	missing	3126	73	FEMALE	missing	T2	N1b	M0	missing	NO	No	3126	104.2
TCGA-A8-A07F	BRCA	TCGA-BRCA	Alive	577	missing	65	FEMALE	Stage IIB	T2	N1a	M0	Chemotherapy	YES	No	577	19.2333
TCGA-BH-A0H6	BRCA	TCGA-BRCA	Alive	747	missing	82	FEMALE	Stage I	T1b	NX	M0	missing	YES	No	747	24.9
TCGA-BH-A0BM	BRCA	TCGA-BRCA	Alive	1117	missing	54	FEMALE	Stage IIB	T2	N1a	M0	Chemotherapy	NO	No	1117	37.2333
TCGA-LL-A440	BRCA	TCGA-BRCA	Alive	20	missing	61	FEMALE	Stage IA	T1c	N0 (i-)	MX	Hormone Therapy	NO	No	20	0.666667
TCGA-BH-A1F2	BRCA	TCGA-BRCA	Dead	missing	959	53	FEMALE	Stage IIIB	T4b	N1b	M0	missing	missing	No	959	31.9667
TCGA-E9-A3HO	BRCA	TCGA-BRCA	Alive	19	missing	49	FEMALE	Stage IIA	T2	N0 (i-)	M0	Chemotherapy	NO	No	19	0.633333
TCGA-A2-A0CV	BRCA	TCGA-BRCA	Alive	1870	missing	41	FEMALE	Stage IIB	T2	N1a	M0	Hormone Therapy	YES	No	1870	62.3333
TCGA-AO-A0JC	BRCA	TCGA-BRCA	Alive	1547	missing	64	FEMALE	Stage IIA	T2	N0 (i-)	M0	Hormone Therapy	YES	No	1547	51.5667
TCGA-A2-A04Q	BRCA	TCGA-BRCA	Alive	2179	missing	48	FEMALE	Stage IA	T1	N0 (i-)	M0	Chemotherapy	NO	No	2179	72.6333
TCGA-BH-A0GZ	BRCA	TCGA-BRCA	Alive	328	missing	62	FEMALE	Stage IIA	T1c	N1a	M0	Hormone Therapy	YES	No	328	10.9333
TCGA-AN-A0XS	BRCA	TCGA-BRCA	Alive	10	missing	63	FEMALE	Stage IIIA	T2	N2	M0	missing	NO	No	10	0.333333
TCGA-E2-A1LI	BRCA	TCGA-BRCA	Alive	2750	missing	57	FEMALE	Stage IIB	T2	N1	M0	Chemotherapy	YES	No	2750	91.6667
TCGA-AQ-A7U7	BRCA	TCGA-BRCA	Alive	304	584	55	FEMALE	Stage IIIA	T2	N2a	M0	Immunotherapy	YES	No
TCGA-BH-A1FH	BRCA	TCGA-BRCA	Dead	missing	1034	47	FEMALE	Stage IV	T2	N1b	M1	missing	missing	No	1034	34.4667
TCGA-AC-A2FK	BRCA	TCGA-BRCA	Alive	1180	missing	45	FEMALE	Stage IIIC	T2	N3a	M0	Chemotherapy	YES	No	1180	39.3333
TCGA-E2-A1LE	BRCA	TCGA-BRCA	Dead	missing	879	71	FEMALE	Stage IIIC	T2	N3a	M0	Chemotherapy	YES	No	879	29.3
TCGA-C8-A138	BRCA	TCGA-BRCA	Alive	7	missing	54	FEMALE	Stage IIIA	T2	N2	M0	missing	NO	No	7	0.233333
TCGA-A2-A0EY	BRCA	TCGA-BRCA	Alive	485	missing	62	FEMALE	Stage IIB	T2	N1a	M0	Chemotherapy	YES	No	485	16.1667
TCGA-A7-A5ZX	BRCA	TCGA-BRCA	Alive	132	missing	48	FEMALE	Stage IIIC	T2	N3a	M0	Chemotherapy	NO	No	132	4.4
TCGA-AR-A1AW	BRCA	TCGA-BRCA	Alive	1072	missing	65	FEMALE	Stage IIA	T2	N0	M0	Chemotherapy	YES	No	1072	35.7333
TCGA-E2-A1IJ	BRCA	TCGA-BRCA	Alive	725	missing	57	FEMALE	Stage I	T1c	N0	M0	Hormone Therapy	YES	No	725	24.1667
TCGA-AR-A24T	BRCA	TCGA-BRCA	Alive	1620	missing	46	FEMALE	Stage IIIC	T3	N3	M0	Hormone Therapy	YES	No	1620	54
TCGA-AO-A0J9	BRCA	TCGA-BRCA	Alive	1256	missing	61	FEMALE	Stage IIIC	T2	N3	M0	Chemotherapy	YES	No	1256	41.8667
TCGA-WT-AB44	BRCA	TCGA-BRCA	Alive	791	missing	77	FEMALE	Stage IA	T1c	N0 (i-)	MX	Hormone Therapy	YES	No	791	26.3667
TCGA-B6-A1KI	BRCA	TCGA-BRCA	Alive	1463	missing	63	FEMALE	Stage I	T1c	N0	M0	missing	YES	No	1463	48.7667
TCGA-A2-A1G6	BRCA	TCGA-BRCA	Alive	132	missing	50	FEMALE	Stage IIIA	T2	N2a	M0	Chemotherapy	YES	No	132	4.4
TCGA-AC-A2FG	BRCA	TCGA-BRCA	Alive	1125	missing	79	FEMALE	Stage IIB	T2	N1a	MX	Hormone Therapy	NO	No	1125	37.5
TCGA-A7-A2KD	BRCA	TCGA-BRCA	Alive	182	missing	53	FEMALE	Stage IIIA	T2	N2a	MX	Chemotherapy	YES	No	182	6.06667
TCGA-B6-A0IP	BRCA	TCGA-BRCA	Alive	3374	3926	74	FEMALE	Stage IA	T1c	N0 (i-)	M0	missing	NO	No
TCGA-BH-A28O	BRCA	TCGA-BRCA	Alive	324	missing	50	FEMALE	Stage IIIC	T3a	N3	M0	Chemotherapy	YES	No	324	10.8
TCGA-PE-A5DD	BRCA	TCGA-BRCA	Alive	1953	missing	64	FEMALE	Stage IIA	T2	N0	M0	Hormone Therapy	NO	No	1953	65.1
TCGA-AO-A1KS	BRCA	TCGA-BRCA	Alive	16	missing	69	FEMALE	Stage IIA	T2	N0 (i-)	M0	Hormone Therapy	YES	No	16	0.533333
TCGA-E2-A3DX	BRCA	TCGA-BRCA	Alive	217	missing	43	FEMALE	Stage IIIC	T2	N3	M0	Chemotherapy	YES	No	217	7.23333
TCGA-LL-A441	BRCA	TCGA-BRCA	Alive	91	missing	62	FEMALE	Stage IA	T1c	N0	MX	Chemotherapy	NO	No	91	3.03333
TCGA-E9-A1NE	BRCA	TCGA-BRCA	Alive	0	missing	28	FEMALE	Stage IIB	T2	N1	M0	Chemotherapy	YES	No
TCGA-GM-A2DO	BRCA	TCGA-BRCA	Alive	1623	missing	54	FEMALE	Stage I	T1c	N0 (i-)	M0	Hormone Therapy	YES	No	1623	54.1
TCGA-A2-A0YK	BRCA	TCGA-BRCA	Alive	334	missing	61	FEMALE	Stage IIA	T2	N0 (i-)	M0	Hormone Therapy	NO	No	334	11.1333
TCGA-AR-A2LO	BRCA	TCGA-BRCA	Alive	633	missing	46	FEMALE	Stage IIB	T2	N1	M0	Chemotherapy	YES	No	633	21.1
TCGA-AO-A03N	BRCA	TCGA-BRCA	Alive	1645	missing	59	FEMALE	Stage IIB	T2	N1a	M0	Hormone Therapy	NO	No	1645	54.8333
TCGA-AO-A0JL	BRCA	TCGA-BRCA	Alive	1319	missing	59	FEMALE	Stage IIIA	T2	N2a	M0	Chemotherapy	YES	No	1319	43.9667
TCGA-D8-A27I	BRCA	TCGA-BRCA	Alive	186	missing	58	FEMALE	Stage IIIA	T1c	N2a	M0	Chemotherapy	YES	No	186	6.2
TCGA-A2-A0EW	BRCA	TCGA-BRCA	Alive	770	1884	53	FEMALE	Stage IIIC	T1b	N3a	M0	Hormone Therapy	NO	No
TCGA-A7-A0DC	BRCA	TCGA-BRCA	Alive	273	missing	63	FEMALE	Stage IA	T1c	N0 (i-)	M0	Chemotherapy	YES	No	273	9.1
TCGA-AN-A0FN	BRCA	TCGA-BRCA	Alive	218	missing	61	FEMALE	Stage IA	T1c	N0	M0	missing	NO	No	218	7.26667
TCGA-A2-A04Y	BRCA	TCGA-BRCA	Alive	764	missing	53	FEMALE	Stage IIB	T2	N1mi	M0	Chemotherapy	YES	No	764	25.4667
TCGA-AR-A24W	BRCA	TCGA-BRCA	Alive	1550	missing	55	FEMALE	Stage IIB	T2	N1	M0	Chemotherapy	NO	No	1550	51.6667
TCGA-B6-A0X7	BRCA	TCGA-BRCA	Dead	missing	1781	62	FEMALE	Stage X	T1c	NX	MX	missing	YES	No	1781	59.3667
TCGA-B6-A0IE	BRCA	TCGA-BRCA	Dead	missing	1993	38	FEMALE	Stage IIIA	T3	N1b	M0	missing	YES	No	1993	66.4333
TCGA-A8-A09V	BRCA	TCGA-BRCA	Alive	457	missing	51	FEMALE	Stage IIA	T2	N0	M0	Hormone Therapy	YES	No	457	15.2333
TCGA-D8-A4Z1	BRCA	TCGA-BRCA	Alive	223	missing	68	FEMALE	Stage IA	T1c	N0	M0	Hormone Therapy	NO	No	223	7.43333
TCGA-B6-A0IH	BRCA	TCGA-BRCA	Dead	missing	2965	81	FEMALE	Stage IIIA	T3	N1b	M0	missing	YES	No	2965	98.8333
TCGA-GM-A2DA	BRCA	TCGA-BRCA	Alive	5909	6593	46	FEMALE	Stage IIB	T2	N1b	M0	Chemotherapy	YES	No
TCGA-BH-A0E9	BRCA	TCGA-BRCA	Alive	1405	missing	53	FEMALE	Stage IIB	T2	N1a	M0	Chemotherapy	YES	No	1405	46.8333
TCGA-LD-A7W6	BRCA	TCGA-BRCA	Alive	140	missing	54	FEMALE	Stage IIB	T2	N1a	M0	Chemotherapy	NO	No	140	4.66667
TCGA-A7-A0DB	BRCA	TCGA-BRCA	Alive	141	missing	56	FEMALE	Stage IIA	T2	N0 (i-)	M0	Hormone Therapy	YES	No	141	4.7
TCGA-A7-A26F	BRCA	TCGA-BRCA	Alive	257	missing	55	FEMALE	Stage IA	T1	N0	M0	Chemotherapy	YES	No	257	8.56667
TCGA-A2-A25A	BRCA	TCGA-BRCA	Alive	2968	missing	44	FEMALE	Stage IIA	T2	N0 (i-)	M0	Chemotherapy	YES	No	2968	98.9333
TCGA-AR-A2LM	BRCA	TCGA-BRCA	Alive	1218	missing	49	FEMALE	Stage II	T1	N1	M0	Chemotherapy	NO	No	1218	40.6
TCGA-E9-A3Q9	BRCA	TCGA-BRCA	Alive	31	missing	78	FEMALE	Stage IIIC	T3	N3	M0	Chemotherapy	NO	No	31	1.03333
TCGA-A8-A0A2	BRCA	TCGA-BRCA	Alive	579	missing	66	FEMALE	Stage IIA	T2	N0	M0	Hormone Therapy	missing	No	579	19.3
TCGA-BH-A0BA	BRCA	TCGA-BRCA	Alive	1132	missing	51	FEMALE	Stage IIIC	T3	N3a	M0	Chemotherapy	YES	No	1132	37.7333
TCGA-A7-A26I	BRCA	TCGA-BRCA	Alive	122	missing	65	FEMALE	Stage IIA	T2	N0	M0	Chemotherapy	YES	No	122	4.06667
TCGA-E2-A1L8	BRCA	TCGA-BRCA	Alive	1015	missing	52	FEMALE	Stage IIB	T2	N1a	M0	Chemotherapy	YES	No	1015	33.8333
TCGA-EW-A2FS	BRCA	TCGA-BRCA	Alive	1173	missing	41	FEMALE	Stage IIB	T2	N1mi	MX	Hormone Therapy	YES	No	1173	39.1
TCGA-B6-A0WX	BRCA	TCGA-BRCA	Dead	missing	639	40	FEMALE	Stage IIIA	T3	N1b	M0	missing	NO	No	639	21.3
TCGA-GM-A3NY	BRCA	TCGA-BRCA	Alive	743	missing	72	FEMALE	Stage IIB	T2	N1a	M0	Hormone Therapy	YES	No	743	24.7667
TCGA-D8-A1JF	BRCA	TCGA-BRCA	Alive	96	missing	79	FEMALE	Stage IIIA	T1c	N2a	M0	missing	NO	No	96	3.2
TCGA-A2-A1FV	BRCA	TCGA-BRCA	Alive	461	missing	74	FEMALE	Stage IIB	T3	N0 (i+)	M0	Chemotherapy	YES	No	461	15.3667
TCGA-EW-A1IY	BRCA	TCGA-BRCA	Alive	258	missing	38	FEMALE	Stage I	T1c	N0	MX	Chemotherapy	NO	No	258	8.6
TCGA-HN-A2OB	BRCA	TCGA-BRCA	Alive	1849	1900	45	FEMALE	Stage IIB	T2	N1	M0	Chemotherapy	YES	No
TCGA-AC-A3QQ	BRCA	TCGA-BRCA	Alive	34	missing	54	FEMALE	Stage IA	T1c	N0 (i-)	MX	missing	NO	No	34	1.13333
TCGA-C8-A3M7	BRCA	TCGA-BRCA	Alive	1	1034	60	FEMALE	Stage IIIB	T4b	N0	M0	missing	YES	No
TCGA-AO-A1KP	BRCA	TCGA-BRCA	Alive	2513	missing	77	FEMALE	Stage IIA	T1	N1	M0	Chemotherapy	NO	No	2513	83.7667
TCGA-AO-A0JB	BRCA	TCGA-BRCA	Alive	1150	missing	50	FEMALE	Stage IIIA	T3	N1a	M0	Chemotherapy	YES	No	1150	38.3333
TCGA-AO-A1KO	BRCA	TCGA-BRCA	Alive	448	missing	46	FEMALE	Stage IIB	T3	N0 (i+)	M0	Chemotherapy	NO	No	448	14.9333
TCGA-AN-A0XL	BRCA	TCGA-BRCA	Alive	10	missing	61	FEMALE	Stage IIA	T2	N0	M0	missing	NO	No	10	0.333333
TCGA-E2-A1LS	BRCA	TCGA-BRCA	Alive	239	missing	46	FEMALE	Stage IA	T1c	N0	M0	Chemotherapy	NO	No	239	7.96667
TCGA-AR-A24O	BRCA	TCGA-BRCA	Alive	1998	missing	43	FEMALE	Stage IIIA	T3	N2	M0	Chemotherapy	YES	No	1998	66.6
TCGA-E2-A15I	BRCA	TCGA-BRCA	Alive	411	missing	44	FEMALE	Stage IIA	T2	N0	M0	Hormone Therapy	NO	No	411	13.7
TCGA-A7-A13G	BRCA	TCGA-BRCA	Alive	208	missing	79	FEMALE	Stage IIA	T2	N0	MX	Hormone Therapy	NO	No	208	6.93333
TCGA-A7-A26E	BRCA	TCGA-BRCA	Alive	421	missing	71	FEMALE	Stage IIIA	T3	N1a	MX	Hormone Therapy	YES	No	421	14.0333
TCGA-A7-A13E	BRCA	TCGA-BRCA	Alive	287	614	62	FEMALE	Stage IIB	T2	N1	MX	Hormone Therapy	YES	No
TCGA-D8-A1JB	BRCA	TCGA-BRCA	Alive	365	missing	54	FEMALE	Stage IIB	T2	N1a	M0	Chemotherapy	YES	No	365	12.1667
TCGA-D8-A27K	BRCA	TCGA-BRCA	Alive	119	missing	47	FEMALE	Stage IIB	T2	N1a	M0	Chemotherapy	NO	No	119	3.96667
TCGA-BH-A1EU	BRCA	TCGA-BRCA	Dead	missing	1286	83	FEMALE	Stage I	T1	N0	M0	missing	missing	No	1286	42.8667
TCGA-AC-A3OD	BRCA	TCGA-BRCA	Alive	35	missing	68	FEMALE	Stage IIB	T2	N1mi	MX	missing	YES	No	35	1.16667
TCGA-AC-A23C	BRCA	TCGA-BRCA	Alive	29	missing	62	FEMALE	Stage IIB	T2	N1	MX	Chemotherapy	NO	No	29	0.966667
TCGA-EW-A1J6	BRCA	TCGA-BRCA	Alive	595	missing	70	FEMALE	Stage I	T1c	N0 (i-)	M0	Hormone Therapy	NO	No	595	19.8333
TCGA-MY-A5BF	CESC	TCGA-CESC	Alive	132	missing	68	FEMALE	missing	T2a2	N0	MX	Chemotherapy	NO	No	132	4.4
TCGA-MA-AA41	CESC	TCGA-CESC	Alive	279	missing	33	FEMALE	missing	T2	N1	M1	missing	YES	No	279	9.3
TCGA-ZJ-AAXU	CESC	TCGA-CESC	Alive	5	missing	51	FEMALE	missing	T2b	N0	M0	missing	missing	No	5	0.166667
TCGA-JX-A3PZ	CESC	TCGA-CESC	Dead	missing	642	25	FEMALE	missing	T1b	N0	M0	missing	NO	No	642	21.4
TCGA-Q1-A73O	CESC	TCGA-CESC	Alive	146	missing	37	FEMALE	missing	TX	NX	MX	Chemotherapy	YES	No	146	4.86667
TCGA-JW-A5VK	CESC	TCGA-CESC	Alive	198	missing	43	FEMALE	missing	T1b2	NX	MX	missing	NO	No	198	6.6
TCGA-VS-A953	CESC	TCGA-CESC	Dead	missing	477	63	FEMALE	missing	T4	NX	MX	missing	YES	No	477	15.9
TCGA-VS-A94X	CESC	TCGA-CESC	Dead	missing	506	40	FEMALE	missing	T2b	NX	MX	Chemotherapy	YES	No	506	16.8667
TCGA-ZJ-AAXD	CESC	TCGA-CESC	Alive	0	missing	35	FEMALE	missing	T3b	N0	M0	missing	missing	No
TCGA-DG-A2KK	CESC	TCGA-CESC	Alive	1544	missing	51	FEMALE	missing	T1b1	N1	M0	Chemotherapy	YES	No	1544	51.4667
TCGA-C5-A7CK	CESC	TCGA-CESC	Dead	missing	4086	58	FEMALE	missing	missing	missing	missing	Chemotherapy	YES	No	4086	136.2
TCGA-VS-A8QC	CESC	TCGA-CESC	Dead	missing	350	51	FEMALE	missing	TX	NX	MX	Chemotherapy	YES	No	350	11.6667
TCGA-EK-A2RO	CESC	TCGA-CESC	Alive	2	missing	59	FEMALE	missing	missing	missing	missing	missing	missing	No	2	0.0666667
TCGA-FU-A3HY	CESC	TCGA-CESC	Alive	20	missing	47	FEMALE	missing	T1b2	N1	MX	Chemotherapy	YES	No	20	0.666667
TCGA-C5-A1BQ	CESC	TCGA-CESC	Dead	missing	604	65	FEMALE	missing	missing	missing	missing	Chemotherapy	YES	No	604	20.1333
TCGA-C5-A1MK	CESC	TCGA-CESC	Dead	missing	74	79	FEMALE	missing	missing	missing	missing	Chemotherapy	YES	No	74	2.46667
TCGA-C5-A1BE	CESC	TCGA-CESC	Dead	missing	2094	64	FEMALE	missing	T1b	N1	MX	Chemotherapy	YES	No	2094	69.8
TCGA-GH-A9DA	CESC	TCGA-CESC	Alive	274	missing	27	FEMALE	missing	T1b	N0	MX	missing	NO	No	274	9.13333
TCGA-VS-A9UV	CESC	TCGA-CESC	Dead	missing	104	74	FEMALE	missing	T4	NX	MX	missing	NO	No	104	3.46667
TCGA-HM-A4S6	CESC	TCGA-CESC	Alive	244	missing	51	FEMALE	missing	T1b2	N1	MX	Chemotherapy	YES	No	244	8.13333
TCGA-JX-A3Q0	CESC	TCGA-CESC	Alive	5957	missing	63	FEMALE	missing	T3	N0	M0	missing	YES	No	5957	198.567
TCGA-ZJ-AAXT	CESC	TCGA-CESC	Alive	0	missing	54	FEMALE	missing	T3b	N1	M0	missing	missing	No
TCGA-UC-A7PD	CESC	TCGA-CESC	Dead	missing	355	21	FEMALE	missing	T1b	N0	M0	missing	YES	No	355	11.8333
TCGA-EX-A3L1	CESC	TCGA-CESC	Alive	211	missing	32	FEMALE	missing	T2a1	N0	M0	Chemotherapy	YES	No	211	7.03333
TCGA-C5-A3HL	CESC	TCGA-CESC	Alive	621	missing	76	FEMALE	missing	T1b2	N0	MX	missing	YES	No	621	20.7
TCGA-EA-A5O9	CESC	TCGA-CESC	Alive	27	missing	39	FEMALE	missing	T1b2	N0	M0	missing	YES	No	27	0.9
TCGA-EK-A3GJ	CESC	TCGA-CESC	Alive	3	missing	51	FEMALE	missing	T1b1	N0	missing	missing	missing	No	3	0.1
TCGA-VS-A950	CESC	TCGA-CESC	Alive	967	missing	42	FEMALE	missing	T3a	NX	MX	missing	YES	No	967	32.2333
TCGA-C5-A3HD	CESC	TCGA-CESC	Alive	1582	missing	51	FEMALE	missing	missing	missing	missing	Chemotherapy	YES	No	1582	52.7333
TCGA-ZJ-AB0I	CESC	TCGA-CESC	Alive	0	missing	25	FEMALE	missing	T2b	N1	MX	missing	missing	No
TCGA-EK-A2R8	CESC	TCGA-CESC	Alive	40	missing	48	FEMALE	missing	T1b2	N1	MX	missing	missing	No	40	1.33333
TCGA-VS-A8EG	CESC	TCGA-CESC	Alive	883	missing	36	FEMALE	missing	T1b1	NX	M0	missing	YES	No	883	29.4333
TCGA-VS-A958	CESC	TCGA-CESC	Alive	1333	missing	46	FEMALE	missing	T2b	NX	MX	Chemotherapy	YES	No	1333	44.4333
TCGA-DS-A0VN	CESC	TCGA-CESC	Alive	2910	missing	47	FEMALE	missing	T1b2	N0	M0	Chemotherapy	YES	No	2910	97
TCGA-VS-A9UJ	CESC	TCGA-CESC	Dead	missing	52	55	FEMALE	missing	T2b	NX	MX	missing	NO	No	52	1.73333
TCGA-VS-A8EB	CESC	TCGA-CESC	Dead	missing	305	41	FEMALE	missing	T3b	NX	M1	missing	YES	No	305	10.1667
TCGA-JW-A852	CESC	TCGA-CESC	Alive	156	252	42	FEMALE	missing	T2b	N1	MX	missing	NO	No
TCGA-DG-A2KL	CESC	TCGA-CESC	Alive	1367	missing	53	FEMALE	missing	T2a	N0	M0	Chemotherapy	YES	No	1367	45.5667
TCGA-C5-A8ZZ	CESC	TCGA-CESC	Alive	636	missing	41	FEMALE	missing	missing	missing	missing	Chemotherapy	YES	No	636	21.2
TCGA-C5-A1M9	CESC	TCGA-CESC	Dead	missing	1065	46	FEMALE	missing	T3b	N1	M0	Chemotherapy	YES	No	1065	35.5
TCGA-Q1-A6DW	CESC	TCGA-CESC	Alive	175	missing	44	FEMALE	missing	TX	NX	MX	Chemotherapy	YES	No	175	5.83333
TCGA-DS-A1O9	CESC	TCGA-CESC	Dead	266	266	75	FEMALE	missing	T4	N0	M0	missing	NO	No	266	8.86667
TCGA-MY-A913	CESC	TCGA-CESC	Alive	167	missing	28	FEMALE	missing	Tis	N0	M1	Chemotherapy	YES	No	167	5.56667
TCGA-FU-A3TX	CESC	TCGA-CESC	Alive	45	missing	78	FEMALE	missing	T1b2	N0	M0	missing	missing	No	45	1.5
TCGA-ZJ-AAXN	CESC	TCGA-CESC	Alive	0	missing	34	FEMALE	missing	T1b2	N1	M0	missing	missing	No
TCGA-VS-A8QA	CESC	TCGA-CESC	Alive	708	missing	44	FEMALE	missing	T1b1	N0	MX	missing	YES	No	708	23.6
TCGA-C5-A8YR	CESC	TCGA-CESC	Dead	missing	837	56	FEMALE	missing	T1b	N0	M0	missing	NO	No	837	27.9
TCGA-ZJ-A8QQ	CESC	TCGA-CESC	Alive	2056	missing	24	FEMALE	missing	T1b2	N0	M0	Chemotherapy	YES	No	2056	68.5333
TCGA-BI-A0VR	CESC	TCGA-CESC	Alive	1505	missing	53	FEMALE	missing	T2b	N1	M0	missing	YES	No	1505	50.1667
TCGA-EA-A3HU	CESC	TCGA-CESC	Alive	81	missing	43	FEMALE	missing	T2a2	N0	M0	missing	NO	No	81	2.7
TCGA-JW-A5VL	CESC	TCGA-CESC	Alive	88	missing	37	FEMALE	missing	T1b2	NX	MX	missing	NO	No	88	2.93333
TCGA-C5-A8XJ	CESC	TCGA-CESC	Alive	2305	missing	74	FEMALE	missing	missing	missing	missing	Chemotherapy	YES	No	2305	76.8333
TCGA-VS-A94Y	CESC	TCGA-CESC	Dead	missing	144	47	FEMALE	missing	T2b	NX	MX	Chemotherapy	YES	No	144	4.8
TCGA-FU-A3HZ	CESC	TCGA-CESC	Alive	31	missing	64	FEMALE	missing	T2a2	N0	M0	Chemotherapy	YES	No	31	1.03333
TCGA-MU-A8JM	CESC	TCGA-CESC	Alive	165	missing	46	FEMALE	missing	T1b	N0	MX	missing	NO	No	165	5.5
TCGA-VS-A9UU	CESC	TCGA-CESC	Alive	442	missing	42	FEMALE	missing	T2b	NX	MX	Chemotherapy	YES	No	442	14.7333
TCGA-UC-A7PG	CESC	TCGA-CESC	Dead	missing	370	44	FEMALE	missing	T3b	N1	MX	Chemotherapy	YES	No	370	12.3333
TCGA-EA-A3HQ	CESC	TCGA-CESC	Alive	65	missing	60	FEMALE	missing	T2a	N0	M0	missing	NO	No	65	2.16667
TCGA-MA-AA3Y	CESC	TCGA-CESC	Alive	542	missing	48	FEMALE	missing	T1b1	N0	M0	missing	NO	No	542	18.0667
TCGA-C5-A7X5	CESC	TCGA-CESC	Dead	missing	414	72	FEMALE	missing	missing	missing	missing	Chemotherapy	YES	No	414	13.8
TCGA-VS-A8EC	CESC	TCGA-CESC	Alive	1050	missing	55	FEMALE	missing	T3b	NX	M0	Chemotherapy	YES	No	1050	35
TCGA-EA-A78R	CESC	TCGA-CESC	Alive	12	missing	54	FEMALE	missing	T1b1	NX	M0	missing	missing	No	12	0.4
TCGA-C5-A7CL	CESC	TCGA-CESC	Dead	missing	471	48	FEMALE	missing	missing	missing	missing	Chemotherapy	YES	No	471	15.7
TCGA-VS-AA62	CESC	TCGA-CESC	Dead	missing	469	51	FEMALE	missing	T2b	NX	MX	Chemotherapy	YES	No	469	15.6333
TCGA-JW-A5VJ	CESC	TCGA-CESC	Alive	401	missing	56	FEMALE	missing	T2b	NX	MX	missing	NO	No	401	13.3667
TCGA-C5-A8XK	CESC	TCGA-CESC	Alive	3039	missing	30	FEMALE	missing	missing	missing	missing	Chemotherapy	YES	No	3039	101.3
TCGA-C5-A0TN	CESC	TCGA-CESC	Dead	missing	348	21	FEMALE	missing	T1b	N1	MX	Chemotherapy	YES	No	348	11.6
TCGA-IR-A3LK	CESC	TCGA-CESC	Alive	808	908	69	FEMALE	missing	T1b2	N0	M0	Chemotherapy	YES	No
TCGA-C5-A7UH	CESC	TCGA-CESC	Alive	1846	missing	55	FEMALE	missing	missing	missing	missing	Chemotherapy	YES	No	1846	61.5333
TCGA-VS-A9UI	CESC	TCGA-CESC	Alive	953	1372	76	FEMALE	missing	T2b	NX	MX	missing	YES	No
TCGA-Q1-A73Q	CESC	TCGA-CESC	Alive	179	missing	46	FEMALE	missing	TX	NX	MX	Chemotherapy	YES	No	179	5.96667
TCGA-ZJ-AAX8	CESC	TCGA-CESC	Alive	0	missing	58	FEMALE	missing	T3b	N1	M0	missing	missing	No
TCGA-EA-A6QX	CESC	TCGA-CESC	Alive	19	missing	49	FEMALE	missing	T1b1	N1	M0	missing	missing	No	19	0.633333
TCGA-LP-A4AV	CESC	TCGA-CESC	Alive	0	missing	63	FEMALE	missing	T1b	N0	M0	missing	NO	No
TCGA-UC-A7PF	CESC	TCGA-CESC	Dead	missing	2859	44	FEMALE	missing	T1b1	N1	M0	missing	missing	No	2859	95.3
TCGA-EA-A50E	CESC	TCGA-CESC	Alive	8	227	45	FEMALE	missing	T4	N1	M0	missing	NO	No
TCGA-VS-A8EL	CESC	TCGA-CESC	Alive	1628	missing	38	FEMALE	missing	T2b	NX	M0	Chemotherapy	YES	No	1628	54.2667
TCGA-EA-A5FO	CESC	TCGA-CESC	Alive	45	missing	59	FEMALE	missing	T1b1	N0	M0	missing	YES	No	45	1.5
TCGA-LP-A5U3	CESC	TCGA-CESC	Alive	25	missing	40	FEMALE	missing	T1b1	N0	M0	missing	missing	No	25	0.833333
TCGA-VS-A9V4	CESC	TCGA-CESC	Dead	missing	132	63	FEMALE	missing	T4	NX	MX	Chemotherapy	YES	No	132	4.4
TCGA-FU-A3WB	CESC	TCGA-CESC	Alive	25	missing	43	FEMALE	missing	T2a2	N0	MX	Chemotherapy	YES	No	25	0.833333
TCGA-2W-A8YY	CESC	TCGA-CESC	Alive	148	missing	51	FEMALE	missing	T2a2	N0	M0	Chemotherapy	YES	No	148	4.93333
TCGA-C5-A1BF	CESC	TCGA-CESC	Dead	missing	570	46	FEMALE	missing	TX	N0	MX	Chemotherapy	YES	No	570	19
TCGA-DG-A2KH	CESC	TCGA-CESC	Alive	34	missing	25	FEMALE	missing	T1b1	N0	M0	missing	missing	No	34	1.13333
TCGA-ZJ-AAXA	CESC	TCGA-CESC	Alive	43	missing	64	FEMALE	missing	T1b	N0	MX	missing	missing	No	43	1.43333
TCGA-EK-A2RE	CESC	TCGA-CESC	Alive	57	missing	26	FEMALE	missing	T2a2	N0	MX	missing	missing	No	57	1.9
TCGA-C5-A7UC	CESC	TCGA-CESC	Dead	missing	523	48	FEMALE	missing	T1b	N0	M0	missing	NO	No	523	17.4333
TCGA-C5-A1M6	CESC	TCGA-CESC	Dead	missing	955	55	FEMALE	missing	missing	missing	missing	Chemotherapy	YES	No	955	31.8333
TCGA-VS-A9U6	CESC	TCGA-CESC	Alive	1213	missing	52	FEMALE	missing	T4	NX	M1	Chemotherapy	YES	No	1213	40.4333
TCGA-C5-A7X3	CESC	TCGA-CESC	Dead	missing	284	70	FEMALE	missing	missing	missing	missing	Chemotherapy	YES	No	284	9.46667
TCGA-LP-A5U2	CESC	TCGA-CESC	Alive	9	missing	30	FEMALE	missing	T2a	N1	MX	missing	NO	No	9	0.3
TCGA-MA-AA3Z	CESC	TCGA-CESC	Alive	469	missing	43	FEMALE	missing	T1b2	N0	M0	missing	YES	No	469	15.6333
TCGA-C5-A1BN	CESC	TCGA-CESC	Dead	missing	166	26	FEMALE	missing	missing	missing	missing	Chemotherapy	YES	No	166	5.53333
TCGA-EK-A2H1	CESC	TCGA-CESC	Alive	799	missing	20	FEMALE	missing	missing	missing	missing	Chemotherapy	YES	No	799	26.6333
TCGA-FU-A5XV	CESC	TCGA-CESC	Alive	60	missing	32	FEMALE	missing	T1b2	N1	MX	missing	YES	No	60	2
TCGA-MA-AA42	CESC	TCGA-CESC	Alive	168	missing	75	FEMALE	missing	T2b	N0	M0	missing	YES	No	168	5.6
TCGA-C5-A7CH	CESC	TCGA-CESC	Alive	771	missing	43	FEMALE	missing	missing	missing	missing	missing	YES	No	771	25.7
TCGA-Q1-A73S	CESC	TCGA-CESC	Alive	316	missing	33	FEMALE	missing	T1b1	N1	MX	Chemotherapy	YES	No	316	10.5333
TCGA-C5-A1MN	CESC	TCGA-CESC	Dead	missing	1245	42	FEMALE	missing	missing	missing	missing	Chemotherapy	YES	No	1245	41.5
TCGA-C5-A907	CESC	TCGA-CESC	Alive	136	missing	47	FEMALE	missing	missing	missing	missing	Chemotherapy	YES	No	136	4.53333
TCGA-JW-A5VH	CESC	TCGA-CESC	Dead	missing	100	53	FEMALE	missing	T4	NX	M1	Chemotherapy	NO	No	100	3.33333
TCGA-VS-A954	CESC	TCGA-CESC	Alive	1295	missing	67	FEMALE	missing	T3b	NX	MX	Chemotherapy	YES	No	1295	43.1667
TCGA-VS-A9V1	CESC	TCGA-CESC	Dead	missing	157	46	FEMALE	missing	T3b	NX	MX	Chemotherapy	YES	No	157	5.23333
TCGA-VS-A957	CESC	TCGA-CESC	Alive	1280	missing	64	FEMALE	missing	T1b1	NX	MX	Chemotherapy	YES	No	1280	42.6667
TCGA-DS-A5RQ	CESC	TCGA-CESC	Alive	208	missing	80	FEMALE	missing	T1b1	N0	MX	Chemotherapy	YES	No	208	6.93333
TCGA-DS-A7WI	CESC	TCGA-CESC	Dead	missing	252	43	FEMALE	missing	T2a2	N1	MX	Chemotherapy	YES	No	252	8.4
TCGA-Q1-A6DT	CESC	TCGA-CESC	Alive	103	275	55	FEMALE	missing	TX	NX	MX	missing	NO	No
TCGA-EK-A2PM	CESC	TCGA-CESC	Alive	0	missing	81	FEMALE	missing	missing	missing	missing	missing	missing	No
TCGA-VS-A94W	CESC	TCGA-CESC	Alive	879	missing	39	FEMALE	missing	T2b	N1	MX	Chemotherapy	YES	No	879	29.3
TCGA-WL-A834	CESC	TCGA-CESC	Alive	549	missing	57	FEMALE	missing	T1b1	N1	missing	Chemotherapy	YES	No	549	18.3
TCGA-VS-A9V3	CESC	TCGA-CESC	Alive	253	missing	62	FEMALE	missing	T4	NX	MX	Chemotherapy	YES	No	253	8.43333
TCGA-C5-A7UI	CESC	TCGA-CESC	Dead	missing	2888	42	FEMALE	missing	T1b1	N0	MX	missing	NO	No	2888	96.2667
TCGA-EA-A3HT	CESC	TCGA-CESC	Alive	19	missing	68	FEMALE	missing	T1b	N0	M0	missing	NO	No	19	0.633333
TCGA-VS-A8EK	CESC	TCGA-CESC	Dead	missing	829	65	FEMALE	missing	T4	NX	M0	Chemotherapy	YES	No	829	27.6333
TCGA-ZJ-A8QO	CESC	TCGA-CESC	Alive	0	missing	73	FEMALE	missing	missing	missing	missing	missing	missing	No
TCGA-DS-A0VM	CESC	TCGA-CESC	Alive	2128	missing	51	FEMALE	missing	T1b1	N1	M0	Chemotherapy	NO	No	2128	70.9333
TCGA-JW-A5VG	CESC	TCGA-CESC	Alive	439	missing	35	FEMALE	missing	T2a	NX	MX	Chemotherapy	NO	No	439	14.6333
TCGA-VS-A9UD	CESC	TCGA-CESC	Alive	417	missing	73	FEMALE	missing	T3a	NX	MX	Chemotherapy	YES	No	417	13.9
TCGA-C5-A8YQ	CESC	TCGA-CESC	Dead	missing	715	79	FEMALE	missing	missing	missing	missing	Chemotherapy	YES	No	715	23.8333
TCGA-VS-A9UR	CESC	TCGA-CESC	Alive	455	missing	53	FEMALE	missing	T2a	NX	MX	Chemotherapy	YES	No	455	15.1667
TCGA-C5-A2M2	CESC	TCGA-CESC	Alive	25	1011	56	FEMALE	missing	missing	missing	missing	missing	missing	No
TCGA-EK-A2PI	CESC	TCGA-CESC	Alive	0	missing	44	FEMALE	missing	missing	missing	missing	missing	NO	No
TCGA-EA-A44S	CESC	TCGA-CESC	Alive	9	missing	31	FEMALE	missing	T2a2	N1	M0	Chemotherapy	YES	No	9	0.3
TCGA-C5-A901	CESC	TCGA-CESC	Alive	518	missing	44	FEMALE	missing	TX	N1	MX	missing	NO	No	518	17.2667
TCGA-BI-A0VS	CESC	TCGA-CESC	Alive	925	missing	48	FEMALE	missing	T1b1	N0	M0	missing	NO	No	925	30.8333
TCGA-C5-A1M8	CESC	TCGA-CESC	Alive	919	missing	43	FEMALE	missing	T1b	N0	MX	missing	YES	No	919	30.6333
TCGA-MA-AA3W	CESC	TCGA-CESC	Alive	503	missing	54	FEMALE	missing	T1b1	N1	M0	Chemotherapy	YES	No	503	16.7667
TCGA-DS-A1OC	CESC	TCGA-CESC	Alive	376	missing	47	FEMALE	missing	T1b1	N1	M0	Chemotherapy	YES	No	376	12.5333
TCGA-VS-A9UY	CESC	TCGA-CESC	Dead	missing	555	29	FEMALE	missing	T1b2	NX	MX	Chemotherapy	YES	No	555	18.5
TCGA-VS-A9UH	CESC	TCGA-CESC	Alive	1120	missing	53	FEMALE	missing	T4	NX	MX	Chemotherapy	YES	No	1120	37.3333
TCGA-C5-A8XI	CESC	TCGA-CESC	Alive	254	missing	69	FEMALE	missing	T1b2	N0	MX	Chemotherapy	YES	No	254	8.46667
TCGA-EX-A69L	CESC	TCGA-CESC	Alive	136	missing	41	FEMALE	missing	T1b1	N0	M0	missing	NO	No	136	4.53333
TCGA-EA-A3HR	CESC	TCGA-CESC	Alive	40	missing	57	FEMALE	missing	T2a	N0	M0	missing	NO	No	40	1.33333
TCGA-VS-A9V0	CESC	TCGA-CESC	Alive	529	missing	58	FEMALE	missing	T1b	NX	MX	Chemotherapy	YES	No	529	17.6333
TCGA-C5-A1BL	CESC	TCGA-CESC	Alive	5271	missing	32	FEMALE	missing	missing	missing	missing	missing	YES	No	5271	175.7
TCGA-C5-A3HE	CESC	TCGA-CESC	Alive	548	missing	44	FEMALE	missing	T1b2	N0	M0	missing	YES	No	548	18.2667
TCGA-C5-A1BJ	CESC	TCGA-CESC	Alive	4385	missing	34	FEMALE	missing	missing	missing	missing	missing	YES	No	4385	146.167
TCGA-EX-A1H5	CESC	TCGA-CESC	Alive	178	missing	58	FEMALE	missing	T2b	N1	MX	missing	YES	No	178	5.93333
TCGA-C5-A2LZ	CESC	TCGA-CESC	Dead	missing	3046	65	FEMALE	missing	missing	missing	missing	missing	YES	No	3046	101.533
TCGA-EA-A97N	CESC	TCGA-CESC	Alive	11	missing	38	FEMALE	missing	T1b2	N0	M0	missing	NO	No	11	0.366667
TCGA-EK-A2RM	CESC	TCGA-CESC	Alive	50	missing	40	FEMALE	missing	missing	missing	missing	missing	missing	No	50	1.66667
TCGA-VS-A9UM	CESC	TCGA-CESC	Dead	missing	829	39	FEMALE	missing	T3b	NX	MX	Chemotherapy	YES	No	829	27.6333
TCGA-VS-A9UL	CESC	TCGA-CESC	Dead	missing	442	79	FEMALE	missing	T3b	NX	MX	missing	YES	No	442	14.7333
TCGA-C5-A2LV	CESC	TCGA-CESC	Alive	2234	missing	36	FEMALE	missing	T1b	N1	MX	missing	NO	No	2234	74.4667
TCGA-Q1-A5R2	CESC	TCGA-CESC	Alive	105	missing	64	FEMALE	missing	TX	NX	MX	Chemotherapy	YES	No	105	3.5
TCGA-EA-A43B	CESC	TCGA-CESC	Alive	55	missing	43	FEMALE	missing	T1b1	N0	M0	Chemotherapy	YES	No	55	1.83333
TCGA-C5-A1MH	CESC	TCGA-CESC	Dead	missing	1186	71	FEMALE	missing	missing	missing	missing	Chemotherapy	YES	No	1186	39.5333
TCGA-DS-A3LQ	CESC	TCGA-CESC	Alive	183	missing	46	FEMALE	missing	T3b	N1	M0	Chemotherapy	YES	No	183	6.1
TCGA-LP-A4AU	CESC	TCGA-CESC	Alive	3	missing	35	FEMALE	missing	T2	N1	M0	Chemotherapy	YES	No	3	0.1
TCGA-LP-A4AW	CESC	TCGA-CESC	Alive	27	missing	52	FEMALE	missing	T1b	N0	M0	missing	NO	No	27	0.9
TCGA-EK-A2GZ	CESC	TCGA-CESC	Alive	383	missing	64	FEMALE	missing	missing	missing	missing	missing	NO	No	383	12.7667
TCGA-EA-A3QE	CESC	TCGA-CESC	Alive	47	missing	45	FEMALE	missing	T1b	N0	M0	missing	NO	No	47	1.56667
TCGA-DG-A2KJ	CESC	TCGA-CESC	Alive	1791	missing	50	FEMALE	missing	T1b	N1	M0	Chemotherapy	YES	No	1791	59.7
TCGA-FU-A3TQ	CESC	TCGA-CESC	Alive	48	missing	55	FEMALE	missing	T2b	N1	MX	missing	NO	No	48	1.6
TCGA-C5-A1BI	CESC	TCGA-CESC	Alive	1112	missing	31	FEMALE	missing	missing	missing	missing	Chemotherapy	YES	No	1112	37.0667
TCGA-EK-A2PG	CESC	TCGA-CESC	Alive	16	missing	88	FEMALE	missing	missing	missing	missing	missing	missing	No	16	0.533333
TCGA-EK-A2RK	CESC	TCGA-CESC	Alive	13	missing	67	FEMALE	missing	T1b1	N0	MX	missing	missing	No	13	0.433333
TCGA-VS-A8QF	CESC	TCGA-CESC	Alive	1507	missing	42	FEMALE	missing	TX	NX	MX	Chemotherapy	YES	No	1507	50.2333
TCGA-EA-A1QT	CESC	TCGA-CESC	Alive	8	missing	47	FEMALE	missing	T1b	N0	M0	missing	NO	No	8	0.266667
TCGA-ZJ-AAXB	CESC	TCGA-CESC	Alive	0	missing	42	FEMALE	missing	T1b2	N0	M0	missing	missing	No
TCGA-EK-A2H0	CESC	TCGA-CESC	Alive	1398	missing	24	FEMALE	missing	missing	missing	missing	Chemotherapy	YES	No	1398	46.6
TCGA-VS-A8EH	CESC	TCGA-CESC	Alive	615	missing	56	FEMALE	missing	T3b	NX	M0	Chemotherapy	YES	No	615	20.5
TCGA-4J-AA1J	CESC	TCGA-CESC	Alive	226	missing	31	FEMALE	missing	T1b2	N0	M0	missing	YES	No	226	7.53333
TCGA-DS-A1OB	CESC	TCGA-CESC	Dead	missing	861	45	FEMALE	missing	T1b2	N1	M0	Chemotherapy	YES	No	861	28.7
TCGA-ZJ-AAXF	CESC	TCGA-CESC	Alive	0	missing	62	FEMALE	missing	T2b	N0	M0	missing	missing	No
TCGA-ZJ-A8QR	CESC	TCGA-CESC	Dead	missing	582	38	FEMALE	missing	TX	NX	MX	missing	missing	No	582	19.4
TCGA-VS-A8EJ	CESC	TCGA-CESC	Dead	missing	607	60	FEMALE	missing	T2b	NX	M1	Chemotherapy	YES	No	607	20.2333
TCGA-EA-A3HS	CESC	TCGA-CESC	Alive	40	missing	35	FEMALE	missing	T1b	N0	M0	missing	NO	No	40	1.33333
TCGA-VS-A8Q9	CESC	TCGA-CESC	Alive	1400	missing	79	FEMALE	missing	TX	NX	MX	missing	YES	No	1400	46.6667
TCGA-VS-A8QH	CESC	TCGA-CESC	Dead	missing	1210	76	FEMALE	missing	TX	NX	MX	Chemotherapy	YES	No	1210	40.3333
TCGA-EK-A3GM	CESC	TCGA-CESC	Alive	0	missing	65	FEMALE	missing	missing	missing	missing	missing	missing	No
TCGA-MA-AA3X	CESC	TCGA-CESC	Alive	617	missing	50	FEMALE	missing	T3b	NX	MX	Chemotherapy	YES	No	617	20.5667
TCGA-EK-A2RJ	CESC	TCGA-CESC	Alive	53	missing	51	FEMALE	missing	T1b2	N0	MX	missing	missing	No	53	1.76667
TCGA-C5-A7CM	CESC	TCGA-CESC	Alive	294	missing	35	FEMALE	missing	missing	missing	missing	Chemotherapy	YES	No	294	9.8
TCGA-IR-A3LI	CESC	TCGA-CESC	Alive	2445	missing	48	FEMALE	missing	T2b	N1	M1	Chemotherapy	YES	No	2445	81.5
TCGA-VS-A9U7	CESC	TCGA-CESC	Alive	1108	missing	30	FEMALE	missing	T1b	N1	M0	Chemotherapy	YES	No	1108	36.9333
TCGA-MU-A51Y	CESC	TCGA-CESC	Alive	422	missing	27	FEMALE	missing	T2a1	N0	MX	missing	NO	No	422	14.0667
TCGA-ZJ-AB0H	CESC	TCGA-CESC	Alive	0	missing	48	FEMALE	missing	T3b	N1	M0	missing	missing	No
TCGA-HM-A3JK	CESC	TCGA-CESC	Alive	168	missing	64	FEMALE	missing	T2b	N1	MX	Chemotherapy	YES	No	168	5.6
TCGA-MA-AA43	CESC	TCGA-CESC	Alive	227	missing	48	FEMALE	missing	T3b	NX	MX	missing	YES	No	227	7.56667
TCGA-JW-A69B	CESC	TCGA-CESC	Alive	306	missing	44	FEMALE	missing	T1b2	NX	MX	missing	NO	No	306	10.2
TCGA-C5-A1ML	CESC	TCGA-CESC	Dead	missing	636	49	FEMALE	missing	missing	missing	missing	missing	YES	No	636	21.2
TCGA-FU-A2QG	CESC	TCGA-CESC	Alive	28	missing	29	FEMALE	missing	T1b1	N0	missing	missing	NO	No	28	0.933333
TCGA-EA-A5ZD	CESC	TCGA-CESC	Alive	21	missing	40	FEMALE	missing	T1b1	N0	M0	missing	NO	No	21	0.7
TCGA-C5-A902	CESC	TCGA-CESC	Alive	149	missing	35	FEMALE	missing	missing	missing	missing	Chemotherapy	YES	No	149	4.96667
TCGA-C5-A905	CESC	TCGA-CESC	Alive	4879	missing	37	FEMALE	missing	T1b	N0	MX	missing	NO	No	4879	162.633
TCGA-EA-A3Y4	CESC	TCGA-CESC	Alive	35	missing	40	FEMALE	missing	T1b	N0	M0	missing	YES	No	35	1.16667
TCGA-EK-A2PL	CESC	TCGA-CESC	Alive	0	missing	36	FEMALE	missing	missing	missing	missing	missing	missing	No
TCGA-EK-A3GN	CESC	TCGA-CESC	Alive	1	missing	47	FEMALE	missing	TX	NX	missing	missing	NO	No	1	0.0333333
TCGA-EK-A2IR	CESC	TCGA-CESC	Alive	2679	missing	48	FEMALE	missing	T1b	N0	MX	missing	NO	No	2679	89.3
TCGA-VS-A9UB	CESC	TCGA-CESC	Alive	562	missing	54	FEMALE	missing	T2b	N0	MX	Chemotherapy	YES	No	562	18.7333
TCGA-R2-A69V	CESC	TCGA-CESC	Alive	596	missing	42	FEMALE	missing	T1b	N0	M0	Chemotherapy	YES	No	596	19.8667
TCGA-EK-A3GK	CESC	TCGA-CESC	Alive	15	missing	33	FEMALE	missing	T1b1	N0	MX	missing	missing	No	15	0.5
TCGA-Q1-A5R3	CESC	TCGA-CESC	Alive	178	missing	56	FEMALE	missing	TX	NX	MX	Chemotherapy	YES	No	178	5.93333
TCGA-C5-A1MF	CESC	TCGA-CESC	Alive	1617	missing	49	FEMALE	missing	T1b2	N0	MX	missing	YES	No	1617	53.9
TCGA-C5-A1ME	CESC	TCGA-CESC	Alive	132	missing	40	FEMALE	missing	T1b1	N0	M0	missing	NO	No	132	4.4
TCGA-VS-A9UO	CESC	TCGA-CESC	Alive	1080	missing	43	FEMALE	missing	T2b	N0	MX	Chemotherapy	YES	No	1080	36
TCGA-DR-A0ZL	CESC	TCGA-CESC	Alive	2155	missing	53	FEMALE	missing	T1b1	N0	M0	missing	NO	No	2155	71.8333
TCGA-JX-A5QV	CESC	TCGA-CESC	Alive	243	missing	37	FEMALE	missing	T1b1	N0	M0	missing	YES	No	243	8.1
TCGA-C5-A1BM	CESC	TCGA-CESC	Dead	missing	2520	78	FEMALE	missing	T2	N1	MX	missing	YES	No	2520	84
TCGA-FU-A23K	CESC	TCGA-CESC	Alive	37	missing	28	FEMALE	missing	T1b1	N1	MX	missing	NO	No	37	1.23333
TCGA-EA-A556	CESC	TCGA-CESC	Alive	0	missing	38	FEMALE	missing	T1b1	N0	M0	missing	NO	No
TCGA-C5-A1MQ	CESC	TCGA-CESC	Alive	17	missing	35	FEMALE	missing	T2b	N0	M0	Chemotherapy	YES	No	17	0.566667
TCGA-C5-A7CJ	CESC	TCGA-CESC	Dead	missing	3097	42	FEMALE	missing	T2a	N1	MX	Chemotherapy	YES	No	3097	103.233
TCGA-VS-A94Z	CESC	TCGA-CESC	Alive	707	missing	38	FEMALE	missing	T2b	NX	MX	Chemotherapy	YES	No	707	23.5667
TCGA-IR-A3LH	CESC	TCGA-CESC	Alive	2394	missing	49	FEMALE	missing	T2a1	N0	M0	Chemotherapy	YES	No	2394	79.8
TCGA-ZJ-AAX4	CESC	TCGA-CESC	Alive	21	missing	85	FEMALE	missing	T2	N0	M0	missing	missing	No	21	0.7
TCGA-C5-A7UE	CESC	TCGA-CESC	Alive	2602	missing	45	FEMALE	missing	missing	missing	missing	Chemotherapy	YES	No	2602	86.7333
TCGA-JW-AAVH	CESC	TCGA-CESC	Alive	204	missing	46	FEMALE	missing	T1b1	N0	M0	missing	NO	No	204	6.8
TCGA-MY-A5BD	CESC	TCGA-CESC	Alive	904	missing	62	FEMALE	missing	T2b	N0	M0	Chemotherapy	NO	No	904	30.1333
TCGA-EA-A1QS	CESC	TCGA-CESC	Alive	40	missing	46	FEMALE	missing	T1b1	N0	M0	missing	NO	No	40	1.33333
TCGA-C5-A2LT	CESC	TCGA-CESC	Alive	2226	missing	38	FEMALE	missing	T1b	N0	M0	Chemotherapy	YES	No	2226	74.2
TCGA-VS-A8QM	CESC	TCGA-CESC	Dead	missing	951	47	FEMALE	missing	TX	NX	M1	Chemotherapy	YES	No	951	31.7
TCGA-IR-A3LL	CESC	TCGA-CESC	Alive	720	missing	60	FEMALE	missing	T1b1	N0	M0	Chemotherapy	YES	No	720	24
TCGA-EK-A2RC	CESC	TCGA-CESC	Alive	129	missing	33	FEMALE	missing	missing	missing	missing	missing	missing	No	129	4.3
TCGA-BI-A20A	CESC	TCGA-CESC	Alive	72	missing	49	FEMALE	missing	T1b1	N0	M0	missing	NO	No	72	2.4
TCGA-EA-A410	CESC	TCGA-CESC	Alive	56	missing	51	FEMALE	missing	T2a2	N0	M0	missing	NO	No	56	1.86667
TCGA-FU-A3EO	CESC	TCGA-CESC	Alive	66	missing	55	FEMALE	missing	T2b	N0	MX	missing	YES	No	66	2.2
TCGA-VS-A9U5	CESC	TCGA-CESC	Alive	1185	missing	57	FEMALE	missing	T2b	NX	MX	Chemotherapy	YES	No	1185	39.5
TCGA-DS-A0VL	CESC	TCGA-CESC	Alive	81	1692	25	FEMALE	missing	T1b1	N0	M0	missing	NO	No
TCGA-DS-A0VK	CESC	TCGA-CESC	Dead	missing	1118	45	FEMALE	missing	T1b1	N1	M0	Chemotherapy	NO	No	1118	37.2667
TCGA-FU-A770	CESC	TCGA-CESC	Alive	34	missing	33	FEMALE	missing	T2a2	N1	MX	missing	missing	No	34	1.13333
TCGA-C5-A8XH	CESC	TCGA-CESC	Dead	missing	1394	39	FEMALE	missing	T1b1	N0	MX	missing	NO	No	1394	46.4667
TCGA-VS-A8EI	CESC	TCGA-CESC	Alive	428	missing	38	FEMALE	missing	T3b	NX	M0	Chemotherapy	YES	No	428	14.2667
TCGA-C5-A2LY	CESC	TCGA-CESC	Alive	2383	missing	30	FEMALE	missing	T1b1	N0	M0	Chemotherapy	YES	No	2383	79.4333
TCGA-EX-A449	CESC	TCGA-CESC	Alive	34	missing	42	FEMALE	missing	T1b1	NX	M1	Chemotherapy	YES	No	34	1.13333
TCGA-DG-A2KM	CESC	TCGA-CESC	Alive	1218	missing	46	FEMALE	missing	T1b1	N1	M0	Chemotherapy	YES	No	1218	40.6
TCGA-EK-A2RL	CESC	TCGA-CESC	Alive	721	1453	32	FEMALE	missing	T1b1	N1	MX	Chemotherapy	NO	No
TCGA-Q1-A73P	CESC	TCGA-CESC	Alive	146	missing	45	FEMALE	missing	T1b	N0	MX	missing	NO	No	146	4.86667
TCGA-C5-A7CO	CESC	TCGA-CESC	Alive	2233	missing	68	FEMALE	missing	missing	missing	missing	Chemotherapy	YES	No	2233	74.4333
TCGA-C5-A1MI	CESC	TCGA-CESC	Dead	missing	1083	50	FEMALE	missing	T1b1	N1	M0	Chemotherapy	YES	No	1083	36.1
TCGA-EA-A439	CESC	TCGA-CESC	Alive	20	missing	50	FEMALE	missing	T2a1	N0	M0	missing	YES	No	20	0.666667
TCGA-ZJ-AAXJ	CESC	TCGA-CESC	Alive	0	missing	43	FEMALE	missing	T2b	N0	MX	missing	missing	No
TCGA-DS-A7WH	CESC	TCGA-CESC	Alive	223	missing	34	FEMALE	missing	T1b1	N0	MX	Chemotherapy	YES	No	223	7.43333
TCGA-MY-A5BE	CESC	TCGA-CESC	Alive	2	missing	42	FEMALE	missing	T1b1	N0	MX	missing	NO	No	2	0.0666667
TCGA-EK-A2R7	CESC	TCGA-CESC	Alive	27	missing	45	FEMALE	missing	T1b1	N1	M0	missing	missing	No	27	0.9
TCGA-ZX-AA5X	CESC	TCGA-CESC	Alive	119	missing	64	FEMALE	missing	TX	NX	MX	missing	missing	No	119	3.96667
TCGA-C5-A2M1	CESC	TCGA-CESC	Alive	1169	missing	37	FEMALE	missing	T1b1	N0	MX	missing	NO	No	1169	38.9667
TCGA-C5-A7CG	CESC	TCGA-CESC	Alive	5564	missing	55	FEMALE	missing	T1b	N0	MX	missing	NO	No	5564	185.467
TCGA-EK-A2RA	CESC	TCGA-CESC	Alive	302	missing	74	FEMALE	missing	T2a2	N0	MX	missing	NO	No	302	10.0667
TCGA-IR-A3L7	CESC	TCGA-CESC	Alive	3509	missing	37	FEMALE	missing	T1b1	N0	M0	Chemotherapy	YES	No	3509	116.967
TCGA-EK-A2RB	CESC	TCGA-CESC	Alive	9	missing	48	FEMALE	missing	missing	missing	missing	missing	missing	No	9	0.3
TCGA-C5-A1M7	CESC	TCGA-CESC	Alive	1409	missing	37	FEMALE	missing	T1b	N0	MX	missing	NO	No	1409	46.9667
TCGA-VS-A9UZ	CESC	TCGA-CESC	Alive	1939	missing	61	FEMALE	missing	T1b	N0	MX	missing	YES	No	1939	64.6333
TCGA-VS-A9UT	CESC	TCGA-CESC	Alive	104	missing	72	FEMALE	missing	T1b1	N1	MX	missing	YES	No	104	3.46667
TCGA-EA-A3QD	CESC	TCGA-CESC	Alive	33	missing	59	FEMALE	missing	T1b1	N1	M0	Chemotherapy	YES	No	33	1.1
TCGA-UC-A7PI	CESC	TCGA-CESC	Alive	1905	missing	44	FEMALE	missing	T1b1	N0	MX	missing	NO	No	1905	63.5
TCGA-JW-A5VI	CESC	TCGA-CESC	Alive	506	missing	45	FEMALE	missing	T2b	NX	MX	Chemotherapy	NO	No	506	16.8667
TCGA-C5-A1M5	CESC	TCGA-CESC	Dead	missing	2052	53	FEMALE	missing	T1b	N0	M0	missing	NO	No	2052	68.4
TCGA-LP-A7HU	CESC	TCGA-CESC	Alive	6	missing	53	FEMALE	missing	T2	N0	M0	missing	YES	No	6	0.2
TCGA-C5-A1MJ	CESC	TCGA-CESC	Dead	missing	14	61	FEMALE	missing	T1b1	N0	MX	missing	missing	No	14	0.466667
TCGA-C5-A2LX	CESC	TCGA-CESC	Alive	491	missing	54	FEMALE	missing	T2	N1	MX	Chemotherapy	YES	No	491	16.3667
TCGA-VS-A9UQ	CESC	TCGA-CESC	Alive	920	missing	32	FEMALE	missing	T1b	N0	MX	missing	YES	No	920	30.6667
TCGA-DS-A7WF	CESC	TCGA-CESC	Dead	missing	492	41	FEMALE	missing	T1b2	N0	MX	Chemotherapy	YES	No	492	16.4
TCGA-FU-A3NI	CESC	TCGA-CESC	Alive	44	638	45	FEMALE	missing	T1b1	N1	MX	missing	YES	No
TCGA-JX-A3Q8	CESC	TCGA-CESC	Alive	922	missing	40	FEMALE	missing	T1b1	N0	MX	missing	NO	No	922	30.7333
TCGA-C5-A7X8	CESC	TCGA-CESC	Alive	83	missing	35	FEMALE	missing	T2a	N1	M0	Chemotherapy	YES	No	83	2.76667
TCGA-Q1-A73R	CESC	TCGA-CESC	Alive	190	missing	45	FEMALE	missing	TX	NX	MX	missing	NO	No	190	6.33333
TCGA-XS-A8TJ	CESC	TCGA-CESC	Alive	890	missing	41	FEMALE	missing	T1b1	N1	M0	Chemotherapy	YES	No	890	29.6667
TCGA-EK-A2PK	CESC	TCGA-CESC	Alive	0	missing	43	FEMALE	missing	missing	missing	missing	missing	missing	No
TCGA-VS-A952	CESC	TCGA-CESC	Alive	1365	missing	66	FEMALE	missing	T1b	N0	MX	missing	NO	No	1365	45.5
TCGA-LP-A4AX	CESC	TCGA-CESC	Alive	2	missing	45	FEMALE	missing	T1b1	N0	M0	missing	NO	No	2	0.0666667
TCGA-RA-A741	CESC	TCGA-CESC	Alive	118	missing	34	FEMALE	missing	missing	missing	missing	Chemotherapy	YES	No	118	3.93333
TCGA-HM-A6W2	CESC	TCGA-CESC	Alive	125	missing	34	FEMALE	missing	T2a	N0	M1	Chemotherapy	YES	No	125	4.16667
TCGA-IR-A3LC	CESC	TCGA-CESC	Alive	3333	missing	40	FEMALE	missing	T1b1	N0	M0	Chemotherapy	YES	No	3333	111.1
TCGA-VS-A8Q8	CESC	TCGA-CESC	Dead	missing	978	26	FEMALE	missing	T1b	N0	MX	missing	YES	No	978	32.6
TCGA-EA-A5ZF	CESC	TCGA-CESC	Alive	26	missing	56	FEMALE	missing	T1b1	NX	M0	missing	NO	No	26	0.866667
TCGA-IR-A3LB	CESC	TCGA-CESC	Dead	missing	2032	53	FEMALE	missing	T1b1	N0	M0	Chemotherapy	YES	No	2032	67.7333
TCGA-EX-A8YF	CESC	TCGA-CESC	Alive	144	missing	44	FEMALE	missing	T2a1	N0	M0	missing	YES	No	144	4.8
TCGA-C5-A1MP	CESC	TCGA-CESC	Alive	109	missing	34	FEMALE	missing	T1b2	N1	MX	missing	NO	No	109	3.63333
TCGA-VS-A959	CESC	TCGA-CESC	Alive	1197	missing	76	FEMALE	missing	T2b	NX	MX	missing	YES	No	1197	39.9
TCGA-EA-A411	CESC	TCGA-CESC	Alive	41	missing	50	FEMALE	missing	T1b1	N0	M0	missing	NO	No	41	1.36667
TCGA-C5-A8YT	CESC	TCGA-CESC	Alive	186	633	36	FEMALE	missing	missing	missing	missing	Chemotherapy	YES	No
TCGA-VS-A9UP	CESC	TCGA-CESC	Alive	1150	missing	43	FEMALE	missing	T2a	NX	MX	Chemotherapy	YES	No	1150	38.3333
TCGA-EA-A5ZE	CESC	TCGA-CESC	Alive	22	missing	54	FEMALE	missing	T1b1	N0	M0	missing	NO	No	22	0.733333
TCGA-C5-A7XC	CESC	TCGA-CESC	Alive	1551	missing	26	FEMALE	missing	T1b	N0	M0	missing	NO	No	1551	51.7
TCGA-EX-A69M	CESC	TCGA-CESC	Alive	186	253	62	FEMALE	missing	T1b2	N0	M0	missing	NO	No
TCGA-HM-A3JJ	CESC	TCGA-CESC	Dead	missing	659	40	FEMALE	missing	T1b1	N1	MX	Chemotherapy	YES	No	659	21.9667
TCGA-C5-A3HF	CESC	TCGA-CESC	Dead	missing	543	24	FEMALE	missing	missing	missing	missing	missing	YES	No	543	18.1
TCGA-HG-A2PA	CESC	TCGA-CESC	Alive	773	773	38	FEMALE	missing	T1b2	N0	M0	Chemotherapy	NO	No
TCGA-DR-A0ZM	CESC	TCGA-CESC	Alive	1289	missing	61	FEMALE	missing	T2b	N0	M0	Chemotherapy	YES	No	1289	42.9667
TCGA-FU-A57G	CESC	TCGA-CESC	Alive	40	missing	49	FEMALE	missing	T1b2	N0	MX	missing	NO	No	40	1.33333
TCGA-FU-A3YQ	CESC	TCGA-CESC	Alive	107	missing	35	FEMALE	missing	T1b1	N0	MX	missing	NO	No	107	3.56667
TCGA-EK-A2R9	CESC	TCGA-CESC	Alive	4	missing	58	FEMALE	missing	T1b1	N0	missing	missing	missing	No	4	0.133333
TCGA-EA-A4BA	CESC	TCGA-CESC	Alive	10	missing	49	FEMALE	missing	T1b2	N0	M0	Chemotherapy	YES	No	10	0.333333
TCGA-C5-A1BK	CESC	TCGA-CESC	Alive	5385	missing	36	FEMALE	missing	T1b	N0	MX	missing	NO	No	5385	179.5
TCGA-DS-A1OA	CESC	TCGA-CESC	Dead	879	879	77	FEMALE	missing	T1b1	N1	M0	Chemotherapy	YES	No	879	29.3
TCGA-VS-A9V5	CESC	TCGA-CESC	Dead	missing	494	50	FEMALE	missing	T2b	NX	MX	Chemotherapy	YES	No	494	16.4667
TCGA-EK-A2IP	CESC	TCGA-CESC	Alive	202	missing	28	FEMALE	missing	T1b1	N0	MX	missing	NO	No	202	6.73333
TCGA-VS-A9UC	CESC	TCGA-CESC	Alive	511	missing	32	FEMALE	missing	T2b	NX	MX	Chemotherapy	YES	No	511	17.0333
TCGA-DS-A1OD	CESC	TCGA-CESC	Alive	3097	missing	49	FEMALE	missing	T1b1	N0	M0	Chemotherapy	YES	No	3097	103.233
TCGA-Q1-A5R1	CESC	TCGA-CESC	Alive	113	missing	32	FEMALE	missing	T1b1	N0	MX	missing	NO	No	113	3.76667
TCGA-IR-A3LA	CESC	TCGA-CESC	Alive	3780	missing	60	FEMALE	missing	T1b1	N0	M0	Chemotherapy	YES	No	3780	126
TCGA-VS-A9V2	CESC	TCGA-CESC	Alive	237	missing	29	FEMALE	missing	T1b	N0	MX	missing	YES	No	237	7.9
TCGA-MU-A5YI	CESC	TCGA-CESC	Alive	1	missing	60	FEMALE	missing	T1a1	NX	MX	missing	NO	No	1	0.0333333
TCGA-C5-A2LS	CESC	TCGA-CESC	Alive	1345	missing	37	FEMALE	missing	T1b2	N0	M0	missing	NO	No	1345	44.8333
TCGA-EK-A2RN	CESC	TCGA-CESC	Alive	71	missing	45	FEMALE	missing	T2b	N1	MX	missing	missing	No	71	2.36667
TCGA-EX-A1H6	CESC	TCGA-CESC	Alive	241	missing	38	FEMALE	missing	T1b1	N0	MX	missing	NO	No	241	8.03333
TCGA-FU-A23L	CESC	TCGA-CESC	Alive	37	missing	60	FEMALE	missing	T2a1	N0	MX	Chemotherapy	YES	No	37	1.23333
TCGA-FU-A40J	CESC	TCGA-CESC	Alive	41	missing	38	FEMALE	missing	T2a1	N1	MX	Chemotherapy	YES	No	41	1.36667
TCGA-ZJ-AAXI	CESC	TCGA-CESC	Alive	0	missing	67	FEMALE	missing	T2b	NX	M0	missing	missing	No
TCGA-PN-A8MA	CESC	TCGA-CESC	Alive	90	missing	43	FEMALE	missing	T2b	N0	M0	Chemotherapy	YES	No	90	3
TCGA-Q1-A6DV	CESC	TCGA-CESC	Alive	113	missing	36	FEMALE	missing	T1b1	N0	M0	missing	NO	No	113	3.76667
TCGA-IR-A3LF	CESC	TCGA-CESC	Alive	2949	missing	64	FEMALE	missing	T1b1	N0	M0	missing	YES	No	2949	98.3
TCGA-AA-3672	COAD	TCGA-COAD	Alive	0	missing	90	FEMALE	Stage III	T3	N1	M0	missing	NO	No
TCGA-AZ-4313	COAD	TCGA-COAD	Alive	957	missing	51	FEMALE	Stage I	T1	N0	M0	missing	NO	No	957	31.9
TCGA-A6-6653	COAD	TCGA-COAD	Alive	91	missing	82	MALE	Stage I	T2	N0	M0	missing	NO	No	91	3.03333
TCGA-AA-3812	COAD	TCGA-COAD	Alive	0	missing	82	FEMALE	Stage IIA	T3	N0	M0	missing	NO	No
TCGA-AA-3815	COAD	TCGA-COAD	Alive	0	missing	65	FEMALE	Stage IIA	T3	N0	M0	missing	NO	No
TCGA-AA-3715	COAD	TCGA-COAD	Alive	30	579	77	MALE	Stage II	T3	N0	M0	missing	NO	No
TCGA-AA-3681	COAD	TCGA-COAD	Alive	0	missing	77	FEMALE	Stage III	T3	N1	M0	missing	NO	No
TCGA-D5-6927	COAD	TCGA-COAD	Alive	67	missing	34	MALE	Stage IIA	T3	N0	M0	missing	NO	No	67	2.23333
TCGA-AA-A029	COAD	TCGA-COAD	Alive	120	missing	67	MALE	Stage II	T3	N0	M0	missing	NO	No	120	4
TCGA-A6-6780	COAD	TCGA-COAD	Alive	87	missing	74	MALE	Stage IIA	T3	N0	MX	missing	NO	No	87	2.9
TCGA-AA-3554	COAD	TCGA-COAD	Alive	0	missing	62	FEMALE	Stage IIA	T3	N0	M0	missing	NO	Yes
TCGA-AA-3848	COAD	TCGA-COAD	Alive	30	306	82	FEMALE	Stage IIIC	T3	N2	M0	missing	NO	No
TCGA-AA-3841	COAD	TCGA-COAD	Alive	0	missing	66	MALE	Stage IIA	T3	N0	M0	Chemotherapy	NO	No
TCGA-AA-3488	COAD	TCGA-COAD	Dead	missing	153	58	MALE	Stage IV	T3	N2	M1	missing	missing	No	153	5.1
TCGA-AA-A02R	COAD	TCGA-COAD	Dead	missing	670	84	FEMALE	Stage IIA	T3	N0	M0	missing	missing	No	670	22.3333
TCGA-AA-A00K	COAD	TCGA-COAD	Alive	31	missing	79	MALE	Stage IIA	T3	N0	M0	missing	missing	No	31	1.03333
TCGA-DM-A1HB	COAD	TCGA-COAD	Alive	3786	missing	75	MALE	Stage IIIB	T3	N1	M0	missing	missing	No	3786	126.2
TCGA-AA-A03F	COAD	TCGA-COAD	Alive	0	0	90	FEMALE	Stage III	T3	N2	M0	missing	NO	No
TCGA-AA-3516	COAD	TCGA-COAD	Alive	0	396	74	FEMALE	Stage III	T3	N2	M0	missing	NO	Yes
TCGA-AA-3525	COAD	TCGA-COAD	Alive	0	missing	90	MALE	Stage IIIB	T3	N1	M0	missing	NO	No
TCGA-AA-3518	COAD	TCGA-COAD	Alive	31	missing	81	FEMALE	Stage IIA	T3	N0	M0	missing	missing	No	31	1.03333
TCGA-AY-6197	COAD	TCGA-COAD	Alive	113	missing	60	MALE	Stage IIA	T3	N0	missing	missing	NO	No	113	3.76667
TCGA-A6-3809	COAD	TCGA-COAD	Alive	314	missing	71	FEMALE	Stage IIB	T4	N0	M0	missing	NO	No	314	10.4667
TCGA-AA-3684	COAD	TCGA-COAD	Alive	0	missing	65	FEMALE	Stage IV	T4	N2	M1	missing	missing	No
TCGA-AA-A00N	COAD	TCGA-COAD	Dead	missing	122	75	MALE	Stage IIB	T4	N0	M0	missing	missing	No	122	4.06667
TCGA-AA-3989	COAD	TCGA-COAD	Alive	0	242	84	MALE	Stage IV	T3	N2	M1	missing	NO	No
TCGA-AY-6386	COAD	TCGA-COAD	Alive	169	missing	66	FEMALE	Stage IIIB	T3	N1a	M0	Chemotherapy	NO	No	169	5.63333
TCGA-A6-2681	COAD	TCGA-COAD	Alive	552	missing	73	FEMALE	Stage IIA	T3	N0	M0	missing	NO	No	552	18.4
TCGA-CM-4747	COAD	TCGA-COAD	Alive	244	missing	47	MALE	Stage IVA	T4a	N1b	M1a	Other, specify in notes	NO	No	244	8.13333
TCGA-AA-3543	COAD	TCGA-COAD	Alive	0	missing	84	MALE	Stage I	T2	N0	M0	missing	NO	Yes
TCGA-A6-2672	COAD	TCGA-COAD	Alive	503	missing	82	FEMALE	Stage IIIB	T3	N1	M0	missing	NO	No	503	16.7667
TCGA-AA-3833	COAD	TCGA-COAD	Alive	0	missing	63	FEMALE	Stage IIA	T3	N0	M0	missing	NO	No
TCGA-A6-2682	COAD	TCGA-COAD	Dead	missing	424	70	MALE	Stage IV	T4b	N1	M1	Chemotherapy	NO	No	424	14.1333
TCGA-A6-2684	COAD	TCGA-COAD	Alive	387	missing	75	FEMALE	Stage I	T2	N0	M0	missing	NO	No	387	12.9
TCGA-AA-A01S	COAD	TCGA-COAD	Alive	31	missing	47	FEMALE	Stage III	T3	N1	M0	missing	missing	No	31	1.03333
TCGA-AA-A01R	COAD	TCGA-COAD	Alive	29	missing	47	MALE	Stage III	T3	N2	M0	Chemotherapy	YES	No	29	0.966667
TCGA-AA-3870	COAD	TCGA-COAD	Alive	0	missing	71	FEMALE	Stage IV	T3	N2	M1	Chemotherapy	missing	No
TCGA-AA-3510	COAD	TCGA-COAD	Alive	31	missing	70	MALE	Stage II	T3	N0	M0	missing	NO	No	31	1.03333
TCGA-G4-6586	COAD	TCGA-COAD	Alive	741	missing	73	FEMALE	Stage IIA	T3	N0	M0	missing	NO	No	741	24.7
TCGA-AD-6888	COAD	TCGA-COAD	Alive	155	472	73	MALE	Stage IIIB	T3	N1b	M0	missing	NO	No
TCGA-AD-6889	COAD	TCGA-COAD	Alive	1720	2532	76	MALE	Stage IIA	T3	N0	M0	Chemotherapy	NO	No
TCGA-AA-3818	COAD	TCGA-COAD	Dead	missing	30	78	FEMALE	Stage IIA	T3	N0	M0	missing	missing	No	30	1
TCGA-AA-3527	COAD	TCGA-COAD	Alive	0	missing	90	FEMALE	Stage IIA	T3	N0	M0	missing	missing	No
TCGA-AA-A01Z	COAD	TCGA-COAD	Alive	0	missing	68	MALE	Stage II	T3	N0	M0	missing	NO	No
TCGA-AA-3663	COAD	TCGA-COAD	Alive	31	missing	42	MALE	Stage II	T3	N0	M0	missing	NO	No	31	1.03333
TCGA-D5-6537	COAD	TCGA-COAD	Alive	137	146	64	MALE	Stage IIIB	T3	N1a	MX	missing	NO	No
TCGA-G4-6588	COAD	TCGA-COAD	Alive	644	missing	58	FEMALE	Stage IIA	T3	N0	M0	missing	NO	No	644	21.4667
TCGA-D5-7000	COAD	TCGA-COAD	Alive	41	missing	79	FEMALE	Stage I	T2	N0	M0	missing	NO	No	41	1.36667
TCGA-AA-3531	COAD	TCGA-COAD	Alive	0	missing	75	FEMALE	Stage IIA	T3	N0	M0	missing	NO	No
TCGA-CK-5913	COAD	TCGA-COAD	Alive	853	missing	58	FEMALE	Stage IIA	T3	N0	MX	missing	NO	No	853	28.4333
TCGA-AZ-4308	COAD	TCGA-COAD	Alive	1715	missing	47	FEMALE	Stage IIIB	T3	N1	M0	Chemotherapy	NO	No	1715	57.1667
TCGA-AA-3492	COAD	TCGA-COAD	Alive	0	1	90	FEMALE	Stage II	T3	N0	M0	missing	NO	No
TCGA-D5-6531	COAD	TCGA-COAD	Alive	17	missing	75	MALE	Stage IIA	T3	N0	M0	missing	NO	No	17	0.566667
TCGA-AA-3555	COAD	TCGA-COAD	Alive	30	missing	81	FEMALE	Stage IIA	T3	N0	M0	missing	NO	No	30	1
TCGA-AU-6004	COAD	TCGA-COAD	Alive	203	missing	69	FEMALE	Stage I	T2	N0	M0	missing	missing	No	203	6.76667
TCGA-AA-A00R	COAD	TCGA-COAD	Alive	30	missing	64	FEMALE	Stage I	T2	N0	M0	missing	missing	No	30	1
TCGA-CM-4750	COAD	TCGA-COAD	Alive	244	missing	34	FEMALE	Stage IIIA	T1	N1b	M0	Chemotherapy	NO	No	244	8.13333
TCGA-CA-5797	COAD	TCGA-COAD	Alive	8	missing	56	MALE	Stage IIA	T3	N0	M0	missing	NO	No	8	0.266667
TCGA-AA-3514	COAD	TCGA-COAD	Alive	0	missing	81	FEMALE	Stage I	T2	N0	M0	missing	NO	No
TCGA-CK-5916	COAD	TCGA-COAD	Dead	missing	643	71	FEMALE	Stage I	T1	N0	M0	missing	NO	No	643	21.4333
TCGA-AD-A5EJ	COAD	TCGA-COAD	Alive	0	missing	74	FEMALE	Stage IIA	T3	N0	MX	missing	missing	No
TCGA-A6-2671	COAD	TCGA-COAD	Alive	648	1331	85	MALE	Stage IV	T3	N2	M1	Other, specify in notes	NO	No
TCGA-AA-3560	COAD	TCGA-COAD	Alive	0	missing	72	FEMALE	Stage IIIC	T3	N2	M0	Chemotherapy	NO	No
TCGA-A6-4105	COAD	TCGA-COAD	Dead	missing	442	79	MALE	Stage IIA	T3	N0	M0	missing	NO	No	442	14.7333
TCGA-AZ-4615	COAD	TCGA-COAD	Alive	506	missing	84	MALE	Stage IIIB	T3	N1	M0	Chemotherapy	NO	No	506	16.8667
TCGA-AA-3852	COAD	TCGA-COAD	Dead	missing	0	88	MALE	Stage IIA	T3	N0	M0	missing	missing	No
TCGA-D5-6920	COAD	TCGA-COAD	Alive	112	missing	77	FEMALE	Stage IIA	T3	N0	M0	missing	NO	No	112	3.73333
TCGA-AA-3549	COAD	TCGA-COAD	Alive	0	missing	69	MALE	Stage I	T2	N0	M0	missing	YES	No
TCGA-AA-3529	COAD	TCGA-COAD	Dead	missing	0	78	FEMALE	Stage IIIC	T3	N2	M0	missing	missing	No
TCGA-A6-5665	COAD	TCGA-COAD	Alive	286	missing	84	FEMALE	Stage IIA	T3	N0	M0	missing	NO	No	286	9.53333
TCGA-D5-6931	COAD	TCGA-COAD	Alive	43	missing	77	MALE	Stage IIIC	T4b	N2	M0	missing	NO	No	43	1.43333
TCGA-A6-5661	COAD	TCGA-COAD	Alive	306	missing	80	FEMALE	Stage IIA	T3	N0	M0	missing	NO	No	306	10.2
TCGA-AA-3710	COAD	TCGA-COAD	Alive	31	missing	80	FEMALE	Stage IIA	T3	N0	M0	missing	NO	No	31	1.03333
TCGA-AA-3506	COAD	TCGA-COAD	Alive	0	missing	77	MALE	Stage I	T2	N0	M0	missing	NO	No
TCGA-AA-3977	COAD	TCGA-COAD	Alive	31	missing	65	MALE	missing	T2	N0	missing	missing	NO	No	31	1.03333
TCGA-AM-5821	COAD	TCGA-COAD	Alive	28	missing	68	FEMALE	Stage IIA	T3	N0	M0	missing	missing	No	28	0.933333
TCGA-CK-6747	COAD	TCGA-COAD	Alive	89	missing	87	FEMALE	Stage IIA	T3	N0	MX	missing	NO	No	89	2.96667
TCGA-G4-6309	COAD	TCGA-COAD	Alive	1386	missing	40	FEMALE	Stage IIIB	T3	N1	M0	Chemotherapy	NO	No	1386	46.2
TCGA-A6-2683	COAD	TCGA-COAD	Alive	472	504	57	FEMALE	Stage IV	T4	N0	M1	Chemotherapy	NO	No
TCGA-AA-A01V	COAD	TCGA-COAD	Alive	31	missing	59	MALE	Stage I	T2	N0	M0	missing	missing	No	31	1.03333
TCGA-AA-3845	COAD	TCGA-COAD	Dead	missing	0	86	FEMALE	Stage IIA	T3	N0	M0	missing	missing	No
TCGA-DM-A280	COAD	TCGA-COAD	Dead	236	236	70	FEMALE	Stage IIA	T3	N0	M0	missing	missing	No	236	7.86667
TCGA-AA-3842	COAD	TCGA-COAD	Alive	31	missing	51	MALE	Stage IIIA	T2	N1	M0	Chemotherapy	NO	No	31	1.03333
TCGA-CM-6675	COAD	TCGA-COAD	Alive	153	missing	35	MALE	Stage IVB	T3	N2b	M1b	Chemotherapy	NO	No	153	5.1
TCGA-AA-3950	COAD	TCGA-COAD	Alive	31	missing	79	FEMALE	Stage IIA	T3	N0	M0	missing	NO	No	31	1.03333
TCGA-A6-2676	COAD	TCGA-COAD	Alive	447	1305	75	FEMALE	Stage IIB	T4	N0	M0	Chemotherapy	NO	No
TCGA-D5-6529	COAD	TCGA-COAD	Alive	260	missing	69	MALE	Stage IIA	T3	N0	M0	Chemotherapy	NO	No	260	8.66667
TCGA-CK-4950	COAD	TCGA-COAD	Alive	1227	missing	68	FEMALE	Stage IIIB	T3	N1	M0	Chemotherapy	NO	No	1227	40.9
TCGA-AA-3864	COAD	TCGA-COAD	Alive	0	missing	71	MALE	Stage II	T3	N0	M0	missing	NO	No
TCGA-AA-3675	COAD	TCGA-COAD	Alive	31	missing	84	MALE	Stage II	T3	N0	M0	missing	NO	No	31	1.03333
TCGA-AY-5543	COAD	TCGA-COAD	Alive	230	missing	65	FEMALE	Stage IVA	T3	N1a	M1	Chemotherapy	NO	No	230	7.66667
TCGA-A6-6138	COAD	TCGA-COAD	Alive	182	missing	61	MALE	Stage I	T2	N0	M0	missing	NO	No	182	6.06667
TCGA-AA-A02J	COAD	TCGA-COAD	Dead	missing	153	70	FEMALE	Stage IV	T3	N0	M1	missing	missing	No	153	5.1
TCGA-AA-A01T	COAD	TCGA-COAD	Alive	31	missing	63	FEMALE	Stage III	T3	N1	M0	Chemotherapy	NO	No	31	1.03333
TCGA-AA-3712	COAD	TCGA-COAD	Alive	0	missing	65	MALE	Stage III	T3	N2	M0	missing	missing	No
TCGA-AA-3811	COAD	TCGA-COAD	Alive	30	306	84	FEMALE	Stage III	T3	N2	M0	missing	NO	No
TCGA-AD-6548	COAD	TCGA-COAD	Alive	3	missing	81	FEMALE	Stage I	T2	N0	M0	missing	NO	No	3	0.1
TCGA-AA-A00E	COAD	TCGA-COAD	Alive	0	missing	65	MALE	Stage IIA	T3	N0	M0	missing	NO	No
TCGA-T9-A92H	COAD	TCGA-COAD	Alive	0	missing	82	MALE	Stage IIA	T3	N0	M0	missing	NO	No
TCGA-DM-A28A	COAD	TCGA-COAD	Dead	805	805	78	MALE	Stage IIIC	T3	N2	M0	missing	missing	No	805	26.8333
TCGA-AA-A02O	COAD	TCGA-COAD	Alive	28	missing	82	MALE	Stage II	T3	N0	M0	missing	missing	No	28	0.933333
TCGA-CA-5255	COAD	TCGA-COAD	Alive	2	missing	45	MALE	Stage IIA	T3	N0	M0	Chemotherapy	YES	No	2	0.0666667
TCGA-AZ-4684	COAD	TCGA-COAD	Alive	1705	missing	49	MALE	Stage IVA	T3	N2	M1	Chemotherapy	NO	No	1705	56.8333
TCGA-AA-3667	COAD	TCGA-COAD	Alive	0	missing	36	FEMALE	Stage I	T2	N0	M0	missing	NO	No
TCGA-D5-5538	COAD	TCGA-COAD	Alive	204	1661	60	FEMALE	Stage IIIB	T3	N1b	M0	Chemotherapy	NO	No
TCGA-AA-3866	COAD	TCGA-COAD	Alive	0	missing	78	FEMALE	Stage I	T2	N0	M0	missing	NO	No
TCGA-CK-4952	COAD	TCGA-COAD	Alive	475	missing	48	FEMALE	Stage IIIC	T4	N2	M0	missing	missing	No	475	15.8333
TCGA-AD-5900	COAD	TCGA-COAD	Alive	2	missing	67	MALE	Stage I	T2	N0	MX	missing	NO	No	2	0.0666667
TCGA-D5-6539	COAD	TCGA-COAD	Alive	145	missing	45	FEMALE	missing	T3	N0	M0	missing	NO	No	145	4.83333
TCGA-AA-3524	COAD	TCGA-COAD	Alive	0	missing	85	MALE	Stage II	T3	N0	M0	missing	NO	No
TCGA-D5-6932	COAD	TCGA-COAD	Alive	19	missing	69	MALE	Stage IIA	T3	N0	M0	missing	NO	No	19	0.633333
TCGA-CK-4948	COAD	TCGA-COAD	Alive	3116	missing	45	FEMALE	Stage III	T3	N1	M0	missing	NO	No	3116	103.867
TCGA-AD-6899	COAD	TCGA-COAD	Alive	48	176	84	MALE	Stage IIIC	T4a	N2b	MX	missing	NO	No
TCGA-AA-3979	COAD	TCGA-COAD	Alive	0	missing	84	MALE	Stage IIA	T3	N0	M0	missing	NO	No
TCGA-AZ-6598	COAD	TCGA-COAD	Dead	missing	1503	77	FEMALE	Stage II	T3	N0	MX	missing	NO	No	1503	50.1
TCGA-A6-2680	COAD	TCGA-COAD	Alive	522	missing	72	FEMALE	Stage II	T3	N0	M0	missing	NO	No	522	17.4
TCGA-AA-3869	COAD	TCGA-COAD	Alive	0	822	76	MALE	Stage IV	T4	N2	M1	Chemotherapy	NO	No
TCGA-A6-3808	COAD	TCGA-COAD	Alive	279	missing	73	MALE	Stage IIA	T3	N0	M0	missing	NO	No	279	9.3
TCGA-AZ-6601	COAD	TCGA-COAD	Dead	missing	3042	68	MALE	Stage II	T3	N0	M0	missing	NO	No	3042	101.4
TCGA-AA-3532	COAD	TCGA-COAD	Alive	0	missing	63	MALE	Stage IIA	T3	N0	M0	missing	NO	No
TCGA-AA-3851	COAD	TCGA-COAD	Alive	0	missing	74	MALE	Stage IIA	T3	N0	M0	missing	NO	No
TCGA-CM-4746	COAD	TCGA-COAD	Alive	699	missing	61	MALE	Stage I	T2	N0	M0	missing	NO	No	699	23.3
TCGA-CA-6717	COAD	TCGA-COAD	Alive	10	missing	57	MALE	Stage IIA	T3	N0	M0	Chemotherapy	NO	No	10	0.333333
TCGA-A6-6140	COAD	TCGA-COAD	Alive	125	missing	62	MALE	Stage IIA	T3	N0	M0	Chemotherapy	NO	No	125	4.16667
TCGA-NH-A50T	COAD	TCGA-COAD	Alive	125	missing	68	FEMALE	Stage IIA	T3	N0	MX	missing	NO	No	125	4.16667
TCGA-AD-6965	COAD	TCGA-COAD	Alive	6	missing	62	MALE	Stage IIIC	T4a	N2b	M0	Chemotherapy	NO	No	6	0.2
TCGA-F4-6856	COAD	TCGA-COAD	Alive	20	missing	45	MALE	Stage I	T2	N0	M0	Ancillary	NO	No	20	0.666667
TCGA-AA-3854	COAD	TCGA-COAD	Alive	31	missing	71	FEMALE	Stage I	T2	N0	M0	missing	NO	No	31	1.03333
TCGA-CK-6751	COAD	TCGA-COAD	Alive	518	missing	88	FEMALE	Stage I	T2	N0	MX	missing	NO	No	518	17.2667
TCGA-AA-A01C	COAD	TCGA-COAD	Alive	30	missing	75	MALE	Stage IIIA	T2	N1	M0	missing	NO	No	30	1
TCGA-F4-6459	COAD	TCGA-COAD	Alive	0	262	61	FEMALE	Stage IIIB	T3	N2a	M0	missing	NO	No
TCGA-DM-A288	COAD	TCGA-COAD	Dead	427	427	68	MALE	Stage IIIC	T3	N2	M0	missing	missing	No	427	14.2333
TCGA-NH-A6GB	COAD	TCGA-COAD	Alive	170	missing	71	FEMALE	Stage IIIC	T3	N2b	MX	Chemotherapy	NO	No	170	5.66667
TCGA-AZ-4315	COAD	TCGA-COAD	Alive	1334	missing	61	MALE	Stage IIA	T3	N0	M0	missing	NO	No	1334	44.4667
TCGA-F4-6805	COAD	TCGA-COAD	Alive	16	missing	58	FEMALE	Stage IIA	T3	N0	M0	Chemotherapy	NO	No	16	0.533333
TCGA-CM-4744	COAD	TCGA-COAD	Alive	214	missing	69	MALE	Stage I	T2	N0	M0	missing	NO	No	214	7.13333
TCGA-AA-3984	COAD	TCGA-COAD	Alive	0	missing	61	FEMALE	Stage IIA	T3	N0	M0	missing	missing	No
TCGA-AD-6963	COAD	TCGA-COAD	Alive	3	missing	58	MALE	missing	T3	N0	MX	missing	NO	No	3	0.1
TCGA-A6-2679	COAD	TCGA-COAD	Alive	595	missing	73	FEMALE	Stage IIB	T3	N0	missing	missing	NO	No	595	19.8333
TCGA-AA-3837	COAD	TCGA-COAD	Alive	31	missing	67	MALE	Stage IIA	T3	N0	M0	missing	NO	No	31	1.03333
TCGA-A6-5666	COAD	TCGA-COAD	Alive	244	missing	78	MALE	Stage IIC	T4b	N0	M0	missing	NO	No	244	8.13333
TCGA-AA-3860	COAD	TCGA-COAD	Alive	0	missing	53	FEMALE	Stage IIIB	T3	N1	M0	Chemotherapy	NO	No
TCGA-AA-3526	COAD	TCGA-COAD	Alive	30	missing	57	MALE	Stage I	T2	N0	M0	missing	NO	No	30	1
TCGA-5M-AAT4	COAD	TCGA-COAD	Dead	missing	49	74	MALE	Stage IV	T3	N0	M1b	missing	NO	No	49	1.63333
TCGA-A6-2685	COAD	TCGA-COAD	Alive	464	missing	48	FEMALE	Stage IIA	T3	N0	M0	missing	NO	No	464	15.4667
TCGA-AZ-6608	COAD	TCGA-COAD	Dead	missing	59	55	FEMALE	Stage IIIA	T2	N1	M0	missing	NO	No	59	1.96667
TCGA-AD-6890	COAD	TCGA-COAD	Alive	24	missing	65	MALE	missing	T1	N0	MX	missing	NO	No	24	0.8
TCGA-CM-6168	COAD	TCGA-COAD	Alive	181	missing	84	FEMALE	Stage IIA	T3	N0	M0	missing	NO	No	181	6.03333
TCGA-CM-6171	COAD	TCGA-COAD	Alive	182	missing	77	FEMALE	Stage I	T2	N0	M0	missing	NO	No	182	6.06667
TCGA-CA-6719	COAD	TCGA-COAD	Alive	41	missing	77	MALE	Stage IIA	T3	N0	M0	missing	NO	No	41	1.36667
TCGA-CA-5254	COAD	TCGA-COAD	Alive	5	missing	42	FEMALE	Stage IIA	T3	N0	M0	Chemotherapy	NO	No	5	0.166667
TCGA-CM-6162	COAD	TCGA-COAD	Alive	212	missing	48	FEMALE	Stage IIIB	T3	N1a	M0	Chemotherapy	NO	No	212	7.06667
TCGA-AA-3831	COAD	TCGA-COAD	Alive	0	missing	66	MALE	Stage IIA	T3	N0	M0	missing	NO	No
TCGA-AA-3556	COAD	TCGA-COAD	Alive	0	missing	78	MALE	Stage I	T2	N0	M0	missing	NO	No
TCGA-AA-A02Y	COAD	TCGA-COAD	Alive	31	missing	73	MALE	Stage I	T2	N0	M0	missing	NO	No	31	1.03333
TCGA-CM-6674	COAD	TCGA-COAD	Alive	150	missing	39	MALE	Stage IIA	T3	N0	M0	missing	NO	No	150	5
TCGA-DM-A28M	COAD	TCGA-COAD	Alive	2775	missing	63	MALE	Stage IIA	T3	N0	M0	missing	missing	No	2775	92.5
TCGA-D5-6923	COAD	TCGA-COAD	Alive	43	missing	57	MALE	Stage I	T2	N0	M0	missing	NO	No	43	1.43333
TCGA-AD-6895	COAD	TCGA-COAD	Alive	22	missing	84	MALE	Stage IIIB	T3	N1a	M0	missing	NO	No	22	0.733333
TCGA-CM-5861	COAD	TCGA-COAD	Alive	335	missing	63	FEMALE	Stage IIA	T3	N0	M0	missing	NO	No	335	11.1667
TCGA-D5-6540	COAD	TCGA-COAD	Alive	186	missing	66	MALE	Stage I	T2	N0	M0	missing	NO	No	186	6.2
TCGA-AA-A024	COAD	TCGA-COAD	Alive	61	1188	81	MALE	Stage II	T3	N0	M0	missing	NO	No
TCGA-G4-6322	COAD	TCGA-COAD	Alive	547	missing	65	MALE	Stage IIIB	T3	N1	MX	Chemotherapy	NO	No	547	18.2333
TCGA-AA-A03J	COAD	TCGA-COAD	Alive	0	missing	65	FEMALE	Stage I	T2	N0	M0	missing	NO	No
TCGA-G4-6299	COAD	TCGA-COAD	Alive	2077	missing	69	MALE	Stage IIIC	T3	N2	M0	Other, specify in notes	NO	No	2077	69.2333
TCGA-CK-5915	COAD	TCGA-COAD	Alive	0	missing	63	MALE	Stage I	T2	N0	MX	missing	missing	No
TCGA-AA-A00U	COAD	TCGA-COAD	Alive	31	missing	50	MALE	Stage IIIB	T3	N1	M0	Chemotherapy	NO	No	31	1.03333
TCGA-CM-6677	COAD	TCGA-COAD	Alive	153	missing	75	FEMALE	Stage IIA	T3	N0	M0	missing	NO	No	153	5.1
TCGA-AA-3553	COAD	TCGA-COAD	Alive	0	missing	61	FEMALE	Stage I	T2	N0	M0	missing	NO	No
TCGA-G4-6628	COAD	TCGA-COAD	Alive	1606	missing	78	MALE	Stage I	T2	N0	M0	missing	NO	No	1606	53.5333
TCGA-AA-3548	COAD	TCGA-COAD	Alive	0	missing	71	FEMALE	Stage IIIC	T3	N2	M0	Chemotherapy	NO	No
TCGA-AA-3697	COAD	TCGA-COAD	Alive	30	missing	77	MALE	Stage II	T3	N0	M0	missing	NO	No	30	1
TCGA-D5-6930	COAD	TCGA-COAD	Alive	46	missing	67	MALE	Stage IIA	T3	N0	M0	missing	NO	No	46	1.53333
TCGA-D5-6532	COAD	TCGA-COAD	Alive	107	missing	61	MALE	Stage IIA	T3	N0	M0	missing	NO	No	107	3.56667
TCGA-D5-6535	COAD	TCGA-COAD	Alive	10	missing	80	FEMALE	Stage IIIB	T3	N1	MX	missing	NO	No	10	0.333333
TCGA-AA-A010	COAD	TCGA-COAD	Alive	0	missing	46	FEMALE	Stage IIB	T4	N0	M0	Chemotherapy	NO	No
TCGA-G4-6306	COAD	TCGA-COAD	Alive	1359	missing	71	MALE	missing	T2	N0	M0	missing	NO	No	1359	45.3
TCGA-AA-A00A	COAD	TCGA-COAD	Alive	0	missing	80	MALE	Stage IIA	T3	N0	M0	missing	NO	No
TCGA-A6-5664	COAD	TCGA-COAD	Alive	362	missing	80	MALE	Stage IIIC	T4a	N2a	MX	Chemotherapy	NO	No	362	12.0667
TCGA-AA-3655	COAD	TCGA-COAD	Alive	0	missing	68	MALE	Stage II	T3	N0	M0	missing	NO	No
TCGA-CA-6715	COAD	TCGA-COAD	Alive	2	missing	63	MALE	Stage IIIB	T3	N1	M0	Chemotherapy	NO	No	2	0.0666667
TCGA-AA-A00J	COAD	TCGA-COAD	Alive	0	missing	80	MALE	Stage IIIB	T4	N1	M0	Chemotherapy	NO	No
TCGA-A6-5667	COAD	TCGA-COAD	Alive	320	missing	40	FEMALE	Stage IIIB	T3	N1a	MX	Chemotherapy	NO	No	320	10.6667
TCGA-A6-6137	COAD	TCGA-COAD	Alive	195	missing	55	MALE	Stage IIIB	T3	N1c	M0	Chemotherapy	NO	No	195	6.5
TCGA-AA-3955	COAD	TCGA-COAD	Alive	0	missing	38	MALE	Stage IIIB	T2	N2a	M0	Chemotherapy	NO	No
TCGA-CK-4951	COAD	TCGA-COAD	Alive	1492	2134	79	FEMALE	Stage IIA	T3	N0	M0	missing	NO	No
TCGA-AZ-6600	COAD	TCGA-COAD	Dead	missing	368	64	MALE	Stage IV	T4	N1	M1	Chemotherapy	NO	No	368	12.2667
TCGA-A6-A566	COAD	TCGA-COAD	Dead	missing	758	55	FEMALE	Stage IIIB	T4	N1	M0	Chemotherapy	NO	No	758	25.2667
TCGA-G4-6297	COAD	TCGA-COAD	Alive	2289	missing	55	FEMALE	Stage IV	T3	N2	M1	Chemotherapy	NO	No	2289	76.3
TCGA-A6-2686	COAD	TCGA-COAD	Alive	488	1126	81	FEMALE	Stage IIA	T3	N0	M0	missing	NO	No
TCGA-A6-2678	COAD	TCGA-COAD	Alive	437	missing	43	FEMALE	Stage IIIB	T3	N1	M0	Chemotherapy	NO	No	437	14.5667
TCGA-CM-4743	COAD	TCGA-COAD	Alive	184	missing	69	MALE	Stage IIA	T3	N0	M0	Chemotherapy	NO	No	184	6.13333
TCGA-AA-A004	COAD	TCGA-COAD	Alive	31	missing	76	MALE	Stage IIA	T3	N0	M0	missing	NO	No	31	1.03333
TCGA-AA-3877	COAD	TCGA-COAD	Alive	30	missing	83	FEMALE	Stage I	T1	N0	M0	missing	NO	No	30	1
TCGA-CM-5860	COAD	TCGA-COAD	Alive	304	missing	44	MALE	Stage IIA	T3	N0	M0	Other, specify in notes	NO	No	304	10.1333
[truncated: 7,231 more rows]
