# Supplementary material for: Characterization of Glycolysis-Associated Molecules in the Tumor Microenvironment Revealed by Pan-Cancer Tissues and Lung Cancer Single Cell Data
Source: Cancers (Basel). 2020 Jul 4;12(7):1788. doi: 10.3390/cancers12071788 (PMC7408567; doi:10.3390/cancers12071788)
Supplement: Supplementary file 1 [file cancers-12-01788-s001.zip › Supplementary Files/Supplementary Tables/Table S2. Univariate and multivariate Cox regression analysis of the glycolysis score and survival of cancer patients in TCGA.xlsx]

## Sheet: CESC
Supplementary Table 2. Univariate and multivariate Cox regression analysis of the glycolysis score and survival of cancer patients in TCGA.
Variable	Univariate prognostic analysis				Multivariate prognostic analysis
	HR	95% CI	p-Value		HR	95% CI	p-Value
Age > 60 years (vs. < 60 years)	1.748	1.005-3.041	0.0479 *		1.613	0.7327-3.550	0.235
Gender, male (vs. female)	\	\	\		\	\	\
Stage III-IV (vs. stage I-II)	\	\	\		\	\	\
Glycolysis signature score-high (vs. low)	2.64	1.334-5.223	0.0038 **		2.773	1.2652-6.076	0.0108 *
Hypoxia signature score-high (vs. low)	2.407	1.218-4.756	0.0115 *		NA	NA	NA
Note: '\' means there is only one gander type or the stage information is missing. 'NA' means glycolysis acore and hypoxia score can be regarded as the same variable factors.

## Sheet: HNSC
Variable	Univariate prognostic analysis				Multivariate prognostic analysis
	HR	95% CI	p-Value		HR	95% CI	p-Value
Age > 60 years (vs. < 60 years)	1.304	0.9558-1.778	0.094		\	\	\
Gender, male (vs. female)	0.7593	0.5471-1.054	0.0998		\	\	\
Stage III-IV (vs. stage I-II)	1.707	1.113-2.616	0.0142 *		1.361	0.67954-2.726	0.3844
Glycolysis signature score-high (vs. low)	2.774	1.734-4.436	2.06e-05 ***		0.2976	0.03967-2.232	0.2384
Hypoxia signature score-high (vs. low)	2.149	1.39-3.321	0.000578 ***		12.5852	1.56713-101.069	0.0172 *

## Sheet: KIRC
Variable	Univariate prognostic analysis				Multivariate prognostic analysis
	HR	95% CI	p-Value		HR	95% CI	p-Value
Age > 60 years (vs. < 60 years)	1.797	1.305-2.476	0.000334 ***		1.504	1.0001-2.2619	0.0500 *
Gender, male (vs. female)	0.943	0.6823-1.303	0.722		\	\	\
Stage III-IV (vs. stage I-II)	4.402	3.133-6.186	<2e-16 ***		3.6826	2.3994-5.6521	2.46e-09 ***
Glycolysis signature score-high (vs. low)	0.5979	0.3982-0.8978	0.0131 *		0.6382	0.4235-0.9617	0.0318 *
Hypoxia signature score-high (vs. low)	0.696	0.4644-1.043	0.0791		\	\	\

## Sheet: LIHC
Variable	Univariate prognostic analysis				Multivariate prognostic analysis
	HR	95% CI	p-Value		HR	95% CI	p-Value
Age > 60 years (vs. < 60 years)	1.615	1.047-2.491	0.0303 *		1.6917	0.8154-3.510	0.158
Gender, male (vs. female)	0.7561	0.495-1.155	0.196		\	\	\
Stage III-IV (vs. stage I-II)	1.617	0.9838-2.658	0.058		\	\	\
Glycolysis signature score-high (vs. low)	2.579	1.373-4.845	0.00323 **		0.7138	0.1473-3.459	0.6754
Hypoxia signature score-high (vs. low)	2.802	1.575-4.985	0.000455 ***		4.3881	0.9198-20.934	0.0636

## Sheet: LUAD
Variable	Univariate prognostic analysis				Multivariate prognostic analysis
	HR	95% CI	p-Value		HR	95% CI	p-Value
Age > 60 years (vs. < 60 years)	1.434	0.9635-2.134	0.0756		\	\	\
Gender, male (vs. female)	0.8495	0.5922-1.219	0.376		\	\	\
Stage III-IV (vs. stage I-II)	3.072	2.109-4.474	4.87e-09 ***		1.559	0.9456-2.569	0.08178
Glycolysis signature score-high (vs. low)	1.925	1.203-3.08	0.00632 **		2.507	1.4282-4.402	0.00137 **
Hypoxia signature score-high (vs. low)	2.476	1.517-4.043	0.000287 ***		NA	NA	NA

## Sheet: PAAD
Variable	Univariate prognostic analysis				Multivariate prognostic analysis
	HR	95% CI	p-Value		HR	95% CI	p-Value
Age > 60 years (vs. < 60 years)	1.469	0.8253-2.616	0.191		\	\	\
Gender, male (vs. female)	1.127	0.665-1.908	0.658		\	\	\
Stage III-IV (vs. stage I-II)	0.8647	0.119-6.283	0.886		\	\	\
Glycolysis signature score-high (vs. low)	2.362	1.184-4.711	0.0147 *		2.709	1.198-6.126	0.0167 *
Hypoxia signature score-high (vs. low)	3.06	1.411-6.638	0.00464 **		NA	NA	NA

## Sheet: SARC
Variable	Univariate prognostic analysis				Multivariate prognostic analysis
	HR	95% CI	p-Value		HR	95% CI	p-Value
Age > 60 years (vs. < 60 years)	1.448	0.9132-2.298	0.115		\	\	\
Gender, male (vs. female)	0.9897	0.6268-1.563	0.965		\	\	\
Stage III-IV (vs. stage I-II)	\	\	\		\	\	\
Glycolysis signature score-high (vs. low)	1.865	1.051-3.31	0.0332 *		2.146	1.132-4.068	0.0193 *
Hypoxia signature score-high (vs. low)	2.099	1.178-3.742	0.0119 *		NA	NA	NA

## Sheet: Pan-cancer
Variable	Univariate prognostic analysis				Multivariate prognostic analysis
	HR	95% CI	p-Value		HR	95% CI	p-Value
Age > 60 years (vs. < 60 years)	1.867	1.698-2.053	<2e-16 ***		2.015	1.6867-2.407	1.12e-14 ***
Gender, male (vs. female)	1.145	1.043-1.256	0.00424 **		1.399	1.1749-1.665	0.000162 ***
Stage III-IV (vs. stage I-II)	2.435	2.165-2.739	<2e-16 ***		1.869	1.5795-2.211	3.08e-13 ***
Glycolysis signature score-high (vs. low)	1.375	1.221-1.547	1.32e-07 ***		1.197	0.1922-7.461	0.846924
Hypoxia signature score-high (vs. low)	1.418	1.259-1.597	9.04e-09 ***		1.296	0.2080-8.079	0.780944
