# Supplementary material for: Characterization of Glycolysis-Associated Molecules in the Tumor Microenvironment Revealed by Pan-Cancer Tissues and Lung Cancer Single Cell Data
Source: Cancers (Basel). 2020 Jul 4;12(7):1788. doi: 10.3390/cancers12071788 (PMC7408567; doi:10.3390/cancers12071788)
Supplement: Supplementary file 1 [file cancers-12-01788-s001.zip › Supplementary Files/Supplementary Tables/Table S3. Glycolysis-associated SNAs in 25 cancer types.xlsx]

## Sheet: BLCA
Supplementary Table 3. Glycolysis-associated SNAs in 25 cancer types (FDR< 0.05, sample size > 30).
cancer	gene	p_value	mean_glycolysis_score_nonsynonymous	mean_glycolysis_score_other	sample_size_nonsynonymous	sample_size_other	FDR
BLCA	ALS2CR11	1.9523e-107	0.600161	-0.0346886	2	406	2.60925e-103
BLCA	ETFDH	2.7681e-102	-0.640323	-0.0285779	2	406	1.84978e-98
BLCA	CDR2	1.53303e-95	-0.610433	-0.0287251	2	406	6.82963e-92
BLCA	ASPN	5.36058e-95	-0.615423	-0.0287005	2	406	1.79111e-91
BLCA	CAPN11	7.45434e-93	0.556369	-0.0344729	2	406	1.99255e-89
BLCA	TAGLN2	6.48761e-88	0.503584	-0.0342129	2	406	1.23867e-84
BLCA	LYZL1	6.48761e-88	0.503584	-0.0342129	2	406	1.23867e-84
BLCA	RANBP10	1.41485e-87	0.502182	-0.034206	2	406	2.36369e-84
BLCA	OR6T1	2.28578e-85	-0.554461	-0.0290008	2	406	3.39438e-82
BLCA	POPDC2	4.0525e-81	-0.534104	-0.0291011	2	406	4.92379e-78
BLCA	MPZL3	4.0525e-81	-0.534104	-0.0291011	2	406	4.92379e-78
BLCA	CTDNEP1	3.91426e-77	0.520288	-0.0342952	2	406	4.35951e-74
BLCA	GLRB	1.54695e-72	-0.641833	-0.0270562	3	405	1.59038e-69
BLCA	TBC1D26	2.65836e-71	0.459427	-0.0339954	2	406	2.53778e-68
BLCA	PCDHGB5	5.76784e-71	0.424059	-0.0338211	2	406	5.13914e-68
BLCA	SNX9	9.00965e-71	0.42742	-0.0338377	2	406	7.52587e-68
BLCA	AARD	3.33849e-69	-0.61748	-0.0286904	2	406	2.62464e-66
BLCA	PGAM4	9.33026e-69	0.412447	-0.0337639	2	406	6.92772e-66
BLCA	STX8	1.6024e-63	0.532565	-0.0343557	2	406	1.12716e-60
BLCA	ZKSCAN4	3.62445e-63	0.425804	-0.0338297	2	406	2.42204e-60
BLCA	TMEM81	2.48899e-59	-0.433417	-0.0295971	2	406	1.58407e-56
BLCA	CYTIP	1.70493e-57	0.359463	-0.0335029	2	406	1.03574e-54
BLCA	MCHR2	2.92665e-57	0.508634	-0.0342378	2	406	1.62978e-54
BLCA	NRF1	2.92665e-57	0.508634	-0.0342378	2	406	1.62978e-54
BLCA	SLA	1.11691e-56	-0.438631	-0.0295714	2	406	5.971e-54
BLCA	SHARPIN	2.01143e-56	-0.423946	-0.0296438	2	406	1.03395e-53
BLCA	RIMS3	2.13139e-56	0.355613	-0.033484	2	406	1.05504e-53
BLCA	RAD52	2.51402e-56	0.353896	-0.0334755	2	406	1.2e-53
BLCA	IFI35	3.46154e-55	0.361806	-0.0335145	2	406	1.59529e-52
BLCA	TRIM48	3.79737e-55	0.351837	-0.0334654	2	406	1.69173e-52
BLCA	FAM169B	2.13844e-54	0.356997	-0.0334908	2	406	9.21944e-52
BLCA	SENP8	2.70551e-54	-0.408085	-0.0297219	2	406	1.09573e-51
BLCA	KRTAP26-1	2.70551e-54	-0.408085	-0.0297219	2	406	1.09573e-51
BLCA	RGPD1	6.09468e-54	-0.407862	-0.029723	2	406	2.39575e-51
BLCA	DENND1A	9.73994e-52	-0.527155	-0.0291354	2	406	3.71927e-49
BLCA	MAB21L3	3.20689e-51	-0.410415	-0.0287704	3	405	1.19056e-48
BLCA	RNF186	3.06008e-50	-0.464053	-0.0294462	2	406	1.10535e-47
BLCA	CACUL1	4.1397e-50	0.440172	-0.0339005	2	406	1.45598e-47
BLCA	C16orf59	9.45597e-49	-0.381094	-0.0298549	2	406	3.24049e-46
BLCA	OR10A4	1.74538e-48	-0.448949	-0.0295206	2	406	5.83175e-46
BLCA	XPNPEP2	3.31941e-48	-0.400326	-0.0297601	2	406	1.08205e-45
BLCA	CELA1	1.68428e-47	-0.601401	-0.0287696	2	406	5.35961e-45
BLCA	SLC30A1	3.87948e-46	0.461927	-0.0340077	2	406	1.2058e-43
BLCA	ACSL4	1.78997e-45	-0.527731	-0.0291325	2	406	5.43703e-43
BLCA	C1orf64	4.5047e-45	-0.415509	-0.0296853	2	406	1.3379e-42
BLCA	THUMPD2	2.32101e-44	-0.360842	-0.0299546	2	406	6.74354e-42
BLCA	NKIRAS1	2.50083e-44	-0.360999	-0.0299539	2	406	6.82115e-42
BLCA	OR4K1	2.50083e-44	-0.360999	-0.0299539	2	406	6.82115e-42
BLCA	FERMT2	2.50083e-44	-0.360999	-0.0299539	2	406	6.82115e-42
BLCA	IQCD	2.11557e-43	-0.372768	-0.0298959	2	406	5.65492e-41
BLCA	GPR87	2.38082e-42	-0.362687	-0.0299455	2	406	6.23914e-40
BLCA	RIOK1	8.33091e-42	-0.356297	-0.029977	2	406	2.02441e-39
BLCA	HACD1	8.33091e-42	-0.356297	-0.029977	2	406	2.02441e-39
BLCA	DKK1	8.33091e-42	-0.356297	-0.029977	2	406	2.02441e-39
BLCA	OR2AT4	8.33091e-42	-0.356297	-0.029977	2	406	2.02441e-39
BLCA	SULT2B1	1.08398e-41	0.362644	-0.0335186	2	406	2.58704e-39
BLCA	NOSTRIN	2.47317e-40	0.583243	-0.0346053	2	406	5.79893e-38
BLCA	SHQ1	2.6636e-40	0.359343	-0.0335023	2	406	6.03372e-38
BLCA	MED11	2.6636e-40	0.359343	-0.0335023	2	406	6.03372e-38
BLCA	H2AFJ	1.00843e-39	-0.587904	-0.0288361	2	406	2.24627e-37
BLCA	TAF5L	2.5715e-39	0.313055	-0.0332743	2	406	5.63412e-37
BLCA	DRD5	5.79893e-38	0.346476	-0.033439	2	406	1.25004e-35
BLCA	FGL1	1.39238e-36	-0.357952	-0.0299689	2	406	2.95383e-34
BLCA	OR2H1	4.50973e-36	0.335092	-0.0333829	2	406	9.41759e-34
BLCA	FAM177B	7.87543e-34	-0.448717	-0.0295218	2	406	1.61931e-31
BLCA	CERS3	8.11053e-30	0.36101	-0.0335106	2	406	1.64238e-27
BLCA	RNF185	1.68474e-29	-0.541863	-0.0290629	2	406	3.36067e-27
BLCA	SCAMP5	2.46331e-28	-0.451571	-0.0295077	2	406	4.84149e-26
BLCA	SAC3D1	2.68153e-26	-0.394187	-0.0297904	2	406	5.19401e-24
BLCA	CFI	1.84532e-25	-0.364555	-0.0291101	3	405	3.52324e-23
BLCA	GABARAP	7.41928e-25	-0.351054	-0.0292101	3	405	1.3966e-22
BLCA	ANKRD13A	3.1577e-24	0.195222	-0.0326939	2	406	5.86148e-22
BLCA	MAP3K11	6.88148e-22	-0.243157	-0.0305344	2	406	1.25988e-19
BLCA	IQCF2	7.00223e-21	-0.435246	-0.0295881	2	406	1.2478e-18
BLCA	NME8	7.00223e-21	-0.435246	-0.0295881	2	406	1.2478e-18
BLCA	ST6GALNAC1	1.78148e-20	0.424835	-0.0349575	3	405	3.13283e-18
BLCA	NUTF2	3.59701e-19	-0.511851	-0.0292107	2	406	6.24339e-17
BLCA	ZNF619	5.25156e-19	0.34987	-0.0334557	2	406	8.99835e-17
BLCA	CCL21	6.86319e-19	-0.361741	-0.0299502	2	406	1.1611e-16
BLCA	TNK1	1.54462e-18	-0.544465	-0.0290501	2	406	2.58049e-16
BLCA	ZBED6CL	1.29485e-17	-0.544214	-0.0290513	2	406	2.13651e-15
BLCA	TRNT1	1.61691e-17	-0.223636	-0.0306305	2	406	2.63536e-15
BLCA	ATG16L2	4.1246e-17	-0.711861	-0.0282255	2	406	6.64161e-15
BLCA	FAM26D	4.61728e-17	-0.344469	-0.0300353	2	406	7.34642e-15
BLCA	UPK1A	4.78018e-17	0.350421	-0.0334584	2	406	7.51613e-15
BLCA	TBCCD1	2.08927e-16	-0.378638	-0.0290058	3	405	3.24687e-14
BLCA	EIF4E	7.9846e-16	-0.390869	-0.0298067	2	406	1.2266e-13
BLCA	DOLK	1.89705e-15	-0.21485	-0.0306738	2	406	2.88115e-13
BLCA	SDHC	2.34832e-15	-0.624374	-0.0286564	2	406	3.52645e-13
BLCA	SPATA32	1.18233e-14	-0.62424	-0.0286571	2	406	1.75576e-12
BLCA	NPY	1.21962e-14	-0.583429	-0.0288581	2	406	1.77176e-12
BLCA	UQCR10	1.21962e-14	-0.583429	-0.0288581	2	406	1.77176e-12
BLCA	CNDP2	2.88193e-14	-0.380735	-0.0281196	4	404	4.14161e-12
BLCA	CDR2L	4.46973e-14	0.130905	-0.032377	2	406	6.3551e-12
BLCA	SYPL1	4.72972e-14	-0.377009	-0.0290179	3	405	6.65397e-12
BLCA	OR2B11	7.45588e-14	-0.470318	-0.0283267	3	405	1.038e-11
BLCA	ZNF787	8.58918e-14	-0.43112	-0.0296084	2	406	1.18345e-11
BLCA	SMTNL1	8.94538e-14	-0.562357	-0.0263214	4	404	1.21995e-11
BLCA	MRTO4	4.43448e-13	-0.420483	-0.0296608	2	406	5.98654e-11
BLCA	CENPH	5.35468e-13	-0.237839	-0.0300488	3	405	7.15653e-11
BLCA	STX6	9.66422e-13	-0.319471	-0.0301584	2	406	1.27518e-10
BLCA	ABI3	9.73198e-13	-0.509911	-0.0292203	2	406	1.27518e-10
BLCA	RNF207	1.07442e-12	-0.678101	-0.0283918	2	406	1.39414e-10
BLCA	ITGB3BP	1.36164e-12	0.41343	-0.0337688	2	406	1.74984e-10
BLCA	AK5	2.09839e-12	-0.37023	-0.0299084	2	406	2.67095e-10
BLCA	OR52N5	3.64388e-12	0.451756	-0.0351569	3	405	4.59439e-10
BLCA	LTB	5.28498e-12	-0.575663	-0.0275464	3	405	6.60128e-10
BLCA	HNRNPA0	7.084e-12	-0.471187	-0.0294111	2	406	8.76645e-10
BLCA	RTN2	7.6582e-12	0.308368	-0.0340947	3	405	9.39008e-10
BLCA	HRCT1	8.71976e-12	-0.212269	-0.0306865	2	406	1.05945e-09
BLCA	PTHLH	9.63161e-12	-0.625572	-0.0286505	2	406	1.1597e-09
BLCA	IGKV3D-11	1.74262e-11	0.458267	-0.0339897	2	406	2.07947e-09
BLCA	H1FX	1.96842e-11	-0.714235	-0.0282138	2	406	2.32813e-09
BLCA	SNX10	3.21948e-11	-0.622501	-0.0286657	2	406	3.77441e-09
BLCA	MAOB	4.72543e-11	0.323617	-0.0333264	2	406	5.49177e-09
BLCA	PSKH2	5.88636e-11	0.228621	-0.0328584	2	406	6.78201e-09
BLCA	PDX1	1.33506e-10	0.341585	-0.0334149	2	406	1.52505e-08
BLCA	ZNF200	1.43423e-10	0.176886	-0.0331208	3	405	1.62445e-08
BLCA	CTSW	1.88082e-10	-0.447974	-0.0295254	2	406	2.11236e-08
BLCA	ZNF222	2.60128e-10	0.513223	-0.0369707	4	404	2.89718e-08
BLCA	CCNC	5.36757e-10	-0.341377	-0.0300505	2	406	5.92872e-08
BLCA	TCEB3	6.13852e-10	0.177705	-0.0331269	3	405	6.72469e-08
BLCA	SLC7A6OS	1.03401e-09	0.26342	-0.0330298	2	406	1.12354e-07
BLCA	HIST2H2AB	1.08066e-09	-0.413539	-0.029695	2	406	1.16476e-07
BLCA	SGCA	2.06443e-09	-0.346986	-0.0300229	2	406	2.20728e-07
BLCA	AHRR	3.20211e-09	-0.392563	-0.0280025	4	404	3.39653e-07
BLCA	PLEKHM1	3.48137e-09	-0.386388	-0.0280636	4	404	3.66366e-07
BLCA	WDR37	6.05639e-09	0.552699	-0.0344548	2	406	6.22643e-07
BLCA	OR10A5	6.02513e-09	0.512656	-0.0342576	2	406	6.22643e-07
BLCA	GHDC	6.02513e-09	0.512656	-0.0342576	2	406	6.22643e-07
BLCA	FKBP6	6.26873e-09	0.409534	-0.0359441	4	404	6.39554e-07
BLCA	ANKRD49	6.68983e-09	-0.383435	-0.0298433	2	406	6.77346e-07
BLCA	COIL	9.51954e-09	-0.57889	-0.0261577	4	404	9.56607e-07
BLCA	C18orf54	1.2573e-08	-0.423148	-0.0286761	3	405	1.25401e-06
BLCA	CTF1	2.11278e-08	0.574955	-0.0345645	2	406	2.09166e-06
BLCA	SLC19A2	2.24808e-08	-0.346157	-0.030027	2	406	2.20923e-06
BLCA	CHST9	2.6721e-08	0.288604	-0.0331539	2	406	2.60676e-06
BLCA	NXPH4	4.17624e-08	-0.37313	-0.0298941	2	406	4.0446e-06
BLCA	LINGO4	6.87733e-08	-0.619823	-0.0286789	2	406	6.56539e-06
BLCA	PPP3R2	6.87733e-08	-0.619823	-0.0286789	2	406	6.56539e-06
BLCA	METTL21B	8.91497e-08	0.532272	-0.0343542	2	406	8.45026e-06
BLCA	MSGN1	9.0828e-08	-0.422975	-0.0286774	3	405	8.54871e-06
BLCA	MMP17	9.36504e-08	-0.477275	-0.0271638	4	404	8.75271e-06
BLCA	FAM19A4	1.02333e-07	0.421983	-0.0360673	4	404	9.49776e-06
BLCA	CALCB	1.05361e-07	0.437992	-0.0338898	2	406	9.71138e-06
BLCA	CYB5B	1.24149e-07	0.441111	-0.0339051	2	406	1.13648e-05
BLCA	SLC30A3	1.55296e-07	0.0795692	-0.0321241	2	406	1.41192e-05
BLCA	MMACHC	1.88448e-07	-0.411547	-0.0297049	2	406	1.70176e-05
BLCA	GFOD1	2.53457e-07	-0.533462	-0.0291043	2	406	2.27346e-05
BLCA	SHISA5	2.87275e-07	-0.569487	-0.0275921	3	405	2.55962e-05
BLCA	ITGA9	2.9381e-07	-0.498525	-0.0234254	7	401	2.60051e-05
BLCA	CRMP1	3.84235e-07	-0.432245	-0.0255965	6	402	3.3564e-05
BLCA	DLGAP4	3.82786e-07	-0.602259	-0.0244962	5	403	3.3564e-05
BLCA	CDSN	4.25671e-07	0.487452	-0.0341334	2	406	3.69422e-05
BLCA	TPCN2	4.62673e-07	-0.512094	-0.0280172	3	405	3.98944e-05
BLCA	GATA1	4.95988e-07	0.150279	-0.0329237	3	405	4.19549e-05
BLCA	TMEM243	4.95888e-07	-0.481544	-0.0282435	3	405	4.19549e-05
BLCA	CETN3	4.95065e-07	0.28996	-0.0331606	2	406	4.19549e-05
BLCA	GPN1	6.62154e-07	-0.618573	-0.028685	2	406	5.56584e-05
BLCA	DIABLO	6.82453e-07	-0.572753	-0.0275679	3	405	5.70061e-05
BLCA	ADSL	6.87977e-07	-0.682972	-0.0283678	2	406	5.71106e-05
BLCA	PLXDC2	7.42123e-07	0.483619	-0.0392661	6	402	6.12251e-05
BLCA	CDYL2	7.47388e-07	0.573076	-0.0345552	2	406	6.12812e-05
BLCA	TNFAIP8L2	8.77082e-07	0.196084	-0.0326981	2	406	7.14768e-05
BLCA	BCL6	8.96537e-07	-0.422654	-0.0296501	2	406	7.26195e-05
BLCA	ANGPTL1	9.47026e-07	-0.344424	-0.0300355	2	406	7.6247e-05
BLCA	ADGRF3	1.70892e-06	0.439604	-0.0338977	2	406	0.000136765
BLCA	CAPG	2.13069e-06	0.337644	-0.0333955	2	406	0.000169504
BLCA	REEP2	2.1848e-06	-0.572116	-0.0289139	2	406	0.00017278
BLCA	ITGAX	2.21525e-06	-0.399233	-0.0288533	3	405	0.000174158
BLCA	CYP3A7	2.57187e-06	-0.466345	-0.0239872	7	401	0.000200972
BLCA	DUOXA2	2.59156e-06	-0.480176	-0.0271351	4	404	0.000200972
BLCA	DAZAP2	2.60144e-06	-0.45213	-0.0295049	2	406	0.000200972
BLCA	ACOT7	2.62328e-06	-0.494899	-0.0281446	3	405	0.000201495
BLCA	FAM129C	4.66219e-06	0.534813	-0.0343667	2	406	0.000356058
BLCA	NOBOX	5.7805e-06	-0.37801	-0.0290105	3	405	0.000438956
BLCA	TBATA	6.60116e-06	-0.441367	-0.0285411	3	405	0.000498444
BLCA	MASP2	7.53887e-06	0.439617	-0.0362419	4	404	0.00056605
BLCA	KLHDC10	7.63571e-06	-0.353785	-0.0299894	2	406	0.000570119
BLCA	RPL6	8.33681e-06	-0.637171	-0.0270908	3	405	0.000619008
BLCA	ASB6	9.229e-06	-0.586426	-0.0274666	3	405	0.000681467
BLCA	SLC25A12	1.00278e-05	0.265204	-0.0367573	7	401	0.000736383
BLCA	ASIC2	1.01212e-05	-0.449281	-0.0274409	4	404	0.000739182
BLCA	OR7A17	1.02668e-05	-0.370165	-0.0299087	2	406	0.00074574
BLCA	C11orf49	1.12081e-05	0.580082	-0.0345897	2	406	0.000809709
BLCA	KRT27	1.16127e-05	-0.566582	-0.0276136	3	405	0.000834427
BLCA	PPIF	1.19173e-05	0.580142	-0.03459	2	406	0.000851739
BLCA	PPP2R5B	1.2488e-05	-0.624136	-0.0242248	5	403	0.000887774
BLCA	RNF180	1.35787e-05	-0.520449	-0.0267363	4	404	0.000960206
BLCA	EDNRA	1.37766e-05	-0.355315	-0.0283713	4	404	0.000969077
BLCA	ADPRH	1.71563e-05	0.580516	-0.0345919	2	406	0.00120049
BLCA	SAAL1	1.83051e-05	0.383269	-0.0336202	2	406	0.0012742
BLCA	PAFAH1B3	1.88797e-05	0.411708	-0.0348602	3	405	0.00130066
BLCA	GPR84	1.88497e-05	0.579554	-0.0345871	2	406	0.00130066
BLCA	LRRC4	1.99352e-05	0.448804	-0.033943	2	406	0.00136633
BLCA	KLHL30	2.4569e-05	0.464198	-0.035249	3	405	0.00167533
BLCA	TMEM168	2.81237e-05	-0.393752	-0.0288939	3	405	0.00190798
BLCA	PXMP2	2.87276e-05	-0.615403	-0.0287006	2	406	0.00193911
BLCA	IRAK2	2.89602e-05	-0.540707	-0.0252599	5	403	0.00194499
BLCA	CTNND1	2.99821e-05	-0.471341	-0.0239	7	401	0.00199358
BLCA	KCTD17	2.99586e-05	0.38493	-0.0357005	4	404	0.00199358
BLCA	C1orf216	3.02956e-05	-0.615465	-0.0287003	2	406	0.00200446
BLCA	TLR5	3.04916e-05	0.413946	-0.041626	9	399	0.00200749
BLCA	MTHFS	3.09215e-05	0.431316	-0.0338569	2	406	0.00202581
BLCA	SPATA45	3.58274e-05	-0.592399	-0.028814	2	406	0.00233577
BLCA	OR51A4	3.73908e-05	-0.352426	-0.0299961	2	406	0.00242587
BLCA	NFE2L2	4.24643e-05	0.310928	-0.0529832	24	384	0.00272854
BLCA	RASGEF1C	4.24268e-05	0.398979	-0.0358396	4	404	0.00272854
BLCA	SEMA4B	4.26787e-05	-0.3786	-0.0272711	5	403	0.00272919
BLCA	PIP4K2B	4.32856e-05	0.340193	-0.033408	2	406	0.00275482
BLCA	MLC1	4.37158e-05	-0.425018	-0.0296385	2	406	0.00276901
BLCA	PDILT	4.43364e-05	-0.43947	-0.0265159	5	403	0.00279507
BLCA	NIFK	4.56846e-05	0.346017	-0.0334367	2	406	0.00286655
BLCA	2020-09-11	5.2775e-05	-0.51094	-0.024422	6	402	0.00329597
BLCA	RUNX3	5.40176e-05	0.333262	-0.0333739	2	406	0.00335789
BLCA	CLDN1	5.4327e-05	0.264577	-0.0337704	3	405	0.00336148
BLCA	ACSM1	5.70375e-05	-0.377991	-0.0298702	2	406	0.00349682
BLCA	GATSL3	5.70375e-05	-0.377991	-0.0298702	2	406	0.00349682
BLCA	HSPB8	6.4108e-05	0.402592	-0.0337154	2	406	0.00391234
BLCA	MTMR9	6.76541e-05	-0.59122	-0.0288198	2	406	0.00410999
BLCA	GMPR	6.99277e-05	-0.235421	-0.0305725	2	406	0.00422889
BLCA	HSD17B12	7.32083e-05	-0.50131	-0.0292627	2	406	0.00440734
BLCA	OOEP	7.49878e-05	0.469941	-0.0352916	3	405	0.00449423
BLCA	MCTP1	7.6009e-05	-0.374791	-0.0238349	9	399	0.00453509
BLCA	ZNF239	7.67571e-05	-0.459291	-0.0284084	3	405	0.00454867
BLCA	COLEC11	7.69173e-05	0.537826	-0.0343816	2	406	0.00454867
BLCA	DEFB128	8.47502e-05	0.208909	-0.0327613	2	406	0.00498981
BLCA	EEF1B2	8.97156e-05	0.577736	-0.0345782	2	406	0.00523602
BLCA	ISX	8.97156e-05	0.577736	-0.0345782	2	406	0.00523602
BLCA	ZNF519	9.26348e-05	0.371529	-0.0345626	3	405	0.00538288
BLCA	SLC15A1	9.59249e-05	-0.406767	-0.0297284	2	406	0.00554994
BLCA	RAB9B	0.000100964	0.622367	-0.034798	2	406	0.0058163
BLCA	DAB2	0.000101888	-0.393382	-0.0252608	7	401	0.00584434
BLCA	NCAPH	0.000103223	0.112696	-0.0322873	2	406	0.00589561
BLCA	WDR45B	0.000105393	-0.495095	-0.0258258	5	403	0.00596856
BLCA	NT5C3B	0.000105084	-0.33152	-0.0293548	3	405	0.00596856
BLCA	MED14	0.000116583	-0.525008	-0.0266912	4	404	0.00657439
BLCA	IFI44	0.000142332	-0.471752	-0.0261154	5	403	0.00799272
BLCA	LHFPL5	0.000143667	-0.369462	-0.0282312	4	404	0.00800048
BLCA	OR9Q2	0.000143224	0.490973	-0.0367504	4	404	0.00800048
BLCA	MYBL2	0.0001507	0.440916	-0.0386288	6	402	0.00835728
BLCA	SLC38A8	0.000177882	0.282487	-0.0331237	2	406	0.0097835
BLCA	KCNE2	0.000177218	0.576542	-0.0345723	2	406	0.0097835
BLCA	NOP10	0.000180666	-0.558402	-0.0289814	2	406	0.0098959
BLCA	C21orf58	0.000181507	-0.576816	-0.0275378	3	405	0.00990141
BLCA	ATP6V1E1	0.000182805	0.475684	-0.0340755	2	406	0.00993164
BLCA	MAK16	0.000192151	-0.572282	-0.0289131	2	406	0.0103553
BLCA	HIATL2	0.000192151	-0.572282	-0.0289131	2	406	0.0103553
BLCA	SERPINB9	0.00019454	0.308274	-0.034094	3	405	0.0104419
BLCA	KCNA4	0.000198337	-0.520636	-0.0242772	6	402	0.0105609
BLCA	ZNF577	0.000197588	-0.581945	-0.0247482	5	403	0.0105609
BLCA	TTC7B	0.000220736	0.304094	-0.0408773	11	397	0.0116606
BLCA	OARD1	0.000220329	0.380287	-0.0336055	2	406	0.0116606
BLCA	MKLN1	0.000225119	-0.405029	-0.0288103	3	405	0.01178
BLCA	IGKV1-16	0.000225048	0.423648	-0.0338191	2	406	0.01178
BLCA	VDR	0.000225641	-0.441624	-0.0295567	2	406	0.01178
BLCA	LYZ	0.000249766	0.42854	-0.0338432	2	406	0.0129888
BLCA	HPN	0.000252235	-0.438687	-0.028561	3	405	0.0130663
BLCA	BMPR1A	0.000258776	-0.379983	-0.0298603	2	406	0.0133534
BLCA	FBXO16	0.000290712	-0.577826	-0.0288858	2	406	0.0149437
BLCA	CCDC83	0.0002983	-0.588872	-0.0288313	2	406	0.015275
BLCA	MYO1G	0.000308283	-0.437571	-0.0265395	5	403	0.0155977
BLCA	TNFRSF13C	0.000307574	-0.509737	-0.0280347	3	405	0.0155977
BLCA	ALDH3B2	0.00030927	-0.349864	-0.0300087	2	406	0.0155977
BLCA	CD84	0.00030708	0.260407	-0.033015	2	406	0.0155977
BLCA	LCN9	0.000311637	0.0701877	-0.0320779	2	406	0.015658
BLCA	CTGLF11P	0.000315793	-0.485444	-0.0270829	4	404	0.0158074
BLCA	PARD3B	0.000320343	0.350832	-0.0372842	6	402	0.0159159
BLCA	ABHD13	0.000319284	-0.458968	-0.027345	4	404	0.0159159
BLCA	CXCL8	0.000329104	0.494911	-0.0354765	3	405	0.0162306
BLCA	CELA3B	0.000328075	0.578912	-0.0360988	3	405	0.0162306
BLCA	IGHE	0.000355673	-0.413793	-0.0287454	3	405	0.0174764
BLCA	IQCF1	0.000374032	-0.460752	-0.0294625	2	406	0.0183111
BLCA	ADRA1D	0.000379856	-0.496089	-0.0258134	5	403	0.0185284
BLCA	SHOX	0.000392737	-0.445421	-0.0274792	4	404	0.019087
BLCA	MRGPRX1	0.000421824	-0.49774	-0.024619	6	402	0.0204264
BLCA	FBXO46	0.000427906	-0.381845	-0.0281086	4	404	0.0206461
BLCA	XKR5	0.000435948	-0.458021	-0.0294759	2	406	0.0209584
BLCA	C1orf56	0.000442013	-0.422227	-0.0277088	4	404	0.0211738
BLCA	S100A9	0.000459296	-0.628751	-0.0286349	2	406	0.0219232
BLCA	PSG11	0.000464559	-0.54292	-0.0277889	3	405	0.0220955
BLCA	FBXO48	0.000468386	0.291399	-0.033969	3	405	0.0221985
BLCA	PXN	0.000471918	0.358601	-0.0344668	3	405	0.0222869
BLCA	IQCJ-SCHIP1	0.000486458	-0.571897	-0.0275743	3	405	0.0228927
BLCA	METTL24	0.00050345	-0.422691	-0.0277042	4	404	0.0236091
BLCA	INTS8	0.000510961	-0.313203	-0.0266605	7	401	0.0238776
BLCA	CLEC4M	0.000513972	-0.448451	-0.0284887	3	405	0.0239346
BLCA	ADAMTS7	0.000520602	0.512687	-0.0369654	4	404	0.0241592
BLCA	TBC1D12	0.000554198	-0.392476	-0.0289033	3	405	0.0256293
BLCA	SLC35D3	0.000576695	-0.5098	-0.0292209	2	406	0.0265777
BLCA	FAM118A	0.000589665	-0.633928	-0.0286094	2	406	0.027082
BLCA	C6orf10	0.000591929	-0.585333	-0.0260939	4	404	0.0270929
BLCA	ZDHHC1	0.000599731	0.565563	-0.0359999	3	405	0.0272704
BLCA	ESD	0.000599888	0.542709	-0.0358306	3	405	0.0272704
BLCA	LBHD1	0.000640957	-0.578474	-0.0261618	4	404	0.0287463
BLCA	MRE11A	0.000638014	0.510362	-0.0369424	4	404	0.0287463
BLCA	TARBP2	0.000639644	0.173419	-0.0325865	2	406	0.0287463
BLCA	RAB3D	0.000639644	0.173419	-0.0325865	2	406	0.0287463
BLCA	INO80D	0.000651519	0.347895	-0.0391661	8	400	0.0290796
BLCA	GPC6	0.000652741	-0.388032	-0.0244475	8	400	0.0290796
BLCA	2020-03-06	0.0006931	0.431873	-0.0384938	6	402	0.030775
BLCA	SBK2	0.000695905	0.303399	-0.0332268	2	406	0.0307972
BLCA	ST8SIA3	0.000707613	0.0403421	-0.0319309	2	406	0.031212
BLCA	SLC13A1	0.000729806	-0.561572	-0.0263292	4	404	0.0320851
BLCA	MRPS31	0.000773232	-0.464543	-0.0251144	6	402	0.0338828
BLCA	UGDH	0.000796052	-0.471027	-0.0283214	3	405	0.034727
BLCA	APOM	0.000797695	-0.638914	-0.0285848	2	406	0.034727
BLCA	PCSK7	0.000853746	-0.47548	-0.0249512	6	402	0.0370465
BLCA	ERCC6	0.000869787	0.347181	-0.0410932	10	398	0.0376204
BLCA	UBXN6	0.000886832	0.50638	-0.038251	5	403	0.0381917
BLCA	MED4	0.000888711	0.166026	-0.03255	2	406	0.0381917
BLCA	DHDH	0.000910748	0.257466	-0.0337177	3	405	0.0390133
BLCA	ZNF408	0.000926441	0.21234	-0.0327782	2	406	0.0395587
BLCA	OR7A5	0.000938723	0.522857	-0.0370661	4	404	0.0398287
BLCA	OR2L8	0.000936016	-0.477563	-0.0271609	4	404	0.0398287
BLCA	CORO7	0.000953397	0.476447	-0.0353398	3	405	0.0403232
BLCA	SOX17	0.000994495	-0.58088	-0.0288707	2	406	0.0417969
BLCA	C9orf40	0.000994495	-0.58088	-0.0288707	2	406	0.0417969
BLCA	ZNF346	0.000997665	-0.104712	-0.0312164	2	406	0.0417987
BLCA	ICK	0.00100461	-0.459993	-0.0251824	6	402	0.0419583
BLCA	PLEKHG4	0.0010335	0.322991	-0.0404854	10	398	0.0429773
BLCA	TRAF3IP1	0.00103544	-0.663366	-0.0284644	2	406	0.0429773
BLCA	CELF5	0.00105969	0.172603	-0.0325824	2	406	0.0438477
BLCA	CCDC102B	0.00108309	-0.380443	-0.0254867	7	401	0.0446773
BLCA	NLRP10	0.00109711	0.421825	-0.0383438	6	402	0.0451166
BLCA	ANKRD55	0.0011049	-0.43239	-0.0235604	8	400	0.0451994
BLCA	RBFOX1	0.00110589	-0.51638	-0.0279855	3	405	0.0451994
BLCA	TPRX1	0.0011431	0.428015	-0.0338406	2	406	0.0465777
BLCA	FANCF	0.00121063	-0.492923	-0.0270088	4	404	0.0488999
BLCA	LAP3	0.00120726	0.336905	-0.035225	4	404	0.0488999
BLCA	UBA5	0.00121106	0.376842	-0.0335885	2	406	0.0488999
BLCA	APP	0.00121961	-0.46259	-0.0262291	5	403	0.0490965
BLCA	FAM170A	0.00123995	0.300789	-0.0340386	3	405	0.0497655
BLCA	NEK2	0.00125248	-0.410896	-0.027821	4	404	0.0501114
BLCA	MS4A4A	0.00125607	-0.383062	-0.0298452	2	406	0.0501114
BLCA	MYLIP	0.00126374	-0.464878	-0.0272865	4	404	0.0502676
BLCA	SLC10A7	0.00128949	-0.377628	-0.0290133	3	405	0.0511397
BLCA	TOP2A	0.00130092	0.370788	-0.0406525	9	399	0.0512883
BLCA	SLAIN1	0.00130003	-0.519295	-0.0267477	4	404	0.0512883
BLCA	DSE	0.00131067	-0.365816	-0.0274297	5	403	0.0515209
BLCA	ZDHHC21	0.00134477	0.328071	-0.0333483	2	406	0.0527063
BLCA	LGI3	0.00135199	0.541866	-0.0372543	4	404	0.0528343
BLCA	KDF1	0.00136012	-0.522367	-0.0267173	4	404	0.0529972
BLCA	RTF1	0.00136709	0.173096	-0.0325849	2	406	0.0531137
BLCA	MYSM1	0.0013854	0.402309	-0.0369598	5	403	0.0536365
BLCA	L3MBTL2	0.00138857	0.533062	-0.0371671	4	404	0.0536365
BLCA	HNRNPK	0.0014105	-0.461178	-0.0240774	7	401	0.0543265
BLCA	SREK1	0.00143118	-0.476052	-0.0282842	3	405	0.0549647
BLCA	NCOA3	0.00144096	-0.371689	-0.0212702	12	396	0.0551817
BLCA	WWP2	0.00144688	-0.539999	-0.0265427	4	404	0.0552502
BLCA	PRR14	0.00148899	-0.61238	-0.0272744	3	405	0.056696
BLCA	CDK17	0.00149723	0.363934	-0.0364837	5	403	0.0568479
BLCA	HIST1H2BA	0.00151638	0.532681	-0.0343562	2	406	0.0574118
BLCA	CAMKV	0.0015357	0.524285	-0.0356941	3	405	0.0578157
BLCA	CLN8	0.00153463	-0.495305	-0.0292923	2	406	0.0578157
BLCA	ADGRL3	0.00154457	-0.275301	-0.0209799	17	391	0.0579466
BLCA	TREM2	0.00154784	-0.343952	-0.0292627	3	405	0.0579466
BLCA	TMIGD1	0.00160814	-0.479512	-0.0271416	4	404	0.0600359
BLCA	CCDC150	0.00163982	0.284046	-0.0347016	4	404	0.061048
BLCA	NPIPB15	0.00165761	-0.444662	-0.0264515	5	403	0.0615386
BLCA	TPTE2	0.00166686	-0.39994	-0.0251464	7	401	0.0615401
BLCA	HDAC5	0.00166655	0.452071	-0.0339591	2	406	0.0615401
BLCA	ICAM3	0.00167161	-0.470219	-0.0272336	4	404	0.0615457
BLCA	LINGO1	0.00168575	-0.499915	-0.0269396	4	404	0.0618958
BLCA	BIN2	0.00169717	0.531274	-0.0343493	2	406	0.0619747
BLCA	ZNF41	0.00169717	0.531274	-0.0343493	2	406	0.0619747
BLCA	DNASE1L3	0.00171077	-0.45757	-0.0284211	3	405	0.0623011
BLCA	SUFU	0.0017233	0.438846	-0.0362343	4	404	0.0625868
BLCA	ZBTB4	0.00172985	-0.477914	-0.026039	5	403	0.0626365
BLCA	ACOX1	0.00173404	-0.547948	-0.026464	4	404	0.0626365
BLCA	STK32A	0.00174957	-0.409588	-0.0278339	4	404	0.0630268
BLCA	FAM65A	0.00178795	0.359173	-0.0364246	5	403	0.0641534
BLCA	DUSP2	0.00179044	-0.671326	-0.0284252	2	406	0.0641534
BLCA	TMEM119	0.00181176	0.204364	-0.0327389	2	406	0.0647438
BLCA	KRTAP13-4	0.00182308	-0.357043	-0.0299734	2	406	0.0649747
BLCA	UAP1	0.00186517	-0.416017	-0.0268069	5	403	0.066298
BLCA	GPR152	0.00189602	0.299585	-0.033208	2	406	0.0672157
BLCA	FGFR3	0.00190383	0.128666	-0.0560205	54	354	0.067314
BLCA	SLC12A2	0.00191122	-0.454007	-0.0273942	4	404	0.067397
BLCA	KIF1B	0.00195793	-0.357073	-0.0200108	14	394	0.0688624
BLCA	TRMT10C	0.00197021	-0.510147	-0.0268383	4	404	0.0689793
BLCA	NDC1	0.00197158	0.531802	-0.0343519	2	406	0.0689793
BLCA	C7orf60	0.00197708	-0.438031	-0.0285659	3	405	0.0689913
BLCA	ST6GAL1	0.00198398	-0.469898	-0.0272368	4	404	0.0690519
BLCA	RBM12B	0.00200221	0.46498	-0.036493	4	404	0.0695055
BLCA	ADCK5	0.00206716	-0.516938	-0.0255548	5	403	0.0715741
BLCA	KANSL3	0.00207355	-0.635069	-0.0271063	3	405	0.0716097
BLCA	ANKS1A	0.00208893	-0.358401	-0.022521	11	397	0.0718237
BLCA	GZF1	0.00209049	0.308978	-0.0349485	4	404	0.0718237
BLCA	HEXDC	0.00210314	-0.484051	-0.0270967	4	404	0.0720731
BLCA	2020-09-12	0.00215207	-0.508373	-0.0292279	2	406	0.073561
BLCA	FCN3	0.00216133	-0.422411	-0.0267276	5	403	0.0736893
BLCA	CD4	0.00216763	-0.384534	-0.0298379	2	406	0.0737158
BLCA	MMP19	0.00217431	-0.613067	-0.0272693	3	405	0.0737555
BLCA	AIP	0.00219058	-0.642206	-0.0285686	2	406	0.0741194
BLCA	ZSWIM5	0.00222049	0.28928	-0.0396384	10	398	0.0749417
BLCA	STK35	0.00227376	0.42916	-0.0338463	2	406	0.076546
BLCA	CEP78	0.00228221	0.46419	-0.0364852	4	404	0.0766374
BLCA	WNT2B	0.00231832	0.513463	-0.035614	3	405	0.0776551
BLCA	PHF6	0.00236669	-0.449947	-0.0253323	6	402	0.0786837
BLCA	C3orf62	0.00236405	-0.476597	-0.0260553	5	403	0.0786837
BLCA	SHH	0.00236427	0.533662	-0.0371731	4	404	0.0786837
BLCA	NOL7	0.0024224	-0.436368	-0.0295826	2	406	0.080336
BLCA	CYP4F8	0.00245966	-0.381426	-0.0289852	3	405	0.0811689
BLCA	SYCE2	0.0024583	-0.567229	-0.0276088	3	405	0.0811689
BLCA	ARHGEF35	0.00249021	0.165182	-0.0330341	3	405	0.0819747
BLCA	OR9G1	0.00250268	-0.397268	-0.0261186	6	402	0.0821827
BLCA	SULF2	0.00252086	0.308339	-0.03665	6	402	0.0825767
BLCA	SERPINB4	0.00253085	-0.458264	-0.028416	3	405	0.0827014
BLCA	PALB2	0.00257344	-0.347515	-0.0211787	13	395	0.0838878
BLCA	ERC1	0.00259056	0.371706	-0.0365801	5	403	0.0842404
BLCA	MYBBP1A	0.00260002	-0.462392	-0.0273111	4	404	0.0843429
BLCA	ZNF284	0.00262672	-0.374497	-0.0255905	7	401	0.0850028
BLCA	HAS1	0.00266367	-0.429297	-0.0286306	3	405	0.0857831
BLCA	PCOLCE	0.002659	0.508349	-0.0342364	2	406	0.0857831
BLCA	BMX	0.00268383	-0.372469	-0.0282015	4	404	0.0861714
BLCA	CA3	0.00268862	0.450472	-0.0339513	2	406	0.0861714
BLCA	OR13A1	0.00273771	-0.484599	-0.0282209	3	405	0.0875346
BLCA	ST8SIA4	0.002756	0.440254	-0.0339009	2	406	0.0879092
BLCA	CCDC144A	0.00276306	0.401167	-0.0391308	7	401	0.0879244
BLCA	RABEP1	0.00278599	-0.382296	-0.0289787	3	405	0.0884437
BLCA	GFRAL	0.00281438	-0.431784	-0.0266113	5	403	0.0891331
BLCA	PHF12	0.00283052	-0.408087	-0.0278488	4	404	0.0894323
BLCA	PSMB7	0.00285672	0.181842	-0.0331575	3	405	0.0900472
BLCA	CADM4	0.00287943	0.434257	-0.0350273	3	405	0.0905495
BLCA	KLHL3	0.00290773	0.498768	-0.0355051	3	405	0.0912248
BLCA	UBA7	0.00291919	0.508633	-0.0369252	4	404	0.09137
BLCA	MRPL11	0.00296213	-0.526047	-0.0291408	2	406	0.0924973
BLCA	TXNRD1	0.00302996	0.390919	-0.0368185	5	403	0.094395
BLCA	TAF11	0.00305703	0.230357	-0.0354861	6	402	0.0947152
BLCA	WNT5A	0.00305796	-0.669149	-0.0284359	2	406	0.0947152
BLCA	C11orf88	0.0030615	-0.334391	-0.0300849	2	406	0.0947152
BLCA	EZR	0.00314419	-0.260465	-0.0269989	8	400	0.0970489
BLCA	FRMPD1	0.00318626	0.261732	-0.0412298	13	395	0.0974471
BLCA	ACOX2	0.00318503	-0.327487	-0.0256584	8	400	0.0974471
BLCA	SDE2	0.00318178	0.463407	-0.0377179	5	403	0.0974471
BLCA	RNF2	0.0031737	0.304514	-0.0357465	5	403	0.0974471
BLCA	ACTA2	0.00325033	0.252542	-0.0365363	7	401	0.0991794
BLCA	SLC4A1AP	0.00330928	-0.390135	-0.0253175	7	401	0.100748
BLCA	SCML2	0.00334846	-0.549524	-0.02774	3	405	0.10171
BLCA	RPTOR	0.00336617	0.291798	-0.0413759	12	396	0.101785
BLCA	HADH	0.00336018	-0.565717	-0.02762	3	405	0.101785
BLCA	DCLRE1C	0.00350154	-0.402752	-0.0260367	6	402	0.105639
BLCA	ZNF496	0.00351425	0.462204	-0.0352343	3	405	0.105784
BLCA	RASGRF1	0.00353942	0.38338	-0.03777	6	402	0.106172
BLCA	NLRP6	0.00355098	0.37962	-0.0366783	5	403	0.106172
BLCA	ARPC4	0.00354391	-0.55551	-0.0263892	4	404	0.106172
BLCA	OCRL	0.00356409	-0.594694	-0.0274054	3	405	0.106326
BLCA	JPH3	0.0035747	-0.527966	-0.0266619	4	404	0.106405
BLCA	POU3F4	0.00359632	0.48896	-0.0367305	4	404	0.106811
BLCA	IGBP1	0.00367032	-0.492311	-0.029307	2	406	0.108767
BLCA	SGK3	0.00373069	-0.492219	-0.0281645	3	405	0.110311
BLCA	FTL	0.00375438	-0.439659	-0.0285538	3	405	0.110767
BLCA	GSPT2	0.00378055	0.283988	-0.0354918	5	403	0.111293
BLCA	HIP1R	0.00387125	-0.412587	-0.0249256	7	401	0.113463
BLCA	OPN5	0.00386885	0.379935	-0.0346249	3	405	0.113463
BLCA	WARS2	0.00392661	0.393713	-0.0336717	2	406	0.114834
BLCA	RDH10	0.0039476	0.490812	-0.0367488	4	404	0.115196
BLCA	RRM2B	0.00398739	0.331465	-0.033365	2	406	0.116103
BLCA	CLVS1	0.00412164	-0.584341	-0.0261037	4	404	0.119752
BLCA	THADA	0.00414824	-0.347666	-0.0236347	10	398	0.119899
BLCA	ABCA10	0.00415567	0.329103	-0.0378728	7	401	0.119899
BLCA	GJA10	0.00414372	-0.41185	-0.0278116	4	404	0.119899
BLCA	ZNF652	0.0041626	0.614831	-0.0363648	3	405	0.119899
BLCA	CLDN9	0.00425921	-0.581253	-0.0288689	2	406	0.122418
BLCA	CHFR	0.00434147	0.293228	-0.0389031	9	399	0.124515
BLCA	POGZ	0.0043511	-0.376854	-0.0272928	5	403	0.124523
BLCA	ZNF146	0.00436278	-0.573458	-0.0262115	4	404	0.124591
BLCA	LRRC47	0.00439338	0.408474	-0.0359336	4	404	0.125197
BLCA	SCPEP1	0.00445671	-0.415702	-0.0277734	4	404	0.126732
BLCA	SMOX	0.00451803	0.38601	-0.0367576	5	403	0.128203
BLCA	SEMA3F	0.00453612	0.397763	-0.0379847	6	402	0.128404
BLCA	FYN	0.00454434	0.338984	-0.0352455	4	404	0.128404
BLCA	VEGFB	0.00456583	-0.61552	-0.0272511	3	405	0.128739
BLCA	CASP9	0.00463314	0.500588	-0.0368456	4	404	0.130362
BLCA	TKTL1	0.00469468	-0.416085	-0.0248645	7	401	0.131816
BLCA	LRCH4	0.0047248	-0.464122	-0.027294	4	404	0.132384
BLCA	TMEM67	0.00474835	0.329183	-0.0425087	12	396	0.132765
BLCA	DPY19L1	0.00477286	-0.456053	-0.0273739	4	404	0.133172
BLCA	APOA2	0.00478934	-0.5196	-0.0279616	3	405	0.133268
BLCA	CELF6	0.00479627	-0.409676	-0.0297141	2	406	0.133268
BLCA	ELMO3	0.0049657	-0.455229	-0.0263204	5	403	0.13769
BLCA	ZNF804A	0.00499776	-0.246209	-0.0205131	20	388	0.137939
BLCA	BEST4	0.00500564	-0.357051	-0.0283541	4	404	0.137939
BLCA	TBX1	0.00499806	0.418358	-0.0349095	3	405	0.137939
BLCA	DTX1	0.00510593	-0.381321	-0.0298538	2	406	0.140413
BLCA	PPP2R2A	0.00512915	0.610234	-0.0347383	2	406	0.140762
BLCA	USP39	0.00518675	-0.439363	-0.0295678	2	406	0.142051
BLCA	ARMC10	0.00521602	-0.396034	-0.028877	3	405	0.142561
BLCA	TADA2B	0.00530025	0.489602	-0.0367368	4	404	0.144214
BLCA	ATIC	0.00530889	-0.381487	-0.0298529	2	406	0.144214
BLCA	TYSND1	0.00530889	-0.381487	-0.0298529	2	406	0.144214
BLCA	GPX7	0.00544458	-0.476689	-0.0282795	3	405	0.147004
BLCA	PRPSAP2	0.00542277	-0.486378	-0.0293362	2	406	0.147004
BLCA	IGHV3-30	0.0054351	0.566004	-0.0345204	2	406	0.147004
BLCA	STXBP4	0.00552394	-0.537974	-0.0278255	3	405	0.148846
BLCA	CAGE1	0.00562924	-0.377917	-0.0281475	4	404	0.151227
BLCA	SNCB	0.00563495	0.489419	-0.0354359	3	405	0.151227
BLCA	LAG3	0.00573075	-0.517672	-0.0291821	2	406	0.15349
BLCA	DPEP2	0.00574462	0.454489	-0.033971	2	406	0.153554
BLCA	MRPS35	0.00581315	0.377874	-0.0346096	3	405	0.155075
BLCA	C16orf46	0.00584773	0.50396	-0.036879	4	404	0.155378
BLCA	BVES	0.00584306	-0.533741	-0.0278569	3	405	0.155378
BLCA	DCC	0.00587078	-0.248293	-0.0168263	26	382	0.155635
BLCA	MEIS1	0.00589011	0.456962	-0.0364136	4	404	0.155635
BLCA	NTM	0.00589235	-0.606125	-0.0273207	3	405	0.155635
BLCA	IL17F	0.0059643	-0.326218	-0.0301252	2	406	0.157225
BLCA	CD82	0.00599537	-0.469822	-0.0283304	3	405	0.157733
BLCA	CENPB	0.00603451	0.318809	-0.0376931	7	401	0.157824
BLCA	SLC16A2	0.00602525	-0.369024	-0.0273899	5	403	0.157824
BLCA	B3GALNT2	0.00604607	-0.501989	-0.0292593	2	406	0.157824
BLCA	DHRS2	0.00604607	-0.501989	-0.0292593	2	406	0.157824
BLCA	SLC22A15	0.00611144	0.0263686	-0.0318621	2	406	0.159219
BLCA	SLC2A4RG	0.0062107	0.371194	-0.0335607	2	406	0.16149
BLCA	CEP76	0.00624936	-0.421418	-0.0257581	6	402	0.16218
BLCA	CCDC51	0.00632535	-0.487134	-0.0270662	4	404	0.163834
BLCA	C9orf64	0.00643825	0.347399	-0.0353289	4	404	0.166436
BLCA	GRPEL1	0.00647654	0.205459	-0.0333325	3	405	0.167102
BLCA	ABCG1	0.00652869	-0.417278	-0.0267913	5	403	0.1678
BLCA	GFRA3	0.00651837	-0.567579	-0.0289362	2	406	0.1678
BLCA	ARHGAP19	0.00654679	-0.332707	-0.0278405	5	403	0.167942
BLCA	GBA	0.00672097	0.500381	-0.0368435	4	404	0.171423
BLCA	OR2A1	0.00671635	-0.35996	-0.0291442	3	405	0.171423
BLCA	TMPRSS12	0.00671033	-0.501427	-0.0292621	2	406	0.171423
BLCA	LMO4	0.00673468	-0.56055	-0.0276583	3	405	0.171446
BLCA	ZC3H3	0.00677295	-0.564195	-0.0276313	3	405	0.171765
BLCA	PRR7	0.0067609	0.396318	-0.0336845	2	406	0.171765
BLCA	ANGPT1	0.00678991	-0.441967	-0.0275134	4	404	0.17187
BLCA	C16orf71	0.00684997	0.528041	-0.0371174	4	404	0.173062
BLCA	NPHS2	0.00687444	0.539513	-0.037231	4	404	0.173353
BLCA	C4orf29	0.00697613	0.463029	-0.0352404	3	405	0.175586
BLCA	ENPP1	0.00711578	-0.424295	-0.0257152	6	402	0.178764
BLCA	SLC7A3	0.00717489	0.482267	-0.0353829	3	405	0.178934
BLCA	OLFML3	0.0071761	0.378208	-0.0346121	3	405	0.178934
BLCA	NPEPL1	0.00716076	0.578363	-0.0360947	3	405	0.178934
BLCA	WDR27	0.0071743	0.324047	-0.0333285	2	406	0.178934
BLCA	MFRP	0.007293	0.277787	-0.0346396	4	404	0.18151
BLCA	REL	0.00744426	0.442441	-0.0374577	5	403	0.18493
BLCA	L2HGDH	0.00748697	-0.452028	-0.0274137	4	404	0.18496
BLCA	JAKMIP2	0.00746811	0.476053	-0.0366027	4	404	0.18496
BLCA	CENPP	0.00747985	-0.308091	-0.0295284	3	405	0.18496
BLCA	ZNF680	0.00751338	-0.462452	-0.0273105	4	404	0.18527
BLCA	ACTN3	0.00756148	-0.275489	-0.0279362	6	402	0.186113
BLCA	RAD1	0.00773989	0.196292	-0.0332645	3	405	0.190154
BLCA	TRAF3	0.00777669	-0.515931	-0.0279888	3	405	0.190707
BLCA	ADARB2	0.00792034	0.28546	-0.0371109	7	401	0.193661
BLCA	YIPF3	0.0079261	-0.305303	-0.0288665	4	404	0.193661
BLCA	PELI1	0.00795354	-0.597418	-0.0273852	3	405	0.193976
BLCA	ZNF586	0.00800821	0.468939	-0.0340422	2	406	0.1946
BLCA	TOB2	0.00800821	0.468939	-0.0340422	2	406	0.1946
BLCA	KMT2E	0.00830503	-0.280437	-0.0207566	17	391	0.201446
BLCA	AP1G2	0.0083981	0.385267	-0.0399135	8	400	0.203334
BLCA	LDLRAP1	0.00848588	0.535548	-0.0371917	4	404	0.205088
BLCA	C3orf56	0.00862665	-0.37486	-0.0281778	4	404	0.208114
BLCA	ZNF44	0.00868964	-0.322435	-0.0272355	6	402	0.209256
BLCA	STEAP2	0.00871617	-0.379751	-0.0281294	4	404	0.209517
BLCA	NR3C2	0.00879873	-0.476338	-0.0271731	4	404	0.211122
BLCA	HIST1H3F	0.00882034	-0.481865	-0.0271183	4	404	0.211261
BLCA	ATP1A2	0.00887615	-0.339646	-0.0238362	10	398	0.211839
BLCA	ZNF677	0.00886294	-0.504715	-0.0268921	4	404	0.211839
BLCA	LSS	0.00891817	-0.31791	-0.02585	8	400	0.212462
BLCA	CRLF1	0.009003	-0.487735	-0.0293295	2	406	0.213342
BLCA	HAPLN1	0.00899675	-0.39039	-0.0298091	2	406	0.213342
BLCA	POLE3	0.00899675	-0.39039	-0.0298091	2	406	0.213342
BLCA	RBM47	0.00907513	-0.326464	-0.023406	11	397	0.214456
BLCA	CTAGE15	0.00908454	-0.52388	-0.0279299	3	405	0.214456
BLCA	GATM	0.00909813	-0.461152	-0.0283946	3	405	0.214456
BLCA	ZNF610	0.00915754	-0.465908	-0.0283594	3	405	0.215476
BLCA	SPANXN2	0.0092374	0.269077	-0.0338037	3	405	0.216973
BLCA	ALDH3A1	0.00936593	0.362151	-0.0354749	4	404	0.219275
BLCA	B3GNT8	0.0093682	-0.539344	-0.0278154	3	405	0.219275
BLCA	MFSD8	0.00942052	0.363745	-0.0374769	6	402	0.220114
BLCA	CRYGB	0.00950762	-0.518519	-0.0279697	3	405	0.221761
BLCA	TP73	0.00953121	0.307158	-0.0340858	3	405	0.221925
BLCA	CMIP	0.00958426	0.369169	-0.0365487	5	403	0.221999
BLCA	ZNF397	0.00957958	-0.517893	-0.0267616	4	404	0.221999
BLCA	OR5M3	0.0095526	0.591973	-0.0346483	2	406	0.221999
BLCA	E4F1	0.00960224	-0.557734	-0.0289847	2	406	0.222031
BLCA	PFN1	0.00964799	0.432653	-0.0350154	3	405	0.222704
BLCA	GNB1L	0.00971606	0.313945	-0.0349976	4	404	0.223503
BLCA	MVB12A	0.00970024	0.398526	-0.0347626	3	405	0.223503
BLCA	EDN2	0.00979204	-0.470274	-0.028327	3	405	0.224864
BLCA	LAPTM4A	0.00988147	0.365353	-0.0355066	4	404	0.225538
BLCA	ODC1	0.00984582	-0.518918	-0.0267515	4	404	0.225538
BLCA	FYTTD1	0.00985809	0.427063	-0.034974	3	405	0.225538
BLCA	KRBA1	0.00988891	0.429929	-0.0349952	3	405	0.225538
BLCA	DNAH6	0.00994969	-0.314705	-0.022997	12	396	0.226152
BLCA	CYP2F1	0.00993874	0.402736	-0.0380589	6	402	0.226152
BLCA	HIST1H4E	0.0100655	-0.490302	-0.0270348	4	404	0.228008
BLCA	OR5H2	0.0100556	-0.569094	-0.027595	3	405	0.228008
BLCA	TRIM17	0.0101327	-0.504517	-0.0280734	3	405	0.228755
BLCA	MEIS3	0.010122	0.33603	-0.0333875	2	406	0.228755
BLCA	PCBP1	0.0103077	-0.381376	-0.0227877	10	398	0.230995
BLCA	XAB2	0.0103183	-0.364102	-0.0266136	6	402	0.230995
BLCA	ZNF3	0.0102929	0.493997	-0.0354698	3	405	0.230995
BLCA	CYHR1	0.0102984	-0.558288	-0.028982	2	406	0.230995
BLCA	PAPSS2	0.0103131	-0.498744	-0.0292753	2	406	0.230995
BLCA	SEMA3B	0.0103596	-0.532436	-0.0266176	4	404	0.231531
BLCA	DNAJB12	0.0104556	-0.429826	-0.0296148	2	406	0.233287
BLCA	TANC1	0.0104927	-0.297924	-0.0214107	15	393	0.233725
BLCA	SEC14L3	0.0105173	0.322895	-0.0350862	4	404	0.233883
BLCA	DRG1	0.0105818	-0.385337	-0.0280741	4	404	0.234926
BLCA	RIOK2	0.0107679	-0.280634	-0.0259588	9	399	0.238267
BLCA	MSLNL	0.0107549	-0.451094	-0.0253152	6	402	0.238267
BLCA	FAM83F	0.0107875	-0.280667	-0.0297315	3	405	0.238306
BLCA	ARHGEF2	0.0108738	0.251457	-0.035801	6	402	0.239509
BLCA	AGAP1	0.0108778	0.333039	-0.0351867	4	404	0.239509
BLCA	RSRC2	0.0109637	0.268275	-0.040663	12	396	0.240942
BLCA	GLP1R	0.010979	-0.437651	-0.0285687	3	405	0.240942
BLCA	LCA5	0.0110308	-0.2907	-0.0277091	6	402	0.241342
BLCA	MLNR	0.0110333	0.291906	-0.0339728	3	405	0.241342
BLCA	FAH	0.0110806	-0.660801	-0.028477	2	406	0.241981
BLCA	CHPF2	0.0111588	-0.407617	-0.0269111	5	403	0.242294
BLCA	SELE	0.0112219	-0.248264	-0.0288882	5	403	0.242294
BLCA	GSS	0.011212	-0.516971	-0.0267707	4	404	0.242294
BLCA	CSTF2	0.0111877	-0.357273	-0.0283519	4	404	0.242294
BLCA	PGF	0.0111576	-0.329265	-0.0301102	2	406	0.242294
BLCA	ALS2CL	0.0111315	-0.571507	-0.0289169	2	406	0.242294
BLCA	HS3ST4	0.0111928	0.326596	-0.033341	2	406	0.242294
BLCA	EDC3	0.0114481	-0.460927	-0.0273256	4	404	0.245986
BLCA	WDR24	0.0114145	-0.596778	-0.02739	3	405	0.245986
BLCA	SRSF8	0.0114406	-0.504509	-0.0280734	3	405	0.245986
BLCA	POLG	0.0114908	-0.361472	-0.0249787	8	400	0.24634
BLCA	KATNB1	0.0115044	-0.512041	-0.0268196	4	404	0.24634
BLCA	ARL13B	0.0115198	-0.623219	-0.0271941	3	405	0.24634
BLCA	REM2	0.011543	0.486916	-0.0341308	2	406	0.246441
BLCA	C16orf58	0.0116258	0.287402	-0.0339394	3	405	0.247814
BLCA	B4GALT3	0.0117339	-0.500041	-0.0269384	4	404	0.249719
BLCA	ALG1L2	0.0118794	0.464982	-0.0352548	3	405	0.252414
BLCA	LDHAL6A	0.0119302	0.536947	-0.0343772	2	406	0.253091
BLCA	CEACAM1	0.0120285	-0.421483	-0.0286884	3	405	0.254771
BLCA	DISP1	0.0120611	0.3583	-0.0413725	10	398	0.254995
BLCA	OR10G7	0.0120772	-0.439489	-0.0285551	3	405	0.254995
BLCA	FOXN2	0.0121978	0.35864	-0.036418	5	403	0.257134
BLCA	NIPSNAP3B	0.0122421	-0.534437	-0.0290995	2	406	0.257662
BLCA	NT5C3A	0.0123608	-0.519357	-0.0279634	3	405	0.259751
BLCA	LSR	0.0124868	0.471233	-0.0365549	4	404	0.261988
BLCA	JRKL	0.0125721	-0.397064	-0.0261216	6	402	0.262951
BLCA	RNF39	0.0125612	0.31364	-0.0358597	5	403	0.262951
BLCA	ADPGK	0.012606	-0.552735	-0.0277162	3	405	0.263249
BLCA	CADM2	0.0126774	0.240671	-0.03912	11	397	0.263505
BLCA	TLR2	0.0126749	0.576181	-0.0360785	3	405	0.263505
BLCA	ZNF628	0.0126477	-0.42681	-0.028649	3	405	0.263505
BLCA	BNIP1	0.0127084	0.387337	-0.0336402	2	406	0.263739
BLCA	KIFC3	0.0127786	-0.491587	-0.0281691	3	405	0.264375
BLCA	GJA1	0.0127643	-0.435374	-0.0295875	2	406	0.264375
BLCA	ADAM19	0.0128334	0.402118	-0.0369575	5	403	0.264689
BLCA	CLRN1	0.0128285	0.222756	-0.0334606	3	405	0.264689
BLCA	MAGIX	0.0128663	0.419557	-0.033799	2	406	0.264958
BLCA	CTNNA3	0.0128931	-0.367601	-0.0257109	7	401	0.265102
BLCA	LOXL1	0.0129376	-0.368155	-0.0299186	2	406	0.265609
BLCA	POLR2A	0.013061	-0.357738	-0.0233816	10	398	0.266505
BLCA	ZNF429	0.0130322	-0.313029	-0.0259476	8	400	0.266505
BLCA	EGR3	0.0130373	-0.489478	-0.0281848	3	405	0.266505
BLCA	TIMMDC1	0.0130601	0.460244	-0.0339994	2	406	0.266505
BLCA	SPATA16	0.013153	0.497586	-0.0354964	3	405	0.267973
BLCA	GMFB	0.0131936	0.450136	-0.0363461	4	404	0.267983
BLCA	PAF1	0.0131819	-0.499792	-0.0269408	4	404	0.267983
BLCA	ZNF317	0.0132403	-0.421977	-0.0277113	4	404	0.268524
BLCA	RPL3L	0.0132684	-0.392899	-0.0297967	2	406	0.268685
BLCA	CCDC106	0.0133019	0.247691	-0.0336453	3	405	0.268956
BLCA	ZNF510	0.0133677	-0.392862	-0.0261843	6	402	0.269877
BLCA	HCCS	0.0134208	-0.436149	-0.0285798	3	405	0.270542
BLCA	LRP6	0.0134448	0.232001	-0.0416368	15	393	0.270618
BLCA	DCP1A	0.0134906	0.513978	-0.0369782	4	404	0.271131
BLCA	CCRL2	0.0135151	0.357293	-0.0344571	3	405	0.271214
BLCA	CEP70	0.01358	0.329179	-0.0351485	4	404	0.271739
BLCA	ARL14	0.0135819	-0.386743	-0.029827	2	406	0.271739
BLCA	KIAA1024	0.013759	-0.401676	-0.0251161	7	401	0.274713
BLCA	GFPT1	0.0138333	-0.324585	-0.0279413	5	403	0.274713
BLCA	MAEL	0.0138159	-0.482507	-0.027112	4	404	0.274713
BLCA	TSGA13	0.0137732	0.388311	-0.0346869	3	405	0.274713
BLCA	LZTS2	0.0138064	-0.401318	-0.0288378	3	405	0.274713
BLCA	TOR1B	0.0138637	0.376351	-0.0335861	2	406	0.274908
BLCA	DVL3	0.0138973	-0.595476	-0.0287988	2	406	0.275167
BLCA	EPHA8	0.0139637	-0.326179	-0.0241746	10	398	0.275611
BLCA	KRT80	0.0139816	-0.274278	-0.0297788	3	405	0.275611
BLCA	TPD52	0.0139685	-0.612794	-0.0287135	2	406	0.275611
BLCA	ATG5	0.0140755	-0.47298	-0.028307	3	405	0.276661
BLCA	GSTM5	0.0140763	0.296651	-0.0331935	2	406	0.276661
BLCA	LMTK3	0.0141341	-0.408401	-0.0240401	8	400	0.277219
BLCA	DIXDC1	0.0141461	0.560507	-0.0359624	3	405	0.277219
BLCA	ATG7	0.0142161	0.55535	-0.0344679	2	406	0.278182
BLCA	ANKRD44	0.014266	0.50689	-0.036908	4	404	0.278749
BLCA	LRP2	0.014293	-0.201094	-0.0146706	37	371	0.278871
BLCA	TRIM67	0.0143522	0.422296	-0.0349387	3	405	0.279211
BLCA	PROL1	0.0143523	0.403817	-0.0348018	3	405	0.279211
BLCA	NCOA4	0.0143903	-0.340763	-0.0277406	5	403	0.279544
BLCA	TMOD4	0.014483	-0.550986	-0.0277292	3	405	0.280937
BLCA	KLF5	0.0147578	-0.293989	-0.0222523	14	394	0.284614
BLCA	RALGPS1	0.0147162	-0.425874	-0.0276727	4	404	0.284614
BLCA	SFPQ	0.0147564	0.450445	-0.0363491	4	404	0.284614
BLCA	CST9L	0.0147155	-0.387343	-0.0298241	2	406	0.284614
BLCA	APPL2	0.0148714	0.161513	-0.0339723	5	403	0.284751
BLCA	PCYOX1L	0.0148287	0.528539	-0.0357256	3	405	0.284751
BLCA	C1orf52	0.0148143	-0.581705	-0.0275016	3	405	0.284751
BLCA	CDKN2B	0.0148579	-0.660862	-0.0284767	2	406	0.284751
BLCA	KIR3DL3	0.0148342	0.558058	-0.0344812	2	406	0.284751
BLCA	CACNB3	0.0149023	0.38866	-0.0336468	2	406	0.284934
BLCA	SLC5A11	0.0149873	-0.42827	-0.027649	4	404	0.28615
BLCA	LPAR1	0.0150899	0.236532	-0.0335626	3	405	0.287698
BLCA	DCHS1	0.0151757	0.205776	-0.0406359	15	393	0.288923
BLCA	FBXW2	0.0152152	-0.453012	-0.0284549	3	405	0.289262
BLCA	CNKSR1	0.015316	-0.383262	-0.0280946	4	404	0.289942
BLCA	NPSR1	0.015316	-0.37841	-0.0281426	4	404	0.289942
BLCA	BMP15	0.0153122	-0.47023	-0.0272335	4	404	0.289942
BLCA	UBTF	0.0153748	-0.275443	-0.0266993	8	400	0.290642
BLCA	BCO1	0.0154171	0.396771	-0.0347496	3	405	0.291031
BLCA	RAI2	0.015475	-0.523431	-0.0279333	3	405	0.291711
BLCA	FCRL3	0.0156049	-0.486901	-0.0259274	5	403	0.293746
BLCA	SLC39A12	0.0156328	-0.331946	-0.0240297	10	398	0.293857
BLCA	GNAQ	0.0156551	0.403809	-0.0348017	3	405	0.293864
BLCA	ANKRD40	0.0157159	0.363915	-0.0364835	5	403	0.294591
BLCA	NLGN4Y	0.0158353	0.481395	-0.0366556	4	404	0.296414
BLCA	SPDYE5	0.0158989	-0.496815	-0.0281304	3	405	0.296807
BLCA	PAICS	0.0159007	-0.320047	-0.0294398	3	405	0.296807
BLCA	LRIG1	0.0160955	0.312804	-0.0393446	9	399	0.300022
BLCA	TEKT2	0.0161501	-0.517727	-0.0279755	3	405	0.300259
BLCA	OSTM1	0.0161531	-0.35979	-0.0291454	3	405	0.300259
BLCA	G6PD	0.0162938	-0.36985	-0.0299103	2	406	0.302454
BLCA	FBXO34	0.0164951	0.242656	-0.0398867	12	396	0.304758
BLCA	ZIK1	0.0165091	-0.339395	-0.0254203	8	400	0.304758
BLCA	NCAPD3	0.0164559	0.258544	-0.0366411	7	401	0.304758
BLCA	MBD3	0.016475	-0.656575	-0.0284978	2	406	0.304758
BLCA	PCDHGB4	0.0165641	-0.318472	-0.0243682	10	398	0.304931
BLCA	PRMT9	0.0165589	-0.527453	-0.0279035	3	405	0.304931
BLCA	DEPDC4	0.0166534	0.488624	-0.0367271	4	404	0.305313
BLCA	CYB5RL	0.0166454	0.486504	-0.0341288	2	406	0.305313
BLCA	PROM2	0.0166454	0.486504	-0.0341288	2	406	0.305313
BLCA	TENM2	0.0170668	-0.262708	-0.0184034	22	386	0.305854
BLCA	STAB2	0.0168144	-0.313923	-0.0222842	13	395	0.305854
BLCA	ZNF394	0.0171153	-0.312515	-0.0237924	11	397	0.305854
BLCA	TMEM132A	0.0167669	0.311614	-0.0401995	10	398	0.305854
BLCA	CDC42BPB	0.0171118	-0.314908	-0.0251857	9	399	0.305854
BLCA	NUP107	0.0169705	-0.344862	-0.02451	9	399	0.305854
BLCA	DNAAF2	0.0169097	-0.340757	-0.025393	8	400	0.305854
BLCA	KRT75	0.0171177	-0.344378	-0.026908	6	402	0.305854
BLCA	KDM6B	0.0169903	0.315118	-0.0367512	6	402	0.305854
BLCA	HZGJ	0.0167353	-0.405199	-0.0278774	4	404	0.305854
BLCA	NUDC	0.0169358	-0.466904	-0.028352	3	405	0.305854
BLCA	OR1S1	0.0169358	-0.466904	-0.028352	3	405	0.305854
BLCA	TXNDC15	0.0170957	-0.508212	-0.028046	3	405	0.305854
BLCA	PBX4	0.0171057	-0.470618	-0.0283245	3	405	0.305854
BLCA	TEF	0.0169679	-0.448019	-0.0284919	3	405	0.305854
BLCA	TECTB	0.0168986	-0.496046	-0.0281361	3	405	0.305854
BLCA	NR1H4	0.0170271	-0.532341	-0.0278673	3	405	0.305854
BLCA	TRIM5	0.0168402	-0.5087	-0.0280424	3	405	0.305854
BLCA	KIAA0141	0.0168443	0.557348	-0.0344777	2	406	0.305854
BLCA	MYEF2	0.0172078	-0.46428	-0.0283714	3	405	0.307052
BLCA	MIPOL1	0.0172396	-0.392548	-0.022507	10	398	0.307209
BLCA	TRAM1	0.0172955	-0.350834	-0.0292118	3	405	0.307795
BLCA	PPFIA2	0.0173824	-0.309475	-0.0224306	13	395	0.308931
BLCA	CHST4	0.0174842	0.425634	-0.0361035	4	404	0.310327
BLCA	UBN2	0.0175648	0.267319	-0.0390866	10	398	0.310765
BLCA	MEP1B	0.0175786	0.386957	-0.0367694	5	403	0.310765
BLCA	NCK1	0.0176019	0.318549	-0.0333014	2	406	0.310765
BLCA	GALE	0.0175987	0.398408	-0.0336948	2	406	0.310765
BLCA	FSCN1	0.0177222	0.241784	-0.0349682	5	403	0.311655
BLCA	TMEM63B	0.0176924	0.380812	-0.0356597	4	404	0.311655
BLCA	SOWAHB	0.0177002	-0.499007	-0.0281142	3	405	0.311655
BLCA	HAPLN2	0.0177672	0.451086	-0.0351519	3	405	0.312035
BLCA	SLC4A9	0.0178415	0.367692	-0.0355298	4	404	0.312929
BLCA	OR2F1	0.0178719	-0.548268	-0.0290314	2	406	0.313051
BLCA	SPTBN2	0.0178988	-0.323144	-0.0227413	12	396	0.313111
BLCA	TEX13A	0.0179535	0.560413	-0.0344928	2	406	0.313658
BLCA	FABP1	0.0181934	-0.39546	-0.0297841	2	406	0.317434
BLCA	MAP3K12	0.0182415	-0.415435	-0.0238995	8	400	0.317445
BLCA	OR4X2	0.0182253	-0.360434	-0.0266683	6	402	0.317445
BLCA	AAR2	0.0183677	-0.495782	-0.0269805	4	404	0.319225
BLCA	PTPN13	0.0183917	0.211699	-0.0428047	18	390	0.319227
BLCA	KLHL5	0.0184498	0.25288	-0.0351059	5	403	0.319293
BLCA	TMCC3	0.0184672	-0.434053	-0.0275917	4	404	0.319293
BLCA	POU3F1	0.0184272	0.424385	-0.0349541	3	405	0.319293
BLCA	SLAMF9	0.0185034	-0.544782	-0.0277751	3	405	0.319506
BLCA	BRD9	0.0185428	-0.473463	-0.0283034	3	405	0.319773
BLCA	COPZ2	0.0186252	-0.624883	-0.0271818	3	405	0.320781
BLCA	IMPACT	0.018766	-0.334432	-0.0285781	4	404	0.32196
BLCA	SGCZ	0.0187619	-0.654897	-0.0285061	2	406	0.32196
BLCA	SENP3	0.0187619	-0.654897	-0.0285061	2	406	0.32196
BLCA	METTL18	0.0188451	-0.483554	-0.0271016	4	404	0.322491
BLCA	PLBD1	0.018827	-0.407134	-0.0297266	2	406	0.322491
BLCA	PSMB9	0.0189138	0.157362	-0.0325074	2	406	0.323252
BLCA	EP300	0.0189671	0.0939882	-0.0503229	53	355	0.323748
BLCA	MCHR1	0.0190282	0.244364	-0.0343087	4	404	0.324378
BLCA	RYR2	0.0192984	0.0731281	-0.0528882	69	339	0.327688
BLCA	SCN11A	0.0192745	-0.292076	-0.0257007	9	399	0.327688
BLCA	SH3GL3	0.0192652	-0.47006	-0.0283286	3	405	0.327688
BLCA	GPR171	0.0193205	0.489615	-0.0354373	3	405	0.327688
BLCA	TMEM74	0.0194085	0.410289	-0.0359515	4	404	0.328532
BLCA	GH1	0.0194194	0.202393	-0.0327292	2	406	0.328532
BLCA	KPNA2	0.019496	-0.34915	-0.0276365	5	403	0.329412
BLCA	LRRC43	0.019561	-0.395451	-0.0261457	6	402	0.329494
BLCA	POLG2	0.0195593	0.300594	-0.0356979	5	403	0.329494
BLCA	NTS	0.0195748	-0.593926	-0.0274111	3	405	0.329494
BLCA	GALNT15	0.0196434	-0.366487	-0.0231618	10	398	0.330006
BLCA	CHST15	0.0196905	-0.43184	-0.0256025	6	402	0.330006
BLCA	ADK	0.019755	-0.474096	-0.0282987	3	405	0.330006
BLCA	APBB3	0.0196923	0.368646	-0.0345412	3	405	0.330006
BLCA	PPP6C	0.0197599	-0.505121	-0.0280689	3	405	0.330006
BLCA	NDUFV2	0.0197781	0.328262	-0.0342421	3	405	0.330006
BLCA	UGT2B7	0.0197458	-0.481286	-0.0293613	2	406	0.330006
BLCA	HSPG2	0.0200304	-0.218586	-0.0198885	24	384	0.331506
BLCA	TMF1	0.0200416	-0.340355	-0.0246117	9	399	0.331506
BLCA	LRRN4	0.0199839	0.222878	-0.034096	4	404	0.331506
BLCA	THNSL2	0.0200273	-0.608591	-0.0287342	2	406	0.331506
BLCA	USP5	0.0200065	-0.40659	-0.0297293	2	406	0.331506
BLCA	TUBA1C	0.0198936	-0.594112	-0.0288055	2	406	0.331506
BLCA	POLDIP2	0.0199678	-0.568839	-0.02893	2	406	0.331506
BLCA	RNF149	0.0201092	-0.520499	-0.027955	3	405	0.332212
BLCA	PRSS58	0.0201774	0.484482	-0.0353993	3	405	0.332928
BLCA	CFHR1	0.0202379	0.425404	-0.0349617	3	405	0.333514
BLCA	B4GALNT2	0.0203048	0.259067	-0.0359146	6	402	0.334204
BLCA	BSX	0.0204049	-0.452581	-0.0274083	4	404	0.335439
BLCA	ZPBP	0.0204832	-0.373855	-0.02733	5	403	0.3359
BLCA	RNF208	0.0204669	-0.370703	-0.0299061	2	406	0.3359
BLCA	RMND1	0.0209392	-0.38129	-0.0272378	5	403	0.342956
BLCA	UGGT1	0.0210704	0.211463	-0.0389415	12	396	0.344235
BLCA	FAM110B	0.021059	0.354028	-0.0353945	4	404	0.344235
BLCA	LRIT2	0.0210946	0.383699	-0.0346528	3	405	0.344235
BLCA	KIR3DX1	0.0211352	0.317013	-0.0332938	2	406	0.344478
BLCA	CACNA1H	0.0212623	-0.354494	-0.0242928	9	399	0.346128
BLCA	LNX2	0.0214005	-0.481399	-0.0282446	3	405	0.347954
BLCA	PCDHA4	0.0216363	-0.441838	-0.024415	7	401	0.3506
BLCA	PRRG4	0.0216173	-0.481204	-0.0282461	3	405	0.3506
BLCA	GRAP2	0.021642	-0.426014	-0.0286549	3	405	0.3506
BLCA	CASC3	0.021682	-0.364774	-0.0291085	3	405	0.350824
BLCA	ZNF627	0.021729	-0.435941	-0.0285813	3	405	0.351159
BLCA	PNMAL2	0.0217779	-0.293745	-0.0270001	7	401	0.351524
BLCA	STRBP	0.0218071	-0.46275	-0.0273076	4	404	0.351571
BLCA	CALU	0.0218627	-0.483583	-0.02935	2	406	0.352043
BLCA	MYH13	0.0222526	-0.262058	-0.020939	18	390	0.352795
BLCA	PCDH11X	0.0221203	0.207465	-0.0400705	14	394	0.352795
BLCA	NINL	0.0222247	-0.267108	-0.0232075	14	394	0.352795
BLCA	CLASP1	0.0219648	-0.298688	-0.0227856	13	395	0.352795
BLCA	CAMK2B	0.0221558	0.284281	-0.0347039	4	404	0.352795
BLCA	EEF1G	0.0220779	-0.355887	-0.0291743	3	405	0.352795
BLCA	DHRSX	0.0222073	-0.498318	-0.0281193	3	405	0.352795
BLCA	COX7B2	0.0220288	-0.537372	-0.02783	3	405	0.352795
BLCA	HBG1	0.0219836	-0.397301	-0.029775	2	406	0.352795
BLCA	TRAF7	0.0222426	0.437392	-0.0338868	2	406	0.352795
BLCA	CLEC6A	0.0221241	0.514009	-0.0342642	2	406	0.352795
BLCA	CHMP4C	0.0220945	0.596642	-0.0346713	2	406	0.352795
BLCA	COQ9	0.0220945	0.596642	-0.0346713	2	406	0.352795
BLCA	MLLT1	0.022299	-0.58202	-0.0274993	3	405	0.353111
BLCA	OAS2	0.0224113	-0.339452	-0.0246321	9	399	0.354471
BLCA	GRIN3B	0.022438	-0.372706	-0.0298962	2	406	0.354472
BLCA	CNNM3	0.0225699	0.202189	-0.0338911	4	404	0.35611
BLCA	MRGPRD	0.0225949	-0.412815	-0.0287526	3	405	0.35611
BLCA	SHMT1	0.022679	0.443418	-0.0350951	3	405	0.357013
BLCA	IL6ST	0.0227265	0.317168	-0.0385515	8	400	0.35734
BLCA	RBM46	0.0228341	0.423807	-0.0360854	4	404	0.358611
BLCA	CPB2	0.0229076	0.288577	-0.0355488	5	403	0.359343
BLCA	PDLIM3	0.0229428	-0.374205	-0.0290386	3	405	0.359473
BLCA	SFMBT1	0.0229807	-0.582378	-0.0274966	3	405	0.359645
BLCA	RBM26	0.0231288	-0.228047	-0.0230344	17	391	0.360108
BLCA	ZNF440	0.0231732	-0.357316	-0.0258904	7	401	0.360108
BLCA	PIK3CD	0.0231884	-0.297108	-0.0276135	6	402	0.360108
BLCA	SLC24A5	0.0231408	0.310701	-0.034112	3	405	0.360108
BLCA	NOSIP	0.0231989	0.631745	-0.0348442	2	406	0.360108
BLCA	LYPLA2	0.0231014	0.469834	-0.0340466	2	406	0.360108
BLCA	COPS8	0.0231014	0.469834	-0.0340466	2	406	0.360108
BLCA	ISYNA1	0.0232318	-0.372067	-0.0298993	2	406	0.360201
BLCA	IPO9	0.0233114	0.250808	-0.0379462	9	399	0.361016
BLCA	ARRB1	0.0233389	0.364862	-0.0355018	4	404	0.361023
BLCA	PTPRB	0.0235608	-0.277556	-0.0221881	15	393	0.364035
BLCA	ADAMTS1	0.023631	0.38169	-0.0336124	2	406	0.364697
BLCA	LRRC1	0.0237758	-0.490786	-0.0281751	3	405	0.366509
BLCA	PHF8	0.0238248	-0.40235	-0.0269765	5	403	0.366587
BLCA	ZNF226	0.0238357	0.396902	-0.035819	4	404	0.366587
BLCA	ZNF425	0.0238961	-0.292814	-0.025684	9	399	0.366948
BLCA	ACTN1	0.023969	-0.375232	-0.0247035	8	400	0.366948
BLCA	NFIA	0.0239181	-0.363902	-0.0282863	4	404	0.366948
BLCA	WISP1	0.0239571	-0.555288	-0.0276973	3	405	0.366948
BLCA	CHD2	0.0240927	0.218893	-0.0411366	15	393	0.367763
BLCA	NFS1	0.0241323	0.353692	-0.0353912	4	404	0.367763
BLCA	L3MBTL4	0.0241309	0.172388	-0.0330875	3	405	0.367763
BLCA	SIPA1	0.0241274	0.262417	-0.0337544	3	405	0.367763
BLCA	NELL2	0.0242257	0.242952	-0.0384743	10	398	0.368765
BLCA	HIST1H1E	0.0243247	-0.425091	-0.0266943	5	403	0.369237
BLCA	ODF3L1	0.0243395	-0.502741	-0.0280865	3	405	0.369237
BLCA	RPRD1A	0.024308	0.407199	-0.0337381	2	406	0.369237
BLCA	LAMB1	0.0244406	-0.283613	-0.0239392	12	396	0.369944
BLCA	PIFO	0.0244415	0.551507	-0.034449	2	406	0.369944
BLCA	ANGPTL4	0.0246118	0.347429	-0.0362789	5	403	0.3721
BLCA	KCNJ3	0.0247377	0.401854	-0.035868	4	404	0.373581
BLCA	INSIG2	0.0248406	-0.405617	-0.028806	3	405	0.374376
BLCA	PLXDC1	0.0248463	-0.250827	-0.0304966	2	406	0.374376
BLCA	PLSCR2	0.0249248	-0.519703	-0.0279609	3	405	0.375135
BLCA	KANK1	0.0249591	-0.319534	-0.0258175	8	400	0.375228
BLCA	FANCI	0.025034	-0.317531	-0.0229113	12	396	0.375932
BLCA	VIT	0.0251054	-0.29213	-0.0230015	13	395	0.376581
BLCA	ACTR2	0.0252515	-0.478434	-0.0293754	2	406	0.377924
BLCA	CCDC68	0.0252352	0.45575	-0.0339773	2	406	0.377924
BLCA	HCN3	0.0253509	0.358279	-0.0354366	4	404	0.378248
BLCA	UBBP4	0.0254095	0.263208	-0.0337602	3	405	0.378248
BLCA	LASP1	0.0254411	-0.480657	-0.0282501	3	405	0.378248
BLCA	SMARCA5	0.0253604	0.546675	-0.03586	3	405	0.378248
BLCA	FIBCD1	0.0253288	-0.430846	-0.0286191	3	405	0.378248
BLCA	ZNF385A	0.025443	0.407816	-0.0337411	2	406	0.378248
BLCA	FBLIM1	0.0254779	0.370615	-0.0335579	2	406	0.378346
BLCA	NT5C2	0.0255229	0.599246	-0.0346841	2	406	0.378594
BLCA	DDX52	0.0257029	0.310983	-0.0384278	8	400	0.378691
BLCA	SAE1	0.0257844	-0.318896	-0.0280119	5	403	0.378691
BLCA	CYP24A1	0.02573	-0.318571	-0.0287351	4	404	0.378691
BLCA	TRMT13	0.0256856	0.253432	-0.0336878	3	405	0.378691
BLCA	PAPD4	0.0257259	0.308356	-0.0340947	3	405	0.378691
BLCA	INSM2	0.0257401	0.398142	-0.0347597	3	405	0.378691
BLCA	TRAPPC4	0.0257037	-0.47669	-0.0282795	3	405	0.378691
BLCA	BSCL2	0.0255843	0.470467	-0.0352955	3	405	0.378691
BLCA	PAIP2B	0.0257736	0.468326	-0.0340392	2	406	0.378691
BLCA	POTEE	0.0259088	-0.32408	-0.0279476	5	403	0.379268
BLCA	EPN2	0.0258939	-0.451652	-0.0274175	4	404	0.379268
BLCA	PRKCE	0.0258887	0.27165	-0.0345789	4	404	0.379268
BLCA	SUPT7L	0.0259765	-0.333891	-0.0285834	4	404	0.379427
BLCA	FXR1	0.0259571	-0.451203	-0.0284683	3	405	0.379427
BLCA	LSM14B	0.0260556	-0.414491	-0.0258615	6	402	0.380167
BLCA	SLC34A1	0.0263779	0.284491	-0.034706	4	404	0.38445
BLCA	OVCH2	0.0264543	0.342283	-0.0334183	2	406	0.385143
BLCA	MPHOSPH8	0.0265593	0.171995	-0.0366915	10	398	0.386251
BLCA	MORC4	0.0266246	0.306173	-0.0366177	6	402	0.386652
BLCA	CLEC9A	0.0266593	-0.545713	-0.0277682	3	405	0.386652
BLCA	PTPMT1	0.0266737	0.320657	-0.0333118	2	406	0.386652
BLCA	NLRP2	0.0267348	-0.257916	-0.0253053	11	397	0.3867
BLCA	ARHGAP12	0.0267338	-0.339916	-0.0254098	8	400	0.3867
BLCA	ARHGAP32	0.0269268	-0.233069	-0.0206429	21	387	0.388569
BLCA	PON3	0.0269803	0.477005	-0.0353439	3	405	0.388569
BLCA	NIPSNAP3A	0.0269404	-0.492694	-0.0281609	3	405	0.388569
BLCA	MSL1	0.0269649	-0.509106	-0.0292243	2	406	0.388569
BLCA	WFDC3	0.0270525	-0.556063	-0.0276915	3	405	0.389189
BLCA	SPATA21	0.027168	-0.489659	-0.0293201	2	406	0.39043
BLCA	TMEM159	0.027219	0.314543	-0.0332817	2	406	0.390743
BLCA	PCBP3	0.027252	-0.389182	-0.0289277	3	405	0.390797
BLCA	NOTCH3	0.0274129	0.211284	-0.0402062	14	394	0.391424
BLCA	ATXN7L2	0.0273314	-0.36528	-0.0274364	5	403	0.391424
BLCA	KRT25	0.0273988	-0.450599	-0.0284728	3	405	0.391424
BLCA	CYP4F3	0.0273562	0.547263	-0.0358643	3	405	0.391424
BLCA	ZNF266	0.0276105	-0.547919	-0.0277519	3	405	0.393637
BLCA	TM6SF2	0.0276267	-0.488944	-0.0293236	2	406	0.393637
BLCA	OR56B4	0.0276649	0.370402	-0.036564	5	403	0.393761
BLCA	DYNC1I1	0.027863	-0.489545	-0.0281843	3	405	0.396158
BLCA	HNRNPF	0.0280287	-0.492113	-0.0281653	3	405	0.396406
BLCA	TDRKH	0.0279989	0.46652	-0.0352662	3	405	0.396406
BLCA	PASK	0.0280057	-0.488752	-0.0293245	2	406	0.396406
BLCA	LRRC34	0.0279736	-0.400092	-0.0297613	2	406	0.396406
BLCA	GZMK	0.0279736	-0.400092	-0.0297613	2	406	0.396406
BLCA	MAP4K4	0.0281092	-0.361153	-0.0258234	7	401	0.397125
BLCA	METTL12	0.0281538	0.365614	-0.0375048	6	402	0.397334
BLCA	CLTC	0.0282323	0.192101	-0.0413017	17	391	0.398022
BLCA	SIGLEC5	0.0284326	0.263019	-0.0344934	4	404	0.400002
BLCA	TSPAN7	0.0284084	0.548831	-0.0344358	2	406	0.400002
BLCA	DCLK1	0.0285624	-0.318907	-0.02583	8	400	0.401405
BLCA	BMF	0.0286182	-0.540038	-0.0278103	3	405	0.401767
BLCA	FAM63B	0.0287809	-0.379743	-0.0272569	5	403	0.403205
BLCA	ZMAT4	0.0287512	-0.483789	-0.0282269	3	405	0.403205
BLCA	KDM4A	0.0289178	0.319315	-0.0377019	7	401	0.404275
BLCA	PER2	0.0289173	-0.443413	-0.026467	5	403	0.404275
BLCA	ADAM17	0.0290136	0.254417	-0.0372965	8	400	0.404622
BLCA	ZNF514	0.0290157	-0.436389	-0.0265541	5	403	0.404622
BLCA	TTLL10	0.0290335	0.278623	-0.0331047	2	406	0.404622
BLCA	INPPL1	0.0291824	-0.300658	-0.0255071	9	399	0.405874
BLCA	ADGRE1	0.029184	-0.362347	-0.0274728	5	403	0.405874
BLCA	SLC10A6	0.0292471	-0.400674	-0.0297584	2	406	0.406329
BLCA	SP110	0.029324	-0.404686	-0.0288129	3	405	0.406551
BLCA	IRF1	0.0293219	0.359134	-0.0335013	2	406	0.406551
BLCA	PHKA1	0.0294401	0.187534	-0.0387879	13	395	0.407737
BLCA	IL11RA	0.0294939	0.378972	-0.033599	2	406	0.408061
BLCA	CENPJ	0.0295634	0.222917	-0.0379709	10	398	0.408177
BLCA	MATN3	0.0295529	-0.507698	-0.0280498	3	405	0.408177
BLCA	ZNF493	0.029674	0.28911	-0.0388102	9	399	0.409032
BLCA	ZBTB11	0.0296865	-0.367335	-0.0248615	8	400	0.409032
BLCA	CSE1L	0.0297637	-0.285642	-0.0258458	9	399	0.40925
BLCA	FBXL17	0.0297426	0.392654	-0.0347191	3	405	0.40925
BLCA	RELN	0.0299566	-0.19448	-0.0181814	31	377	0.41148
BLCA	FAIM3	0.0304406	0.37914	-0.034619	3	405	0.416848
BLCA	FAM131A	0.030441	-0.584846	-0.0288512	2	406	0.416848
BLCA	CDO1	0.0303788	-0.557512	-0.0289858	2	406	0.416848
BLCA	KRT76	0.0304812	0.391395	-0.0368244	5	403	0.416921
BLCA	CRHR2	0.0305087	0.320768	-0.0350652	4	404	0.416921
BLCA	PGM5	0.0305933	0.206848	-0.0363451	8	400	0.41765
BLCA	SRRM4	0.030688	-0.316001	-0.0258881	8	400	0.418133
BLCA	SLC9A3	0.0306913	0.297143	-0.0348313	4	404	0.418133
BLCA	COL4A2	0.0307766	-0.268969	-0.025612	10	398	0.418642
BLCA	ZMYM2	0.0307913	0.245568	-0.0350152	5	403	0.418642
BLCA	PRRC1	0.0309656	-0.557498	-0.0276809	3	405	0.420584
BLCA	LRMP	0.0310428	-0.313196	-0.0259442	8	400	0.420983
BLCA	SDS	0.031058	-0.401498	-0.0297544	2	406	0.420983
BLCA	GUCY2F	0.0311837	0.29643	-0.0389753	9	399	0.421597
BLCA	ATP8B3	0.0312067	0.280043	-0.037809	8	400	0.421597
BLCA	INHBE	0.0311986	-0.312407	-0.0273851	6	402	0.421597
BLCA	BRMS1	0.0312294	-0.369164	-0.0273882	5	403	0.421597
BLCA	IDH3B	0.031285	-0.382279	-0.0289788	3	405	0.421921
BLCA	OXSR1	0.0314814	-0.40169	-0.0297534	2	406	0.423288
BLCA	SNTN	0.0314814	-0.40169	-0.0297534	2	406	0.423288
BLCA	ARG1	0.0314814	-0.40169	-0.0297534	2	406	0.423288
BLCA	WDR11	0.031555	0.242889	-0.0391815	11	397	0.423852
BLCA	CTTNBP2NL	0.0318114	-0.585759	-0.0288467	2	406	0.426438
BLCA	MAF1	0.0318114	-0.585759	-0.0288467	2	406	0.426438
BLCA	ACAA1	0.0319445	0.420828	-0.0349278	3	405	0.427794
BLCA	KDM1A	0.0321302	-0.425797	-0.024695	7	401	0.42985
BLCA	SLITRK3	0.032343	0.25609	-0.0380654	9	399	0.430987
BLCA	GDF11	0.0322988	0.205378	-0.0363157	8	400	0.430987
BLCA	OTUD7A	0.0323442	-0.352069	-0.025982	7	401	0.430987
BLCA	RFTN1	0.0322567	-0.426024	-0.0266827	5	403	0.430987
BLCA	IYD	0.032401	-0.412377	-0.0287559	3	405	0.431315
BLCA	SCUBE1	0.0325355	-0.4031	-0.0260315	6	402	0.43252
BLCA	HLA-B	0.0325563	0.348033	-0.0343886	3	405	0.43252
BLCA	HMGXB4	0.0326602	0.32215	-0.0359653	5	403	0.433039
BLCA	TUBG1	0.0326396	0.397793	-0.0369038	5	403	0.433039
BLCA	LDB3	0.0327712	-0.399923	-0.0270066	5	403	0.433779
BLCA	PPP2CB	0.0327809	-0.506576	-0.0292367	2	406	0.433779
BLCA	RAD54B	0.0328842	0.508547	-0.0342373	2	406	0.434715
BLCA	KCNJ15	0.0330483	0.338727	-0.036171	5	403	0.436453
BLCA	ACSS1	0.0333143	-0.367459	-0.0265635	6	402	0.437193
BLCA	TPH2	0.0331601	0.34951	-0.0353498	4	404	0.437193
BLCA	SAMD13	0.033366	0.239976	-0.0335881	3	405	0.437193
BLCA	CYP20A1	0.0333019	0.382301	-0.0346424	3	405	0.437193
BLCA	HMGN1	0.0331759	0.513191	-0.0356119	3	405	0.437193
BLCA	PRDM7	0.0333028	-0.45987	-0.0284041	3	405	0.437193
BLCA	RNF6	0.0333595	-0.419945	-0.0286998	3	405	0.437193
BLCA	CHRNG	0.033326	-0.588991	-0.0288308	2	406	0.437193
BLCA	TKT	0.0334633	0.161423	-0.0325274	2	406	0.438038
BLCA	TEX10	0.0337075	0.387495	-0.0346809	3	405	0.440803
BLCA	FOPNL	0.0338996	0.398878	-0.0336971	2	406	0.442882
BLCA	LRRC37B	0.0339624	-0.271956	-0.0249162	11	397	0.442995
BLCA	EPHB1	0.0341136	-0.261546	-0.0252047	11	397	0.442995
BLCA	INF2	0.0340308	0.267946	-0.0375671	8	400	0.442995
BLCA	SLC24A3	0.0342288	-0.352741	-0.0259703	7	401	0.442995
BLCA	RFX7	0.0342334	-0.235493	-0.0285331	6	402	0.442995
BLCA	TNFRSF10A	0.0341446	0.385131	-0.0357025	4	404	0.442995
BLCA	C8orf37	0.034121	-0.463261	-0.0273025	4	404	0.442995
BLCA	HPSE	0.0340663	0.361977	-0.0344918	3	405	0.442995
BLCA	C3orf14	0.0342388	-0.349139	-0.0292243	3	405	0.442995
BLCA	NOMO3	0.0342397	-0.474032	-0.029397	2	406	0.442995
BLCA	COL21A1	0.0344874	-0.269177	-0.0262172	9	399	0.445768
BLCA	FLNB	0.0345402	-0.231721	-0.0228747	17	391	0.446019
BLCA	EDC4	0.0346842	0.190681	-0.0360218	8	400	0.446659
BLCA	KDM7A	0.0347206	-0.335251	-0.0270442	6	402	0.446659
BLCA	CMTR1	0.0347231	-0.328238	-0.027896	5	403	0.446659
BLCA	KSR1	0.0347234	0.306703	-0.0349259	4	404	0.446659
BLCA	ARL13A	0.0349185	-0.408048	-0.028788	3	405	0.447945
BLCA	TEAD4	0.0349239	0.0903113	-0.0324795	3	405	0.447945
BLCA	GP9	0.0348762	0.380406	-0.0346284	3	405	0.447945
BLCA	DKKL1	0.0349836	-0.534001	-0.027855	3	405	0.44828
BLCA	LRTM2	0.0351085	0.324287	-0.0377887	7	401	0.449449
BLCA	DMWD	0.0351523	0.334754	-0.0352037	4	404	0.44958
BLCA	HSCB	0.0352501	0.281037	-0.0331166	2	406	0.450399
BLCA	HYAL4	0.0353492	0.428565	-0.0361325	4	404	0.450866
BLCA	C1orf95	0.0353541	-0.487099	-0.0293327	2	406	0.450866
BLCA	CPT1B	0.0355309	-0.411112	-0.0287653	3	405	0.452689
BLCA	FIGNL1	0.0356156	-0.469893	-0.0283298	3	405	0.453104
BLCA	NEDD8	0.0356313	0.506935	-0.0342294	2	406	0.453104
BLCA	TRIM62	0.0356914	0.306583	-0.0357722	5	403	0.453436
BLCA	SKIV2L	0.0358489	-0.289495	-0.0283766	5	403	0.455005
BLCA	RAB11B	0.0359369	-0.414125	-0.0296922	2	406	0.455689
BLCA	IL20RB	0.0360246	-0.378562	-0.0298673	2	406	0.456368
BLCA	SLC25A13	0.0360776	-0.292332	-0.0276848	6	402	0.456607
BLCA	LRRC8C	0.0363061	0.273418	-0.0345964	4	404	0.458197
BLCA	RAP2C	0.0362499	0.249801	-0.0336609	3	405	0.458197
BLCA	EBP	0.0362866	0.31984	-0.0341797	3	405	0.458197
BLCA	COL6A3	0.0365493	-0.204495	-0.0193226	27	381	0.460023
BLCA	STON1	0.0366383	-0.246485	-0.0250643	12	396	0.460023
BLCA	MOV10L1	0.0368261	0.257698	-0.0351656	5	403	0.460023
BLCA	OR8H2	0.0367304	-0.365186	-0.0274376	5	403	0.460023
BLCA	EFCAB14	0.0365128	-0.347556	-0.029236	3	405	0.460023
BLCA	HMGB1	0.036691	0.489882	-0.0354393	3	405	0.460023
BLCA	CABLES2	0.0368294	-0.432772	-0.0286048	3	405	0.460023
BLCA	CHMP1B	0.0368098	0.334532	-0.0342885	3	405	0.460023
BLCA	NR2E3	0.0367706	0.452781	-0.0339626	2	406	0.460023
BLCA	LFNG	0.036701	0.474964	-0.0340719	2	406	0.460023
BLCA	EMB	0.0365845	-0.475286	-0.0293909	2	406	0.460023
BLCA	UBLCP1	0.0368828	0.311037	-0.0341145	3	405	0.46026
BLCA	ERICH1	0.0369992	0.273633	-0.0338374	3	405	0.461282
BLCA	STAG1	0.0370981	0.195133	-0.0420402	18	390	0.461805
BLCA	C7orf25	0.0371102	0.50507	-0.0342202	2	406	0.461805
BLCA	NDST4	0.037267	0.224459	-0.0380097	10	398	0.463324
BLCA	CARS	0.0374072	0.406433	-0.037011	5	403	0.464116
BLCA	AGA	0.0374093	0.317234	-0.0359043	5	403	0.464116
BLCA	LY6G5B	0.0374349	-0.672698	-0.0284184	2	406	0.464116
BLCA	PTH2R	0.0375799	-0.339677	-0.0261983	7	401	0.465483
BLCA	HSPH1	0.0376163	-0.189076	-0.0288273	7	401	0.465501
BLCA	CYP51A1	0.0376912	0.3448	-0.0353031	4	404	0.465997
BLCA	SPATA8	0.0377682	-0.580562	-0.0288723	2	406	0.466518
BLCA	DNAH11	0.03812	-0.150127	-0.0165122	46	362	0.470428
BLCA	FJX1	0.0382553	0.660134	-0.0349841	2	406	0.471663
BLCA	FBXO22	0.0384053	0.43654	-0.0385635	6	402	0.473075
BLCA	NBPF15	0.0386439	0.480578	-0.0353704	3	405	0.475576
BLCA	WDR76	0.038725	0.336337	-0.0361413	5	403	0.476136
BLCA	CC2D1A	0.0388892	-0.408071	-0.0250044	7	401	0.477668
BLCA	OPN1SW	0.0389298	-0.490684	-0.0281758	3	405	0.477668
BLCA	OR52E2	0.0389569	0.377276	-0.0335907	2	406	0.477668
BLCA	PM20D1	0.0390372	-0.552586	-0.0290101	2	406	0.478215
BLCA	C9orf43	0.039133	-0.398643	-0.0297684	2	406	0.478949
BLCA	STAMBP	0.0391864	-0.489425	-0.0270435	4	404	0.479164
BLCA	UHRF1BP1	0.039293	0.20753	-0.0388223	12	396	0.47959
BLCA	AUP1	0.0392656	-0.34048	-0.0261843	7	401	0.47959
BLCA	C1QTNF3	0.0394622	-0.640737	-0.0285758	2	406	0.481112
BLCA	SLC25A22	0.0394897	-0.416933	-0.0296783	2	406	0.481112
BLCA	ARNTL2	0.0396441	0.288404	-0.0363525	6	402	0.482553
BLCA	PLEKHG2	0.0402179	-0.331902	-0.0240308	10	398	0.48282
BLCA	WIPF2	0.0402119	-0.319944	-0.0258093	8	400	0.48282
BLCA	NCK2	0.0400724	0.330411	-0.0360678	5	403	0.48282
BLCA	CNOT10	0.0400822	-0.37366	-0.0273324	5	403	0.48282
BLCA	PRAMEF18	0.0399363	-0.424349	-0.0267035	5	403	0.48282
BLCA	MLLT10	0.0398183	0.268074	-0.0352944	5	403	0.48282
BLCA	GCC1	0.0399745	-0.263137	-0.0287037	5	403	0.48282
BLCA	ALOX15	0.0402103	-0.450514	-0.0263789	5	403	0.48282
BLCA	IL6R	0.040237	-0.449175	-0.027442	4	404	0.48282
BLCA	MTL5	0.0400855	0.45014	-0.0351449	3	405	0.48282
BLCA	NCAPG2	0.0402801	0.529023	-0.0357292	3	405	0.48282
BLCA	C17orf59	0.0401232	0.320073	-0.0333089	2	406	0.48282
BLCA	SAPCD1	0.0401573	0.190405	-0.0326701	2	406	0.48282
BLCA	RERG	0.0398396	-0.591173	-0.02882	2	406	0.48282
BLCA	ETV7	0.0399274	-0.552084	-0.0290126	2	406	0.48282
BLCA	USP46	0.0402588	-0.482714	-0.0293543	2	406	0.48282
BLCA	OR51I1	0.0402588	-0.482714	-0.0293543	2	406	0.48282
BLCA	KCNC1	0.0403182	0.254218	-0.0358422	6	402	0.482843
BLCA	MEF2A	0.0403829	-0.384345	-0.0263114	6	402	0.483185
BLCA	NUDT16	0.0405608	-0.25671	-0.0282164	6	402	0.484879
BLCA	BTN3A3	0.0407449	-0.259897	-0.027591	7	401	0.485386
BLCA	N6AMT1	0.0406847	0.270108	-0.0338113	3	405	0.485386
BLCA	SLC35A5	0.0406567	-0.578725	-0.0288813	2	406	0.485386
BLCA	SDHD	0.0407485	-0.578786	-0.028881	2	406	0.485386
BLCA	HLCS	0.0409628	0.183079	-0.0380813	12	396	0.486816
BLCA	PTCHD4	0.0409778	-0.376019	-0.0273032	5	403	0.486816
BLCA	EXD3	0.0409434	-0.408192	-0.0278478	4	404	0.486816
BLCA	SLC25A27	0.041245	-0.274626	-0.0285611	5	403	0.489555
BLCA	ZNF85	0.0413869	-0.279466	-0.0278768	6	402	0.490803
BLCA	CDK5RAP1	0.0414722	-0.356869	-0.0275407	5	403	0.490985
BLCA	SLC25A15	0.0414756	0.376179	-0.0335853	2	406	0.490985
BLCA	SLC45A1	0.0415168	0.20314	-0.0380801	11	397	0.491037
BLCA	OR4K5	0.0416729	0.158892	-0.0349015	7	401	0.492448
BLCA	POMGNT1	0.041717	-0.386202	-0.0253862	7	401	0.492533
BLCA	ZNF366	0.0418345	-0.291099	-0.0277032	6	402	0.493485
BLCA	VCAN	0.0420104	0.107929	-0.0434495	32	376	0.494685
BLCA	HSD17B8	0.0419972	0.435817	-0.0350388	3	405	0.494685
BLCA	RNASE9	0.0420473	0.0289707	-0.0318749	2	406	0.494685
BLCA	CLPTM1	0.0422241	0.261119	-0.036686	7	401	0.495995
BLCA	SLC25A11	0.0422329	0.513968	-0.0356177	3	405	0.495995
BLCA	CD22	0.042348	0.246364	-0.035025	5	403	0.496283
BLCA	TDO2	0.0423688	0.350181	-0.0344045	3	405	0.496283
BLCA	TTLL1	0.0423373	-0.406602	-0.0297292	2	406	0.496283
BLCA	ARID1B	0.0425828	-0.190358	-0.0229606	21	387	0.496749
BLCA	UROD	0.0425842	0.384035	-0.0346552	3	405	0.496749
BLCA	NECAP2	0.0425851	0.374036	-0.0345812	3	405	0.496749
BLCA	WISP3	0.0425324	-0.451775	-0.0295067	2	406	0.496749
BLCA	RBM12	0.0425944	0.461295	-0.0340046	2	406	0.496749
BLCA	SMARCA2	0.0426439	-0.205566	-0.0211825	23	385	0.496893
BLCA	CPLX3	0.0428464	-0.473299	-0.0294007	2	406	0.498817
BLCA	LRCH2	0.0430147	-0.374488	-0.0290366	3	405	0.500341
BLCA	TEP1	0.0432045	0.222049	-0.038604	11	397	0.500886
BLCA	TOR3A	0.0431996	0.164822	-0.0335212	4	404	0.500886
BLCA	VCX3A	0.0432115	0.494195	-0.0341666	2	406	0.500886
BLCA	SYS1	0.0431989	-0.594026	-0.0288059	2	406	0.500886
BLCA	DSP	0.04327	0.122319	-0.0424826	27	381	0.50113
BLCA	CDC42BPA	0.0436024	0.264101	-0.0390057	10	398	0.502367
BLCA	OR4L1	0.043599	-0.668342	-0.0284399	2	406	0.502367
BLCA	SCGN	0.0435338	-0.407147	-0.0297265	2	406	0.502367
BLCA	SLC35A3	0.0434947	0.539336	-0.034389	2	406	0.502367
BLCA	TGM2	0.0434663	-0.451358	-0.0295087	2	406	0.502367
BLCA	SUMO1	0.0435802	0.539396	-0.0343893	2	406	0.502367
BLCA	G6PC2	0.0437094	0.260059	-0.0330133	2	406	0.503166
BLCA	PKD2L1	0.0439068	0.267804	-0.0383296	9	399	0.504136
BLCA	RECQL	0.0438596	-0.419154	-0.026768	5	403	0.504136
BLCA	CARHSP1	0.0439033	-0.447313	-0.0295287	2	406	0.504136
BLCA	CNTN2	0.0440688	-0.302216	-0.025472	9	399	0.504935
BLCA	DGKI	0.0440897	-0.247248	-0.0272632	8	400	0.504935
BLCA	CCL22	0.0440594	-0.407387	-0.0297254	2	406	0.504935
BLCA	GYG1	0.0441296	0.240519	-0.0335922	3	405	0.504959
BLCA	TRIM2	0.0448232	-0.525672	-0.0279167	3	405	0.511145
BLCA	GP1BA	0.0448216	-0.49528	-0.0292924	2	406	0.511145
BLCA	UGT1A6	0.0448131	-0.644802	-0.0285558	2	406	0.511145
BLCA	AREG	0.0447909	-0.537875	-0.0290826	2	406	0.511145
BLCA	NR1H3	0.0450349	-0.442759	-0.0285308	3	405	0.513121
BLCA	TBC1D22B	0.0451916	0.457883	-0.0339878	2	406	0.514469
BLCA	SCNM1	0.0452708	0.281563	-0.0386399	9	399	0.514708
BLCA	KIAA1958	0.0452897	0.457831	-0.0339875	2	406	0.514708
BLCA	AARS2	0.0453808	0.387893	-0.0357298	4	404	0.514868
BLCA	DNAJC5B	0.0453658	-0.487426	-0.0282	3	405	0.514868
BLCA	STXBP1	0.0455161	-0.314168	-0.0266436	7	401	0.515625
BLCA	COL23A1	0.0455247	0.27603	-0.0346222	4	404	0.515625
BLCA	GSTO2	0.0456201	0.374731	-0.0335781	2	406	0.516269
BLCA	SEC31A	0.0456772	0.338467	-0.0389775	8	400	0.516476
BLCA	PTPN6	0.0457207	-0.384461	-0.0298383	2	406	0.516531
BLCA	NRK	0.0458177	0.243384	-0.034299	4	404	0.516754
BLCA	C2orf57	0.045803	0.261324	-0.0330195	2	406	0.516754
BLCA	VPRBP	0.0458938	0.249199	-0.036478	7	401	0.517176
BLCA	RNF31	0.0460845	-0.282002	-0.0265681	8	400	0.517882
BLCA	CFHR2	0.0460517	0.261634	-0.0359529	6	402	0.517882
BLCA	EDDM3B	0.046145	-0.422779	-0.0286788	3	405	0.517882
BLCA	SNRPA1	0.0461502	-0.636261	-0.0285979	2	406	0.517882
BLCA	NTNG2	0.0461036	-0.499306	-0.0292725	2	406	0.517882
BLCA	SERPINA4	0.0462759	0.488627	-0.03543	3	405	0.518857
BLCA	MEPE	0.0463461	-0.340764	-0.0253929	8	400	0.519208
BLCA	FLNA	0.0463866	0.185612	-0.0381581	12	396	0.519227
BLCA	ST6GALNAC6	0.0465059	0.469625	-0.0340456	2	406	0.520127
BLCA	FAM160B2	0.0466013	0.330312	-0.0342573	3	405	0.520322
BLCA	AMH	0.0465831	0.261085	-0.0330183	2	406	0.520322
BLCA	PAOX	0.0468113	0.348057	-0.0343887	3	405	0.522231
BLCA	ABHD17C	0.0470233	0.351815	-0.0334653	2	406	0.524158
BLCA	POU6F2	0.0471639	-0.296251	-0.0276263	6	402	0.52485
BLCA	NPRL3	0.047163	-0.457563	-0.0284212	3	405	0.52485
BLCA	ISPD	0.0472896	0.478187	-0.0353527	3	405	0.525374
BLCA	LRTM1	0.0472713	-0.494063	-0.0292984	2	406	0.525374
BLCA	SH2D3C	0.0473823	-0.395412	-0.0261463	6	402	0.525956
BLCA	LRRC14	0.04746	-0.344271	-0.0284806	4	404	0.525956
BLCA	RSAD1	0.0474364	0.402032	-0.0347885	3	405	0.525956
BLCA	ZNF462	0.0476614	0.209245	-0.0407683	15	393	0.526005
BLCA	CAMSAP1	0.0476119	0.235309	-0.0382823	10	398	0.526005
BLCA	TRPM8	0.0477793	-0.347546	-0.0268607	6	402	0.526005
BLCA	TSKU	0.0477614	-0.302739	-0.0282123	5	403	0.526005
BLCA	ABHD3	0.047651	0.335533	-0.0352114	4	404	0.526005
BLCA	NKX2-5	0.0477262	0.426127	-0.034967	3	405	0.526005
BLCA	RND3	0.0476175	-0.635278	-0.0286027	2	406	0.526005
BLCA	CERS4	0.0475674	-0.542287	-0.0290608	2	406	0.526005
BLCA	TRIM51	0.0481449	0.226803	-0.0374047	9	399	0.526129
BLCA	C2orf44	0.0479239	-0.362964	-0.0257918	7	401	0.526129
BLCA	UBXN7	0.0480631	-0.27093	-0.028607	5	403	0.526129
BLCA	SIGLEC11	0.0480136	-0.335893	-0.0285636	4	404	0.526129
BLCA	MED27	0.0478574	-0.511395	-0.0280224	3	405	0.526129
BLCA	RABL3	0.0480661	-0.409225	-0.0297163	2	406	0.526129
BLCA	GNAZ	0.0480661	-0.409225	-0.0297163	2	406	0.526129
BLCA	NUDT19	0.0481448	-0.412833	-0.0296985	2	406	0.526129
BLCA	TMEM241	0.0479583	-0.383632	-0.0298424	2	406	0.526129
BLCA	FIGF	0.0484336	0.37352	-0.0335722	2	406	0.528852
BLCA	FSD2	0.0486026	-0.316968	-0.0273171	6	402	0.529832
BLCA	MOB1B	0.048591	-0.498558	-0.0292762	2	406	0.529832
BLCA	FCGR2A	0.0490336	-0.314737	-0.0280635	5	403	0.534095
BLCA	RP1L1	0.0492387	-0.184602	-0.022855	22	386	0.534152
BLCA	ITIH3	0.0491215	-0.473941	-0.0271968	4	404	0.534152
BLCA	AES	0.0492238	-0.387122	-0.028943	3	405	0.534152
BLCA	BTNL2	0.0491642	-0.49777	-0.0292801	2	406	0.534152
BLCA	APOBEC3B	0.0491483	0.498091	-0.0341858	2	406	0.534152
BLCA	SPSB4	0.0492972	0.498005	-0.0341854	2	406	0.534353
BLCA	TERF2IP	0.0494058	0.291032	-0.0347708	4	404	0.534663
BLCA	PAGE1	0.0493909	0.44058	-0.0339025	2	406	0.534663
BLCA	XDH	0.0495846	-0.269597	-0.0255962	10	398	0.536164
BLCA	OXER1	0.0498655	0.422757	-0.0349421	3	405	0.538513
BLCA	TOR1A	0.0499228	0.535314	-0.0343692	2	406	0.538513
BLCA	SRSF9	0.0499228	0.535314	-0.0343692	2	406	0.538513
BLCA	SOX14	0.0500867	0.498532	-0.034188	2	406	0.539845
BLCA	CES3	0.0501325	-0.31824	-0.02802	5	403	0.539904
BLCA	POLR2B	0.0503147	-0.278287	-0.0247408	11	397	0.540994
BLCA	EDRF1	0.0502784	-0.31381	-0.0244853	10	398	0.540994
BLCA	C3orf30	0.0504642	0.382888	-0.0356802	4	404	0.54173
BLCA	SPRY3	0.0504318	-0.477433	-0.0293803	2	406	0.54173
BLCA	ATP1B4	0.0505151	0.383078	-0.0336193	2	406	0.541841
BLCA	ZNF678	0.0505858	-0.271953	-0.0291967	4	404	0.542165
BLCA	HSPA1L	0.0506795	-0.27209	-0.0261515	9	399	0.542299
BLCA	KRBA2	0.050674	-0.589429	-0.0288286	2	406	0.542299
BLCA	TSHZ2	0.050805	-0.257009	-0.0253304	11	397	0.543207
BLCA	ALG11	0.0508837	0.457527	-0.0351996	3	405	0.543614
BLCA	SMPD4	0.050947	0.285897	-0.0355155	5	403	0.543856
BLCA	SNTB1	0.051132	0.325952	-0.034225	3	405	0.545395
BLCA	OR10K1	0.0512835	0.199299	-0.0338625	4	404	0.546574
BLCA	PLCD1	0.0515177	0.157693	-0.032509	2	406	0.548633
BLCA	KRT5	0.0517016	-0.322974	-0.0272274	6	402	0.550153
BLCA	CRIPAK	0.0517777	-0.40434	-0.0297404	2	406	0.550524
BLCA	COL6A6	0.0519378	-0.176216	-0.021732	26	382	0.551787
BLCA	DDX51	0.0522394	-0.571839	-0.0289152	2	406	0.55455
BLCA	RRAGB	0.0523937	0.186248	-0.0331901	3	405	0.555747
BLCA	RTN4RL2	0.052524	-0.410594	-0.0287691	3	405	0.556688
BLCA	SRSF4	0.0526302	-0.405332	-0.0288081	3	405	0.557371
BLCA	XPNPEP3	0.052839	0.381894	-0.0336134	2	406	0.55914
BLCA	PWWP2A	0.0529094	0.326235	-0.0342271	3	405	0.559441
BLCA	UBXN11	0.0530538	-0.384999	-0.0289587	3	405	0.560525
BLCA	GSTM3	0.0531051	-0.384721	-0.0289608	3	405	0.560624
BLCA	SCAF4	0.053384	-0.219677	-0.0233983	17	391	0.561361
BLCA	BBS10	0.0533308	-0.300685	-0.026879	7	401	0.561361
BLCA	CCDC63	0.0533463	-0.310966	-0.0274066	6	402	0.561361
BLCA	TRBV3-1	0.0532375	-0.571245	-0.0289182	2	406	0.561361
BLCA	ADAM20	0.0533849	0.357735	-0.0334944	2	406	0.561361
BLCA	COX10	0.0534819	0.346165	-0.0353167	4	404	0.561497
BLCA	TRAV1-1	0.053456	0.572789	-0.0345538	2	406	0.561497
BLCA	KAT7	0.053524	-0.323924	-0.0249823	9	399	0.561497
BLCA	DPP8	0.0536644	-0.358248	-0.0250432	8	400	0.561874
BLCA	KLHL36	0.0536264	-0.418615	-0.0287097	3	405	0.561874
BLCA	BCL2L12	0.0536859	0.368476	-0.0335473	2	406	0.561874
BLCA	MCMBP	0.0537443	0.271954	-0.0345819	4	404	0.562044
BLCA	GRAMD1A	0.0538058	0.507525	-0.03557	3	405	0.562247
BLCA	PUS7L	0.0540764	0.37802	-0.035632	4	404	0.564634
BLCA	TULP4	0.0541953	0.152095	-0.0390734	16	392	0.565433
BLCA	SEC23IP	0.0544319	-0.256506	-0.0253443	11	397	0.567459
BLCA	MAML1	0.0545201	0.302746	-0.0340531	3	405	0.567493
BLCA	PDZD7	0.054495	-0.415828	-0.0296838	2	406	0.567493
BLCA	C3orf67	0.0545885	0.244479	-0.0370977	8	400	0.567516
BLCA	TMEM38B	0.0546072	-0.483507	-0.028229	3	405	0.567516
BLCA	TMX2	0.0547835	-0.440024	-0.0275326	4	404	0.568464
BLCA	PAGE4	0.0547791	-0.442533	-0.0295522	2	406	0.568464
BLCA	EXOC5	0.054917	-0.372545	-0.0290509	3	405	0.568965
BLCA	APOC1	0.0548753	0.628304	-0.0348273	2	406	0.568965
BLCA	COL6A2	0.0549634	-0.295658	-0.028962	4	404	0.569006
BLCA	IGKV4-1	0.0552397	-0.464194	-0.0294455	2	406	0.571423
BLCA	LILRA2	0.055344	0.350645	-0.0344079	3	405	0.57206
BLCA	SMCR8	0.0554774	0.335965	-0.0379926	7	401	0.572995
BLCA	INSR	0.0555254	-0.252857	-0.0260168	10	398	0.573048
BLCA	FOXJ2	0.0556225	-0.324299	-0.0272076	6	402	0.573607
BLCA	EMC3	0.0557193	-0.357586	-0.0283488	4	404	0.574162
BLCA	GOLGA3	0.0558569	0.171159	-0.0393146	15	393	0.574821
BLCA	KCNK16	0.0558692	-0.40132	-0.0279158	4	404	0.574821
BLCA	IL3RA	0.05623	-0.333841	-0.0285839	4	404	0.575791
BLCA	ITM2B	0.0562204	-0.345294	-0.0284705	4	404	0.575791
BLCA	OR8A1	0.056242	-0.424142	-0.0286687	3	405	0.575791
BLCA	UGT2B4	0.0560736	0.369516	-0.0345477	3	405	0.575791
BLCA	GSTA5	0.0562651	-0.636995	-0.0285943	2	406	0.575791
BLCA	SGK494	0.0562107	-0.602874	-0.0287624	2	406	0.575791
BLCA	ZNF121	0.0562107	-0.602874	-0.0287624	2	406	0.575791
BLCA	ZBTB5	0.0563938	-0.312843	-0.0266667	7	401	0.576667
BLCA	BUB1B	0.0564478	-0.327854	-0.0264047	7	401	0.576777
BLCA	PLXNA2	0.0565378	-0.282714	-0.0239664	12	396	0.577255
BLCA	PITX2	0.0568687	-0.360933	-0.0283157	4	404	0.579748
BLCA	TMEM194A	0.0568548	-0.590993	-0.0288209	2	406	0.579748
BLCA	BPIFB6	0.0573629	-0.292369	-0.0263608	8	400	0.584305
BLCA	JAK2	0.0574031	-0.277068	-0.0279126	6	402	0.584305
BLCA	MAD2L1	0.0574613	-0.44136	-0.029558	2	406	0.584453
BLCA	KLHL10	0.0577712	-0.30811	-0.0302144	2	406	0.587158
BLCA	BCORL1	0.0579473	-0.210471	-0.0279987	8	400	0.588349
BLCA	SLC4A7	0.0580205	-0.277267	-0.0266628	8	400	0.588349
BLCA	DNAJB14	0.0579775	0.409165	-0.0337478	2	406	0.588349
BLCA	KIF22	0.0581226	-0.36893	-0.0290777	3	405	0.588937
BLCA	YTHDC2	0.058215	-0.245047	-0.0251078	12	396	0.589062
BLCA	RAMP3	0.058223	-0.462811	-0.0294523	2	406	0.589062
BLCA	LIPI	0.0582771	-0.369098	-0.0290765	3	405	0.589163
BLCA	PIK3CA	0.0586984	0.0447938	-0.0522752	87	321	0.591434
BLCA	MYO1E	0.0587717	0.256033	-0.0373288	8	400	0.591434
BLCA	SEMA3C	0.0588557	-0.205738	-0.0294158	5	403	0.591434
BLCA	PLK1	0.0588036	-0.242712	-0.0294862	4	404	0.591434
BLCA	PIK3R5	0.0586887	0.49338	-0.0354652	3	405	0.591434
BLCA	TEDDM1	0.0586654	0.353236	-0.0344271	3	405	0.591434
BLCA	NUBP2	0.0588373	0.236611	-0.0328978	2	406	0.591434
BLCA	PDE7B	0.0585768	-0.414172	-0.0296919	2	406	0.591434
BLCA	SLIT1	0.058994	-0.265013	-0.0257114	10	398	0.591933
BLCA	IGSF1	0.0589888	-0.24056	-0.0268627	9	399	0.591933
BLCA	ATG13	0.0591597	-0.39004	-0.0280275	4	404	0.592706
BLCA	INCA1	0.0591215	0.416431	-0.0348952	3	405	0.592706
BLCA	PCDHGB2	0.0594949	-0.375327	-0.0273117	5	403	0.595171
BLCA	AP5Z1	0.0594921	0.384047	-0.0346553	3	405	0.595171
BLCA	BCL9L	0.0597518	0.209145	-0.0388712	12	396	0.595513
BLCA	CPSF3	0.0596974	-0.347837	-0.0268563	6	402	0.595513
BLCA	HERPUD2	0.0595858	0.313142	-0.0341301	3	405	0.595513
BLCA	MRPL39	0.0597414	-0.414735	-0.0296892	2	406	0.595513
BLCA	TMEM99	0.059658	0.280351	-0.0331132	2	406	0.595513
BLCA	RTCA	0.0599447	0.264864	-0.0367514	7	401	0.596101
BLCA	PIGM	0.0598587	-0.388846	-0.0298167	2	406	0.596101
BLCA	EPDR1	0.0599132	-0.42675	-0.02963	2	406	0.596101
BLCA	EML1	0.0601039	0.255313	-0.0365847	7	401	0.597241
BLCA	PRR5	0.0603569	0.183495	-0.0347867	6	402	0.599309
BLCA	SRA1	0.0604446	-0.529302	-0.0291248	2	406	0.599734
BLCA	WDR73	0.0605572	-0.408443	-0.0297201	2	406	0.59996
BLCA	IFNL3	0.0605572	-0.408443	-0.0297201	2	406	0.59996
BLCA	PRAMEF20	0.0608502	-0.294827	-0.0283105	5	403	0.601526
BLCA	PSMD1	0.0608107	0.183982	-0.0342511	5	403	0.601526
BLCA	RANBP3	0.0607966	-0.406944	-0.0278601	4	404	0.601526
BLCA	RPS6KA6	0.061017	0.209257	-0.0382496	11	397	0.602308
BLCA	DGKH	0.0614234	-0.280354	-0.0253259	10	398	0.602308
BLCA	LCMT2	0.0613792	-0.313274	-0.0252226	9	399	0.602308
BLCA	C12orf4	0.0611204	-0.252155	-0.0277261	7	401	0.602308
BLCA	EPHX3	0.0613741	-0.393048	-0.0261815	6	402	0.602308
BLCA	IGKV2-30	0.0612221	-0.402155	-0.0279075	4	404	0.602308
BLCA	MTO1	0.0614116	0.557337	-0.035939	3	405	0.602308
BLCA	MR1	0.0610882	0.404578	-0.0348074	3	405	0.602308
BLCA	DPPA3	0.0614058	-0.572056	-0.0289142	2	406	0.602308
BLCA	FTH1	0.061425	0.490967	-0.0341507	2	406	0.602308
BLCA	C19orf12	0.0612672	-0.593574	-0.0288082	2	406	0.602308
BLCA	GLDC	0.0615916	-0.341102	-0.0261735	7	401	0.602615
BLCA	TTLL4	0.0615455	0.262422	-0.0352243	5	403	0.602615
BLCA	NRROS	0.0615471	0.379847	-0.0346242	3	405	0.602615
BLCA	TMEM246	0.0616649	-0.461215	-0.0294602	2	406	0.602891
BLCA	POTEC	0.0618043	-0.344692	-0.0276918	5	403	0.603811
BLCA	HCAR3	0.061878	-0.461116	-0.0294607	2	406	0.60409
BLCA	KBTBD2	0.0619667	0.329003	-0.037871	7	401	0.604438
BLCA	RNF8	0.0620605	0.281177	-0.0338933	3	405	0.604438
BLCA	ZMAT3	0.0621249	-0.288319	-0.0296748	3	405	0.604438
BLCA	GRPEL2	0.0620267	-0.409146	-0.0297167	2	406	0.604438
BLCA	MAPKAP1	0.062185	0.641525	-0.0348924	2	406	0.604438
BLCA	MRPL32	0.0621839	0.491494	-0.0341533	2	406	0.604438
BLCA	ILF3	0.0623234	-0.271582	-0.0285989	5	403	0.605344
BLCA	NLRC4	0.0624541	-0.310268	-0.0252904	9	399	0.605732
BLCA	ADAM21	0.0624096	0.289508	-0.0371816	7	401	0.605732
BLCA	EFTUD2	0.0625253	-0.362553	-0.0274702	5	403	0.605983
BLCA	TYW1	0.0626214	0.235036	-0.0348845	5	403	0.606475
BLCA	CABIN1	0.0627213	0.202317	-0.0344785	5	403	0.606563
BLCA	GOLGA6D	0.0627031	-0.471576	-0.0294091	2	406	0.606563
BLCA	ZNF502	0.0628426	-0.300112	-0.0241361	11	397	0.607297
BLCA	MED6	0.0630732	-0.471788	-0.0294081	2	406	0.609085
BLCA	SEMA3D	0.0632746	-0.224727	-0.0247134	14	394	0.610148
BLCA	MED25	0.0632433	0.2149	-0.0346347	5	403	0.610148
BLCA	CD101	0.063342	0.163325	-0.0405721	18	390	0.610357
BLCA	CD28	0.0634305	0.259755	-0.0337346	3	405	0.610539
BLCA	PAK6	0.0634522	0.688014	-0.0351214	2	406	0.610539
BLCA	PZP	0.0638056	-0.217857	-0.0249575	14	394	0.610927
BLCA	ZFAND6	0.0638572	-0.430477	-0.0276271	4	404	0.610927
BLCA	APLF	0.0637192	0.301754	-0.0348769	4	404	0.610927
BLCA	G3BP2	0.0638582	-0.310668	-0.0295093	3	405	0.610927
BLCA	NPFF	0.063668	0.197003	-0.0327026	2	406	0.610927
BLCA	PGC	0.0638041	0.52658	-0.0343262	2	406	0.610927
BLCA	KRTAP10-9	0.0638041	0.52658	-0.0343262	2	406	0.610927
BLCA	ACADL	0.063654	-0.427446	-0.0296265	2	406	0.610927
BLCA	PTN	0.0639765	0.29965	-0.0348561	4	404	0.611184
BLCA	VPS29	0.0639599	0.68758	-0.0351193	2	406	0.611184
BLCA	CYP2R1	0.0642452	0.278742	-0.0346491	4	404	0.613312
BLCA	CDH4	0.0644672	0.178969	-0.0396127	15	393	0.613678
BLCA	LYG2	0.0644564	0.182889	-0.0342375	5	403	0.613678
BLCA	SMPDL3A	0.0643691	0.455917	-0.0351877	3	405	0.613678
BLCA	SSH1	0.0643808	-0.389852	-0.0298117	2	406	0.613678
BLCA	BZW2	0.0648047	-0.538093	-0.0290815	2	406	0.616452
BLCA	CROCC	0.0650028	-0.25157	-0.0266144	9	399	0.61679
BLCA	TMC2	0.065071	0.237633	-0.036276	7	401	0.61679
BLCA	NHLRC2	0.0650551	0.316221	-0.0376479	7	401	0.61679
BLCA	DNAJC15	0.0649331	0.449451	-0.0339462	2	406	0.61679
BLCA	DPRX	0.0650525	-0.462892	-0.0294519	2	406	0.61679
BLCA	ATP2C2	0.0652244	0.273848	-0.035366	5	403	0.617368
BLCA	NTN4	0.0652132	-0.416361	-0.0277669	4	404	0.617368
BLCA	ABI2	0.0655718	0.258981	-0.0359133	6	402	0.620217
BLCA	TSC1	0.0657199	0.162495	-0.0421076	21	387	0.620248
BLCA	TDP2	0.0657113	-0.436454	-0.0275679	4	404	0.620248
BLCA	IQCK	0.0656677	-0.511146	-0.0292142	2	406	0.620248
BLCA	NIPAL1	0.0657606	-0.610822	-0.0287232	2	406	0.620248
BLCA	PLIN2	0.0659522	-0.652385	-0.0285185	2	406	0.620794
BLCA	PSMD8	0.065889	-0.50521	-0.0292435	2	406	0.620794
BLCA	HS3ST1	0.0660043	0.638513	-0.0348776	2	406	0.620794
BLCA	UPK3A	0.0660043	0.638513	-0.0348776	2	406	0.620794
BLCA	AP3S2	0.0661526	-0.470316	-0.0294154	2	406	0.62175
BLCA	BRAT1	0.0662083	-0.401893	-0.0260495	6	402	0.621837
BLCA	DNAJC2	0.0662721	0.452557	-0.0351628	3	405	0.621999
BLCA	ANKRD30B	0.0663494	-0.321152	-0.0272546	6	402	0.622287
BLCA	RRP8	0.0664834	0.525677	-0.0343217	2	406	0.623107
BLCA	TTC3	0.0668481	-0.185157	-0.0219778	24	384	0.62318
BLCA	BTBD11	0.0667379	-0.28973	-0.0264136	8	400	0.62318
BLCA	GLTSCR1	0.0666515	-0.353982	-0.0267646	6	402	0.62318
BLCA	THUMPD1	0.0669441	0.339619	-0.0352518	4	404	0.62318
BLCA	ARHGEF19	0.0669575	0.282752	-0.0346888	4	404	0.62318
BLCA	SERPINA6	0.0669075	-0.260606	-0.029309	4	404	0.62318
BLCA	TINAGL1	0.0668697	0.261553	-0.033748	3	405	0.62318
BLCA	DCLK3	0.0667244	0.285262	-0.0339236	3	405	0.62318
BLCA	HOXC11	0.0668867	0.0989641	-0.0322197	2	406	0.62318
BLCA	PARP6	0.0668895	0.524626	-0.0343165	2	406	0.62318
BLCA	KDM4B	0.0670651	0.353077	-0.0334715	2	406	0.623748
BLCA	AVPR1B	0.0672878	0.39889	-0.0347653	3	405	0.625383
BLCA	PPARD	0.0673613	0.172807	-0.0341124	5	403	0.625632
BLCA	TNS1	0.067409	0.158887	-0.0393507	16	392	0.62564
BLCA	IZUMO2	0.0674807	-0.444591	-0.0264524	5	403	0.62587
BLCA	PARP14	0.0679026	-0.238081	-0.0231479	16	392	0.627736
BLCA	DEDD	0.0678013	-0.331563	-0.0278547	5	403	0.627736
BLCA	ZNF641	0.0679214	-0.474848	-0.0282931	3	405	0.627736
BLCA	C15orf40	0.067871	-0.45817	-0.0284167	3	405	0.627736
BLCA	ELMOD2	0.0679637	0.25862	-0.0330062	2	406	0.627736
BLCA	PNLIPRP3	0.0679223	0.483749	-0.0341152	2	406	0.627736
BLCA	ZBTB24	0.0680381	-0.383761	-0.0280897	4	404	0.62799
BLCA	DNAJC6	0.0681443	-0.218675	-0.025907	12	396	0.627999
BLCA	DHRS11	0.0681801	0.381861	-0.0346391	3	405	0.627999
BLCA	PADI6	0.068108	-0.385754	-0.0298319	2	406	0.627999
BLCA	SCRN3	0.0683678	0.362259	-0.0335167	2	406	0.629053
BLCA	NPPC	0.0683886	-0.460377	-0.0294643	2	406	0.629053
BLCA	CEND1	0.0684665	0.466717	-0.0352677	3	405	0.629151
BLCA	SALL3	0.0684934	0.455486	-0.0351845	3	405	0.629151
BLCA	ITIH2	0.0688805	-0.239528	-0.0252751	12	396	0.629539
BLCA	ARHGEF11	0.0688283	0.266107	-0.0375303	8	400	0.629539
BLCA	EIF5	0.0686119	-0.404193	-0.0260152	6	402	0.629539
BLCA	GIMAP1	0.0688959	0.31211	-0.0367063	6	402	0.629539
BLCA	C4orf51	0.0689304	0.370195	-0.0345527	3	405	0.629539
BLCA	RPL10	0.0687752	0.612375	-0.0347488	2	406	0.629539
BLCA	VSNL1	0.0689596	-0.540954	-0.0290674	2	406	0.629539
BLCA	RPEL1	0.0689596	-0.540954	-0.0290674	2	406	0.629539
BLCA	YPEL5	0.068862	0.364792	-0.0335292	2	406	0.629539
BLCA	SLC30A7	0.0692208	0.379831	-0.0346241	3	405	0.630882
BLCA	DCAF5	0.0692157	0.635972	-0.0348651	2	406	0.630882
BLCA	DNAJB5	0.0692483	0.405865	-0.0337315	2	406	0.630882
BLCA	NRBP1	0.0693988	-0.327157	-0.0264169	7	401	0.631822
BLCA	REXO2	0.069473	-0.469184	-0.0294209	2	406	0.632068
BLCA	ST3GAL5	0.0696781	0.389869	-0.0346985	3	405	0.633502
BLCA	LRRC4C	0.0698666	-0.237086	-0.0279892	7	401	0.634353
BLCA	CYP1B1	0.0698506	0.196941	-0.0327023	2	406	0.634353
BLCA	ADAMTS16	0.0699847	0.152423	-0.0376323	13	395	0.634994
BLCA	COX6A1	0.0700411	-0.328127	-0.0286405	4	404	0.635075
BLCA	TGFBR3	0.0701909	0.228459	-0.0381102	10	398	0.635772
BLCA	KLHL11	0.0702132	0.220788	-0.0372691	9	399	0.635772
BLCA	METTL3	0.0706658	-0.211996	-0.0232496	18	390	0.636171
BLCA	JAK1	0.0707033	0.276138	-0.0361694	6	402	0.636171
BLCA	PLD3	0.070551	-0.352642	-0.0275932	5	403	0.636171
BLCA	FSCB	0.0705264	0.391787	-0.0368293	5	403	0.636171
BLCA	IFNLR1	0.0706727	-0.406046	-0.027869	4	404	0.636171
BLCA	SLC4A1	0.0703983	-0.460838	-0.0283969	3	405	0.636171
BLCA	FKBP3	0.0703177	-0.38677	-0.0298269	2	406	0.636171
BLCA	PIH1D2	0.0704495	-0.420064	-0.0296629	2	406	0.636171
BLCA	PRB4	0.0705155	0.523114	-0.0343091	2	406	0.636171
BLCA	SPSB3	0.0707555	0.500578	-0.0341981	2	406	0.636171
BLCA	CIB1	0.0707809	-0.560855	-0.0289694	2	406	0.636171
BLCA	ATP8A1	0.0710018	-0.275378	-0.0248214	11	397	0.636872
BLCA	MTA1	0.0709516	-0.342242	-0.0277222	5	403	0.636872
BLCA	BCL2L11	0.070968	0.42644	-0.0349693	3	405	0.636872
BLCA	ZNF445	0.0712086	0.272101	-0.0368777	7	401	0.637016
BLCA	LRRC4B	0.0711836	0.398759	-0.0358374	4	404	0.637016
BLCA	FOXJ3	0.0711135	-0.25694	-0.0293453	4	404	0.637016
BLCA	FTCD	0.0711929	-0.373102	-0.0290468	3	405	0.637016
BLCA	YWHAB	0.0714004	0.391909	-0.0336628	2	406	0.638306
BLCA	ZFYVE16	0.0716994	0.237802	-0.0383449	10	398	0.640121
BLCA	PLCB2	0.0716665	-0.393437	-0.0279939	4	404	0.640121
BLCA	CTBP2	0.0718244	-0.291791	-0.0290003	4	404	0.640383
BLCA	MAML3	0.0718055	0.349335	-0.035348	4	404	0.640383
BLCA	CNNM1	0.0719824	0.365464	-0.0365027	5	403	0.641364
BLCA	AKR1C4	0.0721227	-0.327004	-0.0286516	4	404	0.642185
BLCA	ZNF687	0.0722492	0.259983	-0.0374078	8	400	0.642883
BLCA	CD109	0.0727275	0.18871	-0.0399845	15	393	0.642907
BLCA	ITGAL	0.0725576	-0.206067	-0.0253765	14	394	0.642907
BLCA	NLRP1	0.0724191	0.34891	-0.0382185	7	401	0.642907
BLCA	DPAGT1	0.0725736	-0.282194	-0.0278361	6	402	0.642907
BLCA	OSBPL1A	0.072781	0.241724	-0.0342826	4	404	0.642907
BLCA	OR5AU1	0.0725117	-0.333646	-0.0285858	4	404	0.642907
BLCA	ASTE1	0.0725895	-0.412994	-0.0287513	3	405	0.642907
BLCA	MUM1L1	0.0726383	-0.481473	-0.0293604	2	406	0.642907
BLCA	REN	0.0723692	0.386117	-0.0336342	2	406	0.642907
BLCA	UBFD1	0.0727541	-0.559554	-0.0289758	2	406	0.642907
BLCA	CCPG1	0.0726947	-0.618297	-0.0286864	2	406	0.642907
BLCA	USP25	0.0729517	0.143246	-0.0341859	6	402	0.643989
BLCA	LRP12	0.0731149	-0.247594	-0.0255913	11	397	0.644291
BLCA	HDAC11	0.0731305	0.36367	-0.0364804	5	403	0.644291
BLCA	R3HDM2	0.0731074	0.322057	-0.035078	4	404	0.644291
BLCA	HPS5	0.0732138	0.384615	-0.0336268	2	406	0.6446
BLCA	STAM	0.0733169	0.290886	-0.0355774	5	403	0.644996
BLCA	SLC5A12	0.0733553	-0.538076	-0.0290816	2	406	0.644996
BLCA	SYN3	0.0737415	-0.293735	-0.0270003	7	401	0.645941
BLCA	CTSD	0.0735972	-0.38228	-0.0263423	6	402	0.645941
BLCA	YARS2	0.0738575	-0.373979	-0.0264662	6	402	0.645941
BLCA	ZNF320	0.0738623	-0.301396	-0.0289052	4	404	0.645941
BLCA	RBM43	0.0738037	0.291152	-0.034772	4	404	0.645941
BLCA	ARSF	0.0738007	-0.433222	-0.0286015	3	405	0.645941
BLCA	SPN	0.073885	-0.460689	-0.028398	3	405	0.645941
BLCA	NUDT11	0.0736863	0.147553	-0.032459	2	406	0.645941
BLCA	OR11H12	0.0738978	-0.537765	-0.0290831	2	406	0.645941
BLCA	TET1	0.074763	-0.215948	-0.0225714	19	389	0.646192
BLCA	ERICH3	0.07469	-0.194314	-0.0253653	15	393	0.646192
BLCA	PTEN	0.0747968	0.209917	-0.0395245	13	395	0.646192
BLCA	ZIM3	0.0742812	0.189185	-0.0371234	10	398	0.646192
BLCA	GLUD2	0.0743888	-0.2451	-0.0267603	9	399	0.646192
BLCA	MPEG1	0.0744012	-0.285871	-0.0258407	9	399	0.646192
BLCA	PKP2	0.074515	0.126927	-0.0347467	8	400	0.646192
BLCA	APBB1IP	0.0747956	0.253521	-0.0365534	7	401	0.646192
BLCA	FNDC7	0.074458	-0.208481	-0.0284885	7	401	0.646192
BLCA	STK11IP	0.0740886	0.328904	-0.0369569	6	402	0.646192
BLCA	RPS4X	0.0741399	-0.361837	-0.0283067	4	404	0.646192
BLCA	BTG1	0.0745377	-0.416232	-0.0287273	3	405	0.646192
BLCA	HLA-A	0.0747114	0.433987	-0.0338701	2	406	0.646192
BLCA	MSMP	0.0747367	-0.641474	-0.0285722	2	406	0.646192
BLCA	DCAF16	0.0742364	-0.617242	-0.0286916	2	406	0.646192
BLCA	ZNF385C	0.0745458	-0.61703	-0.0286926	2	406	0.646192
BLCA	C19orf54	0.0746956	-0.576356	-0.028893	2	406	0.646192
BLCA	NRM	0.0743068	0.503244	-0.0342112	2	406	0.646192
BLCA	GRINA	0.075115	0.407535	-0.0348293	3	405	0.648103
BLCA	PFDN6	0.0751094	-0.641206	-0.0285735	2	406	0.648103
BLCA	MAPT	0.0754212	0.223733	-0.0347442	5	403	0.649628
BLCA	ELF1	0.0754286	0.317084	-0.0341593	3	405	0.649628
BLCA	CRYBB2	0.0754375	-0.480328	-0.029366	2	406	0.649628
BLCA	OR5L2	0.0755073	0.240371	-0.0370156	8	400	0.64981
BLCA	PTGER4	0.0756601	0.294895	-0.0364493	6	402	0.650287
BLCA	OR5AP2	0.0756513	0.243962	-0.0343047	4	404	0.650287
BLCA	MEGF6	0.0758866	0.267503	-0.0360405	6	402	0.650777
BLCA	CBL	0.0758635	-0.33479	-0.0270511	6	402	0.650777
BLCA	SLC34A3	0.0759118	0.372403	-0.0345691	3	405	0.650777
BLCA	GPR180	0.0758422	0.630711	-0.0348391	2	406	0.650777
BLCA	RNF213	0.0761396	0.0893019	-0.0418642	32	376	0.651059
BLCA	WSCD1	0.0761068	0.129736	-0.033578	5	403	0.651059
BLCA	AIFM2	0.0760018	0.410146	-0.0348487	3	405	0.651059
BLCA	ADGRG7	0.0761252	0.491658	-0.0354524	3	405	0.651059
BLCA	TMEM123	0.0763643	0.436887	-0.0350467	3	405	0.652563
BLCA	NAV2	0.0766437	0.157001	-0.0397757	17	391	0.65319
BLCA	CAMSAP2	0.076546	-0.224487	-0.0247219	14	394	0.65319
BLCA	WDR41	0.0764931	-0.441475	-0.026491	5	403	0.65319
BLCA	NPR3	0.0767308	-0.308884	-0.0281361	5	403	0.65319
BLCA	TTC4	0.0767287	-0.465245	-0.0294403	2	406	0.65319
BLCA	UBA2	0.0767287	-0.465245	-0.0294403	2	406	0.65319
BLCA	KLRB1	0.0767895	-0.46554	-0.0283621	3	405	0.653272
BLCA	CFAP61	0.0768628	0.158621	-0.0368466	11	397	0.65348
BLCA	CCDC172	0.0769791	0.441071	-0.0339049	2	406	0.654053
BLCA	USP40	0.0771276	-0.335018	-0.0262797	7	401	0.654899
BLCA	TMEM61	0.0772847	0.392492	-0.0347179	3	405	0.655816
BLCA	DUS1L	0.0775007	-0.292388	-0.0283408	5	403	0.656433
BLCA	TMEM187	0.0774232	0.472543	-0.0353109	3	405	0.656433
BLCA	CRIP2	0.0775048	0.605738	-0.0347161	2	406	0.656433
BLCA	RIN3	0.0776693	-0.29946	-0.026219	8	400	0.656993
BLCA	BEST1	0.0776531	0.41591	-0.0348913	3	405	0.656993
BLCA	ABHD16A	0.0778587	0.239435	-0.0356216	6	402	0.658153
BLCA	CXCR5	0.0779048	-0.643727	-0.0285611	2	406	0.658153
BLCA	COPB1	0.0780175	-0.296074	-0.028295	5	403	0.65836
BLCA	TAS2R41	0.0780278	0.286555	-0.0339332	3	405	0.65836
BLCA	FZD6	0.0781854	-0.24668	-0.026172	10	398	0.659273
BLCA	GALNT5	0.0782544	0.330774	-0.0369848	6	402	0.659439
BLCA	C2CD3	0.078877	0.189151	-0.0400014	15	393	0.660027
BLCA	TLN2	0.0783842	-0.206301	-0.0258262	13	395	0.660027
BLCA	EPPK1	0.0788701	-0.262883	-0.0263592	9	399	0.660027
BLCA	RARS	0.0787068	-0.329397	-0.0271316	6	402	0.660027
BLCA	LRRC2	0.0784373	-0.289639	-0.0283749	5	403	0.660027
BLCA	RIPPLY2	0.0785111	0.302038	-0.0348797	4	404	0.660027
BLCA	OR2L2	0.0787901	-0.390237	-0.0280255	4	404	0.660027
BLCA	RBM15B	0.078847	0.436307	-0.0350424	3	405	0.660027
BLCA	PI4K2A	0.0786646	-0.265575	-0.0298433	3	405	0.660027
BLCA	KRR1	0.0789571	-0.621307	-0.0286716	2	406	0.660027
BLCA	NCR1	0.0789663	-0.453171	-0.0294998	2	406	0.660027
BLCA	DUSP9	0.0786351	-0.50576	-0.0292408	2	406	0.660027
BLCA	PERP	0.078566	-0.638717	-0.0285858	2	406	0.660027
BLCA	STK26	0.0793548	0.627915	-0.0348254	2	406	0.662861
BLCA	CFAP70	0.0794501	-0.247459	-0.0250347	12	396	0.663242
BLCA	UPF3A	0.0798831	0.160683	-0.0334802	4	404	0.666441
BLCA	C18orf25	0.0799769	0.288498	-0.0347457	4	404	0.666807
BLCA	SMG6	0.0802623	0.507862	-0.034234	2	406	0.668769
BLCA	KIAA1586	0.0803589	0.217136	-0.0340391	4	404	0.669156
BLCA	RNF123	0.0805277	-0.266324	-0.0244631	12	396	0.669162
BLCA	OSBPL6	0.0805999	-0.307588	-0.0281522	5	403	0.669162
BLCA	BMI1	0.0806099	-0.321945	-0.0287017	4	404	0.669162
BLCA	MOB3C	0.0805613	-0.36872	-0.0282386	4	404	0.669162
BLCA	CYP19A1	0.080573	-0.612897	-0.028713	2	406	0.669162
BLCA	ZNF582	0.0807137	0.242283	-0.0370538	8	400	0.669608
BLCA	CDH9	0.0809125	-0.206182	-0.0276382	9	399	0.670841
BLCA	FAM214A	0.0809944	-0.329109	-0.0263828	7	401	0.671104
BLCA	HERC1	0.0813506	-0.170669	-0.0209337	29	379	0.673221
BLCA	OR1C1	0.0813283	-0.47174	-0.0283162	3	405	0.673221
BLCA	DENND5A	0.0814978	-0.279638	-0.0278742	6	402	0.673228
BLCA	GRIA3	0.0815026	-0.303224	-0.0288871	4	404	0.673228
BLCA	NR0B1	0.081428	-0.397741	-0.0279512	4	404	0.673228
BLCA	ANKMY1	0.0815557	-0.331325	-0.0293563	3	405	0.67325
BLCA	CASK	0.0816178	0.13751	-0.0341003	6	402	0.673347
BLCA	GNMT	0.0818435	-0.533189	-0.0291056	2	406	0.674792
BLCA	FBN2	0.0821552	-0.170425	-0.0221262	26	382	0.675888
BLCA	ELMO1	0.0821573	0.197092	-0.0367346	9	399	0.675888
BLCA	MIP	0.0821858	0.309874	-0.0341059	3	405	0.675888
BLCA	ABCF1	0.0821509	0.401863	-0.0347873	3	405	0.675888
BLCA	LDB1	0.0822292	0.42849	-0.033843	2	406	0.675888
BLCA	DIP2C	0.0824377	-0.221125	-0.0253383	13	395	0.676404
BLCA	ZNF567	0.0826969	0.151328	-0.0371192	12	396	0.676404
BLCA	YIPF1	0.0826805	0.288251	-0.0347432	4	404	0.676404
BLCA	PLEKHM3	0.082689	-0.296981	-0.0289489	4	404	0.676404
BLCA	PPIB	0.0826847	-0.480652	-0.0271303	4	404	0.676404
BLCA	LGI4	0.0824622	0.374228	-0.0345826	3	405	0.676404
BLCA	GLIS2	0.0823565	0.625522	-0.0348136	2	406	0.676404
BLCA	RWDD2A	0.082505	-0.512572	-0.0292072	2	406	0.676404
BLCA	MYO1F	0.082853	-0.195926	-0.024431	17	391	0.677266
BLCA	PDIA5	0.0831199	0.315346	-0.0376326	7	401	0.677699
BLCA	LLGL2	0.0831465	0.265106	-0.0352576	5	403	0.677699
BLCA	MPZ	0.0829973	0.151918	-0.0333934	4	404	0.677699
BLCA	PAGR1	0.0831594	-0.361699	-0.0283081	4	404	0.677699
BLCA	RPN2	0.083008	0.34137	-0.0352692	4	404	0.677699
BLCA	LEO1	0.0834322	-0.225818	-0.0266962	10	398	0.679373
BLCA	LYSMD3	0.0834666	0.399031	-0.0336979	2	406	0.679373
BLCA	GPRC5A	0.0835745	-0.451798	-0.0295066	2	406	0.679837
BLCA	CHGB	0.0836629	-0.23296	-0.0265167	10	398	0.67987
BLCA	ARHGAP10	0.0836802	0.390688	-0.0336568	2	406	0.67987
BLCA	OR8D4	0.0838515	0.427645	-0.0338388	2	406	0.680848
BLCA	UGT8	0.0840683	-0.347382	-0.0268631	6	402	0.681915
BLCA	REG3G	0.084085	-0.306167	-0.030224	2	406	0.681915
BLCA	SEMA5B	0.0847809	0.148184	-0.0374928	13	395	0.683606
BLCA	GABRG1	0.0848419	0.158384	-0.0358615	9	399	0.683606
BLCA	KIAA1683	0.0846883	0.150978	-0.0352277	8	400	0.683606
BLCA	ITGB2	0.0846777	-0.308305	-0.026746	7	401	0.683606
BLCA	PRPF4B	0.084494	-0.338228	-0.0269997	6	402	0.683606
BLCA	GAB4	0.0848337	-0.248482	-0.0288855	5	403	0.683606
BLCA	EXTL1	0.0848562	0.283948	-0.0347006	4	404	0.683606
BLCA	C1orf146	0.08443	-0.390666	-0.0280213	4	404	0.683606
BLCA	TAF9	0.0846922	-0.344911	-0.0284743	4	404	0.683606
BLCA	ANXA6	0.0847037	0.320461	-0.0350622	4	404	0.683606
BLCA	FAM73B	0.0845009	0.437058	-0.0338852	2	406	0.683606
BLCA	REXO1	0.0849585	0.228965	-0.0381229	10	398	0.684019
BLCA	MAP1S	0.0855657	-0.349747	-0.0284264	4	404	0.687387
BLCA	IL18R1	0.0855826	0.279508	-0.033881	3	405	0.687387
BLCA	GABPB1	0.0855404	0.447381	-0.0351245	3	405	0.687387
BLCA	DNAJC18	0.085533	0.436506	-0.0338825	2	406	0.687387
BLCA	SUSD4	0.0856759	0.512646	-0.0342575	2	406	0.687723
BLCA	ZNF28	0.0859431	-0.279126	-0.0259928	9	399	0.688169
BLCA	ANKLE2	0.0859889	-0.266732	-0.0262724	9	399	0.688169
BLCA	CXCL13	0.0859636	0.512462	-0.0342566	2	406	0.688169
BLCA	UQCC3	0.0859636	0.512462	-0.0342566	2	406	0.688169
BLCA	CA4	0.0859636	0.512462	-0.0342566	2	406	0.688169
BLCA	KCNK15	0.0860956	0.306657	-0.0349255	4	404	0.68861
BLCA	BEND3	0.0864466	-0.263526	-0.0263447	9	399	0.690614
BLCA	FCHSD1	0.0864494	-0.428665	-0.0296205	2	406	0.690614
BLCA	ZNF684	0.0865992	0.365157	-0.0345154	3	405	0.691397
BLCA	SEMA4C	0.0866577	0.332839	-0.0370157	6	402	0.691451
BLCA	SEC13	0.0869535	-0.42895	-0.0296191	2	406	0.693397
BLCA	PPM1G	0.0870302	-0.303676	-0.0275155	6	402	0.693595
BLCA	ST3GAL3	0.0871079	0.43759	-0.0338878	2	406	0.693801
BLCA	TMEM71	0.0872565	0.377886	-0.0366568	5	403	0.693851
BLCA	CNOT6L	0.0872911	-0.527062	-0.0291358	2	406	0.693851
BLCA	PSMB11	0.0873219	-0.305249	-0.0302285	2	406	0.693851
BLCA	HSD17B6	0.087269	0.437504	-0.0338874	2	406	0.693851
BLCA	PTPRM	0.0875258	0.164414	-0.0390572	15	393	0.694735
BLCA	ASPRV1	0.0875371	0.395055	-0.0336783	2	406	0.694735
BLCA	FRYL	0.0880783	0.140487	-0.0390577	17	391	0.69508
BLCA	ATP2B4	0.088002	0.1929	-0.0389645	13	395	0.69508
BLCA	POLN	0.0877084	-0.253642	-0.0259971	10	398	0.69508
BLCA	NLGN1	0.0879167	-0.216392	-0.026933	10	398	0.69508
BLCA	OBSL1	0.0876367	-0.262526	-0.0275451	7	401	0.69508
BLCA	USP26	0.0878998	-0.339999	-0.0285229	4	404	0.69508
BLCA	LRRC15	0.0879926	0.362698	-0.0354803	4	404	0.69508
BLCA	TREML1	0.0879235	-0.275608	-0.029769	3	405	0.69508
BLCA	IST1	0.0878954	0.384249	-0.033625	2	406	0.69508
BLCA	ZNF18	0.0881007	0.5112	-0.0342504	2	406	0.69508
BLCA	UGT2B10	0.0881985	-0.392367	-0.0289041	3	405	0.695441
BLCA	TMEM108	0.0885034	-0.403423	-0.027895	4	404	0.696613
BLCA	SLC5A6	0.088491	-0.253287	-0.0299343	3	405	0.696613
BLCA	PCK2	0.0884389	0.439858	-0.0350687	3	405	0.696613
BLCA	NALCN	0.0888566	0.110973	-0.0385392	19	389	0.698103
BLCA	SEL1L	0.0888224	0.197554	-0.036745	9	399	0.698103
BLCA	HNRNPDL	0.0890061	-0.384339	-0.0263115	6	402	0.698103
BLCA	SLC27A4	0.0889424	0.176216	-0.0331158	3	405	0.698103
BLCA	KLHL20	0.0889668	-0.341295	-0.0300509	2	406	0.698103
BLCA	RIMS4	0.0889529	-0.401872	-0.0297525	2	406	0.698103
BLCA	UTRN	0.089528	-0.145502	-0.0215512	33	375	0.698653
BLCA	SYNJ2	0.0895527	-0.256405	-0.0270801	8	400	0.698653
BLCA	ARID5B	0.0893597	0.238707	-0.0369823	8	400	0.698653
BLCA	KIAA0907	0.0893206	0.161468	-0.0344579	6	402	0.698653
BLCA	CT47B1	0.0896171	-0.389853	-0.0280293	4	404	0.698653
BLCA	TIPARP	0.0897036	-0.284315	-0.0290743	4	404	0.698653
BLCA	OR2W1	0.0897023	-0.377104	-0.0281556	4	404	0.698653
BLCA	GJB5	0.0896718	0.272332	-0.0345856	4	404	0.698653
BLCA	ZDHHC22	0.0892971	0.379764	-0.0346236	3	405	0.698653
BLCA	ADGRF2	0.0893139	0.665727	-0.0350116	2	406	0.698653
BLCA	BMP8B	0.0894445	-0.524074	-0.0291505	2	406	0.698653
BLCA	C21orf91	0.0892566	0.248464	-0.0329561	2	406	0.698653
BLCA	ARTN	0.0898654	-0.525583	-0.0291431	2	406	0.699506
BLCA	TRGC1	0.0899851	-0.459882	-0.028404	3	405	0.699699
BLCA	GRB7	0.0901521	0.301982	-0.0332198	2	406	0.699699
BLCA	TP53INP2	0.0901521	0.301982	-0.0332198	2	406	0.699699
BLCA	E2F4	0.0901292	0.343573	-0.0334247	2	406	0.699699
BLCA	ZDHHC23	0.0900436	-0.430718	-0.0296104	2	406	0.699699
BLCA	COL8A2	0.0902206	0.49306	-0.0354628	3	405	0.699825
BLCA	PAPPA2	0.0904055	0.107627	-0.0395105	22	386	0.700177
BLCA	WSCD2	0.0904231	-0.360729	-0.0291385	3	405	0.700177
BLCA	MMP25	0.0903411	0.36554	-0.0335329	2	406	0.700177
BLCA	FAM174A	0.0906735	-0.528084	-0.0291308	2	406	0.701709
BLCA	AKAP4	0.0907502	0.377703	-0.0335928	2	406	0.701896
BLCA	MEFV	0.0909617	-0.264466	-0.0275112	7	401	0.701959
BLCA	LIMK1	0.0910657	0.215025	-0.0358814	7	401	0.701959
BLCA	NAA16	0.091029	0.355578	-0.0373551	6	402	0.701959
BLCA	BPIFB4	0.0910005	0.211013	-0.0339785	4	404	0.701959
BLCA	EMC7	0.0910735	0.382634	-0.0346449	3	405	0.701959
BLCA	HOXD12	0.0909928	0.54922	-0.0344377	2	406	0.701959
BLCA	RNF168	0.091194	0.256244	-0.037333	8	400	0.702286
BLCA	AC004381.6	0.091221	-0.319671	-0.0265476	7	401	0.702286
BLCA	NFE2L1	0.0913611	-0.41359	-0.0277943	4	404	0.702555
BLCA	CASP3	0.0913533	-0.486113	-0.0293375	2	406	0.702555
BLCA	NEB	0.0915627	-0.131635	-0.0179196	49	359	0.703475
BLCA	XIRP1	0.0917238	-0.234716	-0.0243585	14	394	0.703475
BLCA	MUM1	0.0917917	-0.284807	-0.0271562	7	401	0.703475
BLCA	CADM1	0.0915909	0.268376	-0.0360535	6	402	0.703475
BLCA	CDAN1	0.0917965	-0.358772	-0.0283371	4	404	0.703475
BLCA	STMN4	0.0917788	-0.633617	-0.0286109	2	406	0.703475
BLCA	MARK3	0.0918675	-0.301764	-0.0282244	5	403	0.703615
BLCA	AFTPH	0.0919745	0.29659	-0.03814	8	400	0.703854
BLCA	SLC39A10	0.0920039	0.263137	-0.0344946	4	404	0.703854
BLCA	RABL2A	0.0920964	-0.527261	-0.0291348	2	406	0.704158
BLCA	HJURP	0.0922258	-0.391327	-0.0271132	5	403	0.704744
BLCA	FMN2	0.0924217	0.121943	-0.040748	23	385	0.705583
BLCA	CPNE7	0.0924411	-0.225093	-0.0301432	3	405	0.705583
BLCA	ADGRF1	0.0926185	-0.310854	-0.0259911	8	400	0.706533
BLCA	FBXO32	0.0926921	-0.547473	-0.0290353	2	406	0.706692
BLCA	GRIK5	0.0928109	0.182227	-0.0380555	12	396	0.707056
BLCA	KBTBD7	0.0928457	-0.263312	-0.0269419	8	400	0.707056
BLCA	NOL8	0.0930429	-0.29368	-0.0249911	10	398	0.708154
BLCA	PDIA6	0.0935086	0.261135	-0.0352083	5	403	0.710081
BLCA	HIST2H3D	0.0933709	-0.425618	-0.0296355	2	406	0.710081
BLCA	HPCAL4	0.0934871	0.351107	-0.0334618	2	406	0.710081
BLCA	ELSPBP1	0.0934135	-0.457853	-0.0294768	2	406	0.710081
BLCA	RAD51B	0.0936291	0.338958	-0.0352453	4	404	0.710592
BLCA	ZCCHC14	0.0939736	-0.312758	-0.0294938	3	405	0.71153
BLCA	ARL6IP5	0.0939384	-0.432997	-0.0295992	2	406	0.71153
BLCA	PIAS1	0.0940189	0.269346	-0.033059	2	406	0.71153
BLCA	NCAPG	0.0939799	0.351382	-0.0334631	2	406	0.71153
BLCA	ITM2C	0.0940065	-0.510711	-0.0292164	2	406	0.71153
BLCA	POLR1D	0.0940878	0.285343	-0.0347145	4	404	0.711649
BLCA	RPL4	0.0941977	0.16831	-0.0335557	4	404	0.712077
BLCA	NES	0.095233	-0.214147	-0.0231503	18	390	0.713177
BLCA	FLNC	0.0948719	-0.197252	-0.0248144	16	392	0.713177
BLCA	CACNA1C	0.0953333	-0.242865	-0.0257223	11	397	0.713177
BLCA	RFTN2	0.095182	-0.23223	-0.0265351	10	398	0.713177
BLCA	CLN3	0.0950789	-0.252806	-0.027152	8	400	0.713177
BLCA	SUPT5H	0.0946471	-0.308907	-0.02603	8	400	0.713177
BLCA	KRT79	0.0945448	0.263908	-0.0367347	7	401	0.713177
BLCA	FOXD4L3	0.0950828	-0.437217	-0.0265439	5	403	0.713177
BLCA	DDX19B	0.0951676	-0.334755	-0.0278151	5	403	0.713177
BLCA	SRRM1	0.0946774	-0.402909	-0.0279001	4	404	0.713177
BLCA	ASAP3	0.0953112	-0.399512	-0.0279337	4	404	0.713177
BLCA	KIAA1456	0.0947773	0.255968	-0.0329931	2	406	0.713177
BLCA	FBXW12	0.0950839	0.443057	-0.0339147	2	406	0.713177
BLCA	ATP5J2-PTCD1	0.0954105	-0.517691	-0.029182	2	406	0.713177
BLCA	BTG4	0.0951581	-0.343983	-0.0300377	2	406	0.713177
BLCA	GBX1	0.0953721	0.471007	-0.0340524	2	406	0.713177
BLCA	RPL5	0.0949377	-0.433591	-0.0295963	2	406	0.713177
BLCA	ST3GAL2	0.0949377	-0.433591	-0.0295963	2	406	0.713177
BLCA	TWISTNB	0.0950542	-0.505661	-0.0292412	2	406	0.713177
BLCA	ALOX12	0.0944688	-0.44592	-0.0295355	2	406	0.713177
BLCA	FUT2	0.0954652	-0.315349	-0.0273412	6	402	0.713187
BLCA	EGF	0.0956634	0.155877	-0.0387314	15	393	0.714012
BLCA	NUPL2	0.0957359	-0.285812	-0.0264919	8	400	0.714012
BLCA	NIPAL4	0.0957306	-0.52221	-0.0291597	2	406	0.714012
BLCA	CDH26	0.0958202	0.2299	-0.0368062	8	400	0.714243
BLCA	KIF15	0.0959203	0.15955	-0.0398865	17	391	0.71459
BLCA	ICA1L	0.0961653	-0.354573	-0.0267558	6	402	0.715758
BLCA	HAND2	0.0961842	-0.545456	-0.0290452	2	406	0.715758
BLCA	GRIK4	0.0962705	-0.302621	-0.0268452	7	401	0.715923
BLCA	VPS37A	0.0963135	0.167666	-0.0330525	3	405	0.715923
BLCA	LILRA6	0.0963881	-0.372278	-0.0282033	4	404	0.716079
BLCA	REEP4	0.0967344	-0.398708	-0.0297681	2	406	0.718253
BLCA	ADAMTS4	0.0968911	0.222263	-0.0353653	6	402	0.718702
BLCA	HGD	0.0969025	0.226058	-0.033485	3	405	0.718702
BLCA	FBP2	0.0969973	-0.305404	-0.0302277	2	406	0.719006
BLCA	TRIML2	0.0972881	0.258818	-0.0344518	4	404	0.720762
BLCA	N4BP2L2	0.0976839	-0.207203	-0.0257965	13	395	0.721295
BLCA	FAM160A2	0.0976569	-0.265559	-0.026897	8	400	0.721295
BLCA	ANKFY1	0.0974936	0.187267	-0.0359535	8	400	0.721295
BLCA	CDC6	0.0976257	0.251906	-0.0365252	7	401	0.721295
BLCA	STKLD1	0.0974675	0.324648	-0.0351036	4	404	0.721295
BLCA	JRK	0.0975841	0.400048	-0.0347738	3	405	0.721295
BLCA	CIC	0.098128	0.206923	-0.0369563	9	399	0.72212
BLCA	ADAM23	0.0978648	-0.281327	-0.0272169	7	401	0.72212
BLCA	PSG6	0.0980528	0.183591	-0.0353327	7	401	0.72212
BLCA	PLEKHG5	0.0981439	0.250227	-0.0357827	6	402	0.72212
BLCA	ZFR	0.0980601	-0.299717	-0.0282498	5	403	0.72212
BLCA	ZNF235	0.0980902	-0.362766	-0.0282975	4	404	0.72212
BLCA	MYL12B	0.0981737	0.445536	-0.0339269	2	406	0.72212
BLCA	PSG7	0.0983329	-0.318464	-0.0258389	8	400	0.722893
BLCA	EDEM2	0.0984351	-0.249952	-0.0288673	5	403	0.723079
BLCA	PNPLA8	0.0984665	-0.447153	-0.0295295	2	406	0.723079
BLCA	RB1	0.0986136	0.0671163	-0.0426023	41	367	0.723762
BLCA	DENND1C	0.098854	0.220438	-0.0359759	7	401	0.725128
BLCA	RWDD4	0.0989301	-0.520369	-0.0291688	2	406	0.725289
BLCA	MPP5	0.0989927	0.296789	-0.0373087	7	401	0.72535
BLCA	IFT172	0.0991911	-0.230803	-0.0244975	14	394	0.725974
BLCA	NAV1	0.0992409	-0.237568	-0.0247972	13	395	0.725974
BLCA	KCNT1	0.0991524	0.144227	-0.0346455	7	401	0.725974
BLCA	GTF2F1	0.099489	0.247092	-0.0343357	4	404	0.727391
BLCA	PGLYRP1	0.0995477	-0.495283	-0.0292924	2	406	0.727422
BLCA	DLL1	0.0996776	0.139667	-0.0354393	9	399	0.727576
BLCA	MFSD6	0.0996705	-0.240571	-0.0284573	6	402	0.727576
BLCA	GPA33	0.0997715	0.348912	-0.033451	2	406	0.727864
BLCA	DUSP1	0.0999338	0.312457	-0.035845	5	403	0.72865
BLCA	KLK5	0.100055	0.244877	-0.0336244	3	405	0.729134
BLCA	NHLRC1	0.100241	-0.353901	-0.02595	7	401	0.729667
BLCA	LECT2	0.100219	-0.396955	-0.027959	4	404	0.729667
BLCA	WNT9A	0.100292	-0.301574	-0.0302466	2	406	0.729667
BLCA	PBX2	0.100656	-0.219176	-0.0268631	10	398	0.731603
BLCA	DHX33	0.100722	-0.404469	-0.0269502	5	403	0.731603
BLCA	SLC25A31	0.100718	-0.34804	-0.0284433	4	404	0.731603
BLCA	ZNF804B	0.101231	-0.242958	-0.0246198	13	395	0.734371
BLCA	FPGT-TNNI3K	0.101167	0.290995	-0.0363911	6	402	0.734371
BLCA	C5orf45	0.101268	0.258619	-0.0330062	2	406	0.734371
BLCA	FANCM	0.101456	0.137452	-0.0384758	16	392	0.735064
BLCA	MYO1B	0.101584	-0.230223	-0.0270959	9	399	0.735064
BLCA	GGNBP2	0.10149	-0.249096	-0.0272262	8	400	0.735064
BLCA	USP18	0.101549	-0.310693	-0.0302017	2	406	0.735064
BLCA	CCDC6	0.101641	-0.312684	-0.0287934	4	404	0.735083
BLCA	CD1A	0.10172	0.184141	-0.034253	5	403	0.735257
BLCA	PHF20L1	0.102154	0.145184	-0.0360179	10	398	0.73561
BLCA	TRHR	0.102037	0.243928	-0.0370867	8	400	0.73561
BLCA	XPO7	0.101844	-0.304514	-0.0275029	6	402	0.73561
BLCA	DDX39B	0.102104	-0.390565	-0.0271227	5	403	0.73561
BLCA	BARHL1	0.10207	0.350235	-0.0334575	2	406	0.73561
BLCA	FKBP2	0.10207	0.350235	-0.0334575	2	406	0.73561
BLCA	SIVA1	0.102107	-0.51682	-0.0291863	2	406	0.73561
BLCA	SRP54	0.102402	0.427465	-0.0338379	2	406	0.736998
BLCA	LILRB2	0.102493	0.455816	-0.0339776	2	406	0.737252
BLCA	ADAMTS17	0.102614	0.262387	-0.0337541	3	405	0.73733
BLCA	NQO2	0.102576	-0.300927	-0.0302498	2	406	0.73733
BLCA	FGD6	0.102826	-0.249428	-0.0255404	11	397	0.73841
BLCA	FAM84B	0.102875	0.283077	-0.0339074	3	405	0.73841
BLCA	DCAF15	0.102984	0.524177	-0.0343143	2	406	0.738795
BLCA	PMS2	0.103099	-0.315865	-0.0258909	8	400	0.739224
BLCA	ADGRA2	0.103175	0.228513	-0.0361169	7	401	0.739377
BLCA	CMYA5	0.103302	0.115839	-0.0395759	21	387	0.739567
BLCA	HSPA13	0.10336	-0.285872	-0.0277812	6	402	0.739567
BLCA	KRT39	0.103368	-0.263319	-0.0292822	4	404	0.739567
BLCA	ZSWIM4	0.103512	-0.246475	-0.0267293	9	399	0.740202
BLCA	KIAA0930	0.103646	-0.358996	-0.0283349	4	404	0.740764
BLCA	PBDC1	0.103761	-0.451826	-0.0295064	2	406	0.741189
BLCA	RP9	0.104038	0.189204	-0.0326642	2	406	0.742771
BLCA	KRT7	0.104205	-0.528851	-0.029127	2	406	0.743564
BLCA	GAA	0.104342	-0.241014	-0.0289782	5	403	0.744025
BLCA	FMR1NB	0.104381	0.500643	-0.0341984	2	406	0.744025
BLCA	NSUN3	0.104509	0.386306	-0.0336352	2	406	0.744541
BLCA	SFRP1	0.104578	-0.303229	-0.0302384	2	406	0.74464
BLCA	NCOA7	0.10484	-0.289917	-0.0270669	7	401	0.745467
BLCA	HIST1H2BC	0.104862	-0.425548	-0.0276759	4	404	0.745467
BLCA	MZT2A	0.104821	-0.469654	-0.0294186	2	406	0.745467
BLCA	HTR2B	0.104982	-0.343985	-0.0277006	5	403	0.745601
BLCA	ABHD11	0.104992	-0.330971	-0.0286123	4	404	0.745601
BLCA	NUS1	0.105162	0.385991	-0.0336336	2	406	0.746411
BLCA	HECTD4	0.105262	0.117421	-0.0404778	23	385	0.746564
BLCA	NFE2L3	0.105444	-0.213144	-0.0260746	12	396	0.746564
BLCA	USP9Y	0.105381	-0.230351	-0.027093	9	399	0.746564
BLCA	LGR4	0.105464	-0.311279	-0.0281064	5	403	0.746564
BLCA	INTS4	0.105545	-0.388849	-0.027144	5	403	0.746564
BLCA	OR10AD1	0.105391	-0.539746	-0.0290733	2	406	0.746564
BLCA	TMEM135	0.105583	-0.484265	-0.0293466	2	406	0.746564
BLCA	GNRHR	0.105631	0.416261	-0.0337827	2	406	0.746564
BLCA	BAZ1B	0.105839	0.119378	-0.036151	12	396	0.747642
BLCA	SCYL1	0.106064	-0.440477	-0.0295623	2	406	0.748834
BLCA	SYTL3	0.106204	-0.305933	-0.0260895	8	400	0.749246
BLCA	KCTD6	0.106234	-0.31287	-0.029493	3	405	0.749246
BLCA	SEZ6L	0.106354	0.202287	-0.0380565	11	397	0.749695
BLCA	ADAM10	0.106445	-0.249651	-0.0255343	11	397	0.749776
BLCA	TTC26	0.106478	0.276784	-0.0338608	3	405	0.749776
BLCA	TSPAN18	0.106599	-0.564474	-0.0289515	2	406	0.749998
BLCA	METTL17	0.106621	-0.309189	-0.0302091	2	406	0.749998
BLCA	RASGRP2	0.106691	0.238007	-0.0335735	3	405	0.750093
BLCA	STAT3	0.107052	0.319389	-0.0368149	6	402	0.752234
BLCA	CDHR2	0.107146	-0.229654	-0.0260883	11	397	0.752498
BLCA	SPDYA	0.107252	-0.356635	-0.0283582	4	404	0.752848
BLCA	GJA5	0.10734	0.155832	-0.0339018	5	403	0.753073
BLCA	PLEKHG4B	0.107567	0.192386	-0.0360559	8	400	0.754264
BLCA	PSMC6	0.107693	-0.353036	-0.0259651	7	401	0.754757
BLCA	KCNJ12	0.107772	0.27486	-0.0330862	2	406	0.754909
BLCA	CINP	0.107956	-0.490732	-0.0293148	2	406	0.755808
BLCA	MTERF1	0.108166	0.229605	-0.0341626	4	404	0.756879
BLCA	HECTD2	0.108472	-0.323993	-0.0264721	7	401	0.757079
BLCA	HORMAD1	0.108478	-0.361882	-0.0258107	7	401	0.757079
BLCA	GGA2	0.108455	-0.401013	-0.0279189	4	404	0.757079
BLCA	AADACL2	0.108374	-0.21944	-0.0297166	4	404	0.757079
BLCA	ZDHHC15	0.108272	-0.501792	-0.0292603	2	406	0.757079
BLCA	C2CD5	0.108569	-0.215692	-0.0278943	8	400	0.757321
BLCA	PIK3C2A	0.108779	-0.232857	-0.0233611	16	392	0.758391
BLCA	PDGFD	0.109203	-0.300601	-0.0268804	7	401	0.760292
BLCA	BTNL8	0.10925	-0.312954	-0.027377	6	402	0.760292
BLCA	ENPP2	0.109279	-0.322906	-0.0272284	6	402	0.760292
BLCA	JMJD6	0.109274	0.432567	-0.0338631	2	406	0.760292
BLCA	C11orf74	0.10935	0.390554	-0.0347035	3	405	0.760387
BLCA	AUTS2	0.109875	-0.209724	-0.0238311	17	391	0.760871
BLCA	COQ6	0.109701	0.279094	-0.0354311	5	403	0.760871
BLCA	IGKV3-15	0.109706	-0.329921	-0.0286227	4	404	0.760871
BLCA	IGLV3-27	0.109728	0.455803	-0.0339775	2	406	0.760871
BLCA	STARD5	0.109501	0.386434	-0.0336358	2	406	0.760871
BLCA	NGFR	0.109602	-0.537184	-0.029086	2	406	0.760871
BLCA	C6orf89	0.109836	-0.516977	-0.0291855	2	406	0.760871
BLCA	MC1R	0.109836	-0.516977	-0.0291855	2	406	0.760871
BLCA	FNDC3A	0.110082	0.163076	-0.0379829	13	395	0.761513
BLCA	TAS2R7	0.110079	-0.517172	-0.0291845	2	406	0.761513
BLCA	TGM4	0.110393	-0.228601	-0.0276362	8	400	0.762116
BLCA	APAF1	0.110372	0.335314	-0.0361286	5	403	0.762116
BLCA	PNLIP	0.110286	-0.394865	-0.0279797	4	404	0.762116
BLCA	CDC37	0.110397	0.247321	-0.034338	4	404	0.762116
BLCA	ZNF596	0.110702	0.207584	-0.0339446	4	404	0.763462
BLCA	HABP2	0.110706	0.539931	-0.0343919	2	406	0.763462
BLCA	TLDC2	0.110955	0.535287	-0.0343691	2	406	0.764781
BLCA	ZNF318	0.111397	0.137668	-0.0384846	16	392	0.764782
BLCA	COL11A2	0.111193	-0.197788	-0.0274005	10	398	0.764782
BLCA	SCAPER	0.111413	-0.259136	-0.0258591	10	398	0.764782
BLCA	DCAF12L2	0.111078	-0.240307	-0.0268684	9	399	0.764782
BLCA	SND1	0.111291	-0.225182	-0.0277045	8	400	0.764782
BLCA	NODAL	0.111394	0.259562	-0.0344592	4	404	0.764782
BLCA	HACD4	0.111253	0.402759	-0.0347939	3	405	0.764782
BLCA	TEX264	0.111014	0.279753	-0.0338828	3	405	0.764782
BLCA	DCAF4	0.111651	0.296968	-0.0331951	2	406	0.766026
BLCA	FBN1	0.111828	-0.162948	-0.0237285	23	385	0.766574
BLCA	BCL2L14	0.111846	-0.417952	-0.0296733	2	406	0.766574
BLCA	MOS	0.111907	0.566479	-0.0345227	2	406	0.766597
BLCA	ITGA4	0.112018	-0.224066	-0.0252415	13	395	0.766883
BLCA	CARD6	0.112205	-0.23696	-0.0264163	10	398	0.766883
BLCA	BANK1	0.112132	-0.358111	-0.0275253	5	403	0.766883
BLCA	TMED7	0.112237	0.296324	-0.0348232	4	404	0.766883
BLCA	PSEN1	0.112262	0.258186	-0.0344456	4	404	0.766883
BLCA	GAPDHS	0.112293	-0.535549	-0.029094	2	406	0.766883
BLCA	CD99	0.112501	-0.546265	-0.0290412	2	406	0.767915
BLCA	CTR9	0.112769	0.197479	-0.0361577	8	400	0.768959
BLCA	TYMP	0.112763	-0.41972	-0.0287015	3	405	0.768959
BLCA	AHCTF1	0.113014	0.192981	-0.0383814	12	396	0.769557
BLCA	COL18A1	0.112956	-0.359959	-0.0266754	6	402	0.769557
BLCA	PRSS16	0.113052	0.220494	-0.0340724	4	404	0.769557
BLCA	OR1L8	0.113087	0.421729	-0.0338097	2	406	0.769557
BLCA	IL2RB	0.113148	-0.495672	-0.0292904	2	406	0.769578
BLCA	PDZD4	0.113209	0.248589	-0.0350526	5	403	0.769605
BLCA	SLC6A9	0.113409	-0.24527	-0.0278463	7	401	0.77018
BLCA	VANGL2	0.113362	-0.536462	-0.0290895	2	406	0.77018
BLCA	GPR6	0.113572	0.252813	-0.036541	7	401	0.770891
BLCA	LYPD4	0.113657	0.644767	-0.0349084	2	406	0.77108
BLCA	CADM3	0.113727	0.251115	-0.0336706	3	405	0.771163
BLCA	MYH3	0.113926	0.12731	-0.0389099	18	390	0.77121
BLCA	FOXM1	0.114138	0.191429	-0.0371798	10	398	0.77121
BLCA	WEE1	0.114004	0.278303	-0.036986	7	401	0.77121
BLCA	CEP55	0.114026	-0.274872	-0.0273296	7	401	0.77121
BLCA	MKKS	0.113902	0.192723	-0.0332381	3	405	0.77121
BLCA	GAB3	0.113922	-0.536943	-0.0290871	2	406	0.77121
BLCA	P2RY14	0.114094	-0.419347	-0.0296664	2	406	0.77121
BLCA	CYP11B1	0.114378	-0.331917	-0.028603	4	404	0.772444
BLCA	HRNR	0.114841	0.0967819	-0.0403131	26	382	0.772489
BLCA	ZFHX3	0.11471	0.1373	-0.0398251	19	389	0.772489
BLCA	EEA1	0.114625	0.190078	-0.0377182	11	397	0.772489
BLCA	SMAD3	0.115022	0.209481	-0.0357846	7	401	0.772489
BLCA	GDPD4	0.114739	-0.260946	-0.0281532	6	402	0.772489
BLCA	TBL1XR1	0.115147	0.240238	-0.034949	5	403	0.772489
BLCA	MFSD5	0.114713	-0.410961	-0.0268696	5	403	0.772489
BLCA	OR52A5	0.114824	-0.357805	-0.0275291	5	403	0.772489
BLCA	GJD2	0.115255	0.195823	-0.0338281	4	404	0.772489
BLCA	IL6	0.114748	0.201099	-0.0338804	4	404	0.772489
BLCA	PTP4A2	0.115174	-0.432491	-0.0286069	3	405	0.772489
BLCA	TPGS2	0.114925	0.379774	-0.0346237	3	405	0.772489
BLCA	CEP44	0.11531	-0.446598	-0.0295322	2	406	0.772489
BLCA	NEURL1	0.11531	-0.446598	-0.0295322	2	406	0.772489
BLCA	CGRRF1	0.11531	-0.446598	-0.0295322	2	406	0.772489
BLCA	VSIG1	0.11531	-0.446598	-0.0295322	2	406	0.772489
BLCA	ZNF518B	0.11565	-0.22744	-0.0261497	11	397	0.772834
BLCA	NHLRC3	0.115572	0.233363	-0.0335391	3	405	0.772834
BLCA	OR9A2	0.115646	-0.504042	-0.0292492	2	406	0.772834
[truncated: 11,367 more rows]

## Sheet: BRCA
cancer	gene	p_value	mean_glycolysis_score_nonsynonymous	mean_glycolysis_score_other	sample_size_nonsynonymous	sample_size_other	FDR
BRCA	EXOSC8	3.00234e-240	0.473427	-0.0471017	2	1089	3.63223e-236
BRCA	PTHLH	1.8947e-217	0.434909	-0.047031	2	1089	1.1461e-213
BRCA	PEX11G	5.77322e-205	0.416325	-0.0469968	2	1089	2.32815e-201
BRCA	PSMA2	5.05083e-201	-0.507356	-0.0453005	2	1089	1.52762e-197
BRCA	WIPI1	4.54969e-183	0.539012	-0.0472222	2	1089	1.10084e-179
BRCA	VN1R2	6.14908e-183	-0.493778	-0.0453254	2	1089	1.23986e-179
BRCA	MTF2	2.0264e-160	0.331871	-0.0468417	2	1089	3.50219e-157
BRCA	RGS17	2.21725e-155	-0.415972	-0.0454683	2	1089	3.35303e-152
BRCA	MTUS1	5.82875e-155	-0.41528	-0.0454696	2	1089	7.83513e-152
BRCA	GP2	6.34149e-147	-0.414269	-0.0454714	2	1089	7.67194e-144
BRCA	MRPL51	4.5072e-145	-0.417126	-0.0454662	2	1089	4.9571e-142
BRCA	EN1	1.32355e-144	0.309446	-0.0468006	2	1089	1.33436e-141
BRCA	CTSE	2.97282e-144	-0.417157	-0.0454661	2	1089	2.76656e-141
BRCA	GPR176	2.40416e-140	0.308583	-0.046799	2	1089	2.07754e-137
BRCA	FGF10	1.55721e-133	0.306884	-0.0467959	2	1089	1.25594e-130
BRCA	OGG1	2.21835e-116	-0.413401	-0.045473	2	1089	1.67735e-113
BRCA	SPATA9	2.16369e-101	-0.418192	-0.0454642	2	1089	1.53979e-98
BRCA	SRC	1.15756e-77	0.310299	-0.0468021	2	1089	7.78012e-75
BRCA	EBPL	1.5129e-76	0.305445	-0.0467932	2	1089	9.63321e-74
BRCA	LGALS12	1.56783e-74	-0.322658	-0.0456397	2	1089	9.48382e-72
BRCA	HAPLN4	3.01368e-68	0.290738	-0.0467662	2	1089	1.73617e-65
BRCA	SPINK2	9.49274e-68	0.478251	-0.0471106	2	1089	5.22014e-65
BRCA	HEXB	2.18412e-62	0.28538	-0.0467564	2	1089	1.14885e-59
BRCA	TTC6	1.57732e-59	0.327347	-0.0468334	2	1089	7.95103e-57
BRCA	CLIP4	7.43712e-55	0.208233	-0.0466147	2	1089	3.59897e-52
BRCA	FOXC1	1.34323e-53	0.392752	-0.0469536	2	1089	6.25015e-51
BRCA	HNF4G	2.21598e-53	0.309593	-0.0468008	2	1089	9.92925e-51
BRCA	ACTR1B	3.87161e-50	0.464064	-0.0470845	2	1089	1.67281e-47
BRCA	CEP57L1	5.81196e-47	0.324891	-0.0468289	2	1089	2.42459e-44
BRCA	GPRIN1	6.88369e-45	0.590635	-0.047317	2	1089	2.77596e-42
BRCA	PF4V1	6.30896e-43	0.401175	-0.046969	2	1089	2.46212e-40
BRCA	TGFB3	4.50549e-40	0.45132	-0.0470611	2	1089	1.70336e-37
BRCA	TTC22	2.40048e-39	0.346177	-0.046868	2	1089	8.80031e-37
BRCA	EIF3M	3.17265e-39	0.114015	-0.0464416	2	1089	1.1289e-36
BRCA	ARL5B	2.14271e-38	0.209056	-0.0466162	2	1089	7.40644e-36
BRCA	C16orf70	1.10954e-37	0.115776	-0.0464449	2	1089	3.72869e-35
BRCA	AMMECR1L	1.53564e-37	0.115815	-0.0464449	2	1089	5.02112e-35
BRCA	STARD10	2.80461e-36	0.253053	-0.046697	2	1089	8.929e-34
BRCA	JMJD6	8.68061e-32	0.469271	-0.0470941	2	1089	2.69277e-29
BRCA	GTF2E2	1.07197e-31	-0.410825	-0.0454778	2	1089	3.16309e-29
BRCA	PQBP1	1.07197e-31	-0.410825	-0.0454778	2	1089	3.16309e-29
BRCA	SDR42E1	1.82872e-30	0.454523	-0.047067	2	1089	5.2676e-28
BRCA	GTF2E1	3.09852e-30	-0.410722	-0.0454779	2	1089	8.71766e-28
BRCA	RWDD3	3.23566e-29	0.37347	-0.0469181	2	1089	8.8966e-27
BRCA	CBX5	4.3499e-28	-0.359844	-0.0455714	2	1089	1.16945e-25
BRCA	WIPF2	1.86949e-26	0.0830539	-0.0463848	2	1089	4.81849e-24
BRCA	SLC16A12	1.87195e-26	-0.489913	-0.0453325	2	1089	4.81849e-24
BRCA	C11orf54	3.74969e-26	-0.455577	-0.0453956	2	1089	9.45077e-24
BRCA	CALN1	1.13392e-25	0.200587	-0.0466006	2	1089	2.79962e-23
BRCA	DGAT2	2.4409e-23	0.498928	-0.0471486	2	1089	5.90601e-21
BRCA	VEZF1	5.77231e-23	0.499492	-0.0471496	2	1089	1.36928e-20
BRCA	ANKRD18B	1.24314e-21	0.334663	-0.0468469	2	1089	2.89221e-19
BRCA	FGB	4.54027e-20	-0.590993	-0.0451469	2	1089	1.03638e-17
BRCA	PSTPIP1	7.26773e-20	0.553569	-0.0478011	3	1088	1.62824e-17
BRCA	SDHB	1.08041e-17	-0.526499	-0.0452653	2	1089	2.37651e-15
BRCA	IFNLR1	2.70154e-17	0.453086	-0.0470644	2	1089	5.8363e-15
BRCA	OR4N4	7.04081e-17	-0.430349	-0.0454419	2	1089	1.49438e-14
BRCA	TP53	4.93261e-16	0.135452	-0.0987385	245	846	1.02887e-13
BRCA	ARG1	1.42597e-15	-0.409028	-0.0454811	2	1089	2.87523e-13
BRCA	TGDS	1.42597e-15	-0.409028	-0.0454811	2	1089	2.87523e-13
BRCA	ENGASE	1.93373e-14	0.374052	-0.0469192	2	1089	3.83513e-12
BRCA	CUZD1	1.90868e-13	-0.422739	-0.0454559	2	1089	3.72438e-11
BRCA	CAPS	2.6115e-13	0.583535	-0.0473039	2	1089	5.01492e-11
BRCA	RAP1A	1.79317e-12	0.119778	-0.0464522	2	1089	3.33751e-10
BRCA	SLC25A6	1.79317e-12	0.119778	-0.0464522	2	1089	3.33751e-10
BRCA	BPIFB6	1.4042e-11	-0.423268	-0.0454549	2	1089	2.57393e-09
BRCA	DNAAF1	2.31334e-11	-0.407971	-0.045483	2	1089	4.17714e-09
BRCA	ZNF354A	3.77967e-11	0.338982	-0.0468548	2	1089	6.72448e-09
BRCA	GALNT3	5.1965e-11	0.3948	-0.0473633	3	1088	9.1112e-09
BRCA	BYSL	7.69231e-11	0.313126	-0.0468073	2	1089	1.32945e-08
BRCA	C22orf42	1.6973e-10	0.483005	-0.0471193	2	1089	2.8921e-08
BRCA	LPAR6	1.79738e-10	-0.480037	-0.0453506	2	1089	3.0201e-08
BRCA	PPIB	1.38263e-09	0.302164	-0.0467872	2	1089	2.29138e-07
BRCA	CDH1	1.49737e-09	-0.326237	-0.0340978	45	1046	2.448e-07
BRCA	RAB19	2.35642e-09	0.42326	-0.0470096	2	1089	3.80106e-07
BRCA	CHST5	2.61985e-09	0.45177	-0.0475204	3	1088	4.17039e-07
BRCA	PDE3B	5.06446e-09	0.411672	-0.0474099	3	1088	7.95713e-07
BRCA	VAPA	1.06681e-08	0.376049	-0.0469229	2	1089	1.65466e-06
BRCA	PPP1R35	1.51539e-08	-0.123229	-0.0460059	2	1089	2.29164e-06
BRCA	ZNF182	1.51539e-08	-0.123229	-0.0460059	2	1089	2.29164e-06
BRCA	TUBB	1.69462e-08	0.29653	-0.0467768	2	1089	2.53106e-06
BRCA	ADIPOR2	2.17077e-08	0.5815	-0.0473002	2	1089	3.20268e-06
BRCA	DDX46	2.73505e-08	-0.393448	-0.0451899	3	1088	3.98658e-06
BRCA	ATP5B	3.9088e-08	0.389901	-0.0469483	2	1089	5.6296e-06
BRCA	SLC35A5	5.52159e-08	-0.409506	-0.0454802	2	1089	7.85884e-06
BRCA	IL17B	5.71718e-08	-0.313679	-0.0456562	2	1089	8.04261e-06
BRCA	OR51I1	1.15353e-07	0.11796	-0.0464489	2	1089	1.60407e-05
BRCA	WNT3A	1.40229e-07	-0.292714	-0.0456947	2	1089	1.92783e-05
BRCA	FAM110A	1.80651e-07	-0.453491	-0.0453994	2	1089	2.45563e-05
BRCA	PRPF31	2.06074e-07	0.464253	-0.0470849	2	1089	2.77009e-05
BRCA	BRICD5	2.97013e-07	0.377952	-0.0469264	2	1089	3.94864e-05
BRCA	TPPP2	5.47153e-07	-0.426964	-0.0454481	2	1089	7.19506e-05
BRCA	AGPAT3	6.28614e-07	0.426984	-0.0470164	2	1089	8.17739e-05
BRCA	WDR74	7.8148e-07	-0.124648	-0.0460033	2	1089	0.000100578
BRCA	ANKRD13A	8.14621e-07	-0.409556	-0.0454801	2	1089	0.00010374
BRCA	GNB2	8.25943e-07	-0.331816	-0.0456229	2	1089	0.000104086
BRCA	TRAV16	9.13693e-07	0.372634	-0.0473022	3	1088	0.000113133
BRCA	KCTD6	9.16437e-07	-0.429812	-0.0454429	2	1089	0.000113133
BRCA	PNRC2	9.37243e-07	0.580183	-0.0472978	2	1089	0.000114533
BRCA	IL5RA	1.22965e-06	0.445041	-0.048409	5	1086	0.000148764
BRCA	MIER3	1.32062e-06	-0.409751	-0.0454797	2	1089	0.000158187
BRCA	PRR35	2.26846e-06	-0.32751	-0.0456308	2	1089	0.000269057
BRCA	GNAI1	2.89228e-06	-0.426292	-0.0454493	2	1089	0.000339717
BRCA	SPSB3	4.69534e-06	-0.288018	-0.0457033	2	1089	0.000546194
BRCA	KRTAP4-11	5.82513e-06	-0.289409	-0.0457007	2	1089	0.000671166
BRCA	SLC8B1	6.59347e-06	-0.270687	-0.0457351	2	1089	0.000752527
BRCA	KIAA1211L	7.2087e-06	-0.23289	-0.0458045	2	1089	0.000815055
BRCA	ZNF525	7.43533e-06	-0.426758	-0.0454485	2	1089	0.000832894
BRCA	EMC10	7.99715e-06	0.155821	-0.0465184	2	1089	0.00088761
BRCA	CNPY1	1.16533e-05	-0.395449	-0.0451843	3	1088	0.00128165
BRCA	CAMK2G	1.28406e-05	-0.400297	-0.0454971	2	1089	0.00139951
BRCA	SSTR3	1.77348e-05	0.0907158	-0.0463989	2	1089	0.00191568
BRCA	CYP4F8	2.29075e-05	0.479049	-0.0475956	3	1088	0.00245252
BRCA	ATP13A2	2.33345e-05	0.346468	-0.0475923	4	1087	0.00247633
BRCA	FN3KRP	2.37837e-05	0.338694	-0.0475637	4	1087	0.00250205
BRCA	PDE1B	2.42845e-05	-0.406723	-0.0448206	4	1087	0.0025327
BRCA	SRP68	2.82389e-05	0.31911	-0.0468183	2	1089	0.00291995
BRCA	LRIT2	3.52611e-05	0.368172	-0.0469084	2	1089	0.00361516
BRCA	SLC44A2	3.65789e-05	-0.587904	-0.0451525	2	1089	0.00370259
BRCA	ZAR1	3.6726e-05	0.446992	-0.0470532	2	1089	0.00370259
BRCA	SLC26A11	5.05436e-05	0.436277	-0.0470335	2	1089	0.00505353
BRCA	RCSD1	5.33109e-05	-0.588219	-0.045152	2	1089	0.00528652
BRCA	NOP16	0.000101314	0.083324	-0.0463853	2	1089	0.00996503
BRCA	PLCL2	0.000115277	0.342363	-0.0508327	13	1078	0.0112469
BRCA	FKBP4	0.000119575	0.445954	-0.0470513	2	1089	0.011573
BRCA	OR2A2	0.000121763	0.334024	-0.0468457	2	1089	0.0115991
BRCA	DCAF4	0.000121572	0.432626	-0.0470268	2	1089	0.0115991
BRCA	PIWIL2	0.000126026	0.494686	-0.0486375	5	1086	0.0119115
BRCA	ANKRD20A1	0.000131484	-0.401985	-0.045494	2	1089	0.012331
BRCA	RWDD2B	0.000134899	0.460428	-0.0470778	2	1089	0.0125539
BRCA	ZC3HC1	0.000137289	0.384655	-0.0477328	4	1087	0.0126788
BRCA	CALHM2	0.000139941	-0.452942	-0.0450258	3	1088	0.0128258
BRCA	CSPP1	0.000147551	0.24213	-0.0498948	14	1077	0.0133435
BRCA	OR9G1	0.000147831	0.456011	-0.0489244	6	1085	0.0133435
BRCA	FDFT1	0.000148898	-0.368087	-0.0452598	3	1088	0.0133435
BRCA	POLQ	0.000171005	0.354682	-0.0517353	15	1076	0.0152119
BRCA	HMGN5	0.000179164	0.562153	-0.048386	4	1087	0.0158213
BRCA	MUM1	0.00018632	-0.419302	-0.044084	6	1085	0.0162396
BRCA	PWWP2A	0.000186585	-0.434876	-0.044717	4	1087	0.0162396
BRCA	GAK	0.00019675	-0.374632	-0.0452417	3	1088	0.017002
BRCA	TNKS2	0.000199472	0.328127	-0.0482172	6	1085	0.0170764
BRCA	RHCG	0.000200434	-0.313828	-0.0456559	2	1089	0.0170764
BRCA	SLC18A3	0.000209811	-0.44833	-0.0446675	4	1087	0.0177503
BRCA	SLC26A7	0.000216528	0.410616	-0.0478283	4	1087	0.0181913
BRCA	PANX3	0.000235004	0.228896	-0.0471596	4	1087	0.0196074
BRCA	BTD	0.00024472	0.294592	-0.0483478	7	1084	0.0202782
BRCA	SRSF4	0.000250652	0.173015	-0.0467518	3	1088	0.0206285
BRCA	SARS	0.000256967	0.516839	-0.0487395	5	1086	0.0210053
BRCA	ZNF296	0.000259696	0.467195	-0.0470903	2	1089	0.0210859
BRCA	MDN1	0.000290172	0.170231	-0.0533191	35	1056	0.0234033
BRCA	PTCD3	0.000296442	-0.314305	-0.0454081	3	1088	0.0237507
BRCA	GK2	0.000300681	0.583641	-0.048465	4	1087	0.0239318
BRCA	ZFP42	0.000303312	-0.42968	-0.0454431	2	1089	0.0239834
BRCA	AAAS	0.000307008	0.43369	-0.0470287	2	1089	0.0241181
BRCA	RBMX2	0.000313792	-0.429721	-0.045443	2	1089	0.024492
BRCA	DBX2	0.000325258	0.459547	-0.0484757	5	1086	0.0252242
BRCA	MTHFD2	0.000333769	-0.586218	-0.0451556	2	1089	0.0257193
BRCA	SLC27A6	0.000345946	0.452788	-0.0475232	3	1088	0.0264889
BRCA	TRIM56	0.000365155	0.402191	-0.0473837	3	1088	0.0276103
BRCA	MASP2	0.000363486	-0.19258	-0.0457437	3	1088	0.0276103
BRCA	KCNN3	0.000376669	0.554102	-0.0483563	4	1087	0.0281293
BRCA	ATOH1	0.000376547	0.498156	-0.0481505	4	1087	0.0281293
BRCA	GRM7	0.000380839	0.540805	-0.0477659	3	1088	0.0282662
BRCA	SEC14L1	0.00038474	0.489989	-0.0471321	2	1089	0.0283816
BRCA	RELN	0.00042619	0.182287	-0.0526065	30	1061	0.0312487
BRCA	C7orf55-LUC7L2	0.000450241	0.392124	-0.0485711	6	1085	0.0328133
BRCA	ALDH1L2	0.000473322	0.357992	-0.0491328	8	1083	0.0342889
BRCA	MUS81	0.000476206	-0.184077	-0.0458942	2	1089	0.0342925
BRCA	FAM217B	0.000497721	0.356743	-0.0476301	4	1087	0.035485
BRCA	MAP7D1	0.000498632	0.619525	-0.047983	3	1088	0.035485
BRCA	ABCD3	0.000521447	0.504495	-0.0486827	5	1086	0.0368916
BRCA	RRP1	0.000525571	-0.392943	-0.0445508	5	1086	0.0369672
BRCA	OR52K1	0.000546758	-0.118661	-0.0459476	3	1088	0.0382351
BRCA	SLC6A9	0.000553065	0.360776	-0.0472695	3	1088	0.0384539
BRCA	XCL1	0.000590601	0.490662	-0.0471334	2	1089	0.0408291
BRCA	FBXO15	0.000633709	-0.421616	-0.0451122	3	1088	0.0435603
BRCA	FLNC	0.000680481	0.273018	-0.0511995	17	1074	0.0460699
BRCA	GOLGA3	0.000681643	0.257027	-0.0492354	11	1080	0.0460699
BRCA	ELL	0.000676878	0.46739	-0.0489873	6	1085	0.0460699
BRCA	PREP	0.000692735	0.307629	-0.0481039	6	1085	0.0465595
BRCA	PAPPA2	0.000706884	0.238937	-0.05066	17	1074	0.0472166
BRCA	APOL1	0.000710318	0.409067	-0.0474027	3	1088	0.0472166
BRCA	GPR85	0.000720917	0.450614	-0.0475172	3	1088	0.0476593
BRCA	TRAV23DV6	0.000725812	-0.162604	-0.0459336	2	1089	0.0477221
BRCA	RASGRF2	0.000744177	-0.406607	-0.0438198	7	1084	0.0481692
BRCA	SPINT1	0.000744557	-0.430904	-0.0454409	2	1089	0.0481692
BRCA	ASNA1	0.000744557	-0.430904	-0.0454409	2	1089	0.0481692
BRCA	LRP2	0.000762428	0.176365	-0.0530879	33	1058	0.0488112
BRCA	STYXL1	0.000762549	-0.22514	-0.0458188	2	1089	0.0488112
BRCA	TREML2	0.000778129	0.299974	-0.0467832	2	1089	0.0495464
BRCA	SEPHS2	0.000784948	-0.25523	-0.0457635	2	1089	0.0497189
BRCA	KDELR3	0.000803424	-0.340634	-0.0456067	2	1089	0.0501935
BRCA	UBXN8	0.000804889	0.219205	-0.0466348	2	1089	0.0501935
BRCA	R3HCC1L	0.000804889	0.219205	-0.0466348	2	1089	0.0501935
BRCA	BID	0.000896448	0.38576	-0.0477369	4	1087	0.0553328
BRCA	TMPRSS3	0.000893474	-0.404319	-0.0454897	2	1089	0.0553328
BRCA	C5orf24	0.000977543	-0.623116	-0.0450879	2	1089	0.0598263
BRCA	NTHL1	0.000979138	0.133842	-0.0464781	2	1089	0.0598263
BRCA	ZNF394	0.00100473	0.467576	-0.0485127	5	1086	0.0610814
BRCA	CD200R1L	0.00103998	0.383306	-0.0469362	2	1089	0.0629084
BRCA	USP45	0.00105996	0.389772	-0.0485581	6	1085	0.063798
BRCA	TRBV29-1	0.0010671	0.137768	-0.0466546	3	1088	0.0639097
BRCA	NTMT1	0.00113642	-0.220362	-0.0458275	2	1089	0.0677263
BRCA	DMD	0.00116087	0.148265	-0.0545113	45	1046	0.0688443
BRCA	NR0B1	0.0011697	-0.404776	-0.0454889	2	1089	0.0690293
BRCA	FZD2	0.0012389	0.427718	-0.0474541	3	1088	0.072758
BRCA	TEAD2	0.00124957	0.594057	-0.0485034	4	1087	0.0730302
BRCA	PVRL3	0.00130934	0.371986	-0.0484598	6	1085	0.0761555
BRCA	ARRDC3	0.00134299	0.396635	-0.0477769	4	1087	0.077739
BRCA	GDAP1	0.00137712	0.521606	-0.0482367	4	1087	0.0793351
BRCA	INMT	0.00141111	0.441746	-0.0483938	5	1086	0.0809079
BRCA	NOTCH4	0.00141899	0.366931	-0.0499688	10	1081	0.0809759
BRCA	FOXR2	0.00146995	0.371399	-0.0472988	3	1088	0.0834901
BRCA	PPAPDC1A	0.0015117	-0.399474	-0.0454986	2	1089	0.0854608
BRCA	ALDOA	0.00157077	0.365875	-0.048426	6	1085	0.0883871
BRCA	ERLIN2	0.00162413	0.458692	-0.0480052	4	1087	0.0909661
BRCA	PNMA3	0.00164314	0.305153	-0.0474402	4	1087	0.0916072
BRCA	PLK3	0.00165489	-0.467334	-0.045374	2	1089	0.0918387
BRCA	ZNF512	0.00173091	0.389626	-0.0473491	3	1088	0.0951843
BRCA	DLX6	0.00173042	0.40374	-0.0469737	2	1089	0.0951843
BRCA	MYOM3	0.00176869	0.339707	-0.0500775	11	1080	0.0963855
BRCA	GNPDA2	0.001765	0.330058	-0.0468384	2	1089	0.0963855
BRCA	CYP2A13	0.00181933	0.447339	-0.0497928	8	1083	0.0987008
BRCA	C1S	0.00184391	-0.495451	-0.0453223	2	1089	0.0995877
BRCA	IMPA2	0.00185744	0.412743	-0.0474128	3	1088	0.0998723
BRCA	TTN	0.00187233	0.0359962	-0.0623779	180	911	0.100228
BRCA	ATRX	0.00189414	0.19131	-0.0512613	23	1068	0.100948
BRCA	THRAP3	0.00190834	0.371526	-0.0500113	10	1081	0.101259
BRCA	IPP	0.00193556	0.508292	-0.0476763	3	1088	0.101663
BRCA	NDUFA9	0.00193134	0.449895	-0.0475153	3	1088	0.101663
BRCA	DARS	0.00194116	0.112577	-0.046439	2	1089	0.101663
BRCA	FBXO33	0.00200734	0.326482	-0.0482081	6	1085	0.104676
BRCA	OR6C76	0.00205043	0.433755	-0.0474708	3	1088	0.106464
BRCA	PIK3CA	0.00207204	-0.104344	-0.0230477	310	781	0.107126
BRCA	NRG1	0.00209151	-0.316521	-0.0451526	4	1087	0.107343
BRCA	TMEM151B	0.00209397	0.410749	-0.0478288	4	1087	0.107343
BRCA	HIST1H3C	0.00214216	-0.12935	-0.0459947	2	1089	0.109349
BRCA	RHOXF2	0.00215528	0.476901	-0.0475897	3	1088	0.109557
BRCA	ZNF217	0.00219097	0.359168	-0.0491415	8	1083	0.110905
BRCA	IFT172	0.00222094	-0.300847	-0.0440289	9	1082	0.111552
BRCA	ZER1	0.00222956	0.464861	-0.0480279	4	1087	0.111552
BRCA	ZNF22	0.0022314	0.313879	-0.0471402	3	1088	0.111552
BRCA	NEK1	0.00237883	-0.480955	-0.0449486	3	1088	0.118432
BRCA	E2F4	0.00242879	0.349298	-0.0468738	2	1089	0.120424
BRCA	FABP9	0.00244111	0.288415	-0.0467619	2	1089	0.120541
BRCA	PSPC1	0.00245358	0.386719	-0.0477404	4	1087	0.120664
BRCA	CRNN	0.00247222	-0.331331	-0.0443059	7	1084	0.121089
BRCA	CFAP61	0.00249015	0.265115	-0.0499011	13	1078	0.121475
BRCA	AEN	0.00260241	0.666623	-0.0481129	3	1088	0.126441
BRCA	C14orf169	0.00262265	0.458197	-0.0480034	4	1087	0.126915
BRCA	ACAD11	0.00267108	0.386243	-0.0489397	7	1084	0.128744
BRCA	GLTPD2	0.00271763	-0.129638	-0.0459942	2	1089	0.130468
BRCA	USP48	0.00274108	-0.502105	-0.0444696	4	1087	0.131073
BRCA	IFIT5	0.0027782	0.351705	-0.0472445	3	1088	0.132325
BRCA	PXK	0.00281866	-0.428056	-0.0443892	5	1086	0.133726
BRCA	VPS26B	0.00285027	-0.483768	-0.0449408	3	1088	0.134697
BRCA	ZNF335	0.00294751	0.378879	-0.0484979	6	1085	0.138751
BRCA	C7orf25	0.00299307	0.435864	-0.0470327	2	1089	0.140274
BRCA	ASB4	0.00300305	-0.382102	-0.0455305	2	1089	0.140274
BRCA	ZNF71	0.00306195	0.437331	-0.0479266	4	1087	0.142475
BRCA	CCT8L2	0.00310405	-0.345205	-0.045047	4	1087	0.14388
BRCA	PNPLA4	0.00316238	0.591005	-0.0473177	2	1089	0.146025
BRCA	LY86	0.00318119	-0.358522	-0.0455738	2	1089	0.146335
BRCA	MSLN	0.00325417	0.125196	-0.04662	3	1088	0.149125
BRCA	PKD1L2	0.00334485	0.26671	-0.0502143	14	1077	0.152702
BRCA	HUWE1	0.00338868	0.11966	-0.0519681	37	1054	0.154121
BRCA	LIMA1	0.00340472	-0.290079	-0.0441185	9	1082	0.154271
BRCA	MAP10	0.00350466	0.303456	-0.0490555	9	1082	0.158207
BRCA	PCDHA4	0.00358519	0.36274	-0.0487879	7	1084	0.160751
BRCA	ANKIB1	0.0035876	0.339277	-0.0475658	4	1087	0.160751
BRCA	ACTB	0.00365536	-0.409026	-0.0444768	5	1086	0.163183
BRCA	KIFC1	0.00368826	0.247508	-0.0483167	8	1083	0.163325
BRCA	GUCY2F	0.00368378	0.350608	-0.0487096	7	1084	0.163325
BRCA	SHROOM1	0.00369905	0.284568	-0.0467549	2	1089	0.163325
BRCA	OR4K13	0.0037149	0.189195	-0.0465797	2	1089	0.163429
BRCA	TRMT6	0.00374685	-0.388035	-0.0448894	4	1087	0.164237
BRCA	MYH7B	0.00381835	0.246974	-0.0494074	12	1079	0.166767
BRCA	HIST1H4L	0.00388231	0.39959	-0.0477877	4	1087	0.16895
BRCA	ANKMY1	0.0039508	0.248303	-0.0475032	5	1086	0.170703
BRCA	RBM45	0.00394947	-0.418	-0.0451222	3	1088	0.170703
BRCA	FBXO7	0.00400461	-0.604935	-0.0446067	3	1088	0.172412
BRCA	ZNF512B	0.00402427	0.34855	-0.0475999	4	1087	0.172644
BRCA	ANO8	0.00414125	0.338344	-0.0479177	5	1086	0.175178
BRCA	ATP12A	0.00413955	0.287158	-0.0476821	5	1086	0.175178
BRCA	KCNJ2	0.00411531	0.466299	-0.0480332	4	1087	0.175178
BRCA	UPRT	0.00411812	-0.359138	-0.0452845	3	1088	0.175178
BRCA	SOD1	0.00422887	0.510715	-0.047683	3	1088	0.178261
BRCA	IL18	0.00428202	0.434862	-0.0470309	2	1089	0.179875
BRCA	PLEC	0.00434107	0.252249	-0.0494661	12	1079	0.180267
BRCA	DEGS1	0.00435097	0.45776	-0.0484675	5	1086	0.180267
BRCA	PPP1R21	0.00433318	0.51653	-0.0482181	4	1087	0.180267
BRCA	AIFM3	0.00433795	0.417105	-0.0469983	2	1089	0.180267
BRCA	ANAPC5	0.0044338	0.479724	-0.0480826	4	1087	0.182495
BRCA	ZNF627	0.00443491	-0.491435	-0.0449197	3	1088	0.182495
BRCA	CAMK4	0.00449165	-0.340182	-0.0453367	3	1088	0.184203
BRCA	JADE2	0.00453661	0.204725	-0.0475348	6	1085	0.184724
BRCA	ARHGAP24	0.00455015	0.399854	-0.0486139	6	1085	0.184724
BRCA	UCHL5	0.0045452	0.324436	-0.0468281	2	1089	0.184724
BRCA	SMARCD3	0.00461406	0.426598	-0.048324	5	1086	0.186692
BRCA	CSRNP2	0.00468923	0.348314	-0.0475991	4	1087	0.189101
BRCA	MRPS2	0.00471317	0.453297	-0.0470647	2	1089	0.189435
BRCA	MLLT1	0.00475432	-0.457829	-0.0453914	2	1089	0.190456
BRCA	SSC4D	0.00477295	-0.516145	-0.0452843	2	1089	0.190571
BRCA	ALKBH3	0.00481606	0.239509	-0.0466721	2	1089	0.19166
BRCA	SLC22A6	0.00493892	0.376413	-0.0492689	8	1083	0.193554
BRCA	BMS1	0.00497461	0.417302	-0.0487104	6	1085	0.193554
BRCA	GJB3	0.0049167	0.429038	-0.0483353	5	1086	0.193554
BRCA	RNF168	0.00496348	0.519461	-0.0482289	4	1087	0.193554
BRCA	ARHGAP4	0.00497563	0.48733	-0.0476185	3	1088	0.193554
BRCA	WFDC2	0.00493828	0.337546	-0.0468522	2	1089	0.193554
BRCA	CAPG	0.00492901	0.438634	-0.0470378	2	1089	0.193554
BRCA	MEGF6	0.00500311	-0.383565	-0.0455278	2	1089	0.193999
BRCA	PM20D2	0.00513799	0.412352	-0.0474117	3	1088	0.197331
BRCA	KIAA1467	0.00513627	0.482202	-0.0476043	3	1088	0.197331
BRCA	KIAA0355	0.00513025	0.496235	-0.047643	3	1088	0.197331
BRCA	CBFB	0.00529327	-0.257389	-0.0428038	17	1074	0.201377
BRCA	DRC7	0.00528255	0.30084	-0.0480663	6	1085	0.201377
BRCA	TSEN34	0.00528492	0.695466	-0.0475095	2	1089	0.201377
BRCA	UBQLN1	0.00539724	0.381826	-0.0473276	3	1088	0.204689
BRCA	MYO9B	0.00550405	0.273377	-0.0482108	7	1084	0.207439
BRCA	ENC1	0.00549762	0.385822	-0.0477371	4	1087	0.207439
BRCA	ERCC5	0.00559373	0.303652	-0.0493834	10	1081	0.209719
BRCA	ARHGAP30	0.0055992	0.485917	-0.0481054	4	1087	0.209719
BRCA	ZNF232	0.005692	-0.399012	-0.044849	4	1087	0.212537
BRCA	LMBRD1	0.00577206	-0.332697	-0.045093	4	1087	0.214863
BRCA	COL22A1	0.00590374	0.257349	-0.0500927	14	1077	0.21861
BRCA	NEO1	0.00590886	0.222076	-0.0473824	5	1086	0.21861
BRCA	TAF5	0.00595024	-0.410349	-0.0444707	5	1086	0.219469
BRCA	NCOA6	0.00606665	0.165978	-0.0499072	19	1072	0.22259
BRCA	SYNPO	0.00608119	0.280637	-0.0479546	6	1085	0.22259
BRCA	HIST1H3G	0.00610843	-0.42836	-0.0450936	3	1088	0.22259
BRCA	HNRNPH1	0.00609825	-0.0129459	-0.0462085	2	1089	0.22259
BRCA	BBX	0.00620329	0.289196	-0.0492497	10	1081	0.223304
BRCA	GIGYF1	0.00615636	0.378124	-0.0481009	5	1086	0.223304
BRCA	CLINT1	0.00619351	-0.344239	-0.0450506	4	1087	0.223304
BRCA	CAPN10	0.00622033	-0.521472	-0.0448369	3	1088	0.223304
BRCA	SLC35C1	0.00621189	0.437653	-0.047036	2	1089	0.223304
BRCA	CCNT1	0.00629623	0.280279	-0.0482554	7	1084	0.224035
BRCA	CELF1	0.00627275	-0.427813	-0.044743	4	1087	0.224035
BRCA	ZNF143	0.00628295	0.482646	-0.0471187	2	1089	0.224035
BRCA	KEAP1	0.00643975	-0.395655	-0.0455056	2	1089	0.22847
BRCA	C16orf62	0.00652424	0.330119	-0.0485773	7	1084	0.230117
BRCA	AADACL2	0.0065227	0.392685	-0.0469534	2	1089	0.230117
BRCA	PRKCSH	0.0066428	0.415292	-0.0474198	3	1088	0.233618
BRCA	HSD3B1	0.0066785	0.544907	-0.047233	2	1089	0.234193
BRCA	CLSTN2	0.0068517	0.302771	-0.0484007	7	1084	0.238195
BRCA	RNASEL	0.00683625	-0.312108	-0.044923	5	1086	0.238195
BRCA	ENDOV	0.00681868	0.388772	-0.0469462	2	1089	0.238195
BRCA	AP3B1	0.00697349	-0.334212	-0.0445545	6	1085	0.240387
BRCA	CLSTN3	0.00697436	0.564932	-0.0483962	4	1087	0.240387
BRCA	LMNA	0.00695428	-0.570717	-0.0447011	3	1088	0.240387
BRCA	KRT222	0.00712403	0.472622	-0.0475779	3	1088	0.244848
BRCA	RB1	0.00716596	0.166264	-0.0495097	17	1074	0.245591
BRCA	HEPH	0.00724849	0.267317	-0.0481717	7	1084	0.247449
BRCA	SLC22A7	0.00726108	0.402458	-0.0482129	5	1086	0.247449
BRCA	TBX3	0.00734694	-0.322011	-0.0433378	11	1080	0.248035
BRCA	URB2	0.00736028	0.241998	-0.0485443	9	1082	0.248035
BRCA	ACAP1	0.00731471	0.402644	-0.0482138	5	1086	0.248035
BRCA	ERICH6	0.00732045	-0.421982	-0.0451112	3	1088	0.248035
BRCA	ZNF552	0.00743155	0.470099	-0.047571	3	1088	0.248399
BRCA	TAS2R19	0.00740815	0.376027	-0.0473116	3	1088	0.248399
BRCA	SMPD2	0.00743268	0.325824	-0.0468306	2	1089	0.248399
BRCA	FAT3	0.00768127	0.123478	-0.0526033	40	1051	0.253936
BRCA	FER	0.00764808	0.375414	-0.0484787	6	1085	0.253936
BRCA	PADI2	0.00768231	0.30835	-0.0477796	5	1086	0.253936
BRCA	IGSF5	0.0076235	-0.346425	-0.0453195	3	1088	0.253936
BRCA	VTCN1	0.00775373	0.187287	-0.0465762	2	1089	0.255599
BRCA	ANKRD17	0.00789373	0.278446	-0.0509787	16	1075	0.258803
BRCA	BNIP2	0.00789347	0.345388	-0.0468666	2	1089	0.258803
BRCA	C16orf93	0.00800003	0.267006	-0.0475893	5	1086	0.260173
BRCA	HVCN1	0.00798412	0.319701	-0.0471563	3	1088	0.260173
BRCA	ORM2	0.00796666	-0.373165	-0.0452458	3	1088	0.260173
BRCA	CRX	0.008029	-0.390164	-0.0448816	4	1087	0.260415
BRCA	MS4A8	0.00805593	0.484004	-0.0471211	2	1089	0.26059
BRCA	SHE	0.00808666	0.27621	-0.0476316	5	1086	0.260886
BRCA	OR11G2	0.00811613	0.390322	-0.047351	3	1088	0.261141
BRCA	APPL1	0.0081836	0.394912	-0.0473637	3	1088	0.262613
BRCA	MACF1	0.00820969	0.151653	-0.0517404	30	1061	0.262754
BRCA	AGPAT6	0.0083411	-0.434103	-0.0450778	3	1088	0.266063
BRCA	NDN	0.00835706	0.331494	-0.0468411	2	1089	0.266063
BRCA	MTM1	0.00851338	-0.282527	-0.0435186	12	1079	0.270328
BRCA	NCAPH	0.00855435	0.424652	-0.0483151	5	1086	0.270917
BRCA	FOXP2	0.00859969	-0.449268	-0.0446641	4	1087	0.271642
BRCA	GRXCR2	0.00864188	0.319602	-0.047156	3	1088	0.272264
BRCA	LIMK2	0.00866974	-0.438118	-0.0443428	5	1086	0.272433
BRCA	ZNF675	0.00883752	0.318152	-0.0488385	8	1083	0.276985
BRCA	ABL2	0.0088833	0.29673	-0.0486803	8	1083	0.277701
BRCA	SENP5	0.00892834	0.58966	-0.0479006	3	1088	0.278389
BRCA	MRFAP1	0.00897559	0.345707	-0.0468672	2	1089	0.279143
BRCA	SORD	0.00907967	0.387888	-0.0473443	3	1088	0.281656
BRCA	ITPR2	0.00925327	0.222051	-0.0498863	15	1076	0.282383
BRCA	PCDHA1	0.00924534	0.236529	-0.0482356	8	1083	0.282383
BRCA	OR5D16	0.00915306	0.376861	-0.0484867	6	1085	0.282383
BRCA	ALLC	0.009219	-0.370371	-0.0443546	6	1085	0.282383
BRCA	KDM5C	0.00926648	0.369299	-0.0484449	6	1085	0.282383
BRCA	ZNF549	0.00922526	0.27746	-0.0476374	5	1086	0.282383
BRCA	PADI3	0.00916589	0.312829	-0.0478002	5	1086	0.282383
BRCA	ZBBX	0.00938345	0.268924	-0.0493566	11	1080	0.283802
BRCA	CELSR1	0.00937245	0.211933	-0.0482942	9	1082	0.283802
BRCA	C5AR1	0.00935778	-0.389252	-0.0448849	4	1087	0.283802
BRCA	MFN2	0.00940698	0.432451	-0.0479087	4	1087	0.283805
BRCA	OR4C15	0.00946026	-0.283766	-0.0446131	7	1084	0.2844
BRCA	IGKV1D-42	0.00947375	0.449872	-0.0470585	2	1089	0.2844
BRCA	SON	0.00958259	0.252528	-0.0489105	10	1081	0.286933
BRCA	ADAM7	0.00960556	-0.486863	-0.0449323	3	1088	0.286933
BRCA	DGKI	0.00968266	0.339439	-0.0489958	8	1083	0.287867
BRCA	CRTC3	0.00968441	-0.510444	-0.0448673	3	1088	0.287867
BRCA	FAM171B	0.00973691	0.250194	-0.0494432	12	1079	0.288719
BRCA	NCKAP5L	0.00983623	-0.433085	-0.044366	5	1086	0.290241
BRCA	CDC25B	0.00982032	0.362165	-0.04765	4	1087	0.290241
BRCA	APOB	0.00998849	0.120262	-0.0519892	37	1054	0.294016
BRCA	ABCF1	0.0101648	0.383962	-0.048925	7	1084	0.297038
BRCA	AXL	0.0101557	0.388568	-0.048149	5	1086	0.297038
BRCA	GLB1	0.0101449	-0.37936	-0.0449213	4	1087	0.297038
BRCA	SLC44A5	0.0102069	0.462225	-0.0480182	4	1087	0.297549
BRCA	KIAA2022	0.0102816	0.195653	-0.0508931	21	1070	0.299007
BRCA	SPTLC1	0.0103754	0.564042	-0.0472681	2	1089	0.300292
BRCA	LIG1	0.0103637	0.39118	-0.0469507	2	1089	0.300292
BRCA	LRTM2	0.0104167	0.44865	-0.0475118	3	1088	0.300765
BRCA	KCNC3	0.0105386	-0.353599	-0.0452997	3	1088	0.303562
BRCA	UHRF1BP1	0.0106677	-0.317458	-0.0441434	8	1083	0.306552
BRCA	USP38	0.0107426	0.478709	-0.0480789	4	1087	0.307972
BRCA	BPIFC	0.0109448	-0.474714	-0.0441744	5	1086	0.313026
BRCA	FAM102B	0.0110321	0.186086	-0.046574	2	1089	0.31478
BRCA	SLC4A5	0.0112022	0.301007	-0.0490351	9	1082	0.315907
BRCA	SLCO1B3	0.0111829	0.364959	-0.0484209	6	1085	0.315907
BRCA	MFHAS1	0.0111197	0.361772	-0.0480256	5	1086	0.315907
BRCA	SLC6A16	0.0111861	-0.349652	-0.0453106	3	1088	0.315907
BRCA	ZNF639	0.0111606	0.347216	-0.0468699	2	1089	0.315907
BRCA	CA6	0.0112385	0.689875	-0.0474992	2	1089	0.316195
BRCA	AGAP3	0.0112869	-0.449281	-0.044664	4	1087	0.31682
BRCA	MED13L	0.0113169	-0.280707	-0.0441965	9	1082	0.316926
BRCA	PCDHA11	0.0113451	0.228391	-0.0486872	10	1081	0.316981
BRCA	OOSP2	0.0113924	0.097932	-0.0464121	2	1089	0.31757
BRCA	DNAH7	0.0114524	0.137959	-0.0501123	23	1068	0.317776
BRCA	PREX1	0.0114286	0.242479	-0.0488175	10	1081	0.317776
BRCA	OR6K2	0.011504	0.2863	-0.0479859	6	1085	0.318394
BRCA	GATB	0.0115272	-0.346841	-0.0453184	3	1088	0.318394
BRCA	NOTCH2	0.0116032	0.172467	-0.0504381	21	1070	0.318648
BRCA	PTGIS	0.0116623	-0.330214	-0.0445766	6	1085	0.318648
BRCA	CCDC120	0.0117998	0.444356	-0.0484058	5	1086	0.318648
BRCA	KCTD21	0.0117722	0.399614	-0.0481998	5	1086	0.318648
BRCA	C7orf60	0.0117229	0.298163	-0.0474145	4	1087	0.318648
BRCA	WIF1	0.0117984	-0.150746	-0.0458591	3	1088	0.318648
BRCA	TP53I3	0.0117568	0.40909	-0.0474027	3	1088	0.318648
BRCA	SGOL1	0.0115902	0.564975	-0.0472699	2	1089	0.318648
BRCA	ITPA	0.0116794	0.39176	-0.0469517	2	1089	0.318648
BRCA	SH3GL3	0.011762	0.147315	-0.0465028	2	1089	0.318648
BRCA	RBMS2	0.0120042	0.0977883	-0.0464118	2	1089	0.323444
BRCA	SEC62	0.0121708	0.329113	-0.0471822	3	1088	0.327205
BRCA	PSMB11	0.0122308	0.365682	-0.047663	4	1087	0.327807
BRCA	CPSF6	0.0122474	-0.411186	-0.0448042	4	1087	0.327807
BRCA	TBL1XR1	0.012292	-0.384596	-0.0445893	5	1086	0.328275
BRCA	LTK	0.012381	0.15658	-0.0474566	7	1084	0.3292
BRCA	EPHB2	0.0123551	0.281333	-0.0482622	7	1084	0.3292
BRCA	PGD	0.0125633	0.73189	-0.0475764	2	1089	0.333313
BRCA	RBBP6	0.012698	0.273556	-0.049703	12	1079	0.335113
BRCA	UBR3	0.0127279	0.281973	-0.0494895	11	1080	0.335113
BRCA	ARHGAP23	0.0126617	-0.399698	-0.0445197	5	1086	0.335113
BRCA	BPIFB4	0.0127568	0.366251	-0.0476651	4	1087	0.335113
BRCA	APOA1	0.0127696	0.362981	-0.0472756	3	1088	0.335113
BRCA	SLC10A6	0.0128582	0.360359	-0.0480191	5	1086	0.335981
BRCA	OR6N2	0.0128548	0.545601	-0.0472343	2	1089	0.335981
BRCA	OR5AU1	0.0130693	0.6291	-0.0480094	3	1088	0.340759
BRCA	TSPAN12	0.0131659	0.392305	-0.0481662	5	1086	0.342541
BRCA	RALGDS	0.0133712	0.195336	-0.0470361	4	1087	0.347134
BRCA	KLK13	0.0134065	-0.316435	-0.0451529	4	1087	0.347305
BRCA	SPIDR	0.0135064	0.265051	-0.0484463	8	1083	0.349145
BRCA	KIAA2026	0.0137081	0.175559	-0.0486132	12	1079	0.350087
BRCA	LSR	0.013729	0.320068	-0.0488527	8	1083	0.350087
BRCA	CDH26	0.0137033	0.246572	-0.0483098	8	1083	0.350087
BRCA	IFNA13	0.0137155	0.279869	-0.0473472	4	1087	0.350087
BRCA	MIER1	0.0136272	0.446395	-0.0475056	3	1088	0.350087
BRCA	DEFB112	0.013727	-0.411756	-0.0451394	3	1088	0.350087
BRCA	DTX2	0.0137454	-0.540558	-0.0447842	3	1088	0.350087
BRCA	ABCA4	0.0138604	0.280442	-0.0491687	10	1081	0.352275
BRCA	DNAH11	0.0139445	0.12839	-0.0514215	32	1059	0.353454
BRCA	IL25	0.0139652	-0.440521	-0.0454232	2	1089	0.353454
BRCA	PRUNE2	0.014046	0.0868096	-0.0502946	33	1058	0.354757
BRCA	ZSWIM4	0.0141242	0.352945	-0.0483545	6	1085	0.355988
BRCA	TBC1D24	0.0142127	0.423663	-0.0470103	2	1089	0.357473
BRCA	CREBBP	0.014499	0.180304	-0.0497319	17	1074	0.363919
BRCA	PFKFB2	0.0146258	0.480669	-0.0480861	4	1087	0.366341
BRCA	UGT1A1	0.0148215	-0.314018	-0.0451618	4	1087	0.368952
BRCA	MMP13	0.0148131	0.400503	-0.0473791	3	1088	0.368952
BRCA	SMURF2	0.014814	0.537677	-0.0477573	3	1088	0.368952
BRCA	FAM173B	0.0150203	0.399567	-0.0477877	4	1087	0.373132
BRCA	ITIH3	0.0150689	0.319957	-0.048172	6	1085	0.373519
BRCA	SLC9A4	0.0150976	0.444445	-0.0470485	2	1089	0.373519
BRCA	PRKDC	0.0156816	0.13899	-0.0510241	28	1063	0.374195
BRCA	MED13	0.0161009	0.219228	-0.0495971	14	1077	0.374195
BRCA	TRIM42	0.0153623	0.295028	-0.0489854	9	1082	0.374195
BRCA	CLASP1	0.0154635	0.324605	-0.0488862	8	1083	0.374195
BRCA	ABCC5	0.016128	0.322	-0.048867	8	1083	0.374195
BRCA	CYP4F11	0.0158523	0.158089	-0.0474664	7	1084	0.374195
BRCA	MDGA1	0.0156639	0.349932	-0.0487052	7	1084	0.374195
BRCA	TUBA3C	0.0153787	-0.360329	-0.0444101	6	1085	0.374195
BRCA	DYTN	0.015198	0.326037	-0.0478611	5	1086	0.374195
BRCA	LCP1	0.0161456	0.355085	-0.0479948	5	1086	0.374195
BRCA	ARNT	0.015864	0.283301	-0.0476643	5	1086	0.374195
BRCA	WNT7A	0.0160597	0.19927	-0.0472774	5	1086	0.374195
BRCA	SP1	0.0158257	0.414666	-0.0482691	5	1086	0.374195
BRCA	AWAT1	0.0154269	0.240455	-0.0472022	4	1087	0.374195
BRCA	CYSLTR1	0.0156889	0.373679	-0.0476924	4	1087	0.374195
BRCA	CAPN9	0.016076	0.312947	-0.0474689	4	1087	0.374195
BRCA	TUBGCP4	0.0160606	0.369987	-0.0476788	4	1087	0.374195
BRCA	SLC15A4	0.0155157	0.518739	-0.0482262	4	1087	0.374195
BRCA	TMEM68	0.0153735	0.405194	-0.0478084	4	1087	0.374195
BRCA	ASB12	0.0158962	-0.431503	-0.0447294	4	1087	0.374195
BRCA	EPHX3	0.0152525	0.306795	-0.0474463	4	1087	0.374195
BRCA	MGME1	0.0154101	-0.378878	-0.04523	3	1088	0.374195
BRCA	CRYL1	0.0156667	0.578716	-0.0478705	3	1088	0.374195
BRCA	WARS2	0.0159866	-0.552576	-0.0447511	3	1088	0.374195
BRCA	LRRC34	0.0157712	0.451563	-0.0475199	3	1088	0.374195
BRCA	AHR	0.0152625	0.339853	-0.0472118	3	1088	0.374195
BRCA	STAMBPL1	0.0161216	-0.418962	-0.0451195	3	1088	0.374195
BRCA	EIF3B	0.0151713	-0.436637	-0.0450708	3	1088	0.374195
BRCA	APPBP2	0.0158501	0.493981	-0.0476368	3	1088	0.374195
BRCA	C10orf128	0.0157311	0.416346	-0.0469969	2	1089	0.374195
BRCA	NAE1	0.0160193	-0.108024	-0.0460339	2	1089	0.374195
BRCA	PMPCB	0.0159728	-0.542278	-0.0452363	2	1089	0.374195
BRCA	CENPI	0.0154714	-0.548368	-0.0452251	2	1089	0.374195
BRCA	RHOBTB3	0.0162696	-0.487269	-0.0445242	4	1087	0.376348
BRCA	KIAA1755	0.0163405	0.344591	-0.0479465	5	1086	0.377265
BRCA	SUPT5H	0.016555	0.249567	-0.0491594	11	1080	0.381491
BRCA	DYNC1H1	0.017034	0.173496	-0.0504583	21	1070	0.382425
BRCA	TAF1L	0.0167392	0.183594	-0.0504377	20	1071	0.382425
BRCA	DSCAM	0.0167346	0.238065	-0.0490422	11	1080	0.382425
BRCA	RTTN	0.0167648	-0.233502	-0.0444143	10	1081	0.382425
BRCA	MRGPRX1	0.01693	-0.3752	-0.0443279	6	1085	0.382425
BRCA	CHI3L1	0.0169989	0.303499	-0.048081	6	1085	0.382425
BRCA	TBP	0.0169182	0.20652	-0.0473108	5	1086	0.382425
BRCA	SYNPO2L	0.0169668	-0.394621	-0.0445431	5	1086	0.382425
BRCA	DHX32	0.0168691	0.301883	-0.0474282	4	1087	0.382425
BRCA	TOP3B	0.0168578	-0.432862	-0.0447244	4	1087	0.382425
BRCA	CD4	0.0170281	0.473526	-0.0475804	3	1088	0.382425
BRCA	RPL3L	0.0168853	-0.363225	-0.0452732	3	1088	0.382425
BRCA	WDR34	0.0170127	-0.390743	-0.0455146	2	1089	0.382425
BRCA	OR5AR1	0.0170381	0.542744	-0.047229	2	1089	0.382425
BRCA	NOL8	0.017111	-0.391674	-0.0442368	6	1085	0.382659
BRCA	LRRC30	0.0171118	0.463838	-0.0470841	2	1089	0.382659
BRCA	CHRNA5	0.0172191	-0.279956	-0.045071	5	1086	0.383641
BRCA	COL23A1	0.0171955	0.322584	-0.0478452	5	1086	0.383641
BRCA	MYCL	0.0173566	0.431014	-0.0479034	4	1087	0.384578
BRCA	DENND2D	0.0173523	-0.406532	-0.0448213	4	1087	0.384578
BRCA	RNFT2	0.0172962	-0.442173	-0.0454202	2	1089	0.384578
BRCA	BRDT	0.0174353	0.344343	-0.0479453	5	1086	0.385616
BRCA	HCK	0.0174722	0.219325	-0.0466351	2	1089	0.385728
BRCA	TRIM41	0.0176521	-0.200751	-0.0455786	4	1087	0.387576
BRCA	UGT1A3	0.0176161	0.25854	-0.0469876	3	1088	0.387576
BRCA	GPR20	0.0176448	0.462815	-0.0475509	3	1088	0.387576
BRCA	ITGA2B	0.0177774	0.261523	-0.0478489	6	1085	0.389621
BRCA	JAG1	0.0178238	0.297952	-0.0486893	8	1083	0.389837
BRCA	SPP1	0.0178517	0.182579	-0.0472006	5	1086	0.389837
BRCA	CTSO	0.0179028	0.363899	-0.0472781	3	1088	0.38988
BRCA	PEAR1	0.0179488	-0.420887	-0.0451142	3	1088	0.38988
BRCA	APOBEC3A	0.0179503	-0.395108	-0.0455066	2	1089	0.38988
BRCA	KLF3	0.0180455	0.474419	-0.0471035	2	1089	0.391244
BRCA	NRDE2	0.0183492	0.21143	-0.0480502	8	1083	0.397118
BRCA	AHCY	0.0183908	-0.447946	-0.0450396	3	1088	0.397307
BRCA	TMEM136	0.0184558	-0.39016	-0.0455157	2	1089	0.398
BRCA	FYB	0.018676	0.312421	-0.0481304	6	1085	0.3988
BRCA	MAML3	0.0186686	0.258246	-0.0478308	6	1085	0.3988
BRCA	KRBA1	0.0187644	0.35032	-0.0476064	4	1087	0.3988
BRCA	ZNF645	0.0186944	-0.376944	-0.0449302	4	1087	0.3988
BRCA	NTAN1	0.0187895	0.509244	-0.0476789	3	1088	0.3988
BRCA	OSGEPL1	0.0186638	0.299956	-0.0471018	3	1088	0.3988
BRCA	ACAT1	0.0187614	0.396617	-0.0469607	2	1089	0.3988
BRCA	RANGAP1	0.01859	0.618804	-0.0473687	2	1089	0.3988
BRCA	ZNF212	0.018572	0.340164	-0.046857	2	1089	0.3988
BRCA	ASXL1	0.0188468	0.283079	-0.0491931	10	1081	0.399314
BRCA	SNAI1	0.0189007	0.114762	-0.046443	2	1089	0.399756
BRCA	TLK2	0.0189989	0.318886	-0.0481661	6	1085	0.401132
BRCA	TAS2R13	0.0192109	-0.446272	-0.0454127	2	1089	0.404901
BRCA	SPATA5L1	0.0192569	0.273946	-0.0470301	3	1088	0.405165
BRCA	FAM196B	0.0193372	-0.407577	-0.0451509	3	1088	0.406149
BRCA	CDH9	0.0193762	0.223673	-0.0491483	12	1079	0.406262
BRCA	SMTNL1	0.0194393	0.325766	-0.0478598	5	1086	0.406473
BRCA	FBXO30	0.0194535	-0.256555	-0.0453732	4	1087	0.406473
BRCA	MC4R	0.019849	0.533103	-0.0477447	3	1088	0.41346
BRCA	KLHDC4	0.0198562	0.262925	-0.0467151	2	1089	0.41346
BRCA	LRRC66	0.0199425	-0.268988	-0.0449152	6	1085	0.414543
BRCA	APOOL	0.019997	-0.493883	-0.0444999	4	1087	0.414963
BRCA	COMMD4	0.0200326	0.234242	-0.0469206	3	1088	0.414991
BRCA	CEP250	0.0201527	0.167603	-0.0485247	12	1079	0.414996
BRCA	PCDH18	0.0200815	0.326256	-0.0492451	9	1082	0.414996
BRCA	ARHGEF15	0.0201154	0.40942	-0.0486668	6	1085	0.414996
BRCA	KLHL25	0.0201701	-0.451206	-0.0450306	3	1088	0.414996
BRCA	2020-09-03	0.0202517	-0.107576	-0.0460347	2	1089	0.415968
BRCA	HEATR5B	0.0204782	0.232162	-0.0482033	8	1083	0.419287
BRCA	R3HDM1	0.0205228	0.542191	-0.0477698	3	1088	0.419287
BRCA	GPR151	0.0205281	-0.392247	-0.0455119	2	1089	0.419287
BRCA	CRLF1	0.0205519	-0.303305	-0.0456752	2	1089	0.419287
BRCA	ASL	0.0206572	-0.315254	-0.0444097	7	1084	0.419691
BRCA	DEPDC4	0.0206758	0.321902	-0.0481828	6	1085	0.419691
BRCA	ZNF630	0.0206354	-0.389004	-0.0448858	4	1087	0.419691
BRCA	METAP2	0.020757	-0.343308	-0.0445042	6	1085	0.420634
BRCA	LUZP2	0.0209115	0.358993	-0.0476384	4	1087	0.422605
BRCA	INTS10	0.0210639	0.435735	-0.0474762	3	1088	0.422605
BRCA	SPN	0.0210554	0.342986	-0.0468622	2	1089	0.422605
BRCA	DUOXA2	0.0209325	-0.344501	-0.0455996	2	1089	0.422605
BRCA	FBLIM1	0.0210261	-0.141805	-0.0459718	2	1089	0.422605
BRCA	CREM	0.0210084	0.352119	-0.0468789	2	1089	0.422605
BRCA	LTF	0.0212186	0.444696	-0.0475009	3	1088	0.425005
BRCA	FTSJ3	0.0215321	0.22894	-0.0486922	10	1081	0.427743
BRCA	SLC45A4	0.0214792	0.44516	-0.0479554	4	1087	0.427743
BRCA	SH3GL2	0.021472	0.505833	-0.0476695	3	1088	0.427743
BRCA	OR5M11	0.0214282	0.438132	-0.0474828	3	1088	0.427743
BRCA	CCNE2	0.0215301	0.513225	-0.0476899	3	1088	0.427743
BRCA	AK8	0.0216514	0.138267	-0.046656	3	1088	0.429408
BRCA	ABCC1	0.021716	0.379109	-0.0492888	8	1083	0.429985
BRCA	WDR82	0.0217868	0.374737	-0.047308	3	1088	0.430681
BRCA	OR10S1	0.0219056	-0.402043	-0.0451662	3	1088	0.432323
BRCA	ITPR3	0.0219717	0.15054	-0.0492608	17	1074	0.432921
BRCA	EDEM2	0.0220951	0.428855	-0.0483344	5	1086	0.434016
BRCA	KCNK13	0.0221349	-0.366386	-0.0449691	4	1087	0.434016
BRCA	TATDN3	0.0221309	0.502781	-0.0476611	3	1088	0.434016
BRCA	NID1	0.0221725	0.21526	-0.0490547	12	1079	0.434049
BRCA	ALB	0.0222553	0.428264	-0.0470188	2	1089	0.434266
BRCA	CDT1	0.0222219	0.442498	-0.0470449	2	1089	0.434266
BRCA	IFT122	0.0223515	0.290476	-0.0486341	8	1083	0.435018
BRCA	PRKAA1	0.0224017	0.199433	-0.0475055	6	1085	0.435018
BRCA	ZNF254	0.0223885	-0.334856	-0.0450851	4	1087	0.435018
BRCA	CARM1	0.0224843	0.560366	-0.0478199	3	1088	0.435921
BRCA	TNRC6C	0.0225335	0.237202	-0.0487687	10	1081	0.436177
BRCA	MYO7B	0.0229994	0.196917	-0.0497652	16	1075	0.438184
BRCA	LAMB2	0.022729	0.25319	-0.0486374	9	1082	0.438184
BRCA	BARHL2	0.0229507	0.371107	-0.0476829	4	1087	0.438184
BRCA	NPR1	0.0227853	0.242353	-0.0472091	4	1087	0.438184
BRCA	OPRD1	0.022981	0.408055	-0.0478189	4	1087	0.438184
BRCA	PLXND1	0.0228439	0.362499	-0.0476513	4	1087	0.438184
BRCA	KYNU	0.0229119	-0.628473	-0.045078	2	1089	0.438184
BRCA	FAR2	0.0229026	0.189892	-0.046581	2	1089	0.438184
BRCA	PRDM6	0.0229226	0.376921	-0.0469245	2	1089	0.438184
BRCA	CTRC	0.0228856	0.342187	-0.0468607	2	1089	0.438184
BRCA	KCNJ10	0.0230413	-0.496547	-0.0453203	2	1089	0.438292
BRCA	SLC45A1	0.0231824	0.632008	-0.047393	2	1089	0.440283
BRCA	TRMT5	0.0232836	0.470894	-0.0475732	3	1088	0.440847
BRCA	PHF6	0.0232849	-0.551481	-0.0452194	2	1089	0.440847
BRCA	NCBP1	0.0233399	0.429927	-0.0474602	3	1088	0.441196
BRCA	KLK2	0.0234047	-0.448234	-0.045409	2	1089	0.441733
BRCA	RSPH3	0.0235252	0.248029	-0.04723	4	1087	0.443315
BRCA	MAGEC1	0.0236421	0.270428	-0.0481918	7	1084	0.443445
BRCA	MS4A14	0.0236141	0.309748	-0.0477861	5	1086	0.443445
BRCA	CD79B	0.0236296	0.602925	-0.0473395	2	1089	0.443445
BRCA	ATG9B	0.0236888	-0.388118	-0.0455195	2	1089	0.443633
BRCA	SH3BP5	0.0238405	-0.378822	-0.0452302	3	1088	0.445784
BRCA	ZFP69	0.0240203	0.383677	-0.0481264	5	1086	0.447197
BRCA	SLC17A5	0.0240124	0.283087	-0.0470553	3	1088	0.447197
BRCA	SLC35F5	0.024027	0.541299	-0.0472264	2	1089	0.447197
BRCA	HIST1H2AD	0.0241741	0.505754	-0.0481784	4	1087	0.449244
BRCA	TDO2	0.0242164	0.302566	-0.047109	3	1088	0.44934
BRCA	SCN7A	0.0245683	0.154406	-0.0489433	15	1076	0.449967
BRCA	PGM5	0.0245266	0.210493	-0.0482822	9	1082	0.449967
BRCA	DPYSL3	0.0245849	0.198906	-0.0475026	6	1085	0.449967
BRCA	ZSCAN1	0.0244639	0.193596	-0.0470297	4	1087	0.449967
BRCA	GPR37	0.0245347	0.193072	-0.0470278	4	1087	0.449967
BRCA	THNSL2	0.0244591	0.480372	-0.0475993	3	1088	0.449967
BRCA	ALDH3A2	0.0243706	0.452152	-0.0475215	3	1088	0.449967
BRCA	LETMD1	0.0245847	-0.174618	-0.0459116	2	1089	0.449967
BRCA	AMD1	0.0243887	0.631073	-0.0473912	2	1089	0.449967
BRCA	ZNF385D	0.0246807	0.230495	-0.0466556	2	1089	0.451038
BRCA	SIGLEC12	0.0247682	0.323119	-0.0475063	4	1087	0.451954
BRCA	KIAA0226	0.0248524	0.199823	-0.0484229	10	1081	0.452489
BRCA	STAT1	0.0249358	0.418539	-0.0474288	3	1088	0.452489
BRCA	MLC1	0.0249346	0.399136	-0.0473753	3	1088	0.452489
BRCA	CLIC6	0.0249471	0.492727	-0.0476334	3	1088	0.452489
BRCA	ARSE	0.0252433	0.25274	-0.0478003	6	1085	0.454872
BRCA	STAT5B	0.0253041	0.363861	-0.0480352	5	1086	0.454872
BRCA	MEOX2	0.0252941	0.291548	-0.0473902	4	1087	0.454872
BRCA	FBL	0.025133	0.46136	-0.048015	4	1087	0.454872
BRCA	IDO2	0.0252275	0.433276	-0.0474694	3	1088	0.454872
BRCA	AZI2	0.0252882	-0.464272	-0.0453796	2	1089	0.454872
BRCA	NLGN3	0.0253501	0.204097	-0.0486963	11	1080	0.455023
BRCA	PKHD1	0.0254198	0.178209	-0.0503372	20	1071	0.455113
BRCA	GALNT7	0.0254408	0.462938	-0.0480209	4	1087	0.455113
BRCA	ACTG2	0.025468	-0.274271	-0.045308	4	1087	0.455113
BRCA	HERC2	0.0257415	0.133517	-0.0507066	27	1064	0.457633
BRCA	UNC13C	0.0258513	0.154938	-0.0499026	20	1071	0.457633
BRCA	UNC5D	0.0257411	0.165558	-0.0490988	15	1076	0.457633
BRCA	ATXN1	0.025848	0.21544	-0.0485674	10	1081	0.457633
BRCA	TMEM132B	0.0258738	-0.288383	-0.0448079	6	1085	0.457633
BRCA	SLC25A2	0.0256834	-0.358814	-0.044708	5	1086	0.457633
BRCA	CDC42BPG	0.025808	0.297349	-0.0474115	4	1087	0.457633
BRCA	CTSW	0.0259406	0.61476	-0.0473613	2	1089	0.458146
BRCA	ELAC2	0.0260654	-0.253183	-0.0453856	4	1087	0.459678
BRCA	SDCBP2	0.0261837	0.337002	-0.047204	3	1088	0.461093
BRCA	ADGRG4	0.026237	0.166897	-0.0499235	19	1072	0.46136
BRCA	RGS22	0.0264792	0.281066	-0.0494802	11	1080	0.461589
BRCA	TET3	0.0266174	0.186709	-0.0480844	9	1082	0.461589
BRCA	CLTCL1	0.0267634	0.328537	-0.048567	7	1084	0.461589
BRCA	PROSER1	0.0263461	-0.262677	-0.0447492	7	1084	0.461589
BRCA	SLC6A4	0.0266806	0.3087	-0.0481098	6	1085	0.461589
BRCA	VILL	0.0265238	0.24378	-0.0477508	6	1085	0.461589
BRCA	HBP1	0.0267365	0.361272	-0.0476467	4	1087	0.461589
BRCA	ATMIN	0.0268329	0.352179	-0.0476133	4	1087	0.461589
BRCA	HCAR3	0.0265815	0.434753	-0.0474735	3	1088	0.461589
BRCA	ALG14	0.0267983	-0.303478	-0.0454379	3	1088	0.461589
BRCA	ARMC8	0.02637	0.375302	-0.0469215	2	1089	0.461589
BRCA	FKBP2	0.0263967	0.632751	-0.0473943	2	1089	0.461589
BRCA	OTUD3	0.0267021	-0.446694	-0.0454119	2	1089	0.461589
BRCA	ZNF346	0.0267021	-0.446694	-0.0454119	2	1089	0.461589
BRCA	CITED1	0.0268605	0.552599	-0.0472471	2	1089	0.461589
BRCA	IQCK	0.0265674	-0.327434	-0.0456309	2	1089	0.461589
BRCA	C7orf57	0.0270264	-0.446849	-0.0454116	2	1089	0.463124
BRCA	SRSF8	0.0270264	-0.446849	-0.0454116	2	1089	0.463124
BRCA	MCM10	0.0271513	0.223408	-0.0478882	7	1084	0.463376
BRCA	RNF113A	0.0271498	0.383714	-0.0485246	6	1085	0.463376
BRCA	FAM83G	0.027156	0.241657	-0.0469411	3	1088	0.463376
BRCA	KMT2B	0.027277	0.262445	-0.0487143	9	1082	0.464785
BRCA	FLYWCH1	0.0273829	-0.280459	-0.0450687	5	1086	0.465933
BRCA	TDRD5	0.0274848	0.323758	-0.0488799	8	1083	0.46701
BRCA	TRPM2	0.0276003	0.340419	-0.049003	8	1083	0.467149
BRCA	ZNF207	0.0276088	0.229015	-0.0469062	3	1088	0.467149
BRCA	FERD3L	0.0275858	0.642243	-0.0474118	2	1089	0.467149
BRCA	TOPBP1	0.0276788	0.184179	-0.0489251	13	1078	0.467679
BRCA	NPY2R	0.027737	0.260741	-0.0467111	2	1089	0.468009
BRCA	PTCRA	0.0277757	0.495568	-0.0476412	3	1088	0.46801
BRCA	USP29	0.0279212	0.215273	-0.0478356	7	1084	0.469806
BRCA	SLC37A1	0.0280136	0.344707	-0.0472252	3	1088	0.470706
BRCA	OR2B2	0.0281457	0.481295	-0.0480884	4	1087	0.47227
BRCA	EFR3B	0.0282666	0.34578	-0.047952	5	1086	0.472777
BRCA	TMEM202	0.0282255	0.336916	-0.046851	2	1089	0.472777
BRCA	MED7	0.0282931	0.0343015	-0.0462952	2	1089	0.472777
BRCA	NAV3	0.0283923	0.124221	-0.0494912	21	1070	0.473194
BRCA	DDX55	0.0283963	-0.27294	-0.0451033	5	1086	0.473194
BRCA	MYO18B	0.0285515	0.139917	-0.0496221	20	1071	0.473822
BRCA	GLDC	0.0284759	0.268582	-0.0481799	7	1084	0.473822
BRCA	GBP7	0.0285385	0.428167	-0.0487704	6	1085	0.473822
BRCA	LAMA5	0.0286637	0.308404	-0.0487665	8	1083	0.475032
BRCA	EML5	0.0287432	0.194618	-0.049731	16	1075	0.475155
BRCA	ME2	0.0289067	0.283263	-0.0470558	3	1088	0.475155
BRCA	FAM84A	0.0288986	0.336632	-0.0468505	2	1089	0.475155
BRCA	ADH6	0.0288986	0.336632	-0.0468505	2	1089	0.475155
BRCA	SLC25A30	0.0287764	0.401972	-0.0469705	2	1089	0.475155
BRCA	NIP7	0.0288986	0.336632	-0.0468505	2	1089	0.475155
BRCA	MBTPS2	0.0289787	0.263703	-0.0475741	5	1086	0.475692
BRCA	CCDC74A	0.0290429	0.471214	-0.0470977	2	1089	0.476099
BRCA	TIGD2	0.029129	-0.273118	-0.0451025	5	1086	0.476865
BRCA	ZSWIM8	0.0291911	0.261568	-0.0492816	11	1080	0.477236
BRCA	VASH2	0.0292648	0.414398	-0.0474174	3	1088	0.477794
BRCA	SEZ6L2	0.0294895	0.389546	-0.0485569	6	1085	0.477827
BRCA	DTWD1	0.0293644	0.340595	-0.0475707	4	1087	0.477827
BRCA	OR51G2	0.0295004	0.403577	-0.0478024	4	1087	0.477827
BRCA	TCTN1	0.0294898	-0.267226	-0.045334	4	1087	0.477827
BRCA	DPYSL2	0.0294287	0.409442	-0.0474037	3	1088	0.477827
BRCA	FAM169A	0.0295038	0.419468	-0.0474314	3	1088	0.477827
BRCA	RPH3A	0.0295433	-0.353858	-0.0441604	7	1084	0.477828
BRCA	ZNF471	0.0296966	-0.289898	-0.0452505	4	1087	0.477847
BRCA	PCK2	0.0296788	0.405502	-0.0478095	4	1087	0.477847
BRCA	KLF17	0.0297025	0.338375	-0.0472078	3	1088	0.477847
BRCA	LRIG1	0.0295847	0.54594	-0.0472349	2	1089	0.477847
BRCA	DNAH17	0.0298222	0.120318	-0.0506932	29	1062	0.478567
BRCA	ADGRA2	0.0299055	0.232935	-0.046917	3	1088	0.478567
BRCA	GPANK1	0.0298813	-0.431378	-0.04544	2	1089	0.478567
BRCA	PIDD1	0.0298851	0.531587	-0.0472085	2	1089	0.478567
BRCA	NFE2L3	0.0300094	0.204177	-0.047764	7	1084	0.479321
BRCA	RASGEF1B	0.0300318	-0.134858	-0.0459846	2	1089	0.479321
BRCA	HAS2	0.0301081	0.264676	-0.0481547	7	1084	0.479905
BRCA	SCN10A	0.0309914	0.112926	-0.0498781	25	1066	0.48108
BRCA	MYO6	0.0305911	-0.317395	-0.0436383	10	1081	0.48108
BRCA	SGIP1	0.0303309	-0.246865	-0.0442907	10	1081	0.48108
BRCA	CYLD	0.0303821	0.258243	-0.0478308	6	1085	0.48108
BRCA	CEMIP	0.0306283	0.329958	-0.0482273	6	1085	0.48108
BRCA	SLC4A1AP	0.0304887	0.352987	-0.0483547	6	1085	0.48108
BRCA	PMCH	0.0307068	-0.3669	-0.0449672	4	1087	0.48108
BRCA	THEM5	0.0307929	0.152955	-0.0468802	4	1087	0.48108
BRCA	KDM1A	0.0308354	-0.376233	-0.0449328	4	1087	0.48108
BRCA	TEX26	0.0303429	-0.288045	-0.0452573	4	1087	0.48108
BRCA	SEC23A	0.0309385	0.471697	-0.0480531	4	1087	0.48108
BRCA	PIK3R2	0.0305533	0.27458	-0.0470319	3	1088	0.48108
BRCA	CTDP1	0.0308216	0.318823	-0.0471538	3	1088	0.48108
BRCA	PIR	0.0308849	0.426144	-0.0474498	3	1088	0.48108
BRCA	ALG1L2	0.0310169	-0.134986	-0.0459843	2	1089	0.48108
BRCA	VSTM5	0.0309962	0.240618	-0.0466742	2	1089	0.48108
BRCA	TCP10L2	0.0308766	-0.385418	-0.0455244	2	1089	0.48108
BRCA	CDK15	0.030963	0.345967	-0.0468676	2	1089	0.48108
BRCA	TMEM110-MUSTN1	0.0308769	-0.431833	-0.0454392	2	1089	0.48108
BRCA	NHP2L1	0.030276	0.498707	-0.0471481	2	1089	0.48108
BRCA	IDH3A	0.0309646	0.549797	-0.047242	2	1089	0.48108
BRCA	CCL23	0.0312056	0.366804	-0.0472861	3	1088	0.481795
BRCA	ZBTB11	0.0312223	-0.41898	-0.0451195	3	1088	0.481795
BRCA	DTL	0.0311768	-0.385306	-0.0455246	2	1089	0.481795
BRCA	SULT4A1	0.0311768	-0.385306	-0.0455246	2	1089	0.481795
BRCA	ZBED9	0.0313399	0.28226	-0.0482682	7	1084	0.482109
BRCA	ADAMTS15	0.0313901	0.33989	-0.0472119	3	1088	0.482109
BRCA	TBK1	0.031402	-0.256238	-0.0457617	2	1089	0.482109
BRCA	PIAS1	0.0312976	0.334723	-0.046847	2	1089	0.482109
BRCA	ZFR	0.0317535	0.328289	-0.0485654	7	1084	0.48666
BRCA	OR4D2	0.0317789	-0.296526	-0.0452261	4	1087	0.48666
BRCA	OR5C1	0.0318797	0.414952	-0.0478443	4	1087	0.487586
BRCA	CACNA2D3	0.0321923	0.232002	-0.0482022	8	1083	0.490506
BRCA	FAM114A2	0.0321495	0.248451	-0.0475038	5	1086	0.490506
BRCA	MECP2	0.0321738	0.355384	-0.0479962	5	1086	0.490506
BRCA	TFAP2C	0.0323422	0.331615	-0.0475376	4	1087	0.492171
BRCA	FLG	0.032515	0.071033	-0.0522495	54	1037	0.492719
BRCA	SEMA5A	0.0327431	0.258126	-0.0489622	10	1081	0.492719
BRCA	OR4A15	0.0325712	0.290139	-0.0480071	6	1085	0.492719
BRCA	PTK2B	0.0324712	0.430532	-0.0483422	5	1086	0.492719
BRCA	ECT2L	0.0325846	-0.292111	-0.0450151	5	1086	0.492719
BRCA	SLC8A3	0.0325356	0.332461	-0.0475407	4	1087	0.492719
BRCA	LRRC4C	0.0327085	-0.280109	-0.0452866	4	1087	0.492719
BRCA	GEMIN2	0.0326352	-0.538751	-0.0452428	2	1089	0.492719
BRCA	CTC-260F20.3	0.0327448	-0.307166	-0.0456681	2	1089	0.492719
BRCA	HSPG2	0.0329608	0.127101	-0.0485627	15	1076	0.493235
BRCA	COL4A4	0.0333465	0.187777	-0.0491883	14	1077	0.493235
BRCA	TLN2	0.0333821	0.189023	-0.0489835	13	1078	0.493235
BRCA	SPTBN4	0.0333032	0.23963	-0.0487911	10	1081	0.493235
BRCA	TBCE	0.0333796	0.334811	-0.0482542	6	1085	0.493235
BRCA	ECE2	0.0334126	0.179282	-0.0473941	6	1085	0.493235
BRCA	TMC7	0.0334935	-0.265228	-0.0453413	4	1087	0.493235
BRCA	GPD2	0.0334725	-0.372433	-0.0449468	4	1087	0.493235
BRCA	FSCB	0.0334254	-0.37053	-0.0449538	4	1087	0.493235
BRCA	C20orf195	0.0331046	0.371608	-0.0472994	3	1088	0.493235
BRCA	NAALADL1	0.0329587	0.440479	-0.0474893	3	1088	0.493235
BRCA	TRIM4	0.0335129	-0.598961	-0.0446232	3	1088	0.493235
BRCA	TSC22D3	0.0333555	-0.443404	-0.0450521	3	1088	0.493235
BRCA	ELP6	0.0333627	-0.435135	-0.0454331	2	1089	0.493235
BRCA	ANKZF1	0.0332249	-0.445588	-0.0454139	2	1089	0.493235
BRCA	C9orf142	0.0333694	-0.401298	-0.0454952	2	1089	0.493235
BRCA	RIMKLB	0.0333264	0.265837	-0.0467205	2	1089	0.493235
BRCA	SLCO1B7	0.0333417	-0.436999	-0.0454297	2	1089	0.493235
BRCA	CCDC30	0.0335738	0.272531	-0.0479098	6	1085	0.493531
BRCA	SPTB	0.0338111	0.188858	-0.0496453	16	1075	0.495813
BRCA	ERO1L	0.0337842	0.342883	-0.0475791	4	1087	0.495813
BRCA	SERINC5	0.0338824	-0.251499	-0.045202	5	1086	0.496258
BRCA	PAX3	0.0339442	0.552117	-0.0477971	3	1088	0.496563
BRCA	TMTC3	0.0341372	-0.313041	-0.0451654	4	1087	0.497438
BRCA	MAML1	0.0341678	0.394743	-0.0473632	3	1088	0.497438
BRCA	VAV3	0.0342	-0.349596	-0.0453108	3	1088	0.497438
BRCA	ACTRT2	0.0342096	0.27188	-0.0467316	2	1089	0.497438
BRCA	SRXN1	0.0341359	-0.326753	-0.0456322	2	1089	0.497438
BRCA	IQCF1	0.0343701	-0.396815	-0.0451806	3	1088	0.498749
BRCA	ETNK2	0.0344235	-0.450443	-0.045405	2	1089	0.498749
BRCA	PXMP2	0.0344235	-0.450443	-0.045405	2	1089	0.498749
BRCA	LAMC2	0.0346208	0.23977	-0.0485257	9	1082	0.500314
BRCA	ARAF	0.0348744	-0.236471	-0.0447416	8	1083	0.500314
BRCA	DDX23	0.034856	-0.347052	-0.0444835	6	1085	0.500314
BRCA	CSF3R	0.0347645	0.301894	-0.0480722	6	1085	0.500314
BRCA	LMO7	0.0347735	0.410293	-0.0478271	4	1087	0.500314
BRCA	EMC1	0.0345873	-0.360838	-0.0449895	4	1087	0.500314
BRCA	CWF19L2	0.0347918	0.276694	-0.0470377	3	1088	0.500314
BRCA	WDR88	0.0347525	-0.176374	-0.0459083	2	1089	0.500314
BRCA	CDK2AP2	0.0349037	0.435606	-0.0470323	2	1089	0.500314
BRCA	EP300	0.0350879	0.172308	-0.0489872	14	1077	0.500419
BRCA	PCDH9	0.0350426	-0.203847	-0.0445413	11	1080	0.500419
BRCA	ZRANB3	0.0350162	0.223517	-0.0486421	10	1081	0.500419
BRCA	LAP3	0.0351178	-0.383851	-0.0455273	2	1089	0.500419
BRCA	NFXL1	0.0351178	-0.383851	-0.0455273	2	1089	0.500419
BRCA	FAM46D	0.0351637	-0.477344	-0.0449585	3	1088	0.500482
BRCA	SDK1	0.0353838	0.115125	-0.0490059	19	1072	0.502146
BRCA	VCAN	0.0358172	0.153402	-0.0493061	17	1074	0.502146
BRCA	NUP153	0.0355179	0.25089	-0.0488953	10	1081	0.502146
BRCA	KIR3DL2	0.0356431	0.247715	-0.0483182	8	1083	0.502146
BRCA	AMBN	0.0357701	0.39318	-0.048577	6	1085	0.502146
BRCA	PCDHGA4	0.0354147	0.207166	-0.0475483	6	1085	0.502146
BRCA	TMED8	0.0357878	0.283571	-0.0476655	5	1086	0.502146
BRCA	USP42	0.0358239	-0.354302	-0.0447287	5	1086	0.502146
BRCA	GSPT1	0.0358545	0.279541	-0.047647	5	1086	0.502146
BRCA	ZNF248	0.0354734	0.270173	-0.0470197	3	1088	0.502146
BRCA	PRKCI	0.0358475	0.409189	-0.047403	3	1088	0.502146
BRCA	MUTYH	0.0356743	0.357393	-0.0472602	3	1088	0.502146
BRCA	OR2Z1	0.0358617	0.372308	-0.0473013	3	1088	0.502146
BRCA	ATXN7L3	0.0357753	0.433149	-0.0470277	2	1089	0.502146
BRCA	SCN11A	0.0361833	0.130463	-0.048943	17	1074	0.503704
BRCA	PACSIN2	0.0360276	-0.340049	-0.0447944	5	1086	0.503704
BRCA	CUL4A	0.0361833	0.269244	-0.0473081	4	1087	0.503704
BRCA	OR2M5	0.0361312	-0.445016	-0.0450477	3	1088	0.503704
BRCA	CCDC151	0.0360759	0.360009	-0.0472674	3	1088	0.503704
BRCA	FAM227B	0.0362227	-0.135646	-0.0459831	2	1089	0.503704
BRCA	CSMD3	0.0362656	0.0895622	-0.0506455	35	1056	0.503722
BRCA	AP4M1	0.0363139	-0.354183	-0.045014	4	1087	0.503814
BRCA	UNC80	0.0365301	0.200647	-0.0488922	12	1079	0.504538
BRCA	CD177	0.0364304	-0.379357	-0.0446134	5	1086	0.504538
BRCA	IMPDH1	0.0365329	0.312639	-0.0471368	3	1088	0.504538
BRCA	FIBIN	0.0365254	-0.543433	-0.0452342	2	1089	0.504538
BRCA	LARGE	0.036634	0.267088	-0.0481702	7	1084	0.505357
BRCA	OR5AC2	0.0367082	-0.364176	-0.0452706	3	1088	0.505803
BRCA	GRIN2C	0.0367727	-0.280199	-0.0446361	7	1084	0.506117
BRCA	CDC20B	0.036846	0.389888	-0.0473498	3	1088	0.506549
BRCA	FBXL13	0.0369267	0.213028	-0.048062	8	1083	0.506673
BRCA	WNK2	0.0372341	-0.274719	-0.0448835	6	1085	0.506673
BRCA	PLIN4	0.0372738	0.438341	-0.0483781	5	1086	0.506673
BRCA	OR4A5	0.037054	0.304985	-0.0474396	4	1087	0.506673
BRCA	LRIF1	0.0371527	0.237442	-0.0471911	4	1087	0.506673
BRCA	IGFBPL1	0.0370747	-0.561772	-0.0452005	2	1089	0.506673
BRCA	NPLOC4	0.0370925	0.545573	-0.0472342	2	1089	0.506673
BRCA	DMP1	0.0372014	-0.451823	-0.0454025	2	1089	0.506673
BRCA	UBE2D3	0.0372014	-0.451823	-0.0454025	2	1089	0.506673
BRCA	METTL24	0.0371269	0.420435	-0.0470044	2	1089	0.506673
BRCA	ITGB6	0.0373248	0.327699	-0.0482149	6	1085	0.506796
BRCA	ADAMTS18	0.0374526	0.273202	-0.0476178	5	1086	0.506837
BRCA	PSD	0.0374535	0.290491	-0.0473863	4	1087	0.506837
BRCA	SLC36A4	0.0374476	-0.382995	-0.0455289	2	1089	0.506837
BRCA	SOGA3	0.0375562	0.146102	-0.0470326	5	1086	0.507659
BRCA	SAT2	0.0377032	0.42013	-0.0470038	2	1089	0.509078
BRCA	MFAP5	0.0377636	-0.320622	-0.0448838	5	1086	0.509325
BRCA	FNDC7	0.0379331	0.324618	-0.0478545	5	1086	0.511041
BRCA	NSUN7	0.038084	0.519612	-0.0471865	2	1089	0.512503
BRCA	KCNG1	0.0381286	0.215221	-0.0473508	5	1086	0.512533
BRCA	KRT38	0.0381867	0.319535	-0.0468191	2	1089	0.512744
BRCA	MMD2	0.0382846	0.243143	-0.0466788	2	1089	0.513489
BRCA	ATXN3	0.0383925	-0.280363	-0.0448523	6	1085	0.514108
BRCA	ECI2	0.0384157	-0.455613	-0.0453955	2	1089	0.514108
BRCA	OGT	0.0387225	-0.223092	-0.0446757	9	1082	0.515148
BRCA	LPO	0.0388258	-0.308911	-0.0442065	8	1083	0.515148
BRCA	P2RX2	0.0390254	0.265895	-0.0481625	7	1084	0.515148
BRCA	CDHR2	0.038912	-0.378538	-0.0440011	7	1084	0.515148
BRCA	GPNMB	0.0390427	-0.32367	-0.0446128	6	1085	0.515148
BRCA	TPP1	0.0386854	0.267957	-0.0478845	6	1085	0.515148
BRCA	PHLPP2	0.0385572	0.32663	-0.0482089	6	1085	0.515148
BRCA	SNX25	0.0389836	0.419763	-0.0482926	5	1086	0.515148
BRCA	PON1	0.0388687	0.225438	-0.0473979	5	1086	0.515148
BRCA	ATG7	0.0389593	0.229929	-0.0474186	5	1086	0.515148
BRCA	SETD4	0.0390896	-0.425409	-0.0447519	4	1087	0.515148
BRCA	C16orf96	0.0390687	-0.261125	-0.0453564	4	1087	0.515148
BRCA	CD276	0.0388235	0.622883	-0.0473762	2	1089	0.515148
BRCA	STRADB	0.0388616	0.349767	-0.0468746	2	1089	0.515148
BRCA	SLC36A2	0.0392046	0.337792	-0.0482707	6	1085	0.516102
BRCA	BAZ2A	0.0397717	0.226913	-0.0484188	9	1082	0.51902
BRCA	CCDC39	0.0400289	0.172543	-0.0477629	8	1083	0.51902
BRCA	ZNF180	0.0400612	-0.301989	-0.0444954	7	1084	0.51902
BRCA	CCDC79	0.039929	0.305686	-0.0477674	5	1086	0.51902
BRCA	FAM90A1	0.0397326	0.289476	-0.0476927	5	1086	0.51902
BRCA	EPHB4	0.0399275	0.392234	-0.0481658	5	1086	0.51902
BRCA	FAM155A	0.0395782	0.421903	-0.0478699	4	1087	0.51902
BRCA	INTS12	0.0398943	0.287163	-0.047374	4	1087	0.51902
BRCA	FAM151A	0.0400537	0.234096	-0.0469202	3	1088	0.51902
BRCA	LRRC23	0.0395948	-0.443641	-0.0450515	3	1088	0.51902
BRCA	ENOSF1	0.0398022	0.325106	-0.0471712	3	1088	0.51902
BRCA	FAM175A	0.0400525	-0.382039	-0.0455306	2	1089	0.51902
BRCA	PRKAB1	0.0400756	-0.382031	-0.0455306	2	1089	0.51902
BRCA	GGCT	0.0396353	-0.617404	-0.0450984	2	1089	0.51902
BRCA	EQTN	0.0401127	0.386185	-0.0469415	2	1089	0.51902
BRCA	TRAPPC3L	0.0398248	0.378948	-0.0469282	2	1089	0.51902
BRCA	RTN2	0.0401845	0.334385	-0.0478995	5	1086	0.51931
BRCA	FSD1	0.0402605	0.399136	-0.0473753	3	1088	0.51931
BRCA	FBXW12	0.0403069	-0.381946	-0.0455308	2	1089	0.51931
BRCA	PTGER1	0.0402714	0.0995591	-0.0464151	2	1089	0.51931
BRCA	GUCY2C	0.0406121	0.240089	-0.0493308	12	1079	0.519499
BRCA	GABRA4	0.0406221	0.226758	-0.0484175	9	1082	0.519499
BRCA	BCAR1	0.0405653	0.330191	-0.0478802	5	1086	0.519499
BRCA	CTAGE9	0.0404223	-0.305418	-0.0449538	5	1086	0.519499
BRCA	BTG3	0.0405176	0.44995	-0.0470586	2	1089	0.519499
BRCA	IL11	0.0404171	0.476471	-0.0471073	2	1089	0.519499
BRCA	ERVW-1	0.0405498	0.395724	-0.046959	2	1089	0.519499
BRCA	RP11-35N6.1	0.0407205	0.43504	-0.0474743	3	1088	0.520207
BRCA	UTRN	0.0411391	0.118042	-0.0501559	26	1065	0.522732
BRCA	ALG5	0.0411435	0.386724	-0.0481405	5	1086	0.522732
BRCA	IQGAP1	0.0414081	0.312443	-0.0477985	5	1086	0.522732
BRCA	CHML	0.0413605	-0.305669	-0.0451925	4	1087	0.522732
BRCA	PRICKLE3	0.0414366	0.327487	-0.0475224	4	1087	0.522732
BRCA	TNPO2	0.0411553	0.566072	-0.0478356	3	1088	0.522732
BRCA	PCYT1A	0.0412931	-0.518551	-0.0448449	3	1088	0.522732
BRCA	MFAP3L	0.0409836	0.395892	-0.0473664	3	1088	0.522732
BRCA	ABCG8	0.0413198	-0.453911	-0.0453986	2	1089	0.522732
BRCA	HPX	0.0413198	-0.453911	-0.0453986	2	1089	0.522732
BRCA	GUCD1	0.0413198	-0.453911	-0.0453986	2	1089	0.522732
BRCA	RIBC1	0.0413435	-0.381566	-0.0455315	2	1089	0.522732
BRCA	ZSCAN23	0.0415086	0.375554	-0.0476993	4	1087	0.523094
BRCA	STS	0.041577	0.40814	-0.0469818	2	1089	0.523412
BRCA	NEBL	0.041655	0.35666	-0.048375	6	1085	0.523849
BRCA	GLUD1	0.0417066	-0.454109	-0.0453983	2	1089	0.523953
BRCA	NHSL1	0.0417865	-0.419835	-0.044427	5	1086	0.524412
BRCA	DCLRE1C	0.041965	-0.324283	-0.0446094	6	1085	0.526106
BRCA	ADCY1	0.0420277	-0.289221	-0.0445778	7	1084	0.526151
BRCA	THAP1	0.0420555	0.646809	-0.0474201	2	1089	0.526151
BRCA	PLTP	0.0421659	0.342892	-0.046862	2	1089	0.526987
BRCA	UBA6	0.0424472	0.138142	-0.0476804	9	1082	0.528863
BRCA	TEK	0.0424306	-0.290021	-0.044346	8	1083	0.528863
BRCA	PBRM1	0.0423613	0.193088	-0.0474705	6	1085	0.528863
BRCA	LXN	0.0425103	0.619897	-0.0473707	2	1089	0.529104
BRCA	HDAC4	0.0425646	-0.33341	-0.0445589	6	1085	0.529236
BRCA	RIMS1	0.0432302	0.181698	-0.0488952	13	1078	0.532044
BRCA	CTNND2	0.0431997	0.207437	-0.0487303	11	1080	0.532044
BRCA	ABCF3	0.0432128	0.260737	-0.0481292	7	1084	0.532044
BRCA	MOAP1	0.0431118	0.236429	-0.0477101	6	1085	0.532044
BRCA	MEF2C	0.0431715	0.193678	-0.04703	4	1087	0.532044
BRCA	HEYL	0.0431836	-0.43042	-0.0450879	3	1088	0.532044
BRCA	OGFOD1	0.042836	0.5015	-0.0476576	3	1088	0.532044
BRCA	SPDEF	0.0431794	0.260929	-0.0469942	3	1088	0.532044
BRCA	HSPA6	0.0428822	0.327856	-0.0471788	3	1088	0.532044
BRCA	FBLN1	0.0431226	0.398575	-0.0473738	3	1088	0.532044
BRCA	CPS1	0.0438138	0.128872	-0.0492495	19	1072	0.532723
BRCA	KIF17	0.0436094	0.272997	-0.0488021	9	1082	0.532723
BRCA	AGRN	0.0437938	0.265672	-0.0475831	5	1086	0.532723
BRCA	TMEM59L	0.043754	0.35818	-0.048009	5	1086	0.532723
BRCA	TJP2	0.0433856	0.368476	-0.0476733	4	1087	0.532723
BRCA	BBS2	0.0434772	-0.426521	-0.0450987	3	1088	0.532723
BRCA	FAM81A	0.0437502	-0.311648	-0.0454154	3	1088	0.532723
BRCA	SCN1B	0.043734	0.512433	-0.0476877	3	1088	0.532723
BRCA	FAM166A	0.0437127	0.401502	-0.0473818	3	1088	0.532723
BRCA	ANO1	0.0433334	0.195126	-0.0468128	3	1088	0.532723
BRCA	DTNB	0.0438064	0.382512	-0.0469348	2	1089	0.532723
BRCA	AC104389.1	0.0437319	0.627389	-0.0473845	2	1089	0.532723
BRCA	TSPYL1	0.0439272	0.136391	-0.0466508	3	1088	0.533566
BRCA	ELFN2	0.0440192	0.356471	-0.0476291	4	1087	0.533612
BRCA	TCN2	0.0439944	-0.372121	-0.0452487	3	1088	0.533612
BRCA	CD200R1	0.044067	-0.375671	-0.0449349	4	1087	0.533656
BRCA	TRPM3	0.0443847	0.116352	-0.0479547	12	1079	0.535367
BRCA	NPFFR2	0.0442974	0.318931	-0.0478283	5	1086	0.535367
BRCA	OR8B4	0.0443945	0.422673	-0.0474402	3	1088	0.535367
BRCA	ANP32A	0.0444295	-0.455523	-0.0453957	2	1089	0.535367
BRCA	VAMP7	0.044368	-0.45549	-0.0453957	2	1089	0.535367
BRCA	ADGRF1	0.0445124	0.152915	-0.0476179	8	1083	0.535832
BRCA	TM6SF2	0.0447481	-0.488123	-0.0449288	3	1088	0.538134
BRCA	COX15	0.0450121	0.385231	-0.0477349	4	1087	0.540771
BRCA	TENM3	0.045121	0.139315	-0.0489079	16	1075	0.541542
BRCA	ANK1	0.0451685	0.152572	-0.0494811	18	1073	0.541574
BRCA	CASK	0.045262	0.210599	-0.0482831	9	1082	0.541622
BRCA	COQ6	0.0452234	0.341358	-0.047216	3	1088	0.541622
BRCA	GJA8	0.0454007	-0.387828	-0.0452054	3	1088	0.542745
BRCA	DNAH10	0.0457332	0.122749	-0.0494623	21	1070	0.544359
BRCA	FBXW7	0.0459407	0.182609	-0.0489062	13	1078	0.544359
BRCA	IGF2R	0.0458535	0.199363	-0.0488779	12	1079	0.544359
BRCA	ARHGAP28	0.0459118	-0.242404	-0.0448802	7	1084	0.544359
BRCA	C5orf60	0.0457177	0.279328	-0.0479474	6	1085	0.544359
BRCA	KCNF1	0.0458962	-0.464796	-0.0446069	4	1087	0.544359
BRCA	ABHD15	0.0457776	0.50524	-0.0476679	3	1088	0.544359
BRCA	CADM1	0.0456002	0.466663	-0.0475615	3	1088	0.544359
BRCA	VSIG4	0.0459224	0.291746	-0.0467681	2	1089	0.544359
BRCA	DNAH12	0.0468285	-0.230014	-0.0425389	21	1070	0.547902
BRCA	SMG8	0.0464506	0.141637	-0.0482359	12	1079	0.547902
BRCA	TNS3	0.0465942	0.341136	-0.0490083	8	1083	0.547902
BRCA	ATP4A	0.0465126	0.201549	-0.0475172	6	1085	0.547902
BRCA	TGFBR2	0.0466066	0.34259	-0.0479373	5	1086	0.547902
BRCA	ZBTB39	0.0467979	0.407567	-0.0478171	4	1087	0.547902
BRCA	PPARD	0.0467472	0.305402	-0.0471168	3	1088	0.547902
BRCA	PSMC6	0.0466793	0.348834	-0.0472366	3	1088	0.547902
BRCA	RAPGEF4	0.0468113	-0.300269	-0.0454468	3	1088	0.547902
BRCA	OSBPL7	0.0466887	-0.299013	-0.0454503	3	1088	0.547902
BRCA	OR10G7	0.0465874	0.524992	-0.0477223	3	1088	0.547902
BRCA	TMEM14E	0.0463216	0.351775	-0.0468783	2	1089	0.547902
BRCA	TOMM40L	0.0463479	0.525885	-0.0471981	2	1089	0.547902
BRCA	KAT6A	0.046943	0.183016	-0.0489111	13	1078	0.548711
BRCA	XPO4	0.047189	0.275888	-0.0473325	4	1087	0.549993
BRCA	QSOX2	0.0471473	-0.685635	-0.044973	2	1089	0.549993
BRCA	RIC3	0.0471881	0.519989	-0.0471872	2	1089	0.549993
BRCA	KDM4E	0.047395	0.314286	-0.0471413	3	1088	0.551862
BRCA	CTRL	0.0474431	0.309313	-0.0468003	2	1089	0.551891
BRCA	SLC24A3	0.0475206	0.281722	-0.047354	4	1087	0.552078
BRCA	ZNF501	0.0475505	0.253664	-0.0469742	3	1088	0.552078
BRCA	ALKBH5	0.0476687	-0.287543	-0.0452592	4	1087	0.552921
BRCA	PRDM10	0.0479291	0.235857	-0.0495483	13	1078	0.554055
BRCA	TICRR	0.0480654	0.196554	-0.0486195	11	1080	0.554055
BRCA	FNTB	0.0479683	0.322839	-0.0478463	5	1086	0.554055
BRCA	PIK3C2A	0.0480855	0.265189	-0.0475809	5	1086	0.554055
BRCA	PSMA3	0.0481026	0.359507	-0.047266	3	1088	0.554055
BRCA	ACOX1	0.0479963	0.401669	-0.0473823	3	1088	0.554055
BRCA	PNLDC1	0.0480763	-0.316245	-0.0456515	2	1089	0.554055
BRCA	CD200	0.0481787	0.327669	-0.046834	2	1089	0.554055
BRCA	PRAMEF5	0.0481453	-0.573885	-0.0451783	2	1089	0.554055
BRCA	IGHV3-53	0.0482394	-0.154652	-0.0458483	3	1088	0.554226
BRCA	AHCTF1	0.0486402	0.115509	-0.0499387	25	1066	0.554736
BRCA	PRRC2B	0.0483709	0.203958	-0.0493986	14	1077	0.554736
BRCA	NPAT	0.0486758	0.24016	-0.0477308	6	1085	0.554736
BRCA	ZNRF4	0.0484984	0.390839	-0.0481594	5	1086	0.554736
BRCA	GPR153	0.048506	0.257316	-0.0472642	4	1087	0.554736
BRCA	MORC4	0.0485909	-0.336893	-0.0450776	4	1087	0.554736
BRCA	CIB2	0.0486009	-0.305889	-0.0451917	4	1087	0.554736
BRCA	ASB17	0.0485297	0.423463	-0.0474424	3	1088	0.554736
BRCA	VASH1	0.0487423	-0.457814	-0.0453915	2	1089	0.554736
BRCA	TP53TG5	0.0487423	-0.457814	-0.0453915	2	1089	0.554736
BRCA	PRKG2	0.0489971	0.154334	-0.0483771	12	1079	0.555716
BRCA	KRT2	0.0490109	0.290133	-0.0480071	6	1085	0.555716
BRCA	SLCO1A2	0.0489986	-0.388553	-0.0448875	4	1087	0.555716
BRCA	KPNA6	0.0490122	-0.45796	-0.0453912	2	1089	0.555716
BRCA	IZUMO1	0.0492389	0.355029	-0.0468843	2	1089	0.557764
BRCA	TXLNA	0.0494192	0.421102	-0.0474359	3	1088	0.559282
BRCA	SF3A3	0.0494656	0.41387	-0.0469923	2	1089	0.559285
BRCA	OR14A16	0.049703	0.287783	-0.0483039	7	1084	0.559877
BRCA	RPP40	0.0496435	0.302745	-0.0474314	4	1087	0.559877
BRCA	BACH1	0.0496417	0.475045	-0.0475846	3	1088	0.559877
BRCA	WISP2	0.0496581	0.51272	-0.0471739	2	1089	0.559877
BRCA	POGZ	0.0499413	-0.261144	-0.0431503	15	1076	0.560149
BRCA	FAM102A	0.0499303	-0.246524	-0.0454101	4	1087	0.560149
BRCA	MPP3	0.0499311	0.299743	-0.0474203	4	1087	0.560149
BRCA	COQ5	0.049845	-0.363072	-0.0452736	3	1088	0.560149
BRCA	CAPZA2	0.0499587	-0.458473	-0.0453902	2	1089	0.560149
BRCA	EIF4G2	0.0500143	0.283021	-0.0473588	4	1087	0.560253
BRCA	OLR1	0.0503416	0.413399	-0.0469915	2	1089	0.562876
BRCA	MBNL3	0.0503416	0.413399	-0.0469915	2	1089	0.562876
BRCA	MYC	0.0504828	0.461028	-0.047546	3	1088	0.563934
BRCA	RP1L1	0.0506765	0.161389	-0.0484556	12	1079	0.565055
BRCA	DRGX	0.0506649	-0.468612	-0.0449826	3	1088	0.565055
BRCA	LILRB5	0.0510911	0.281537	-0.0479596	6	1085	0.567608
BRCA	PPP2R5D	0.0510931	0.303495	-0.048081	6	1085	0.567608
BRCA	TJAP1	0.0510553	0.65576	-0.0474366	2	1089	0.567608
BRCA	TMEM8C	0.0510553	0.65576	-0.0474366	2	1089	0.567608
BRCA	MCM7	0.0514398	0.178805	-0.0482285	10	1081	0.569861
BRCA	LHCGR	0.0514981	0.281257	-0.048566	8	1083	0.569861
BRCA	NFX1	0.0518367	0.249416	-0.0483308	8	1083	0.569861
BRCA	E2F1	0.0520278	0.270048	-0.047896	6	1085	0.569861
BRCA	HAL	0.0520651	0.326709	-0.0482094	6	1085	0.569861
BRCA	SF3B2	0.0519902	0.274384	-0.047327	4	1087	0.569861
BRCA	SLC37A2	0.0513439	-0.112927	-0.0459018	4	1087	0.569861
BRCA	OR11H12	0.0517945	-0.461025	-0.0450035	3	1088	0.569861
BRCA	PLEKHA7	0.0519043	-0.389541	-0.0452006	3	1088	0.569861
BRCA	FAM63B	0.0514974	0.448513	-0.0475114	3	1088	0.569861
BRCA	PDZD3	0.0520967	-0.315095	-0.0456536	2	1089	0.569861
BRCA	YBX3	0.0517848	0.51439	-0.047177	2	1089	0.569861
BRCA	INTS9	0.0519294	0.356454	-0.0468869	2	1089	0.569861
BRCA	SYS1	0.0516757	0.356318	-0.0468866	2	1089	0.569861
BRCA	JAM2	0.0516757	0.356318	-0.0468866	2	1089	0.569861
BRCA	IL27	0.0515741	0.380563	-0.0469312	2	1089	0.569861
BRCA	LRRC6	0.0517644	-0.449113	-0.0454074	2	1089	0.569861
BRCA	FAM71B	0.0522087	0.363809	-0.0476561	4	1087	0.57057
BRCA	PLCB1	0.052313	0.222262	-0.0483801	9	1082	0.571194
BRCA	DSEL	0.0523757	0.229628	-0.0481846	8	1083	0.571362
BRCA	RASGRF1	0.0526183	0.255073	-0.048653	9	1082	0.573492
BRCA	ZNF677	0.0526818	0.298345	-0.0477336	5	1086	0.573667
BRCA	PTPRD	0.0548535	0.0927171	-0.0495376	26	1065	0.573927
BRCA	KMT2D	0.0533392	0.117217	-0.0498221	24	1067	0.573927
BRCA	COL12A1	0.054992	0.113411	-0.0495837	23	1068	0.573927
BRCA	QSER1	0.0549314	0.140704	-0.0496368	20	1071	0.573927
BRCA	LAMA2	0.0535031	0.165963	-0.0497057	18	1073	0.573927
BRCA	KIF26B	0.0553733	0.126581	-0.0488816	17	1074	0.573927
BRCA	VPS13A	0.0554845	0.117624	-0.0487398	17	1074	0.573927
BRCA	ADCY8	0.0539325	0.158105	-0.0486107	13	1078	0.573927
BRCA	FOCAD	0.0534935	0.163995	-0.0484846	12	1079	0.573927
BRCA	IP6K3	0.0549617	0.256587	-0.0481024	7	1084	0.573927
BRCA	AFF4	0.0533442	-0.29454	-0.0445435	7	1084	0.573927
BRCA	LRP8	0.0528659	0.280884	-0.047956	6	1085	0.573927
BRCA	MYBPC1	0.0544834	0.321756	-0.048182	6	1085	0.573927
BRCA	ZNF440	0.0548419	-0.241622	-0.0450665	6	1085	0.573927
BRCA	ZNF618	0.0544858	0.314359	-0.0481411	6	1085	0.573927
BRCA	EFEMP1	0.0537717	0.279492	-0.0479483	6	1085	0.573927
BRCA	FADS2	0.0545853	0.228815	-0.047668	6	1085	0.573927
BRCA	BTBD7	0.054147	0.285193	-0.047673	5	1086	0.573927
BRCA	NLRP8	0.0552233	0.307693	-0.0477766	5	1086	0.573927
BRCA	OR2T34	0.0551715	0.283063	-0.0476632	5	1086	0.573927
BRCA	OTC	0.0529592	-0.333251	-0.0448257	5	1086	0.573927
BRCA	ITGAV	0.0527753	0.32146	-0.04784	5	1086	0.573927
BRCA	GRM6	0.0544982	0.223068	-0.047387	5	1086	0.573927
BRCA	OR51E2	0.0529717	0.305778	-0.0477678	5	1086	0.573927
BRCA	EHD2	0.0531312	0.227291	-0.0474064	5	1086	0.573927
BRCA	PSMC5	0.0553211	0.343053	-0.0475797	4	1087	0.573927
BRCA	ZNF225	0.0549519	0.361599	-0.0476479	4	1087	0.573927
BRCA	XPNPEP3	0.0532147	0.239565	-0.0471989	4	1087	0.573927
BRCA	DKK3	0.0545488	0.323066	-0.0475061	4	1087	0.573927
BRCA	MGAT4B	0.0535149	-0.317603	-0.0451486	4	1087	0.573927
BRCA	SCNN1G	0.0554487	-0.349768	-0.0450302	4	1087	0.573927
BRCA	GGT1	0.0531553	0.308976	-0.0474543	4	1087	0.573927
BRCA	LCK	0.0545057	0.264997	-0.0470054	3	1088	0.573927
BRCA	GTF3C3	0.0538704	0.271044	-0.0470221	3	1088	0.573927
BRCA	FAR1	0.0536932	-0.499957	-0.0448962	3	1088	0.573927
BRCA	HTR3D	0.0555046	-0.454854	-0.0450205	3	1088	0.573927
BRCA	LTA4H	0.0536943	0.275876	-0.0470354	3	1088	0.573927
BRCA	MFN1	0.0530898	0.326432	-0.0471748	3	1088	0.573927
BRCA	SLC25A25	0.0538259	0.195027	-0.0468125	3	1088	0.573927
BRCA	LAYN	0.05536	0.435267	-0.0474749	3	1088	0.573927
BRCA	LEKR1	0.0545405	-0.429232	-0.0450912	3	1088	0.573927
BRCA	SP7	0.0551766	-0.375733	-0.0452387	3	1088	0.573927
BRCA	CHRM5	0.0538598	0.368396	-0.0472905	3	1088	0.573927
BRCA	SDC1	0.0535839	0.377127	-0.0469249	2	1089	0.573927
BRCA	GTPBP6	0.0535289	0.636941	-0.047402	2	1089	0.573927
BRCA	MEMO1	0.0548609	-0.376599	-0.0455406	2	1089	0.573927
BRCA	REL	0.0551001	-0.461322	-0.045385	2	1089	0.573927
BRCA	TIRAP	0.055404	-0.461493	-0.0453847	2	1089	0.573927
BRCA	MYL12B	0.0551684	0.652093	-0.0474298	2	1089	0.573927
BRCA	SLC13A5	0.0539497	0.104468	-0.0464241	2	1089	0.573927
BRCA	APBB2	0.0542115	0.532248	-0.0472097	2	1089	0.573927
BRCA	ELF2	0.055353	0.36931	-0.0469105	2	1089	0.573927
BRCA	SAP130	0.0551471	0.517087	-0.0471819	2	1089	0.573927
BRCA	C9orf135	0.0550116	0.532918	-0.047211	2	1089	0.573927
BRCA	UTS2R	0.0550116	0.532918	-0.047211	2	1089	0.573927
BRCA	NOVA2	0.0534066	0.425404	-0.0470135	2	1089	0.573927
BRCA	SF3A1	0.0550116	0.532918	-0.047211	2	1089	0.573927
BRCA	AVPR2	0.053327	0.459508	-0.0470762	2	1089	0.573927
BRCA	SHOX2	0.0531719	0.63658	-0.0474014	2	1089	0.573927
BRCA	OR8K3	0.0555955	-0.3497	-0.0450305	4	1087	0.573934
BRCA	UBLCP1	0.0556001	-0.200706	-0.0457213	3	1088	0.573934
BRCA	PRUNE	0.0558899	0.271661	-0.047317	4	1087	0.57403
BRCA	RARG	0.0559878	0.309014	-0.0474544	4	1087	0.57403
BRCA	ZNF343	0.0558256	-0.36761	-0.0449646	4	1087	0.57403
BRCA	PDRG1	0.0560382	0.37629	-0.047702	4	1087	0.57403
BRCA	UQCRC2	0.0558613	0.424982	-0.0474466	3	1088	0.57403
BRCA	SH2D2A	0.0561314	-0.138036	-0.0459787	2	1089	0.57403
BRCA	NISCH	0.0561314	-0.138036	-0.0459787	2	1089	0.57403
BRCA	C9orf50	0.0561314	-0.138036	-0.0459787	2	1089	0.57403
BRCA	PLEKHA5	0.0561314	-0.138036	-0.0459787	2	1089	0.57403
BRCA	OR1E1	0.0561314	-0.138036	-0.0459787	2	1089	0.57403
BRCA	PPP1R13L	0.0561314	-0.138036	-0.0459787	2	1089	0.57403
BRCA	F2	0.0562299	0.222059	-0.0471345	4	1087	0.574552
BRCA	ZNF609	0.0563975	0.293214	-0.0486543	8	1083	0.574913
BRCA	MYT1	0.0563756	0.186197	-0.0474324	6	1085	0.574913
BRCA	HBS1L	0.0564079	-0.251431	-0.0453921	4	1087	0.574913
BRCA	BRWD1	0.056552	0.158338	-0.0497718	19	1072	0.575413
BRCA	SLC7A4	0.0565293	-0.462132	-0.0453835	2	1089	0.575413
BRCA	TMEM180	0.0566014	0.513524	-0.0471754	2	1089	0.575432
BRCA	SKP2	0.0566752	-0.462215	-0.0453834	2	1089	0.575698
BRCA	IFFO1	0.0568552	0.274891	-0.0479228	6	1085	0.577042
BRCA	PKD1L1	0.0569776	0.1159	-0.0493279	21	1070	0.577332
BRCA	ACTR6	0.0569792	-0.481756	-0.0449464	3	1088	0.577332
BRCA	MKL2	0.0571551	0.171183	-0.0477529	8	1083	0.577686
BRCA	PACSIN3	0.0571574	-0.291966	-0.0452429	4	1087	0.577686
BRCA	IFITM3	0.0571565	0.332512	-0.0468429	2	1089	0.577686
BRCA	NBPF10	0.0573037	-0.465915	-0.0453766	2	1089	0.578198
BRCA	BCL2L12	0.0573036	0.200041	-0.0465996	2	1089	0.578198
BRCA	GSDMA	0.0575135	0.231137	-0.0471679	4	1087	0.579832
BRCA	FRMPD3	0.057854	0.354559	-0.047622	4	1087	0.582779
BRCA	RUNX1	0.0579871	-0.2076	-0.0437445	16	1075	0.583308
BRCA	AGAP1	0.058003	0.300755	-0.04871	8	1083	0.583308
BRCA	DDX42	0.0581553	0.286821	-0.0486071	8	1083	0.584293
BRCA	C3orf62	0.0581975	0.450825	-0.0470602	2	1089	0.584293
BRCA	CDH15	0.0582749	0.414274	-0.0478418	4	1087	0.584586
BRCA	DCHS2	0.0584249	0.0667827	-0.0493406	30	1061	0.585335
BRCA	MMP16	0.0584943	-0.299252	-0.0447478	6	1085	0.585335
BRCA	TTC27	0.0584948	0.242242	-0.0466771	2	1089	0.585335
BRCA	UBE2R2	0.0585593	0.377095	-0.0469248	2	1089	0.585496
BRCA	CNTN6	0.0586213	0.175015	-0.0481934	10	1081	0.585632
BRCA	GBP1	0.0587921	-0.463433	-0.0453811	2	1089	0.586854
BRCA	KMT2E	0.0589381	0.138092	-0.0487159	15	1076	0.587524
BRCA	RBM14	0.0589563	0.225177	-0.0473967	5	1086	0.587524
BRCA	ST6GALNAC5	0.0590174	0.648649	-0.0474235	2	1089	0.587648
BRCA	CPSF1	0.0591065	0.143952	-0.0475517	8	1083	0.588052
BRCA	RBM6	0.0592979	0.190554	-0.0483371	10	1081	0.588216
BRCA	CFHR4	0.0592396	-0.255246	-0.0447972	7	1084	0.588216
BRCA	MAP4	0.0593445	0.280158	-0.0473483	4	1087	0.588216
BRCA	ZNF484	0.0593662	0.376805	-0.0473137	3	1088	0.588216
BRCA	ANKLE1	0.0592084	0.587195	-0.0473107	2	1089	0.588216
BRCA	ANKRD32	0.0594479	-0.31217	-0.045414	3	1088	0.58823
BRCA	GLIPR1	0.0594648	-0.374897	-0.0455437	2	1089	0.58823
BRCA	KIAA1324L	0.0595648	0.240589	-0.0485326	9	1082	0.588738
BRCA	APC	0.0603794	0.196892	-0.0488504	12	1079	0.589382
BRCA	MLH3	0.0598247	0.197259	-0.0486266	11	1080	0.589382
BRCA	SMTN	0.0599078	0.209806	-0.0480382	8	1083	0.589382
BRCA	L3MBTL3	0.0602937	0.318068	-0.0484994	7	1084	0.589382
BRCA	SRRT	0.060391	0.147995	-0.0472211	6	1085	0.589382
BRCA	PLS3	0.0599248	0.279873	-0.0476485	5	1086	0.589382
BRCA	C11orf63	0.0597187	0.401632	-0.0482091	5	1086	0.589382
BRCA	ZBED1	0.0604364	0.215059	-0.0471087	4	1087	0.589382
BRCA	CAPN14	0.0603928	-0.321811	-0.0451331	4	1087	0.589382
BRCA	UMOD	0.0597857	0.25234	-0.0469705	3	1088	0.589382
BRCA	TDP2	0.0602234	0.196911	-0.0468177	3	1088	0.589382
BRCA	CYP27B1	0.0604582	0.147127	-0.0466804	3	1088	0.589382
BRCA	ARIH1	0.0601363	0.18062	-0.046564	2	1089	0.589382
BRCA	CLEC2A	0.0601161	-0.420554	-0.0454599	2	1089	0.589382
BRCA	KLHL23	0.0599885	0.178539	-0.0465601	2	1089	0.589382
BRCA	FAM46A	0.0600635	0.0901504	-0.0463978	2	1089	0.589382
BRCA	DLG4	0.0604334	-0.469166	-0.0453706	2	1089	0.589382
BRCA	BAIAP2	0.0605203	0.282609	-0.0467513	2	1089	0.589512
BRCA	RLF	0.0606525	0.152265	-0.0489135	15	1076	0.58985
BRCA	ACVR1B	0.060629	0.169545	-0.0477408	8	1083	0.58985
BRCA	MYH8	0.0607642	0.107096	-0.0488636	19	1072	0.590462
BRCA	MYZAP	0.0608677	0.421212	-0.0470058	2	1089	0.590994
BRCA	SLC22A3	0.0609977	-0.419759	-0.0451173	3	1088	0.591306
BRCA	OR7D4	0.0609515	0.521908	-0.0471908	2	1089	0.591306
BRCA	PYHIN1	0.0612458	0.201261	-0.0482054	9	1082	0.592251
BRCA	DDX60L	0.0611874	-0.244502	-0.0448666	7	1084	0.592251
BRCA	PINK1	0.0613399	0.315547	-0.0478128	5	1086	0.592251
BRCA	H2BFWT	0.0612307	-0.228965	-0.0456434	3	1088	0.592251
BRCA	TRAM2	0.0613366	0.330689	-0.0468396	2	1089	0.592251
BRCA	MYDGF	0.0614667	0.4823	-0.047118	2	1089	0.593001
BRCA	ZNF365	0.0615402	0.420833	-0.0470051	2	1089	0.593238
BRCA	GDPD5	0.0616651	0.528133	-0.0472022	2	1089	0.593969
BRCA	UST	0.0617456	-0.381245	-0.0446047	5	1086	0.59427
BRCA	LIPH	0.0618669	-0.420379	-0.0451156	3	1088	0.594965
BRCA	C5orf49	0.0619348	0.456651	-0.0470709	2	1089	0.595145
BRCA	RBFOX2	0.0620924	0.645892	-0.0474185	2	1089	0.596186
BRCA	OR5M1	0.062215	0.368955	-0.0480587	5	1086	0.596889
BRCA	CDHR3	0.0625136	-0.221875	-0.0453384	5	1086	0.599271
BRCA	SPOCK1	0.0625623	-0.410882	-0.0444682	5	1086	0.599271
BRCA	CCIN	0.0626909	0.23052	-0.0476775	6	1085	0.600028
BRCA	TRIM24	0.0629532	0.163352	-0.047695	8	1083	0.601586
BRCA	SLC25A41	0.0629188	0.203466	-0.0468358	3	1088	0.601586
BRCA	PNLIP	0.0630406	0.23908	-0.0471971	4	1087	0.601945
BRCA	PGBD5	0.063171	0.311077	-0.0477922	5	1086	0.602612
BRCA	ZRSR1	0.06321	0.508245	-0.0476762	3	1088	0.602612
BRCA	RP11-108K14.8	0.0633213	0.382903	-0.0469355	2	1089	0.603198
BRCA	ALDH18A1	0.0635142	0.221134	-0.0476256	6	1085	0.603724
BRCA	OPHN1	0.0635262	0.266059	-0.0475849	5	1086	0.603724
BRCA	POP5	0.0634853	0.361108	-0.0468954	2	1089	0.603724
BRCA	TTC3	0.0636224	0.160278	-0.0476723	8	1083	0.603914
BRCA	ARPC1A	0.0636838	-0.38909	-0.0452019	3	1088	0.603914
BRCA	ULBP3	0.063696	0.426547	-0.0470156	2	1089	0.603914
BRCA	STAC3	0.0637682	-0.579443	-0.0451681	2	1089	0.604125
BRCA	ITGAE	0.0638854	-0.23651	-0.0452711	5	1086	0.604762
BRCA	ARL11	0.0639456	0.530117	-0.0472058	2	1089	0.604858
BRCA	RNF216	0.0642219	0.235665	-0.0477059	6	1085	0.604942
BRCA	GSK3A	0.0641625	-0.197329	-0.0454514	5	1086	0.604942
BRCA	OR51F1	0.0640248	-0.473049	-0.0449704	3	1088	0.604942
BRCA	SLAMF6	0.0641733	0.475927	-0.047587	3	1088	0.604942
BRCA	PDE8B	0.0642545	-0.37312	-0.045547	2	1089	0.604942
BRCA	HIST1H4H	0.0641714	-0.317578	-0.045649	2	1089	0.604942
BRCA	IKZF1	0.0643414	0.15823	-0.0470885	5	1086	0.605104
BRCA	ERVV-1	0.0643717	0.14385	-0.0464964	2	1089	0.605104
BRCA	NQO2	0.0644443	-0.452252	-0.0454017	2	1089	0.605316
BRCA	BRWD3	0.0647684	0.143011	-0.0489629	16	1075	0.605701
BRCA	TTC21A	0.0647465	0.204518	-0.0487006	11	1080	0.605701
BRCA	KLHL1	0.064783	-0.208116	-0.0446492	10	1081	0.605701
BRCA	OTUD7B	0.0647466	0.277574	-0.0482379	7	1084	0.605701
BRCA	SPATA21	0.0647857	-0.466983	-0.0453746	2	1089	0.605701
BRCA	CD58	0.0647857	-0.466983	-0.0453746	2	1089	0.605701
BRCA	NEK9	0.0649506	0.300292	-0.0477425	5	1086	0.606774
BRCA	DMRTC1	0.0651253	0.156919	-0.0465204	2	1089	0.60777
BRCA	NETO2	0.0652079	0.525575	-0.0471975	2	1089	0.60777
BRCA	SERPINB2	0.0652079	0.525575	-0.0471975	2	1089	0.60777
BRCA	TRA2B	0.0655106	0.349581	-0.0479694	5	1086	0.607953
BRCA	FAM186B	0.0655291	0.2811	-0.0476542	5	1086	0.607953
BRCA	ARID3C	0.0654695	0.309206	-0.0474551	4	1087	0.607953
BRCA	ANXA13	0.0653979	0.312022	-0.0474655	4	1087	0.607953
BRCA	C14orf159	0.0653588	0.360204	-0.0468938	2	1089	0.607953
BRCA	KRTAP24-1	0.0654082	-0.46736	-0.0453739	2	1089	0.607953
BRCA	ABCC8	0.0657141	0.190912	-0.0481193	9	1082	0.609046
BRCA	LDLRAD1	0.0657979	-0.465095	-0.0449923	3	1088	0.609046
BRCA	CDRT1	0.0657802	0.364238	-0.0469012	2	1089	0.609046
BRCA	SPTA1	0.0666436	0.05077	-0.050998	52	1039	0.609071
BRCA	KAT6B	0.0660737	0.119638	-0.0484586	15	1076	0.609071
BRCA	IGF1R	0.0667093	0.207177	-0.0482546	9	1082	0.609071
BRCA	PKP4	0.067163	0.220829	-0.0483682	9	1082	0.609071
BRCA	TTC7A	0.0670709	0.179428	-0.0478138	8	1083	0.609071
BRCA	PRSS12	0.0665308	-0.313961	-0.0444181	7	1084	0.609071
BRCA	MEGF11	0.0667126	0.251354	-0.0480686	7	1084	0.609071
BRCA	MSH2	0.0672978	0.252848	-0.0480783	7	1084	0.609071
BRCA	NME7	0.0667503	0.248148	-0.0475025	5	1086	0.609071
BRCA	KATNAL1	0.0659998	0.268906	-0.047598	5	1086	0.609071
BRCA	TSTD2	0.0672777	-0.280575	-0.0452848	4	1087	0.609071
BRCA	B4GALNT2	0.0667134	-0.418554	-0.0447771	4	1087	0.609071
BRCA	FGG	0.0659229	-0.353599	-0.0450161	4	1087	0.609071
BRCA	PRDM7	0.067327	0.275551	-0.0470345	3	1088	0.609071
BRCA	CDC27	0.067613	-0.363721	-0.0452718	3	1088	0.609071
BRCA	B4GALT4	0.066923	0.286524	-0.0470648	3	1088	0.609071
BRCA	BMP6	0.0668684	0.137056	-0.0466527	3	1088	0.609071
BRCA	OR14C36	0.0662522	0.314798	-0.0471428	3	1088	0.609071
BRCA	KLC3	0.0671775	0.499699	-0.0476526	3	1088	0.609071
BRCA	SLC7A7	0.0668278	0.500107	-0.0476537	3	1088	0.609071
BRCA	PEX19	0.0673964	-0.330049	-0.0453647	3	1088	0.609071
BRCA	NFATC1	0.0669944	-0.350084	-0.0453094	3	1088	0.609071
BRCA	CCDC166	0.0671583	0.0890642	-0.0463958	2	1089	0.609071
BRCA	STARD4	0.0662634	-0.450693	-0.0454045	2	1089	0.609071
BRCA	ERP29	0.0660458	0.521265	-0.0471896	2	1089	0.609071
BRCA	OR1S1	0.0676008	-0.371874	-0.0455493	2	1089	0.609071
BRCA	OR10G3	0.0676008	-0.371874	-0.0455493	2	1089	0.609071
BRCA	APOL5	0.067597	-0.555138	-0.0452127	2	1089	0.609071
BRCA	SUPT20H	0.0669362	-0.335651	-0.0456158	2	1089	0.609071
BRCA	TGIF2LX	0.0666873	-0.325694	-0.0456341	2	1089	0.609071
BRCA	MGARP	0.0662472	-0.372378	-0.0455484	2	1089	0.609071
BRCA	SCUBE3	0.0658891	-0.467653	-0.0453734	2	1089	0.609071
BRCA	RTKN2	0.0662472	-0.372378	-0.0455484	2	1089	0.609071
BRCA	IFNE	0.0674581	0.527559	-0.0472011	2	1089	0.609071
BRCA	TRIM35	0.0664812	0.266411	-0.0467215	2	1089	0.609071
BRCA	RILPL1	0.0670546	-0.424201	-0.0454532	2	1089	0.609071
BRCA	TRPC1	0.0677961	0.248492	-0.0477768	6	1085	0.609359
BRCA	RNASE9	0.0677562	-0.369639	-0.0452555	3	1088	0.609359
BRCA	LRRFIP2	0.0677074	-0.675034	-0.0449925	2	1089	0.609359
BRCA	SNAP91	0.0679355	0.214788	-0.048075	8	1083	0.610158
BRCA	RABGGTB	0.0680299	0.286356	-0.0467582	2	1089	0.610553
BRCA	WDR75	0.0680854	0.133226	-0.0469733	5	1086	0.610599
BRCA	RUSC2	0.06825	0.335587	-0.0475522	4	1087	0.611621
BRCA	SGSM2	0.0683367	-0.30558	-0.0449531	5	1086	0.611945
BRCA	PAMR1	0.0684287	0.195821	-0.0474856	6	1085	0.612193
BRCA	OR4E2	0.0685163	0.304168	-0.0474366	4	1087	0.612193
BRCA	HOXB3	0.068509	0.341991	-0.0472177	3	1088	0.612193
BRCA	DENND3	0.068803	-0.246054	-0.0446708	8	1083	0.613419
BRCA	SCRIB	0.068831	0.264345	-0.0478645	6	1085	0.613419
BRCA	MAS1L	0.0689748	0.272392	-0.0476141	5	1086	0.613419
BRCA	RNF115	0.068801	-0.431357	-0.0450853	3	1088	0.613419
BRCA	TMED10	0.068943	0.42946	-0.0474589	3	1088	0.613419
BRCA	OXSM	0.0690084	0.144975	-0.0464985	2	1089	0.613419
BRCA	KLHL10	0.0689273	0.403292	-0.0469729	2	1089	0.613419
BRCA	ITSN2	0.069538	0.141639	-0.0480601	11	1080	0.616591
BRCA	SEMG2	0.0696329	0.188745	-0.0476643	7	1084	0.616591
BRCA	TNFAIP3	0.0698817	-0.291038	-0.0447933	6	1085	0.616591
BRCA	MYH3	0.0702097	0.232293	-0.0476873	6	1085	0.616591
BRCA	CCT2	0.0697368	0.178559	-0.0471821	5	1086	0.616591
BRCA	HIST1H2BE	0.07027	0.348159	-0.0475985	4	1087	0.616591
BRCA	ATP8B1	0.0695745	0.276486	-0.0473347	4	1087	0.616591
BRCA	ZNF354B	0.0702292	-0.282614	-0.0452773	4	1087	0.616591
BRCA	PRELP	0.0699498	0.341899	-0.0475755	4	1087	0.616591
BRCA	ZNF224	0.0697571	0.259966	-0.0472739	4	1087	0.616591
BRCA	PGS1	0.0698912	0.224869	-0.0471448	4	1087	0.616591
BRCA	FBXO4	0.0700757	-0.37095	-0.045551	2	1089	0.616591
BRCA	NDUFA1	0.069778	0.539181	-0.0472225	2	1089	0.616591
BRCA	OR12D2	0.0699529	-0.240295	-0.0457909	2	1089	0.616591
BRCA	RPS6KL1	0.0701843	0.246786	-0.0466855	2	1089	0.616591
BRCA	OTOL1	0.0702827	-0.470375	-0.0453684	2	1089	0.616591
BRCA	CD9	0.0700415	0.414126	-0.0469928	2	1089	0.616591
BRCA	PPM1M	0.0700866	0.357917	-0.0468896	2	1089	0.616591
BRCA	ZMYM4	0.0706291	0.182393	-0.0484752	11	1080	0.617898
BRCA	ADCY2	0.0705847	0.329867	-0.0485756	7	1084	0.617898
BRCA	SLC2A9	0.0706359	-0.296919	-0.0452247	4	1087	0.617898
BRCA	ANKRD40	0.0705104	0.391387	-0.0477576	4	1087	0.617898
BRCA	UVRAG	0.070695	0.238524	-0.047195	4	1087	0.617968
BRCA	GREB1L	0.0708073	-0.206056	-0.0442191	13	1078	0.618503
BRCA	TRIM52	0.071057	-0.574593	-0.045177	2	1089	0.620237
BRCA	GOLGB1	0.0711446	0.126866	-0.0490499	18	1073	0.620553
BRCA	ADGB	0.0712462	0.165446	-0.0485007	12	1079	0.620621
BRCA	PCDHB8	0.0712808	-0.109868	-0.0457951	6	1085	0.620621
BRCA	PATL1	0.0713576	-0.471054	-0.0453671	2	1089	0.620621
BRCA	FANCM	0.0713576	-0.471054	-0.0453671	2	1089	0.620621
BRCA	RMND5A	0.0715119	0.0989557	-0.046414	2	1089	0.621071
BRCA	RGL4	0.071499	-0.166441	-0.0459266	2	1089	0.621071
BRCA	MELK	0.0716497	-0.239244	-0.0454369	4	1087	0.621381
BRCA	IK	0.0716503	0.463909	-0.0470842	2	1089	0.621381
BRCA	MKI67	0.0725177	0.11906	-0.0487625	17	1074	0.621561
BRCA	DMBT1	0.0724984	0.11957	-0.0478354	11	1080	0.621561
BRCA	RALGAPA1	0.0719743	0.205627	-0.0484766	10	1081	0.621561
BRCA	ATP13A1	0.072039	0.267837	-0.0481751	7	1084	0.621561
BRCA	GRIP1	0.0721114	0.324623	-0.0478545	5	1086	0.621561
BRCA	OR51F2	0.0719827	0.295873	-0.0474061	4	1087	0.621561
BRCA	FDPS	0.0722557	-0.317181	-0.0451501	4	1087	0.621561
BRCA	IL1R2	0.0724785	0.399883	-0.0473774	3	1088	0.621561
BRCA	ZNF18	0.072303	-0.436094	-0.0450723	3	1088	0.621561
BRCA	EMILIN1	0.0722615	0.301793	-0.0471069	3	1088	0.621561
BRCA	CDC123	0.0725445	0.457825	-0.0475371	3	1088	0.621561
BRCA	POT1	0.0718627	0.362472	-0.0468979	2	1089	0.621561
BRCA	MPPE1	0.0718911	-0.240783	-0.04579	2	1089	0.621561
BRCA	RPS6KA4	0.0721805	-0.370164	-0.0455524	2	1089	0.621561
BRCA	SLA2	0.0717942	-0.471332	-0.0453666	2	1089	0.621561
BRCA	HACD4	0.071853	-0.374948	-0.0455436	2	1089	0.621561
BRCA	ACSF2	0.0724753	0.520316	-0.0471878	2	1089	0.621561
BRCA	TBL2	0.0726935	0.262006	-0.0475663	5	1086	0.621723
BRCA	SPG7	0.0727176	0.297714	-0.0477307	5	1086	0.621723
BRCA	OLFML2A	0.0727111	-0.373471	-0.044943	4	1087	0.621723
BRCA	NR1D2	0.0727965	0.365522	-0.0472826	3	1088	0.621957
BRCA	CERS4	0.0729914	0.343278	-0.0472213	3	1088	0.623183
BRCA	SIK2	0.0730571	-0.485653	-0.0449356	3	1088	0.623304
BRCA	LRRC37A3	0.0732656	0.123787	-0.047561	9	1082	0.624642
BRCA	TNR	0.0735479	0.166473	-0.0483131	11	1080	0.626166
BRCA	C1R	0.0735177	0.466624	-0.0475614	3	1088	0.626166
BRCA	USP34	0.0736298	0.119904	-0.0494065	21	1070	0.626423
BRCA	ARID1B	0.0737494	0.109404	-0.0492004	21	1070	0.626906
BRCA	SLC44A1	0.0737903	0.311908	-0.0481275	6	1085	0.626906
BRCA	NBEAL2	0.0739111	0.155374	-0.0480117	10	1081	0.62695
BRCA	ZNF780A	0.0738595	0.231018	-0.0481949	8	1083	0.62695
BRCA	DAAM1	0.0739509	0.328371	-0.0482186	6	1085	0.62695
BRCA	FNDC1	0.0740637	0.208886	-0.0487451	11	1080	0.627028
BRCA	REEP1	0.074042	0.379758	-0.0473219	3	1088	0.627028
BRCA	GPR142	0.0741255	0.260898	-0.0475611	5	1086	0.627112
BRCA	SCN4A	0.0742725	-0.227554	-0.04413	12	1079	0.627478
BRCA	CDH7	0.0742561	-0.245394	-0.0448609	7	1084	0.627478
BRCA	EHBP1L1	0.0744801	0.296252	-0.0470916	3	1088	0.628355
BRCA	DUSP7	0.07446	0.518878	-0.0471852	2	1089	0.628355
BRCA	WDR89	0.0746093	-0.45342	-0.0453995	2	1089	0.629006
BRCA	IQUB	0.0746991	0.125211	-0.0470951	6	1085	0.629324
BRCA	USP9X	0.0748511	0.117113	-0.0491962	20	1071	0.629589
BRCA	MAP4K4	0.0749387	0.210616	-0.0482832	9	1082	0.629589
BRCA	PABPC3	0.0748364	-0.294239	-0.0447756	6	1085	0.629589
BRCA	ALDH8A1	0.0749368	0.375702	-0.0480897	5	1086	0.629589
BRCA	SESN2	0.0750676	-0.186134	-0.0458904	2	1089	0.630235
BRCA	SLAMF1	0.0752642	-0.380462	-0.0449173	4	1087	0.631446
BRCA	GOLGA4	0.0755512	0.159749	-0.0486305	13	1078	0.631458
BRCA	L1CAM	0.0753552	0.186693	-0.0483014	10	1081	0.631458
BRCA	FBXO18	0.0754229	0.286946	-0.0479895	6	1085	0.631458
BRCA	HLA-F	0.0755787	0.217981	-0.0468758	3	1088	0.631458
BRCA	RGMB	0.0753997	-0.571697	-0.0451823	2	1089	0.631458
BRCA	PPP1R14B	0.0755431	-0.462971	-0.045382	2	1089	0.631458
BRCA	GABRA3	0.0759026	0.1614	-0.0476806	8	1083	0.633727
BRCA	PHACTR1	0.0762451	0.221943	-0.0478787	7	1084	0.634397
BRCA	PYGB	0.0762137	0.348727	-0.0479655	5	1086	0.634397
BRCA	NRG2	0.076201	0.342533	-0.0468613	2	1089	0.634397
BRCA	GIT1	0.0761061	-0.183269	-0.0458957	2	1089	0.634397
BRCA	OPN1LW	0.0760683	-0.4566	-0.0453937	2	1089	0.634397
BRCA	CPNE8	0.0763245	-0.215507	-0.0450538	7	1084	0.634481
BRCA	LUM	0.07636	0.347482	-0.0472329	3	1088	0.634481
BRCA	CLUAP1	0.0767222	0.227053	-0.0469008	3	1088	0.637052
BRCA	PTPN22	0.0768363	0.206859	-0.0480164	8	1083	0.637562
BRCA	ZNF181	0.0769914	-0.198585	-0.0457272	3	1088	0.638205
BRCA	GTDC1	0.0770193	0.345835	-0.0472283	3	1088	0.638205
BRCA	SERPINA11	0.0770758	0.228104	-0.0469037	3	1088	0.638236
BRCA	SMG5	0.0774272	-0.213477	-0.0449115	8	1083	0.639396
BRCA	INO80D	0.0774196	0.270581	-0.0481928	7	1084	0.639396
BRCA	PNLIPRP2	0.0773501	0.231856	-0.0469141	3	1088	0.639396
BRCA	TAS2R42	0.0773283	-0.483235	-0.0453448	2	1089	0.639396
BRCA	SPNS1	0.0775991	-0.294731	-0.0452327	4	1087	0.640378
BRCA	OR4L1	0.0777763	-0.535143	-0.0452494	2	1089	0.641403
BRCA	KBTBD7	0.0779931	0.335631	-0.0479052	5	1086	0.642673
BRCA	DNPEP	0.0780365	-0.330655	-0.0448376	5	1086	0.642673
BRCA	KPRP	0.0784993	0.182011	-0.0482581	10	1081	0.644329
BRCA	MAGEC3	0.0787321	-0.21549	-0.0448966	8	1083	0.644329
BRCA	ALDH1L1	0.078532	0.32868	-0.048568	7	1084	0.644329
BRCA	PRKCE	0.07893	0.296403	-0.0480418	6	1085	0.644329
BRCA	PRPF38B	0.0784908	0.371294	-0.0476836	4	1087	0.644329
BRCA	KRTAP10-7	0.078631	0.180087	-0.0467713	3	1088	0.644329
BRCA	NPSR1	0.0788771	0.326219	-0.0471742	3	1088	0.644329
BRCA	THRA	0.0787385	0.344706	-0.0472252	3	1088	0.644329
BRCA	PHF2	0.0784965	-0.32912	-0.0453672	3	1088	0.644329
BRCA	RAB40AL	0.0788754	0.27525	-0.0470337	3	1088	0.644329
BRCA	CHCHD2	0.0787714	-0.14073	-0.0459738	2	1089	0.644329
BRCA	PALM	0.0788673	0.359894	-0.0468932	2	1089	0.644329
BRCA	IGSF21	0.0785888	0.282303	-0.0467507	2	1089	0.644329
BRCA	ZNF473	0.0791707	-0.253928	-0.0446126	8	1083	0.644474
BRCA	GRIN3A	0.079308	0.210289	-0.0480418	8	1083	0.644474
BRCA	HACE1	0.0794273	0.239094	-0.0479895	7	1084	0.644474
BRCA	TIMMDC1	0.0790785	0.200657	-0.046828	3	1088	0.644474
BRCA	FXYD3	0.0792118	0.336458	-0.0472025	3	1088	0.644474
BRCA	BVES	0.0793846	-0.47629	-0.0453575	2	1089	0.644474
BRCA	PTGFR	0.0792852	-0.297407	-0.045686	2	1089	0.644474
BRCA	PRR4	0.0793636	-0.247254	-0.0457782	2	1089	0.644474
BRCA	TCTN3	0.0791143	0.259084	-0.0467081	2	1089	0.644474
BRCA	PIK3R3	0.079482	0.183729	-0.0467813	3	1088	0.644486
BRCA	ST18	0.0798565	0.178086	-0.0488516	13	1078	0.645792
BRCA	ZNF451	0.0798197	0.347298	-0.0475953	4	1087	0.645792
BRCA	HNRNPCL1	0.0797377	0.349776	-0.0472392	3	1088	0.645792
BRCA	OR56B1	0.0797532	0.259368	-0.0467086	2	1089	0.645792
BRCA	RSPO2	0.0800712	-0.144011	-0.0458777	3	1088	0.646231
BRCA	TBC1D20	0.0800563	0.366281	-0.0469049	2	1089	0.646231
BRCA	IFNA16	0.0800566	-0.533177	-0.045253	2	1089	0.646231
BRCA	RPN2	0.0803606	-0.419274	-0.0454622	2	1089	0.648135
BRCA	ZIM3	0.0806279	0.199193	-0.0479598	8	1083	0.648442
BRCA	SLC18A1	0.0805458	-0.344584	-0.0453246	3	1088	0.648442
BRCA	ZNF426	0.0806667	0.49063	-0.0471333	2	1089	0.648442
BRCA	LIN37	0.0805452	-0.0948425	-0.0460581	2	1089	0.648442
BRCA	PDSS1	0.0805945	0.438959	-0.0470384	2	1089	0.648442
BRCA	KRTAP13-3	0.0807703	0.373572	-0.0469183	2	1089	0.648844
BRCA	RYR2	0.0813584	0.0413564	-0.0511501	59	1032	0.64933
BRCA	HCFC1	0.0813055	0.114361	-0.0486881	17	1074	0.64933
BRCA	RASA3	0.0810278	0.176829	-0.0473805	6	1085	0.64933
BRCA	GTF3C4	0.0813501	-0.180441	-0.0454049	6	1085	0.64933
BRCA	ZNF681	0.080921	-0.337127	-0.0445384	6	1085	0.64933
BRCA	GPALPP1	0.0813675	0.179573	-0.0471867	5	1086	0.64933
BRCA	ZNF385B	0.0810776	-0.279855	-0.0455031	3	1088	0.64933
BRCA	IQSEC1	0.0810376	0.307505	-0.0471226	3	1088	0.64933
BRCA	POLR3E	0.0811935	0.288043	-0.047069	3	1088	0.64933
BRCA	RPA3	0.0813488	0.501211	-0.0471527	2	1089	0.64933
BRCA	KIF13A	0.0814671	0.120875	-0.0486334	16	1075	0.649696
BRCA	BEX4	0.081718	-0.324457	-0.0456364	2	1089	0.651268
BRCA	HCFC2	0.0818531	0.162877	-0.0478861	9	1082	0.651486
BRCA	SART3	0.0818022	0.21889	-0.047859	7	1084	0.651486
BRCA	PKD2	0.0821681	0.260001	-0.048409	8	1083	0.653251
BRCA	BRF1	0.0821829	0.309402	-0.0474559	4	1087	0.653251
BRCA	CYP2E1	0.0823748	0.386512	-0.0469421	2	1089	0.654347
BRCA	UGT2B28	0.0826234	-0.386907	-0.0452079	3	1088	0.655503
BRCA	SSX1	0.0826288	-0.1612	-0.0458303	3	1088	0.655503
BRCA	DISP1	0.0827936	0.179441	-0.0486564	12	1079	0.655951
BRCA	ACO1	0.0827406	0.395693	-0.046959	2	1089	0.655951
BRCA	CACNA1B	0.0836338	0.12156	-0.0483275	14	1077	0.66072
BRCA	NCKAP1	0.0837215	0.158148	-0.0484196	12	1079	0.66072
BRCA	SENP7	0.0835915	-0.235745	-0.0449232	7	1084	0.66072
BRCA	LMAN2	0.0837232	0.241237	-0.0469399	3	1088	0.66072
BRCA	IMMP2L	0.0836504	0.513075	-0.0471745	2	1089	0.66072
BRCA	SRM	0.0834711	-0.606249	-0.0451188	2	1089	0.66072
BRCA	DCAF5	0.0838823	0.243545	-0.0474813	5	1086	0.661268
BRCA	MAGEA11	0.083902	0.260135	-0.0475576	5	1086	0.661268
BRCA	SNRNP40	0.0842422	-0.349627	-0.0450307	4	1087	0.661579
BRCA	BTN2A2	0.0841898	0.436721	-0.0479244	4	1087	0.661579
BRCA	YIPF1	0.0842696	0.322864	-0.047165	3	1088	0.661579
BRCA	CD48	0.0840371	-0.281611	-0.0454982	3	1088	0.661579
BRCA	CRELD1	0.0841952	0.362669	-0.0472747	3	1088	0.661579
BRCA	CYP4V2	0.0841638	-0.479547	-0.0453515	2	1089	0.661579
BRCA	AKAP6	0.084426	0.119664	-0.0486154	16	1075	0.66175
BRCA	AGTPBP1	0.0844791	0.221467	-0.0481243	8	1083	0.66175
BRCA	2020-09-14	0.0844999	0.355236	-0.0476245	4	1087	0.66175
BRCA	MEN1	0.0845102	-0.258067	-0.0453677	4	1087	0.66175
BRCA	CCDC137	0.084622	-0.184788	-0.0458929	2	1089	0.66177
BRCA	TICAM1	0.084622	-0.184788	-0.0458929	2	1089	0.66177
BRCA	HDLBP	0.084734	0.111294	-0.0481941	14	1077	0.662033
BRCA	ATP5A1	0.0847652	-0.352633	-0.0453024	3	1088	0.662033
BRCA	SRGAP2	0.0858598	0.15324	-0.047806	9	1082	0.662967
BRCA	KLHL13	0.0857492	0.251212	-0.0480677	7	1084	0.662967
BRCA	TCP11L2	0.085073	0.238743	-0.0477229	6	1085	0.662967
BRCA	P2RY13	0.085926	0.171817	-0.047151	5	1086	0.662967
BRCA	QARS	0.0857121	-0.302643	-0.0449666	5	1086	0.662967
BRCA	APBB1IP	0.0858399	0.310831	-0.0474611	4	1087	0.662967
BRCA	ABCA2	0.0855781	-0.321979	-0.0451325	4	1087	0.662967
BRCA	PYGL	0.0851064	0.351314	-0.0476101	4	1087	0.662967
BRCA	SLC38A7	0.0854082	0.365495	-0.0476623	4	1087	0.662967
BRCA	EXOG	0.0856677	0.389359	-0.0473483	3	1088	0.662967
BRCA	IGLV5-45	0.0858201	0.482818	-0.047606	3	1088	0.662967
BRCA	CLDN10	0.0850245	0.260114	-0.046992	3	1088	0.662967
BRCA	PTAR1	0.0851296	-0.250784	-0.0455832	3	1088	0.662967
BRCA	HSPB3	0.0858637	0.233086	-0.0469174	3	1088	0.662967
BRCA	TSPAN16	0.0856612	0.392251	-0.0473563	3	1088	0.662967
BRCA	OR10T2	0.08592	0.270883	-0.0470217	3	1088	0.662967
BRCA	APMAP	0.0854043	0.312615	-0.0468064	2	1089	0.662967
BRCA	METTL10	0.0855931	0.581161	-0.0472996	2	1089	0.662967
BRCA	NIPAL3	0.0853709	0.49594	-0.0471431	2	1089	0.662967
BRCA	CEP350	0.0868001	0.0857723	-0.0491148	24	1067	0.662973
BRCA	AK9	0.0867769	0.0959386	-0.0486658	19	1072	0.662973
BRCA	PLCE1	0.0870468	0.105421	-0.0484034	16	1075	0.662973
BRCA	ZZEF1	0.0870496	0.187275	-0.0489624	13	1078	0.662973
BRCA	XPO1	0.0862117	0.160412	-0.0484447	12	1079	0.662973
BRCA	STK10	0.0869974	0.130868	-0.0479504	11	1080	0.662973
BRCA	KCNA1	0.0866098	0.164937	-0.0481002	10	1081	0.662973
BRCA	ARHGEF1	0.0867595	0.185577	-0.048075	9	1082	0.662973
BRCA	MOV10L1	0.0861685	0.205322	-0.0480051	8	1083	0.662973
BRCA	ZNF687	0.0869512	0.187609	-0.047657	7	1084	0.662973
BRCA	EBF2	0.0870775	-0.245979	-0.0448571	7	1084	0.662973
BRCA	OR5D13	0.0860326	0.308568	-0.0477806	5	1086	0.662973
BRCA	NCSTN	0.0865018	0.182138	-0.0471985	5	1086	0.662973
BRCA	PPM1H	0.0869697	0.258531	-0.0472687	4	1087	0.662973
BRCA	KIAA0408	0.0861067	0.403405	-0.0478018	4	1087	0.662973
BRCA	GTF2IRD2B	0.0864492	0.377634	-0.0477069	4	1087	0.662973
BRCA	TVP23C	0.0866	0.383005	-0.0473308	3	1088	0.662973
BRCA	ZNF221	0.0862682	0.624261	-0.0473787	2	1089	0.662973
BRCA	STX19	0.0867937	0.476353	-0.0471071	2	1089	0.662973
BRCA	SPATA18	0.0867826	-0.364679	-0.0455625	2	1089	0.662973
BRCA	CYP11A1	0.0863948	-0.364826	-0.0455622	2	1089	0.662973
BRCA	MPP4	0.0875062	0.380744	-0.0477184	4	1087	0.665818
BRCA	ZNF559	0.0875698	0.370905	-0.0472975	3	1088	0.665883
BRCA	KIF20B	0.0877984	-0.185368	-0.0452485	7	1084	0.666783
BRCA	NDUFB5	0.0877876	0.50483	-0.0471594	2	1089	0.666783
BRCA	NET1	0.0879023	0.363268	-0.0476541	4	1087	0.666802
BRCA	FGFR4	0.0880214	0.217889	-0.0471191	4	1087	0.666802
BRCA	PRG2	0.0879881	0.552997	-0.0472479	2	1089	0.666802
BRCA	NUDT13	0.0879726	0.564021	-0.0472681	2	1089	0.666802
BRCA	EPG5	0.0882479	0.151826	-0.048721	14	1077	0.668099
BRCA	CTNNAL1	0.0884741	-0.378101	-0.0446192	5	1086	0.669393
BRCA	OR2G3	0.0885967	0.169218	-0.0475382	7	1084	0.669902
BRCA	EEPD1	0.0887114	-0.250011	-0.0452089	5	1086	0.670165
BRCA	MTMR14	0.0887422	0.364048	-0.047657	4	1087	0.670165
BRCA	C9orf43	0.08892	0.211734	-0.0480524	8	1083	0.670252
BRCA	POU5F1	0.0888399	0.49108	-0.0471341	2	1089	0.670252
BRCA	C4orf47	0.0888908	-0.282092	-0.0457142	2	1089	0.670252
BRCA	NEXN	0.0891155	0.236679	-0.0477115	6	1085	0.670472
BRCA	OR52D1	0.0890925	0.28013	-0.0470472	3	1088	0.670472
BRCA	OSGIN1	0.0890446	0.442135	-0.0470443	2	1089	0.670472
BRCA	CCDC168	0.0892173	0.0550456	-0.0496005	36	1055	0.670821
BRCA	ZNF862	0.0894167	0.417687	-0.0474265	3	1088	0.671902
BRCA	OR7G1	0.0894947	0.363369	-0.0472767	3	1088	0.672071
BRCA	TENM4	0.0896494	0.179936	-0.0486619	12	1079	0.672439
BRCA	C3orf30	0.0897104	0.178095	-0.0480127	9	1082	0.672439
BRCA	SERPINE1	0.0896593	0.322915	-0.0471651	3	1088	0.672439
BRCA	PKHD1L1	0.0899682	0.048173	-0.0490894	33	1058	0.67312
BRCA	ZNF302	0.0899266	0.159889	-0.0467156	3	1088	0.67312
BRCA	SLC17A2	0.0898682	0.255278	-0.0467011	2	1089	0.67312
BRCA	RYR1	0.0901046	0.0783414	-0.0493065	27	1064	0.673724
BRCA	WBP2	0.0902455	0.370572	-0.0469128	2	1089	0.674361
BRCA	SIGLEC5	0.090412	0.313358	-0.0471388	3	1088	0.675188
BRCA	KRTAP9-2	0.0906181	-0.437992	-0.0454279	2	1089	0.67631
BRCA	ZNF142	0.0909992	0.346742	-0.0472308	3	1088	0.677065
BRCA	BRD1	0.0909926	-0.274074	-0.045519	3	1088	0.677065
BRCA	IL1R1	0.0907935	-0.327307	-0.0453722	3	1088	0.677065
BRCA	GOT1L1	0.090894	0.507009	-0.0471634	2	1089	0.677065
BRCA	TMEM19	0.090894	0.507009	-0.0471634	2	1089	0.677065
BRCA	CCDC180	0.0911376	0.152334	-0.0483549	12	1079	0.677679
BRCA	NLRP4	0.0912486	0.214171	-0.0480704	8	1083	0.677712
BRCA	FHAD1	0.0912718	0.203006	-0.0475253	6	1085	0.677712
BRCA	ARHGAP39	0.0913102	-0.300865	-0.0449748	5	1086	0.677712
BRCA	ZFP64	0.0915012	0.145833	-0.0477444	9	1082	0.678713
BRCA	EML4	0.0915773	0.291273	-0.0473892	4	1087	0.678862
BRCA	ARAP1	0.0918725	0.197791	-0.0474965	6	1085	0.679588
BRCA	REV1	0.0919	0.229943	-0.0476743	6	1085	0.679588
BRCA	SLFN12L	0.0918147	-0.218356	-0.0451952	6	1085	0.679588
BRCA	IFNA14	0.091892	0.420283	-0.0470041	2	1089	0.679588
BRCA	NCKAP5	0.0920329	0.151109	-0.0490834	16	1075	0.67994
BRCA	RARB	0.0921162	-0.261705	-0.0447555	7	1084	0.67994
BRCA	FAM217A	0.0920753	0.370835	-0.0472973	3	1088	0.67994
BRCA	LRP1	0.0929123	0.0967727	-0.0499121	28	1063	0.680648
BRCA	COL4A6	0.0925407	-0.239288	-0.0436369	14	1077	0.680648
BRCA	LRRK1	0.0924638	0.111386	-0.0480472	13	1078	0.680648
BRCA	NWD1	0.0928179	0.157051	-0.0482171	11	1080	0.680648
BRCA	ZNF106	0.0925632	-0.236814	-0.0443837	10	1081	0.680648
BRCA	WWP1	0.0926922	-0.232288	-0.0445992	9	1082	0.680648
BRCA	MUM1L1	0.0925583	0.166201	-0.0475188	7	1084	0.680648
BRCA	SLC45A2	0.0929436	0.210288	-0.0475656	6	1085	0.680648
BRCA	SMO	0.0927966	0.282558	-0.0476609	5	1086	0.680648
BRCA	CXorf36	0.0929061	-0.294954	-0.0452319	4	1087	0.680648
BRCA	FGL2	0.0923483	0.308672	-0.0474532	4	1087	0.680648
BRCA	ZNF285	0.0929078	-0.249903	-0.0455857	3	1088	0.680648
BRCA	RPL35	0.0922761	0.190769	-0.0465826	2	1089	0.680648
BRCA	BMP1	0.0930674	0.286669	-0.0470652	3	1088	0.681143
BRCA	FAM13C	0.0931539	0.143379	-0.0482553	12	1079	0.681364
BRCA	C9orf131	0.0935552	0.231953	-0.0482018	8	1083	0.682435
BRCA	KRT4	0.0936186	-0.226811	-0.0451484	6	1085	0.682435
BRCA	PPP2R3B	0.0933662	0.0855416	-0.0463894	2	1089	0.682435
BRCA	RNGTT	0.0934695	-0.351338	-0.045587	2	1089	0.682435
BRCA	ATP6V0E1	0.0936387	-0.362094	-0.0455672	2	1089	0.682435
BRCA	MGAT4A	0.0935466	0.479367	-0.0471126	2	1089	0.682435
BRCA	AGBL1	0.0937071	0.164936	-0.0482974	11	1080	0.682522
BRCA	RPS6	0.0938868	0.236483	-0.0474487	5	1086	0.683419
BRCA	HUNK	0.0940691	-0.321628	-0.0451338	4	1087	0.683505
BRCA	CLCA2	0.0939727	0.285183	-0.0473667	4	1087	0.683505
BRCA	RHOBTB1	0.0941246	-0.333928	-0.045619	2	1089	0.683505
BRCA	SERPINB10	0.0940258	0.0956688	-0.0464079	2	1089	0.683505
BRCA	KDM5B	0.0946071	0.115307	-0.0485505	16	1075	0.683514
BRCA	TNC	0.0944308	0.173391	-0.0490013	14	1077	0.683514
BRCA	LRP4	0.0946343	0.169878	-0.0479444	9	1082	0.683514
BRCA	ENAM	0.0943756	0.177397	-0.047591	7	1084	0.683514
BRCA	PPP2R5B	0.0946239	0.12919	-0.0471171	6	1085	0.683514
BRCA	FASTKD2	0.0945896	0.269718	-0.0476018	5	1086	0.683514
BRCA	MACC1	0.0943096	0.272784	-0.0473211	4	1087	0.683514
BRCA	SMPDL3A	0.0946063	0.329694	-0.0475305	4	1087	0.683514
BRCA	NAB2	0.0945669	0.456005	-0.0475321	3	1088	0.683514
BRCA	CHN1	0.0949701	-0.351679	-0.0447408	5	1086	0.68553
BRCA	BCL9	0.0952708	0.167934	-0.0481279	10	1081	0.686154
BRCA	TPM1	0.0953401	0.315647	-0.0471451	3	1088	0.686154
BRCA	ZNF750	0.095145	0.511091	-0.0471709	2	1089	0.686154
BRCA	CCNL2	0.0952928	0.165427	-0.0465361	2	1089	0.686154
BRCA	PNCK	0.0952928	0.165427	-0.0465361	2	1089	0.686154
BRCA	SLITRK3	0.0954083	-0.193664	-0.044645	11	1080	0.686236
BRCA	CEP68	0.0955142	-0.295285	-0.0445387	7	1084	0.686434
BRCA	PROCR	0.0955492	0.368203	-0.0476722	4	1087	0.686434
BRCA	LCMT2	0.0957478	0.229585	-0.0479281	7	1084	0.686543
BRCA	PNPT1	0.0959877	0.262912	-0.0478566	6	1085	0.686543
BRCA	SSUH2	0.0958412	0.386227	-0.0477386	4	1087	0.686543
BRCA	PRODH2	0.0960184	0.271948	-0.047318	4	1087	0.686543
BRCA	CEACAM5	0.095751	0.314304	-0.0471414	3	1088	0.686543
BRCA	SLC45A3	0.0958504	0.402762	-0.0473853	3	1088	0.686543
BRCA	HZGJ	0.0957425	-0.378299	-0.0452316	3	1088	0.686543
BRCA	TBC1D10A	0.095977	0.451537	-0.0470615	2	1089	0.686543
BRCA	SYNE1	0.0965163	0.039588	-0.0505251	53	1038	0.686816
BRCA	NIN	0.0965849	0.136745	-0.0485249	14	1077	0.686816
BRCA	PJA1	0.0964107	0.206457	-0.0482486	9	1082	0.686816
BRCA	NCL	0.0961869	0.161357	-0.0478735	9	1082	0.686816
BRCA	UGT1A9	0.096546	-0.376732	-0.044931	4	1087	0.686816
BRCA	C6orf10	0.0966242	-0.315683	-0.0454043	3	1088	0.686816
BRCA	ETFB	0.0965965	0.106506	-0.0465684	3	1088	0.686816
BRCA	ZNHIT6	0.0962762	-0.352687	-0.0455845	2	1089	0.686816
BRCA	PRLR	0.0962599	0.384268	-0.046938	2	1089	0.686816
BRCA	RESP18	0.0963537	0.503922	-0.0471577	2	1089	0.686816
BRCA	NHSL2	0.0966936	0.285869	-0.0473693	4	1087	0.686905
BRCA	OR2L13	0.0968598	0.165512	-0.047318	6	1085	0.687679
BRCA	FLVCR1	0.0969162	0.257939	-0.0472665	4	1087	0.687679
BRCA	MRC1	0.0974099	0.133171	-0.0486473	15	1076	0.687951
BRCA	ZNF592	0.0976096	0.160921	-0.048063	10	1081	0.687951
BRCA	SLC9C2	0.0970474	0.179971	-0.0478178	8	1083	0.687951
BRCA	KTN1	0.0976483	0.182497	-0.0478365	8	1083	0.687951
BRCA	SLC12A2	0.0972002	0.2066	-0.0480145	8	1083	0.687951
BRCA	SYNE3	0.0977014	0.253487	-0.0480824	7	1084	0.687951
BRCA	NTRK3	0.0974727	0.275628	-0.0482254	7	1084	0.687951
BRCA	OR7A5	0.0976409	-0.269172	-0.0449142	6	1085	0.687951
BRCA	NAT9	0.0977507	0.245985	-0.0474925	5	1086	0.687951
BRCA	PAK1	0.0976121	0.30703	-0.0474471	4	1087	0.687951
BRCA	CPA6	0.097316	0.341469	-0.0472163	3	1088	0.687951
BRCA	ZC3H18	0.0972946	0.31032	-0.0471304	3	1088	0.687951
BRCA	DGKA	0.0972055	0.375998	-0.0473115	3	1088	0.687951
BRCA	MMP17	0.0975187	0.574301	-0.047287	2	1089	0.687951
BRCA	ADGRB3	0.0981553	0.13824	-0.048718	15	1076	0.688995
BRCA	FSHR	0.0982393	0.193869	-0.0479205	8	1083	0.688995
BRCA	CCDC40	0.0980219	-0.182195	-0.045269	7	1084	0.688995
BRCA	PARK2	0.0982408	0.254331	-0.0475309	5	1086	0.688995
BRCA	OR13C4	0.0981339	0.20112	-0.0470574	4	1087	0.688995
BRCA	ZNF829	0.0980225	0.293031	-0.0473956	4	1087	0.688995
BRCA	TWIST1	0.0983125	0.259281	-0.0467084	2	1089	0.689099
BRCA	HRNR	0.0993527	0.106613	-0.0490002	20	1071	0.689525
BRCA	ERBB4	0.099181	0.174587	-0.0483957	11	1080	0.689525
BRCA	LRRC8C	0.0985755	0.173707	-0.0481813	10	1081	0.689525
BRCA	FRMPD2	0.0994492	0.187368	-0.0483077	10	1081	0.689525
BRCA	MAPKBP1	0.0991682	0.13937	-0.0476906	9	1082	0.689525
BRCA	MERTK	0.0987678	0.207861	-0.0480238	8	1083	0.689525
BRCA	MGAT5	0.0995691	0.156702	-0.0472692	6	1085	0.689525
BRCA	ATP1A2	0.0985846	0.172502	-0.0471542	5	1086	0.689525
BRCA	DGUOK	0.0993697	0.135245	-0.0469826	5	1086	0.689525
BRCA	LPGAT1	0.0989213	0.330331	-0.0475329	4	1087	0.689525
BRCA	C6orf89	0.0986359	0.356028	-0.0476274	4	1087	0.689525
BRCA	GPRC6A	0.0993934	0.230035	-0.0471638	4	1087	0.689525
BRCA	PAGE1	0.0991783	0.310915	-0.0474614	4	1087	0.689525
BRCA	PPWD1	0.0988415	-0.195299	-0.0457362	3	1088	0.689525
BRCA	SLC23A3	0.0992154	0.2351	-0.046923	3	1088	0.689525
BRCA	BHMT2	0.0995489	0.0423517	-0.04631	2	1089	0.689525
BRCA	BATF3	0.0995047	-0.490719	-0.045331	2	1089	0.689525
BRCA	PEX3	0.0992292	0.612832	-0.0473577	2	1089	0.689525
BRCA	PRPF4	0.0990659	0.518041	-0.0471837	2	1089	0.689525
BRCA	TRAV8-4	0.0993683	0.386547	-0.0469422	2	1089	0.689525
BRCA	HMCES	0.0995701	0.377285	-0.0469252	2	1089	0.689525
BRCA	DYDC1	0.0997134	0.453959	-0.0475265	3	1088	0.690121
BRCA	HSD17B4	0.0998265	0.248818	-0.0480523	7	1084	0.690264
BRCA	SLC35E2B	0.0998481	-0.399264	-0.045499	2	1089	0.690264
BRCA	ANGPT1	0.100106	0.172881	-0.0477654	8	1083	0.691361
BRCA	MAGEA10	0.100285	0.443132	-0.0474966	3	1088	0.691361
BRCA	RSRC2	0.100146	-0.248691	-0.045589	3	1088	0.691361
BRCA	RASA2	0.100276	-0.322098	-0.0453866	3	1088	0.691361
BRCA	ASIC5	0.10035	-0.312759	-0.0454124	3	1088	0.691361
BRCA	CCNH	0.100313	0.347237	-0.04687	2	1089	0.691361
BRCA	SRPX2	0.100409	-0.299075	-0.0454501	3	1088	0.691378
BRCA	TFE3	0.100503	-0.225621	-0.045155	6	1085	0.691628
BRCA	GLB1L2	0.100631	0.320069	-0.0471573	3	1088	0.691723
BRCA	DNER	0.100585	0.347418	-0.0468703	2	1089	0.691723
BRCA	ARHGEF11	0.100828	0.111398	-0.0478996	12	1079	0.692688
BRCA	LURAP1L	0.100982	0.308031	-0.0471241	3	1088	0.692991
BRCA	DOLPP1	0.100987	0.499783	-0.0471501	2	1089	0.692991
BRCA	DDX53	0.10116	-0.334498	-0.0445529	6	1085	0.693489
BRCA	NUDT1	0.101174	-0.350718	-0.0455881	2	1089	0.693489
BRCA	TPCN1	0.101326	0.161881	-0.0474909	7	1084	0.693761
BRCA	DHTKD1	0.101329	0.248079	-0.0472302	4	1087	0.693761
BRCA	CYLC1	0.101627	0.223248	-0.0478871	7	1084	0.693985
BRCA	SAMD14	0.101483	0.279815	-0.0479501	6	1085	0.693985
BRCA	NONO	0.101628	-0.351836	-0.0453046	3	1088	0.693985
BRCA	PCNXL4	0.101512	0.452696	-0.0470636	2	1089	0.693985
BRCA	JPH2	0.101648	0.345912	-0.0468675	2	1089	0.693985
BRCA	IQGAP2	0.101815	-0.244483	-0.0452344	5	1086	0.69415
BRCA	CCAR2	0.101886	0.348577	-0.0472359	3	1088	0.69415
BRCA	CCDC74B	0.101806	-0.317805	-0.0453984	3	1088	0.69415
BRCA	AUP1	0.101902	0.358263	-0.0468902	2	1089	0.69415
BRCA	MYH9	0.102493	-0.18622	-0.043131	23	1068	0.694542
BRCA	MAST1	0.102578	0.147251	-0.0486615	14	1077	0.694542
BRCA	MET	0.102057	0.207525	-0.0480213	8	1083	0.694542
BRCA	OMA1	0.102585	-0.320353	-0.0446312	6	1085	0.694542
BRCA	OSBPL9	0.102429	-0.265165	-0.0449363	6	1085	0.694542
BRCA	OR4X2	0.102591	0.134886	-0.046981	5	1086	0.694542
BRCA	GDAP2	0.10232	-0.364581	-0.0452695	3	1088	0.694542
BRCA	SRCIN1	0.102585	-0.344208	-0.0453256	3	1088	0.694542
BRCA	HIC2	0.102512	0.609965	-0.0473525	2	1089	0.694542
BRCA	FABP1	0.102501	0.384831	-0.046939	2	1089	0.694542
BRCA	RIPK2	0.102355	0.452324	-0.047063	2	1089	0.694542
BRCA	GLRA1	0.10278	-0.493248	-0.0453264	2	1089	0.695431
BRCA	MAGI1	0.103329	0.0927616	-0.0483462	17	1074	0.695494
BRCA	AKAP4	0.103721	0.180368	-0.0484546	11	1080	0.695494
BRCA	COL27A1	0.103265	0.156803	-0.0482146	11	1080	0.695494
BRCA	TTC29	0.103222	0.155359	-0.0474487	7	1084	0.695494
BRCA	PDXDC1	0.103083	0.261251	-0.0478474	6	1085	0.695494
BRCA	USP25	0.103879	0.268303	-0.0478864	6	1085	0.695494
BRCA	ZNF586	0.103697	0.251719	-0.0477947	6	1085	0.695494
BRCA	ZNF778	0.103881	-0.352087	-0.0450217	4	1087	0.695494
BRCA	SLC34A1	0.102955	0.171371	-0.0469479	4	1087	0.695494
BRCA	MEF2A	0.103543	0.207866	-0.0470822	4	1087	0.695494
BRCA	RHPN1	0.103539	0.37225	-0.0473012	3	1088	0.695494
BRCA	ETV7	0.103861	0.457042	-0.047535	3	1088	0.695494
BRCA	UQCRC1	0.103295	0.411664	-0.0474098	3	1088	0.695494
BRCA	NDUFS5	0.10338	0.230728	-0.0469109	3	1088	0.695494
BRCA	CCL27	0.103165	-0.3585	-0.0455738	2	1089	0.695494
BRCA	CCDC69	0.103194	0.510212	-0.0471693	2	1089	0.695494
BRCA	ADARB1	0.103799	0.384122	-0.0469377	2	1089	0.695494
BRCA	SGCE	0.103281	-0.383222	-0.0455284	2	1089	0.695494
BRCA	GNA14	0.103543	0.36213	-0.0468973	2	1089	0.695494
BRCA	SPAST	0.103965	-0.225008	-0.0451584	6	1085	0.695667
BRCA	OBSCN	0.106524	0.0604385	-0.0496802	35	1056	0.697944
BRCA	ABCA13	0.104925	0.0788767	-0.0498039	31	1060	0.697944
BRCA	PCNT	0.105302	0.0833778	-0.0488131	22	1069	0.697944
BRCA	DSCAML1	0.105823	0.142867	-0.0484269	13	1078	0.697944
BRCA	EXOC2	0.104453	0.13671	-0.0478391	10	1081	0.697944
BRCA	TRIOBP	0.10467	0.120836	-0.0475365	9	1082	0.697944
BRCA	MTUS2	0.104566	0.182439	-0.0480489	9	1082	0.697944
BRCA	A2M	0.104906	0.194947	-0.0479284	8	1083	0.697944
BRCA	RPS6KA5	0.105917	0.165243	-0.047709	8	1083	0.697944
BRCA	EGFLAM	0.105512	0.276795	-0.048533	8	1083	0.697944
BRCA	N4BP2L2	0.106164	0.246217	-0.0483072	8	1083	0.697944
BRCA	PDILT	0.106209	0.231485	-0.0479403	7	1084	0.697944
BRCA	ZNF597	0.105373	0.162105	-0.0472991	6	1085	0.697944
BRCA	AGL	0.105974	0.256186	-0.0478194	6	1085	0.697944
BRCA	TBC1D32	0.105395	0.260959	-0.0478458	6	1085	0.697944
BRCA	OR13G1	0.10569	0.203418	-0.0475276	6	1085	0.697944
BRCA	LRFN2	0.105024	0.256825	-0.0475424	5	1086	0.697944
BRCA	BTNL8	0.106051	-0.229696	-0.0453024	5	1086	0.697944
BRCA	OTOP2	0.104583	0.293622	-0.0477118	5	1086	0.697944
BRCA	SH3TC2	0.106499	0.237435	-0.047191	4	1087	0.697944
BRCA	ACOT11	0.105995	0.31456	-0.0474748	4	1087	0.697944
BRCA	MARK3	0.104558	0.40294	-0.0478001	4	1087	0.697944
BRCA	DNAJA2	0.106329	0.441118	-0.0474911	3	1088	0.697944
BRCA	GDA	0.106429	-0.303527	-0.0454378	3	1088	0.697944
BRCA	ZNF397	0.106429	-0.303527	-0.0454378	3	1088	0.697944
BRCA	C1GALT1C1	0.106526	-0.434965	-0.0450754	3	1088	0.697944
BRCA	SECTM1	0.105573	0.320537	-0.0471586	3	1088	0.697944
BRCA	COL9A2	0.10653	0.449468	-0.0470577	2	1089	0.697944
BRCA	LYPLAL1	0.105942	0.263098	-0.0467154	2	1089	0.697944
BRCA	MOB4	0.105833	0.217648	-0.046632	2	1089	0.697944
BRCA	HPR	0.105903	0.477041	-0.0471084	2	1089	0.697944
BRCA	TMEM106B	0.106555	0.494676	-0.0471407	2	1089	0.697944
BRCA	ZSCAN16	0.10607	-0.360003	-0.0455711	2	1089	0.697944
BRCA	ARFRP1	0.10632	-0.435384	-0.0454326	2	1089	0.697944
BRCA	LGI3	0.10466	0.489754	-0.0471317	2	1089	0.697944
BRCA	NAGK	0.104975	-0.448003	-0.0454095	2	1089	0.697944
BRCA	NDRG2	0.105039	0.56528	-0.0472704	2	1089	0.697944
BRCA	SLC25A1	0.105576	0.0971137	-0.0464106	2	1089	0.697944
BRCA	GPRIN2	0.106495	0.478902	-0.0471118	2	1089	0.697944
BRCA	ASTN1	0.106669	0.0985661	-0.0483014	16	1075	0.698051
BRCA	APLP2	0.106687	0.382544	-0.0469348	2	1089	0.698051
BRCA	FAM98C	0.10683	-0.307747	-0.0454262	3	1088	0.698608
BRCA	SCN1A	0.106945	0.12006	-0.0487783	17	1074	0.698807
BRCA	CCNI2	0.106976	-0.44699	-0.0454113	2	1089	0.698807
BRCA	GALR1	0.10709	0.155413	-0.0465177	2	1089	0.69918
BRCA	SYPL2	0.107253	-0.356958	-0.0455767	2	1089	0.699863
BRCA	PDZD2	0.107528	0.0727389	-0.0484808	21	1070	0.700523
BRCA	WBSCR22	0.107505	0.198909	-0.0472758	5	1086	0.700523
BRCA	LMF1	0.107436	0.444228	-0.0470481	2	1089	0.700523
BRCA	SLC1A2	0.107661	-0.278459	-0.0452926	4	1087	0.701013
BRCA	ANKRD30A	0.107965	0.13188	-0.0481274	12	1079	0.701798
BRCA	TTC17	0.10806	-0.272548	-0.0444751	8	1083	0.701798
BRCA	WAS	0.108071	-0.205939	-0.0451156	7	1084	0.701798
BRCA	PPM1K	0.107846	-0.356735	-0.0455771	2	1089	0.701798
BRCA	L3MBTL2	0.10799	0.408347	-0.0469822	2	1089	0.701798
BRCA	LLGL2	0.108134	0.417773	-0.0474267	3	1088	0.701827
BRCA	NOV	0.108206	0.22508	-0.0471456	4	1087	0.701917
BRCA	TOP2A	0.108279	0.275941	-0.0479286	6	1085	0.702014
BRCA	SMG6	0.108746	0.179335	-0.0473944	6	1085	0.703322
BRCA	ATP9B	0.108549	0.379738	-0.0481083	5	1086	0.703322
BRCA	DPM1	0.108771	-0.316678	-0.0454015	3	1088	0.703322
BRCA	ULBP1	0.108719	0.325269	-0.0471716	3	1088	0.703322
BRCA	KCNK16	0.108661	0.264505	-0.046718	2	1089	0.703322
BRCA	NIT2	0.108992	0.39389	-0.0469556	2	1089	0.703993
BRCA	TRIM3	0.108992	0.39389	-0.0469556	2	1089	0.703993
BRCA	DNAJC5B	0.109059	0.494056	-0.0471396	2	1089	0.704053
BRCA	GRIN2B	0.109176	0.140001	-0.0483923	13	1078	0.704054
BRCA	MAN1B1	0.109118	0.184059	-0.0472074	5	1086	0.704054
BRCA	KCNH1	0.109323	0.159212	-0.0480472	10	1081	0.704378
BRCA	FGD4	0.109354	0.17365	-0.0475669	7	1084	0.704378
BRCA	CNOT2	0.1094	-0.226345	-0.045151	6	1085	0.704378
BRCA	ASPM	0.109613	0.0920276	-0.0491232	23	1068	0.705084
BRCA	CTGF	0.109648	-0.453998	-0.0450229	3	1088	0.705084
BRCA	KBTBD2	0.109685	0.255133	-0.0467008	2	1089	0.705084
BRCA	DSG4	0.109752	0.204243	-0.0479971	8	1083	0.705139
BRCA	ITIH5	0.109838	0.249217	-0.0480548	7	1084	0.705319
BRCA	TLR6	0.11	0.494991	-0.0471413	2	1089	0.705984
BRCA	HDAC6	0.110711	0.100749	-0.047919	13	1078	0.706491
BRCA	FAM91A1	0.111032	0.162745	-0.0482751	11	1080	0.706491
BRCA	WHSC1L1	0.110886	-0.233707	-0.0444124	10	1081	0.706491
BRCA	CGNL1	0.111218	0.178708	-0.0478085	8	1083	0.706491
BRCA	RFX1	0.110323	0.168013	-0.0473318	6	1085	0.706491
BRCA	ZNF34	0.111258	0.241065	-0.0477358	6	1085	0.706491
BRCA	OR5R1	0.111305	0.284833	-0.0479778	6	1085	0.706491
BRCA	KIR3DL1	0.11125	-0.314269	-0.0446648	6	1085	0.706491
BRCA	ACTG1	0.111082	-0.314308	-0.0446646	6	1085	0.706491
BRCA	CACNB1	0.110787	0.268955	-0.047307	4	1087	0.706491
BRCA	ITPRIPL1	0.110985	0.361897	-0.047649	4	1087	0.706491
BRCA	C15orf39	0.110597	0.310103	-0.0474584	4	1087	0.706491
BRCA	LRRC45	0.11018	0.338974	-0.0472094	3	1088	0.706491
BRCA	TBC1D3B	0.111084	-0.323952	-0.0453815	3	1088	0.706491
BRCA	FCRLA	0.111101	-0.432411	-0.0450824	3	1088	0.706491
BRCA	SYTL4	0.110315	-0.385681	-0.0452113	3	1088	0.706491
BRCA	MAP4K5	0.110866	0.305245	-0.0471164	3	1088	0.706491
BRCA	HOXA11	0.110992	-0.499818	-0.0453143	2	1089	0.706491
BRCA	PAQR6	0.110943	0.326242	-0.0468314	2	1089	0.706491
BRCA	SCARA5	0.110436	0.393077	-0.0469542	2	1089	0.706491
BRCA	CPB2	0.110666	0.476055	-0.0471065	2	1089	0.706491
BRCA	C4BPA	0.111447	-0.262496	-0.0445494	8	1083	0.70702
BRCA	ITGB3	0.111617	0.213306	-0.047342	5	1086	0.707098
BRCA	WDR81	0.111635	0.22613	-0.0471494	4	1087	0.707098
BRCA	TUBGCP5	0.111574	0.343671	-0.0472224	3	1088	0.707098
BRCA	MECOM	0.111963	0.207753	-0.048023	8	1083	0.707328
BRCA	GRK1	0.111953	0.249019	-0.0483279	8	1083	0.707328
BRCA	ADAM21	0.111927	0.226219	-0.0476537	6	1085	0.707328
BRCA	TERF1	0.111866	-0.439191	-0.0454257	2	1089	0.707328
BRCA	DDB2	0.111879	-0.592984	-0.0451432	2	1089	0.707328
BRCA	EPS15	0.112745	0.17776	-0.0475934	7	1084	0.708135
BRCA	MAN2B2	0.112737	0.20977	-0.0478001	7	1084	0.708135
BRCA	CRTAC1	0.112852	0.118682	-0.047059	6	1085	0.708135
BRCA	KIAA1456	0.112597	0.219441	-0.0473703	5	1086	0.708135
BRCA	PSG3	0.112432	0.270091	-0.0476035	5	1086	0.708135
BRCA	WDR91	0.112845	0.221432	-0.0471321	4	1087	0.708135
BRCA	TMC8	0.112409	0.323926	-0.0475093	4	1087	0.708135
BRCA	CALR3	0.112333	0.314116	-0.0474732	4	1087	0.708135
BRCA	AGPS	0.112654	0.41271	-0.0474127	3	1088	0.708135
BRCA	EIF3K	0.112632	-0.280084	-0.0455025	3	1088	0.708135
BRCA	TAAR9	0.11254	-0.345411	-0.0453223	3	1088	0.708135
BRCA	PLCD4	0.112437	0.266502	-0.0467217	2	1089	0.708135
BRCA	2020-03-08	0.112253	-0.506764	-0.0453016	2	1089	0.708135
BRCA	PKNOX2	0.113011	-0.207588	-0.0452547	6	1085	0.708763
BRCA	MCOLN3	0.113315	0.243275	-0.047748	6	1085	0.709932
BRCA	ADSL	0.113271	0.291949	-0.0477041	5	1086	0.709932
BRCA	TBC1D15	0.113387	0.262623	-0.0475691	5	1086	0.71002
BRCA	LPCAT2	0.113471	0.277194	-0.0473373	4	1087	0.710179
BRCA	DKK4	0.113607	-0.274863	-0.0455168	3	1088	0.710662
BRCA	ENTPD4	0.113742	0.479021	-0.0475956	3	1088	0.710768
BRCA	FAM126B	0.113713	-0.228259	-0.045813	2	1089	0.710768
BRCA	MACROD2	0.11395	-0.262866	-0.0451497	5	1086	0.7117
BRCA	TECTA	0.114107	0.155476	-0.0482011	11	1080	0.711996
BRCA	GEMIN5	0.114195	-0.289562	-0.0445756	7	1084	0.711996
BRCA	GGCX	0.114232	-0.357143	-0.0450031	4	1087	0.711996
BRCA	UTP3	0.114199	-0.308154	-0.0454251	3	1088	0.711996
BRCA	WNT8B	0.114319	0.367197	-0.0469066	2	1089	0.712169
BRCA	INTS5	0.114909	0.201554	-0.0468305	3	1088	0.715476
BRCA	UNC93A	0.114985	0.267579	-0.047302	4	1087	0.715582
BRCA	NMI	0.115314	-0.272392	-0.0455237	3	1088	0.717261
BRCA	CLDND1	0.115408	-0.636903	-0.0450625	2	1089	0.717476
BRCA	CLDN16	0.115614	0.265701	-0.0475833	5	1086	0.718385
BRCA	RNF144B	0.11579	0.053806	-0.0463311	2	1089	0.718524
BRCA	STAMBP	0.115814	-0.253489	-0.0457667	2	1089	0.718524
BRCA	PPP1R36	0.115812	0.302111	-0.0467871	2	1089	0.718524
BRCA	DEFB125	0.11604	0.207602	-0.0468472	3	1088	0.719502
BRCA	LRRC48	0.116128	0.389887	-0.0469483	2	1089	0.719502
BRCA	UBTD2	0.11615	0.5469	-0.0472367	2	1089	0.719502
BRCA	NDUFB6	0.116517	0.195996	-0.0470385	4	1087	0.721048
BRCA	NUMBL	0.116519	0.440722	-0.0470417	2	1089	0.721048
BRCA	MYH7	0.11719	0.112703	-0.0486619	17	1074	0.722524
BRCA	BCORL1	0.117295	0.0937482	-0.0477033	12	1079	0.722524
BRCA	RTL1	0.117272	0.146102	-0.0481056	11	1080	0.722524
BRCA	CCDC158	0.117049	0.339714	-0.047924	5	1086	0.722524
BRCA	GPR87	0.117148	0.291489	-0.0470785	3	1088	0.722524
BRCA	IL2RB	0.117003	-0.379767	-0.0452276	3	1088	0.722524
BRCA	LENEP	0.117187	0.59731	-0.0473292	2	1089	0.722524
BRCA	KLRC1	0.117295	0.473898	-0.0471026	2	1089	0.722524
BRCA	PGM2L1	0.116957	0.248336	-0.0466883	2	1089	0.722524
BRCA	PACS1	0.117424	0.202477	-0.0475224	6	1085	0.722658
BRCA	LHX5	0.117436	-0.325411	-0.0453775	3	1088	0.722658
BRCA	RCHY1	0.117611	0.471346	-0.0470979	2	1089	0.723366
BRCA	DNA2	0.117776	0.142682	-0.0471917	6	1085	0.723644
BRCA	ZMYND15	0.11776	-0.328359	-0.0453693	3	1088	0.723644
BRCA	GARNL3	0.117982	0.214083	-0.0475866	6	1085	0.724542
BRCA	CCDC146	0.118064	0.222011	-0.0476304	6	1085	0.724675
BRCA	NAV1	0.118357	0.109369	-0.0483155	15	1076	0.725005
BRCA	PROX1	0.118239	-0.206677	-0.0448122	9	1082	0.725005
BRCA	SLCO2A1	0.118249	0.248233	-0.0480485	7	1084	0.725005
BRCA	TSSK2	0.11834	-0.201136	-0.0458629	2	1089	0.725005
BRCA	PRPF6	0.118591	0.224288	-0.047643	6	1085	0.725792
BRCA	AURKB	0.118606	0.503775	-0.0471575	2	1089	0.725792
BRCA	PTRF	0.118851	-0.268741	-0.0453284	4	1087	0.726558
BRCA	MEIS3	0.118827	-0.506398	-0.0453022	2	1089	0.726558
BRCA	RBBP7	0.118939	-0.506495	-0.045302	2	1089	0.726732
BRCA	PBX1	0.119141	0.327277	-0.0471772	3	1088	0.727234
BRCA	DMRT2	0.119142	-0.267708	-0.0455366	3	1088	0.727234
BRCA	KIAA0319	0.121439	0.148063	-0.0483074	12	1079	0.728971
BRCA	OGDHL	0.121506	0.155855	-0.0482049	11	1080	0.728971
BRCA	NLRP12	0.120563	0.125049	-0.0477312	10	1081	0.728971
BRCA	RC3H1	0.120845	0.173399	-0.0481785	10	1081	0.728971
BRCA	RALGAPA2	0.119827	-0.191981	-0.0449345	9	1082	0.728971
BRCA	CDHR1	0.120631	0.165171	-0.0477085	8	1083	0.728971
BRCA	CPQ	0.121516	0.213297	-0.0478229	7	1084	0.728971
BRCA	LRIG3	0.120915	0.227933	-0.0476632	6	1085	0.728971
BRCA	NAALAD2	0.119905	0.261587	-0.0478493	6	1085	0.728971
BRCA	GRIP2	0.119659	0.202927	-0.0475249	6	1085	0.728971
BRCA	NOL10	0.119667	-0.272697	-0.0451045	5	1086	0.728971
BRCA	SPATA17	0.120808	0.21126	-0.0473326	5	1086	0.728971
BRCA	PSEN2	0.12014	0.222491	-0.0473843	5	1086	0.728971
BRCA	C8B	0.120076	0.325014	-0.0475133	4	1087	0.728971
BRCA	NHLRC1	0.121439	0.308207	-0.0474515	4	1087	0.728971
BRCA	ARHGAP6	0.120849	0.304127	-0.0474365	4	1087	0.728971
BRCA	OR2K2	0.120911	-0.345915	-0.0453209	3	1088	0.728971
[truncated: 10,099 more rows]

## Sheet: CESC
cancer	gene	p_value	mean_glycolysis_score_nonsynonymous	mean_glycolysis_score_other	sample_size_nonsynonymous	sample_size_other	FDR
CESC	OR5K2	2.55336e-99	0.727457	-0.0325933	2	302	2.66264e-95
CESC	NIF3L1	8.58525e-83	0.620407	-0.0318843	2	302	4.47635e-79
CESC	DNAJC16	5.03907e-76	0.615681	-0.0340043	3	301	1.75158e-72
CESC	STK39	2.11172e-73	0.642551	-0.0342721	3	301	5.50526e-70
CESC	HIST2H2AB	6.57894e-67	-0.574921	-0.0239682	2	302	1.3721e-63
CESC	DAXX	4.37254e-58	0.451039	-0.0307627	2	302	6.51383e-55
CESC	LMNTD1	4.37254e-58	0.451039	-0.0307627	2	302	6.51383e-55
CESC	ORC2	6.54845e-58	0.449957	-0.0307555	2	302	7.58747e-55
CESC	FAM170A	6.54845e-58	0.449957	-0.0307555	2	302	7.58747e-55
CESC	PAH	6.42116e-57	0.448826	-0.030748	2	302	6.69598e-54
CESC	PRKCB	2.70644e-56	0.720664	-0.0325483	2	302	2.17098e-53
CESC	ZNF221	2.70644e-56	0.720664	-0.0325483	2	302	2.17098e-53
CESC	NDRG3	2.70644e-56	0.720664	-0.0325483	2	302	2.17098e-53
CESC	OR2M3	1.1943e-53	0.437705	-0.0306744	2	302	8.3028e-51
CESC	KERA	1.1943e-53	0.437705	-0.0306744	2	302	8.3028e-51
CESC	SLC2A13	3.70855e-53	0.445253	-0.0307244	2	302	2.41705e-50
CESC	TCAIM	1.65606e-50	0.445914	-0.0307287	2	302	7.84974e-48
CESC	C3orf17	1.65606e-50	0.445914	-0.0307287	2	302	7.84974e-48
CESC	STAP1	1.65606e-50	0.445914	-0.0307287	2	302	7.84974e-48
CESC	STEAP1B	1.65606e-50	0.445914	-0.0307287	2	302	7.84974e-48
CESC	ACAT1	1.65606e-50	0.445914	-0.0307287	2	302	7.84974e-48
CESC	TM7SF3	1.65606e-50	0.445914	-0.0307287	2	302	7.84974e-48
CESC	SPRR1A	3.70406e-49	0.445649	-0.030727	2	302	1.48561e-46
CESC	MED30	3.70406e-49	0.445649	-0.030727	2	302	1.48561e-46
CESC	PNPLA2	3.70406e-49	0.445649	-0.030727	2	302	1.48561e-46
CESC	TMEM5	3.70406e-49	0.445649	-0.030727	2	302	1.48561e-46
CESC	C5orf38	2.03442e-48	0.446334	-0.0307315	2	302	7.07164e-46
CESC	CRISP2	2.03442e-48	0.446334	-0.0307315	2	302	7.07164e-46
CESC	PSMC6	2.03442e-48	0.446334	-0.0307315	2	302	7.07164e-46
CESC	APH1B	2.03442e-48	0.446334	-0.0307315	2	302	7.07164e-46
CESC	OR8G5	1.83064e-47	-0.673606	-0.0233147	2	302	6.15803e-45
CESC	TRIM24	6.62828e-47	0.446069	-0.0307298	2	302	2.15999e-44
CESC	PARM1	9.02365e-47	0.384822	-0.0303242	2	302	2.85147e-44
CESC	WDR73	4.39278e-45	-0.571424	-0.0239914	2	302	1.34729e-42
CESC	AKR1C4	1.83995e-44	0.4356	-0.0306604	2	302	5.32973e-42
CESC	PNPO	1.83995e-44	0.4356	-0.0306604	2	302	5.32973e-42
CESC	GPT2	3.88568e-44	-0.431587	-0.0249175	2	302	1.09513e-41
CESC	SPINT1	4.01027e-44	0.369808	-0.0302247	2	302	1.1005e-41
CESC	ANKRD65	1.59429e-43	0.370291	-0.0302279	2	302	4.26288e-41
CESC	SRP54	3.63976e-42	-0.644445	-0.0235078	2	302	9.48886e-40
CESC	CFHR4	4.1829e-36	0.43424	-0.0306514	2	302	1.06389e-33
CESC	FFAR4	7.40083e-36	0.327394	-0.0299438	2	302	1.83752e-33
CESC	TMEM151B	2.30581e-34	0.433955	-0.0306495	2	302	5.59186e-32
CESC	DMTN	2.19475e-33	-0.449517	-0.0247987	2	302	5.20155e-31
CESC	HIGD2A	2.63762e-33	0.458317	-0.0308109	2	302	6.11224e-31
CESC	RNF128	2.69122e-32	-0.36305	-0.0253714	2	302	6.10089e-30
CESC	EQTN	1.12015e-31	-0.70964	-0.0230761	2	302	2.48531e-29
CESC	SAMD3	4.47408e-30	0.644652	-0.0320449	2	302	9.71993e-28
CESC	RNF38	7.32785e-29	0.32512	-0.0299288	2	302	1.55949e-26
CESC	CPA4	2.94622e-28	-0.318109	-0.025669	2	302	6.02415e-26
CESC	TM6SF2	2.94622e-28	-0.318109	-0.025669	2	302	6.02415e-26
CESC	KLRC4	3.19843e-27	0.44283	-0.0307083	2	302	6.41408e-25
CESC	GALNT13	2.83558e-26	-0.468451	-0.0246733	2	302	5.57914e-24
CESC	GPALPP1	2.40223e-25	0.458446	-0.0308117	2	302	4.63897e-23
CESC	OLIG2	3.12972e-24	0.382356	-0.0303078	2	302	5.93395e-22
CESC	C10orf88	3.37435e-24	0.54333	-0.0313739	2	302	6.28353e-22
CESC	FBXL2	2.36449e-23	0.323657	-0.0299191	2	302	4.32578e-21
CESC	HIST1H1A	2.27014e-22	-0.58838	-0.0238791	2	302	4.01238e-20
CESC	TUBA1B	2.27014e-22	-0.58838	-0.0238791	2	302	4.01238e-20
CESC	GRK4	2.97288e-22	0.381874	-0.0303046	2	302	5.16687e-20
CESC	OR5D13	1.5089e-21	0.340265	-0.0300291	2	302	2.57947e-19
CESC	ANKRD6	4.78537e-20	0.340711	-0.030032	2	302	7.79716e-18
CESC	DUSP13	4.78537e-20	0.340711	-0.030032	2	302	7.79716e-18
CESC	SSTR4	4.78537e-20	0.340711	-0.030032	2	302	7.79716e-18
CESC	GATA1	9.60021e-20	-0.589059	-0.0238746	2	302	1.54017e-17
CESC	ZC3H15	9.85244e-19	-0.435144	-0.023531	3	301	1.55669e-16
CESC	OR2M2	1.8104e-18	0.351402	-0.0313703	3	301	2.81773e-16
CESC	C6orf62	6.11343e-18	-0.327132	-0.0256092	2	302	9.37513e-16
CESC	ZNF461	1.41702e-17	-0.326274	-0.0256149	2	302	2.11096e-15
CESC	MCAT	1.41702e-17	-0.326274	-0.0256149	2	302	2.11096e-15
CESC	C6orf141	8.5959e-17	-0.237375	-0.0262036	2	302	1.26251e-14
CESC	ADRA2C	1.07275e-16	-0.326641	-0.0256125	2	302	1.55371e-14
CESC	SLC6A7	3.8018e-16	0.384754	-0.0303237	2	302	5.43085e-14
CESC	FLI1	4.38685e-16	0.439079	-0.0306835	2	302	6.1819e-14
CESC	TBCK	4.84014e-15	0.405827	-0.0319127	3	301	6.72972e-13
CESC	GSN	5.16893e-15	0.438659	-0.0306807	2	302	7.09232e-13
CESC	TRMT13	7.33504e-15	-0.308236	-0.0257344	2	302	9.93374e-13
CESC	TMEM74	2.15006e-14	0.361322	-0.0301685	2	302	2.87447e-12
CESC	SLC7A6OS	5.59298e-14	0.463223	-0.0308434	2	302	7.38274e-12
CESC	FAM107B	1.61728e-13	0.378899	-0.0302849	2	302	2.08209e-11
CESC	LGR4	1.61728e-13	0.378899	-0.0302849	2	302	2.08209e-11
CESC	SYCP2L	3.24348e-13	0.159582	-0.0288325	2	302	4.12476e-11
CESC	POLD2	1.00178e-12	-0.370138	-0.0253244	2	302	1.25862e-10
CESC	MAGEH1	1.13005e-12	0.149609	-0.0287665	2	302	1.40287e-10
CESC	SLC5A9	3.68668e-12	0.304395	-0.0309018	3	301	4.5229e-10
CESC	LDOC1L	9.05896e-12	0.539032	-0.0313454	2	302	1.09845e-09
CESC	CNR1	1.40935e-11	0.319182	-0.0298895	2	302	1.68927e-09
CESC	ARFIP2	1.54944e-11	-0.229914	-0.0262531	2	302	1.83609e-09
CESC	SHROOM1	1.64704e-11	0.468623	-0.0325386	3	301	1.92982e-09
CESC	MYCN	8.01809e-11	0.364671	-0.0315025	3	301	9.29029e-09
CESC	TKTL1	9.97529e-11	0.429425	-0.0336865	4	300	1.1431e-08
CESC	DMXL1	1.01703e-10	0.438674	-0.0401947	8	296	1.15279e-08
CESC	IL9R	1.79173e-10	0.160156	-0.0288363	2	302	2.00905e-08
CESC	SULT1C2	2.15897e-10	-0.371605	-0.0253147	2	302	2.39508e-08
CESC	AMZ2	2.30589e-10	-0.248489	-0.02613	2	302	2.53114e-08
CESC	EYA3	3.54468e-10	0.456004	-0.0307956	2	302	3.85041e-08
CESC	SAMD12	4.69158e-10	0.427597	-0.0321297	3	301	5.04369e-08
CESC	DTL	6.43081e-10	-0.209775	-0.0263864	2	302	6.84291e-08
CESC	AKR1D1	8.48943e-10	0.36629	-0.0315187	3	301	8.9422e-08
CESC	KRTAP4-6	1.24259e-09	0.601548	-0.0317594	2	302	1.29578e-07
CESC	CPA6	2.02791e-09	0.297742	-0.0308355	3	301	2.09376e-07
CESC	PDS5B	5.48167e-09	0.384393	-0.0344823	5	299	5.6042e-07
CESC	ATPIF1	6.45759e-09	-0.332278	-0.0255751	2	302	6.47497e-07
CESC	POC1B-GALNT4	6.45759e-09	-0.332278	-0.0255751	2	302	6.47497e-07
CESC	SLC12A8	6.52731e-09	0.41123	-0.030499	2	302	6.48255e-07
CESC	CCDC83	1.07718e-08	0.42539	-0.0305928	2	302	1.05971e-06
CESC	KITLG	2.13521e-08	-0.331788	-0.0255784	2	302	2.08093e-06
CESC	CCL23	2.40648e-08	0.507869	-0.031139	2	302	2.32359e-06
CESC	TGM5	2.53345e-08	0.481473	-0.0326667	3	301	2.42375e-06
CESC	LETM2	2.62286e-08	0.157937	-0.0288216	2	302	2.48647e-06
CESC	DDIT3	2.80651e-08	0.493332	-0.0327849	3	301	2.63661e-06
CESC	FOXE1	2.9365e-08	0.413388	-0.0319881	3	301	2.73409e-06
CESC	CYP27A1	4.83423e-08	0.431839	-0.0352757	5	299	4.46118e-06
CESC	SNAPC2	5.59751e-08	-0.362629	-0.0242537	3	301	5.12025e-06
CESC	NOP2	5.96313e-08	0.635916	-0.031987	2	302	5.40726e-06
CESC	KIAA1211L	6.74996e-08	0.316197	-0.0298697	2	302	5.76956e-06
CESC	CASP10	6.74996e-08	0.316197	-0.0298697	2	302	5.76956e-06
CESC	MTMR9	6.74996e-08	0.316197	-0.0298697	2	302	5.76956e-06
CESC	OR1N1	6.74996e-08	0.316197	-0.0298697	2	302	5.76956e-06
CESC	WDR74	6.74996e-08	0.316197	-0.0298697	2	302	5.76956e-06
CESC	LAMP1	6.74996e-08	0.316197	-0.0298697	2	302	5.76956e-06
CESC	ARMC6	6.74996e-08	0.316197	-0.0298697	2	302	5.76956e-06
CESC	PRR14	7.51289e-08	0.429394	-0.0321476	3	301	6.36946e-06
CESC	UNC45A	8.6906e-08	0.386482	-0.0331139	4	300	7.30852e-06
CESC	TBPL1	1.15031e-07	0.542689	-0.0313696	2	302	9.59631e-06
CESC	ZBTB8B	1.21849e-07	0.458519	-0.0308122	2	302	1.00844e-05
CESC	LRGUK	1.452e-07	0.385204	-0.0330969	4	300	1.19224e-05
CESC	STXBP5L	1.74436e-07	-0.442352	-0.0220628	4	300	1.42111e-05
CESC	PCDHB8	1.82391e-07	0.40238	-0.0333259	4	300	1.47439e-05
CESC	IRAK1BP1	1.84261e-07	-0.457263	-0.0233105	3	301	1.47806e-05
CESC	TUBD1	2.00741e-07	0.371117	-0.0329091	4	300	1.52104e-05
CESC	SLC2A7	2.07123e-07	0.315623	-0.0298659	2	302	1.52104e-05
CESC	ANKRD23	2.07123e-07	0.315623	-0.0298659	2	302	1.52104e-05
CESC	FAM218A	2.07123e-07	0.315623	-0.0298659	2	302	1.52104e-05
CESC	CCT5	2.07123e-07	0.315623	-0.0298659	2	302	1.52104e-05
CESC	SLC23A1	2.07123e-07	0.315623	-0.0298659	2	302	1.52104e-05
CESC	ARL1	2.07123e-07	0.315623	-0.0298659	2	302	1.52104e-05
CESC	PLA2G15	2.07123e-07	0.315623	-0.0298659	2	302	1.52104e-05
CESC	SPATA22	2.07123e-07	0.315623	-0.0298659	2	302	1.52104e-05
CESC	KRT19	2.07123e-07	0.315623	-0.0298659	2	302	1.52104e-05
CESC	CD7	2.07123e-07	0.315623	-0.0298659	2	302	1.52104e-05
CESC	BCAM	2.07123e-07	0.315623	-0.0298659	2	302	1.52104e-05
CESC	STK26	2.09748e-07	0.401181	-0.0333099	4	300	1.52954e-05
CESC	PRKCG	3.21124e-07	0.40343	-0.0304474	2	302	2.32547e-05
CESC	RAB3D	3.47913e-07	-0.559718	-0.0240689	2	302	2.5021e-05
CESC	CSNK1D	3.55009e-07	0.498645	-0.0328378	3	301	2.53564e-05
CESC	TNNI3K	3.99684e-07	0.315254	-0.0298634	2	302	2.7602e-05
CESC	SMIM4	3.99684e-07	0.315254	-0.0298634	2	302	2.7602e-05
CESC	SERPINB1	3.99684e-07	0.315254	-0.0298634	2	302	2.7602e-05
CESC	NUTM1	3.99684e-07	0.315254	-0.0298634	2	302	2.7602e-05
CESC	GABRE	3.99684e-07	0.315254	-0.0298634	2	302	2.7602e-05
CESC	SRD5A2	4.71133e-07	0.348449	-0.0300833	2	302	3.19024e-05
CESC	LSG1	4.71133e-07	0.348449	-0.0300833	2	302	3.19024e-05
CESC	ATXN7L3	4.71133e-07	0.348449	-0.0300833	2	302	3.19024e-05
CESC	NOL9	6.77202e-07	0.423005	-0.0320839	3	301	4.55604e-05
CESC	CEACAM5	6.92426e-07	0.408833	-0.0304832	2	302	4.6286e-05
CESC	METTL14	7.44342e-07	-0.522888	-0.0243128	2	302	4.94395e-05
CESC	AVIL	8.04949e-07	0.475607	-0.0326082	3	301	5.31266e-05
CESC	LY96	8.3017e-07	0.586707	-0.0316611	2	302	5.44467e-05
CESC	PLA2G12B	9.22506e-07	0.404788	-0.0319024	3	301	6.01243e-05
CESC	KDELR1	9.86562e-07	0.391659	-0.0303694	2	302	6.35054e-05
CESC	SLC19A1	9.83991e-07	0.427881	-0.0306093	2	302	6.35054e-05
CESC	PCDHGB7	1.16122e-06	0.337709	-0.0324636	4	300	7.42894e-05
CESC	LMBR1L	1.33497e-06	0.39944	-0.0332867	4	300	8.48845e-05
CESC	C3orf38	1.45413e-06	0.349197	-0.0300882	2	302	8.66494e-05
CESC	GSK3B	1.45413e-06	0.349197	-0.0300882	2	302	8.66494e-05
CESC	XRCC2	1.45413e-06	0.349197	-0.0300882	2	302	8.66494e-05
CESC	ANXA7	1.45413e-06	0.349197	-0.0300882	2	302	8.66494e-05
CESC	CALHM2	1.45413e-06	0.349197	-0.0300882	2	302	8.66494e-05
CESC	MRPL48	1.45413e-06	0.349197	-0.0300882	2	302	8.66494e-05
CESC	SIAE	1.45413e-06	0.349197	-0.0300882	2	302	8.66494e-05
CESC	ADPRHL1	1.45413e-06	0.349197	-0.0300882	2	302	8.66494e-05
CESC	DYNC1LI2	1.45413e-06	0.349197	-0.0300882	2	302	8.66494e-05
CESC	C19orf84	1.45413e-06	0.349197	-0.0300882	2	302	8.66494e-05
CESC	ISX	1.45413e-06	0.349197	-0.0300882	2	302	8.66494e-05
CESC	GPBP1	1.51934e-06	0.418792	-0.0335447	4	300	9.00208e-05
CESC	MCM7	1.53427e-06	-0.339667	-0.0244826	3	301	9.03921e-05
CESC	JUNB	1.54787e-06	0.377365	-0.0316291	3	301	9.06806e-05
CESC	PSD4	1.70082e-06	0.5053	-0.031122	2	302	9.8534e-05
CESC	IGF2BP2	1.70082e-06	0.5053	-0.031122	2	302	9.8534e-05
CESC	ZAR1L	1.95619e-06	-0.335318	-0.025555	2	302	0.000112083
CESC	KRT32	1.95619e-06	-0.335318	-0.025555	2	302	0.000112083
CESC	RSBN1L	2.51178e-06	0.401516	-0.0333144	4	300	0.00014313
CESC	KCNH7	2.70094e-06	0.255129	-0.0294653	2	302	0.000153073
CESC	FILIP1	2.80666e-06	0.452547	-0.0372602	6	298	0.000158205
CESC	2020-03-06	3.22096e-06	0.358776	-0.0353722	6	298	0.000180582
CESC	DDX43	3.35847e-06	0.401814	-0.0304367	2	302	0.000187284
CESC	CD244	3.70345e-06	0.471226	-0.0308964	2	302	0.000204337
CESC	TNNT2	3.69003e-06	-0.399822	-0.0251278	2	302	0.000204337
CESC	ZNF649	3.83575e-06	0.422746	-0.0335974	4	300	0.000210522
CESC	LZTR1	4.17796e-06	0.373232	-0.0329373	4	300	0.000228104
CESC	PIGT	4.36829e-06	0.446359	-0.0307317	2	302	0.000237253
CESC	HOXB4	4.78655e-06	-0.400802	-0.0251213	2	302	0.000258622
CESC	RNPEP	4.86782e-06	0.482273	-0.0343911	4	300	0.000261658
CESC	NMT2	4.94223e-06	0.345766	-0.0338364	5	299	0.000264296
CESC	CTC1	5.10089e-06	0.48047	-0.0395675	7	297	0.000271388
CESC	AREL1	6.40893e-06	0.383526	-0.0330745	4	300	0.000337537
CESC	ADAMDEC1	6.39578e-06	-0.433011	-0.024908	2	302	0.000337537
CESC	CILP	8.75024e-06	0.611201	-0.0404546	6	298	0.00045853
CESC	SYDE1	9.29183e-06	0.34311	-0.0312876	3	301	0.000484476
CESC	TTF2	9.90566e-06	-0.36533	-0.0207929	6	298	0.000513911
CESC	UGT1A1	1.13281e-05	0.381093	-0.0316662	3	301	0.000584801
CESC	STKLD1	1.15421e-05	0.657601	-0.0321306	2	302	0.000592909
CESC	DOCK2	1.28321e-05	0.388084	-0.0388274	8	296	0.000655945
CESC	NFATC4	1.57657e-05	0.481942	-0.0361136	5	299	0.000801974
CESC	SAFB	1.92451e-05	0.388015	-0.0373884	7	297	0.000974211
CESC	PPP1R32	1.98373e-05	0.430515	-0.0306268	2	302	0.000994535
CESC	GLS2	1.98373e-05	0.430515	-0.0306268	2	302	0.000994535
CESC	DGKH	2.20781e-05	0.467825	-0.0325306	3	301	0.00110158
CESC	DNAJC14	2.53442e-05	-0.458058	-0.0174473	7	297	0.00125852
CESC	ANKRD36B	2.65129e-05	0.377015	-0.0316256	3	301	0.00131032
CESC	RAP1B	3.0427e-05	0.383355	-0.0316888	3	301	0.00149667
CESC	OGFRL1	3.07507e-05	-0.543217	-0.0241782	2	302	0.00149845
CESC	GDF6	3.07507e-05	-0.543217	-0.0241782	2	302	0.00149845
CESC	CIRBP	3.26419e-05	0.408756	-0.0304827	2	302	0.00158321
CESC	STK11	3.29032e-05	0.474989	-0.037712	6	298	0.00158583
CESC	FZD4	3.3e-05	0.428599	-0.0352216	5	299	0.00158583
CESC	TRABD2A	3.54583e-05	0.498201	-0.031075	2	302	0.00169614
CESC	WASF2	3.8361e-05	0.352172	-0.0301079	2	302	0.00176224
CESC	SLC4A5	3.8361e-05	0.352172	-0.0301079	2	302	0.00176224
CESC	WDR11	3.8361e-05	0.352172	-0.0301079	2	302	0.00176224
CESC	LDHAL6A	3.8361e-05	0.352172	-0.0301079	2	302	0.00176224
CESC	RNF121	3.8361e-05	0.352172	-0.0301079	2	302	0.00176224
CESC	TMC8	3.8361e-05	0.352172	-0.0301079	2	302	0.00176224
CESC	MATK	3.8361e-05	0.352172	-0.0301079	2	302	0.00176224
CESC	DENND1C	3.8361e-05	0.352172	-0.0301079	2	302	0.00176224
CESC	IFI30	3.8361e-05	0.352172	-0.0301079	2	302	0.00176224
CESC	COQ5	4.02692e-05	0.328024	-0.0311373	3	301	0.00184179
CESC	PGR	4.22342e-05	0.453053	-0.0356305	5	299	0.00192322
CESC	BMP15	4.81368e-05	0.459858	-0.0357443	5	299	0.00218248
CESC	CALCR	5.08673e-05	0.543878	-0.0313775	2	302	0.0022963
CESC	PPIH	5.69998e-05	0.352655	-0.0301111	2	302	0.0024261
CESC	NRAS	5.69998e-05	0.352655	-0.0301111	2	302	0.0024261
CESC	M1AP	5.69998e-05	0.352655	-0.0301111	2	302	0.0024261
CESC	HTRA3	5.69998e-05	0.352655	-0.0301111	2	302	0.0024261
CESC	USP46	5.69998e-05	0.352655	-0.0301111	2	302	0.0024261
CESC	LPCAT1	5.69998e-05	0.352655	-0.0301111	2	302	0.0024261
CESC	PRR3	5.69998e-05	0.352655	-0.0301111	2	302	0.0024261
CESC	CHST12	5.69998e-05	0.352655	-0.0301111	2	302	0.0024261
CESC	C9orf50	5.69998e-05	0.352655	-0.0301111	2	302	0.0024261
CESC	DBH	5.69998e-05	0.352655	-0.0301111	2	302	0.0024261
CESC	TEAD4	5.69998e-05	0.352655	-0.0301111	2	302	0.0024261
CESC	MALT1	5.69998e-05	0.352655	-0.0301111	2	302	0.0024261
CESC	RIPK4	5.69998e-05	0.352655	-0.0301111	2	302	0.0024261
CESC	TSPAN7	5.69998e-05	0.352655	-0.0301111	2	302	0.0024261
CESC	KCTD18	5.73788e-05	0.404738	-0.0348225	5	299	0.0024323
CESC	HOXA6	6.34071e-05	-0.338539	-0.0255337	2	302	0.00267696
CESC	TRPC7	6.71579e-05	0.3664	-0.0341814	5	299	0.00282388
CESC	ARHGEF10L	7.02921e-05	0.399746	-0.0347391	5	299	0.0029438
CESC	NEK10	7.25896e-05	0.435991	-0.033774	4	300	0.00302786
CESC	ZFR2	7.42053e-05	0.401649	-0.0347709	5	299	0.00308292
CESC	ITGAX	8.64321e-05	0.361312	-0.036759	7	297	0.00357664
CESC	SSH1	9.0323e-05	0.364638	-0.0328227	4	300	0.00372288
CESC	OR8B12	9.19979e-05	0.444412	-0.0338863	4	300	0.00377699
CESC	SERPINE3	9.28323e-05	0.418484	-0.0305471	2	302	0.0037963
CESC	ANKRD35	9.49416e-05	-0.338049	-0.0255369	2	302	0.00385234
CESC	GGTLC1	9.49416e-05	-0.338049	-0.0255369	2	302	0.00385234
CESC	PRKD2	0.000104374	0.549181	-0.0314126	2	302	0.00420235
CESC	BEX5	0.000104374	0.549181	-0.0314126	2	302	0.00420235
CESC	ALX4	0.00010776	-0.398952	-0.0226415	4	300	0.00432199
CESC	ASIC3	0.000109194	0.45966	-0.0374034	6	298	0.00436274
CESC	PARD3B	0.00011336	0.38511	-0.0330956	4	300	0.00451191
CESC	ASB16	0.000114384	0.380768	-0.0330377	4	300	0.00453533
CESC	HSPA13	0.000118058	0.380979	-0.0330406	4	300	0.0046633
CESC	LONP2	0.000118634	0.441552	-0.0354382	5	299	0.00466837
CESC	FBXW5	0.000120814	0.536091	-0.0313259	2	302	0.00473629
CESC	ZFAT	0.000131315	0.448318	-0.037175	6	298	0.00512867
CESC	SF1	0.000139392	-0.342864	-0.0223208	5	299	0.00542381
CESC	SUN1	0.000146465	0.387911	-0.0317342	3	301	0.00553617
CESC	MED22	0.000146465	0.387911	-0.0317342	3	301	0.00553617
CESC	ABCC2	0.000146465	0.387911	-0.0317342	3	301	0.00553617
CESC	RDX	0.000146465	0.387911	-0.0317342	3	301	0.00553617
CESC	FMN1	0.000146527	0.386764	-0.0317227	3	301	0.00553617
CESC	LRRN4	0.000146465	0.387911	-0.0317342	3	301	0.00553617
CESC	TMEM177	0.000144745	0.353953	-0.0301197	2	302	0.00553617
CESC	EGLN2	0.000144745	0.353953	-0.0301197	2	302	0.00553617
CESC	DSC2	0.000150926	0.358716	-0.0327437	4	300	0.00568179
CESC	RASAL1	0.000152337	0.383	-0.0330675	4	300	0.0057143
CESC	VN1R1	0.000154347	0.409142	-0.0348962	5	299	0.00576894
CESC	KCNH4	0.000168076	0.403624	-0.0348039	5	299	0.00625965
CESC	CCDC142	0.000170266	0.382173	-0.031677	3	301	0.00631861
CESC	ZNF550	0.000172415	0.580481	-0.0357006	4	300	0.00635317
CESC	EXTL1	0.000171917	0.396364	-0.0318184	3	301	0.00635317
CESC	PLRG1	0.000186705	0.394114	-0.031796	3	301	0.00685548
CESC	ZNF112	0.000188996	0.297625	-0.0330314	5	299	0.00691527
CESC	MTSS1L	0.000190036	0.405904	-0.0333729	4	300	0.00692899
CESC	FBXO18	0.000196828	0.574846	-0.0356255	4	300	0.00715166
CESC	KIAA1407	0.000198172	0.426756	-0.0351907	5	299	0.00717549
CESC	TAF5	0.000199383	0.379868	-0.031654	3	301	0.00719435
CESC	MMRN2	0.000238424	0.419873	-0.0335591	4	300	0.00857339
CESC	GRK7	0.000253224	0.48642	-0.0361885	5	299	0.00907431
CESC	CLCN6	0.00026442	0.468847	-0.0358946	5	299	0.00944306
CESC	ANXA8	0.000278847	0.475963	-0.0309277	2	302	0.0099243
CESC	SPECC1L	0.000283541	0.334537	-0.0312022	3	301	0.010057
CESC	SLC6A11	0.000295096	-0.358999	-0.0253982	2	302	0.0104314
CESC	ZNF596	0.000300657	0.390607	-0.031761	3	301	0.010592
CESC	ACRC	0.000310153	0.47088	-0.0359286	5	299	0.0108898
CESC	TAF3	0.000334107	0.391048	-0.0317654	3	301	0.0116136
CESC	FSTL3	0.000334107	0.391048	-0.0317654	3	301	0.0116136
CESC	MYBL2	0.000334107	0.391048	-0.0317654	3	301	0.0116136
CESC	EFHC2	0.000341856	0.297603	-0.0319289	4	300	0.0118434
CESC	SYNJ2	0.000343431	0.389428	-0.0317493	3	301	0.0118498
CESC	SYT7	0.000344311	0.363108	-0.031487	3	301	0.0118498
CESC	DLG4	0.000350909	-0.21976	-0.0263203	2	302	0.0119195
CESC	HSD17B14	0.000350909	-0.21976	-0.0263203	2	302	0.0119195
CESC	SYT5	0.000350909	-0.21976	-0.0263203	2	302	0.0119195
CESC	CXorf56	0.000350909	-0.21976	-0.0263203	2	302	0.0119195
CESC	SLC12A7	0.00035673	0.391328	-0.0317682	3	301	0.0120778
CESC	CC2D1B	0.00036332	0.39018	-0.0317568	3	301	0.0122512
CESC	KLHDC10	0.000364199	-0.485158	-0.0245627	2	302	0.0122512
CESC	ZNF382	0.000366111	0.39725	-0.0318272	3	301	0.0122759
CESC	RANBP3L	0.000384942	0.416087	-0.0305312	2	302	0.0128248
CESC	CYP24A1	0.000384942	0.416087	-0.0305312	2	302	0.0128248
CESC	RPN1	0.000386947	0.39753	-0.03183	3	301	0.0128506
CESC	SPRED2	0.000393558	0.460028	-0.0308222	2	302	0.0130286
CESC	ZNF425	0.000399602	0.459034	-0.0357305	5	299	0.0131869
CESC	WFS1	0.000411636	0.384987	-0.031705	3	301	0.0133724
CESC	RRM1	0.000411636	0.384987	-0.031705	3	301	0.0133724
CESC	ACSS3	0.000411636	0.384987	-0.031705	3	301	0.0133724
CESC	FPR2	0.000410708	0.477625	-0.0309387	2	302	0.0133724
CESC	SLC16A13	0.000411233	-0.141344	-0.0268396	2	302	0.0133724
CESC	OXNAD1	0.000440116	0.286431	-0.0307227	3	301	0.0142532
CESC	PCNX	0.000441885	0.396616	-0.039058	8	296	0.0142662
CESC	N4BP1	0.000466584	0.383004	-0.0316853	3	301	0.0149709
CESC	CEACAM6	0.000466584	0.383004	-0.0316853	3	301	0.0149709
CESC	MEIS2	0.000470304	0.505238	-0.0365032	5	299	0.015044
CESC	SUGP1	0.000527353	-0.111102	-0.0270399	2	302	0.016766
CESC	GNAZ	0.000527353	-0.111102	-0.0270399	2	302	0.016766
CESC	CEP57	0.00053261	0.427607	-0.0336623	4	300	0.0168816
CESC	FGD6	0.000573317	-0.504925	-0.0212285	4	300	0.0181168
CESC	UBQLN1	0.000583219	0.498236	-0.0363861	5	299	0.018374
CESC	PAXIP1	0.000595374	0.343477	-0.0337981	5	299	0.0187005
CESC	WDR44	0.000607549	0.470548	-0.0393336	7	297	0.0189686
CESC	UROS	0.000607353	0.40546	-0.0319091	3	301	0.0189686
CESC	ETNPPL	0.000613062	0.504876	-0.0364971	5	299	0.0190836
CESC	ASCC3	0.000620914	0.430649	-0.0368193	6	298	0.0192705
CESC	CFAP54	0.000644196	0.356655	-0.0461428	14	290	0.0199338
CESC	SOX2	0.000646429	0.326523	-0.0335146	5	299	0.0199437
CESC	SLFNL1	0.000648566	-0.113014	-0.0267416	3	301	0.0199506
CESC	FAM160A1	0.000680371	0.356843	-0.0301389	2	302	0.0208062
CESC	ICAM1	0.000680371	0.356843	-0.0301389	2	302	0.0208062
CESC	ZNF2	0.000685898	0.525538	-0.0331059	3	301	0.0209139
CESC	KLHL32	0.00069575	0.407282	-0.0319272	3	301	0.0211524
CESC	TMEM245	0.000703906	0.392878	-0.0303775	2	302	0.0213382
CESC	SHANK2	0.000719722	0.564767	-0.0374986	5	299	0.0214723
CESC	RNF103	0.000735099	0.407796	-0.0319324	3	301	0.0214723
CESC	ACVR2A	0.000735099	0.407796	-0.0319324	3	301	0.0214723
CESC	TFG	0.000730591	0.407723	-0.0319316	3	301	0.0214723
CESC	PPARD	0.000735099	0.407796	-0.0319324	3	301	0.0214723
CESC	RNGTT	0.000735099	0.407796	-0.0319324	3	301	0.0214723
CESC	GABRR1	0.000735099	0.407796	-0.0319324	3	301	0.0214723
CESC	LRRC69	0.000735099	0.407796	-0.0319324	3	301	0.0214723
CESC	NFIL3	0.000735099	0.407796	-0.0319324	3	301	0.0214723
CESC	MYO1A	0.000735099	0.407796	-0.0319324	3	301	0.0214723
CESC	CEP290	0.000735099	0.407796	-0.0319324	3	301	0.0214723
CESC	TMC7	0.000735099	0.407796	-0.0319324	3	301	0.0214723
CESC	DPRX	0.000735099	0.407796	-0.0319324	3	301	0.0214723
CESC	GALT	0.000743123	0.377347	-0.0316289	3	301	0.0216461
CESC	SLC24A5	0.000752696	0.128307	-0.0291468	3	301	0.0218638
CESC	OR52L1	0.000758118	0.408077	-0.0319352	3	301	0.0218993
CESC	CNGA2	0.000758118	0.408077	-0.0319352	3	301	0.0218993
CESC	CPLX4	0.000767046	0.408183	-0.0319362	3	301	0.022096
CESC	NPC1	0.000798591	0.357217	-0.0301413	2	302	0.0229414
CESC	LRRC10	0.000815417	0.448107	-0.0307433	2	302	0.0233604
CESC	RASGRP2	0.000820738	0.293002	-0.032954	5	299	0.0234484
CESC	RALGPS1	0.000835419	0.414365	-0.0305198	2	302	0.0237377
CESC	RFC5	0.000835419	0.414365	-0.0305198	2	302	0.0237377
CESC	NUP153	0.000845134	0.402978	-0.03923	8	296	0.0239485
CESC	FARP1	0.000862109	0.488474	-0.0362228	5	299	0.0243633
CESC	PIGX	0.000899426	0.30675	-0.0298071	2	302	0.0248785
CESC	STX7	0.000899426	0.30675	-0.0298071	2	302	0.0248785
CESC	C9orf69	0.000899426	0.30675	-0.0298071	2	302	0.0248785
CESC	POLR3A	0.000899426	0.30675	-0.0298071	2	302	0.0248785
CESC	C11orf30	0.000899426	0.30675	-0.0298071	2	302	0.0248785
CESC	ZNF430	0.000899426	0.30675	-0.0298071	2	302	0.0248785
CESC	RNF114	0.000899426	0.30675	-0.0298071	2	302	0.0248785
CESC	SLC25A53	0.000899426	0.30675	-0.0298071	2	302	0.0248785
CESC	SYDE2	0.000915464	0.431949	-0.0368455	6	298	0.0252552
CESC	USP1	0.000922466	0.393978	-0.0360809	6	298	0.0253812
CESC	CYP2A7	0.000924937	0.479108	-0.0343489	4	300	0.0253822
CESC	ZYG11B	0.00094848	0.429793	-0.0336914	4	300	0.025892
CESC	KCNE2	0.000948185	0.484725	-0.0326991	3	301	0.025892
CESC	U2AF2	0.000951792	0.49451	-0.0310506	2	302	0.0259146
CESC	IK	0.000958524	0.32962	-0.0311532	3	301	0.0260299
CESC	SERINC2	0.000986184	0.411213	-0.0319664	3	301	0.0265735
CESC	EBF4	0.000986184	0.411213	-0.0319664	3	301	0.0265735
CESC	ZBTB42	0.00098555	0.423188	-0.0305782	2	302	0.0265735
CESC	GK5	0.00102434	0.469851	-0.0342255	4	300	0.0275304
CESC	PHLDB2	0.00104254	0.409894	-0.0394169	8	296	0.0279476
CESC	CCDC37	0.00106572	0.459967	-0.0340937	4	300	0.0284956
CESC	SLC25A13	0.00107658	0.400027	-0.0304249	2	302	0.0287124
CESC	PRPF3	0.00108252	0.40816	-0.031936	3	301	0.0287452
CESC	SYTL3	0.00108332	0.306324	-0.0298043	2	302	0.0287452
CESC	SMYD5	0.00126936	0.49538	-0.0310563	2	302	0.0335962
CESC	ERO1L	0.00131878	-0.106464	-0.0270706	2	302	0.0348157
CESC	LAMB4	0.00134485	0.464476	-0.0341538	4	300	0.0354144
CESC	MAP3K8	0.00135962	-0.608499	-0.0237459	2	302	0.0357133
CESC	LRRTM3	0.00139949	0.441855	-0.0354432	5	299	0.036668
CESC	GID8	0.00142932	0.305644	-0.0297998	2	302	0.0373558
CESC	GART	0.00143644	0.478783	-0.0309464	2	302	0.037448
CESC	USP2	0.00146544	0.415624	-0.0320104	3	301	0.0381088
CESC	NMUR1	0.00147459	0.358833	-0.030152	2	302	0.0382512
CESC	RBPMS	0.00149789	0.447942	-0.035545	5	299	0.0387593
CESC	PRDM16	0.00165016	0.372401	-0.0384036	8	296	0.0425936
CESC	GHR	0.00167553	0.377734	-0.0371461	7	297	0.0430632
CESC	PAGR1	0.00167661	0.481504	-0.0309644	2	302	0.0430632
CESC	ZNF404	0.00168964	0.366442	-0.0341821	5	299	0.0432914
CESC	SELE	0.00172519	-0.220216	-0.0256731	3	301	0.0440939
CESC	SLC5A1	0.00173215	0.355532	-0.0314114	3	301	0.0441102
CESC	CYP27B1	0.00173429	0.16434	-0.028864	2	302	0.0441102
CESC	KCNJ16	0.00175739	0.516249	-0.0330133	3	301	0.0445891
CESC	ZC3H8	0.00176838	0.471258	-0.0308966	2	302	0.0447589
CESC	C16orf90	0.00177967	0.53492	-0.0313182	2	302	0.0449356
CESC	RHOBTB3	0.00180443	0.42013	-0.030558	2	302	0.0453412
CESC	IQCE	0.00180443	0.42013	-0.030558	2	302	0.0453412
CESC	IFNGR1	0.00181554	0.30295	-0.0365265	8	296	0.0454576
CESC	ATP8B3	0.00181778	0.334377	-0.0324192	4	300	0.0454576
CESC	DGKZ	0.00183587	0.467216	-0.0341904	4	300	0.0457956
CESC	NKX2-2	0.00184074	-0.641531	-0.0214739	3	301	0.0457956
CESC	JMJD4	0.00186204	0.359541	-0.0301567	2	302	0.0457956
CESC	USO1	0.00186204	0.359541	-0.0301567	2	302	0.0457956
CESC	CCHCR1	0.00186204	0.359541	-0.0301567	2	302	0.0457956
CESC	PDLIM2	0.00186204	0.359541	-0.0301567	2	302	0.0457956
CESC	F10	0.00186204	0.359541	-0.0301567	2	302	0.0457956
CESC	VPS9D1	0.00186659	0.605985	-0.0317888	2	302	0.0457995
CESC	CFAP45	0.00187711	0.393713	-0.031792	3	301	0.0459496
CESC	ASIC2	0.00188199	0.417887	-0.0365623	6	298	0.0459611
CESC	TLR8	0.0018966	0.412041	-0.0305044	2	302	0.0462097
CESC	DIAPH3	0.00190505	0.506188	-0.03471	4	300	0.0463074
CESC	HLA-E	0.00195905	-0.32142	-0.0246644	3	301	0.0475092
CESC	CDC25B	0.0019951	0.302476	-0.0308827	3	301	0.0482712
CESC	ZDBF2	0.00200099	0.354995	-0.0406061	10	294	0.0483017
CESC	PQBP1	0.00205547	0.366952	-0.0315253	3	301	0.0494402
CESC	SLC28A2	0.00205764	0.411557	-0.0305012	2	302	0.0494402
CESC	TCTN2	0.00207055	0.541332	-0.0332633	3	301	0.049537
CESC	COIL	0.00207117	0.642368	-0.0342703	3	301	0.049537
CESC	SLC45A2	0.00208474	0.344468	-0.0313012	3	301	0.0497475
CESC	LILRB5	0.00209	0.575098	-0.0335998	3	301	0.0497592
CESC	ELP3	0.00210798	-0.386154	-0.0252184	2	302	0.050073
CESC	APOBEC4	0.00212946	0.269547	-0.0305545	3	301	0.0504682
CESC	ANKRD13C	0.00213905	0.472276	-0.032575	3	301	0.0505804
CESC	SLC6A9	0.00217822	0.414986	-0.032004	3	301	0.0512722
CESC	GSTA3	0.00218305	0.420791	-0.0305624	2	302	0.0512722
CESC	ACADS	0.00218305	0.420791	-0.0305624	2	302	0.0512722
CESC	GFPT1	0.00223079	0.45084	-0.0355935	5	299	0.0522756
CESC	PCDHB5	0.00227689	0.456954	-0.0340536	4	300	0.0532364
CESC	RMND5B	0.00228972	0.440021	-0.0322535	3	301	0.0534165
CESC	SOBP	0.00233993	0.368984	-0.0328806	4	300	0.0544662
CESC	MAPKBP1	0.00239873	0.508457	-0.0383859	6	298	0.0557104
CESC	DOCK6	0.00242809	0.373008	-0.0398146	9	295	0.0562669
CESC	NECAB1	0.00244742	0.421212	-0.0305651	2	302	0.0565891
CESC	POM121	0.00246547	0.4725	-0.0309048	2	302	0.0568803
CESC	STK11IP	0.00248221	0.444956	-0.0338936	4	300	0.0571401
CESC	KIAA1217	0.00250782	0.505819	-0.0347051	4	300	0.0576024
CESC	ARHGAP20	0.002532	0.357485	-0.0314309	3	301	0.0580301
CESC	IFT122	0.00254969	0.527475	-0.0349938	4	300	0.058251
CESC	GABRA2	0.00255281	0.421372	-0.0305662	2	302	0.058251
CESC	ELMSAN1	0.00257112	0.469311	-0.0342183	4	300	0.0585406
CESC	DZIP1L	0.00263277	-0.333567	-0.0224763	5	299	0.0598137
CESC	TREM1	0.00268794	0.403974	-0.030451	2	302	0.0609345
CESC	ZNF831	0.00300744	0.400106	-0.0347451	5	299	0.0632946
CESC	TTLL7	0.00280013	0.484475	-0.0344205	4	300	0.0632946
CESC	ZNF384	0.00291316	0.301546	-0.0319814	4	300	0.0632946
CESC	PXYLP1	0.00292611	0.52057	-0.0349018	4	300	0.0632946
CESC	IL17RE	0.00305912	0.429112	-0.0321448	3	301	0.0632946
CESC	WT1	0.00294643	0.354708	-0.0314032	3	301	0.0632946
CESC	PNRC1	0.00295593	0.60266	-0.0338745	3	301	0.0632946
CESC	PRDX1	0.00305645	0.361263	-0.0301681	2	302	0.0632946
CESC	DDX1	0.00305645	0.361263	-0.0301681	2	302	0.0632946
CESC	EML4	0.00305645	0.361263	-0.0301681	2	302	0.0632946
CESC	SH3BP5	0.00305645	0.361263	-0.0301681	2	302	0.0632946
CESC	ANKRD28	0.00305645	0.361263	-0.0301681	2	302	0.0632946
CESC	NR1D2	0.00305645	0.361263	-0.0301681	2	302	0.0632946
CESC	NSUN3	0.00305645	0.361263	-0.0301681	2	302	0.0632946
CESC	PAPD7	0.00305645	0.361263	-0.0301681	2	302	0.0632946
CESC	HMGCR	0.00305645	0.361263	-0.0301681	2	302	0.0632946
CESC	MFAP3	0.00305645	0.361263	-0.0301681	2	302	0.0632946
CESC	MB21D1	0.00305645	0.361263	-0.0301681	2	302	0.0632946
CESC	MAN1A1	0.00305645	0.361263	-0.0301681	2	302	0.0632946
CESC	SNX13	0.00305645	0.361263	-0.0301681	2	302	0.0632946
CESC	SP4	0.00305645	0.361263	-0.0301681	2	302	0.0632946
CESC	KLF9	0.00305645	0.361263	-0.0301681	2	302	0.0632946
CESC	ZNF248	0.00305645	0.361263	-0.0301681	2	302	0.0632946
CESC	CASP4	0.00305645	0.361263	-0.0301681	2	302	0.0632946
CESC	PFKM	0.00305645	0.361263	-0.0301681	2	302	0.0632946
CESC	KCNMB4	0.00305645	0.361263	-0.0301681	2	302	0.0632946
CESC	RAB20	0.00305645	0.361263	-0.0301681	2	302	0.0632946
CESC	C14orf169	0.00305645	0.361263	-0.0301681	2	302	0.0632946
CESC	PDIA3	0.00305645	0.361263	-0.0301681	2	302	0.0632946
CESC	LCTL	0.00305645	0.361263	-0.0301681	2	302	0.0632946
CESC	CASP16	0.00305645	0.361263	-0.0301681	2	302	0.0632946
CESC	ERI2	0.00305645	0.361263	-0.0301681	2	302	0.0632946
CESC	ALDOA	0.00305645	0.361263	-0.0301681	2	302	0.0632946
CESC	HSD3B7	0.00305645	0.361263	-0.0301681	2	302	0.0632946
CESC	FOXF1	0.00305645	0.361263	-0.0301681	2	302	0.0632946
CESC	WSB1	0.00305645	0.361263	-0.0301681	2	302	0.0632946
CESC	PHB	0.00305645	0.361263	-0.0301681	2	302	0.0632946
CESC	OR4D2	0.00305645	0.361263	-0.0301681	2	302	0.0632946
CESC	SMAD2	0.00305645	0.361263	-0.0301681	2	302	0.0632946
CESC	PTBP1	0.00305645	0.361263	-0.0301681	2	302	0.0632946
CESC	BPIFB2	0.00305645	0.361263	-0.0301681	2	302	0.0632946
CESC	C21orf59	0.00305645	0.361263	-0.0301681	2	302	0.0632946
CESC	B3GALT5	0.00305645	0.361263	-0.0301681	2	302	0.0632946
CESC	C11orf21	0.0029314	-0.632593	-0.0235863	2	302	0.0632946
CESC	SETMAR	0.00307817	0.379083	-0.0330153	4	300	0.0635627
CESC	ITPR1	0.00316963	0.368776	-0.0383056	8	296	0.065322
CESC	EVC2	0.00323955	-0.349443	-0.0200072	7	297	0.0666312
CESC	MROH2B	0.00325386	0.252081	-0.0390864	12	292	0.0667096
CESC	USP5	0.00325616	-0.423072	-0.0209796	5	299	0.0667096
CESC	PRAMEF11	0.00326905	0.432569	-0.0321793	3	301	0.0668425
CESC	HELB	0.00331161	0.306054	-0.0320416	4	300	0.0675801
CESC	PRR23B	0.00336846	-0.509182	-0.0244036	2	302	0.068606
CESC	2020-09-14	0.00344718	0.407082	-0.0333886	4	300	0.0699132
CESC	PITPNM3	0.00345275	0.398446	-0.0318392	3	301	0.0699132
CESC	NCLN	0.00344408	0.419069	-0.030551	2	302	0.0699132
CESC	SLC37A1	0.00354402	-0.41248	-0.025044	2	302	0.0714836
CESC	IVL	0.00353794	0.150016	-0.0287692	2	302	0.0714836
CESC	CDKL4	0.0035634	0.690725	-0.03235	2	302	0.0717358
CESC	FSD2	0.00357293	0.544201	-0.0352168	4	300	0.071789
CESC	FAS	0.00367835	0.316875	-0.0345285	6	298	0.0737651
CESC	CD72	0.00370153	-0.103037	-0.0270933	2	302	0.0740875
CESC	HNRNPK	0.00370953	0.55521	-0.0314526	2	302	0.0741053
CESC	HUWE1	0.00376927	0.181916	-0.0463661	25	279	0.0751548
CESC	PAF1	0.00392432	0.391884	-0.033186	4	300	0.0780969
CESC	SLMAP	0.00393258	0.428657	-0.0321403	3	301	0.0781124
CESC	EPRS	0.00399583	0.375908	-0.0371031	7	297	0.0790674
CESC	SLC6A14	0.00399017	0.407944	-0.0319338	3	301	0.0790674
CESC	EP300	0.00401334	0.162875	-0.0500009	32	272	0.0791081
CESC	KLHL12	0.00401448	0.470479	-0.0342339	4	300	0.0791081
CESC	ZNF37A	0.00402064	-0.614541	-0.021743	3	301	0.0791081
CESC	LRP1B	0.00406867	0.156792	-0.0492853	32	272	0.0797521
CESC	KIAA1919	0.00406347	0.418362	-0.0305463	2	302	0.0797521
CESC	ZNF268	0.00411942	0.549358	-0.0352856	4	300	0.079995
CESC	BCAS3	0.00409347	0.399483	-0.0332873	4	300	0.079995
CESC	GTF2IRD2	0.00411528	0.47007	-0.032553	3	301	0.079995
CESC	DCAF17	0.00410637	0.428059	-0.0321343	3	301	0.079995
CESC	TMEM223	0.00410824	-0.112325	-0.0270318	2	302	0.079995
CESC	NKTR	0.00421303	0.349992	-0.0351953	6	298	0.0816179
CESC	NLRP3	0.00422647	0.466645	-0.0341828	4	300	0.0816179
CESC	SFN	0.00422222	0.643103	-0.0320346	2	302	0.0816179
CESC	HGD	0.00424339	0.554333	-0.0353519	4	300	0.0817931
CESC	EIF4G1	0.00427849	0.352397	-0.0378629	8	296	0.0820148
CESC	PCDHGA9	0.00426784	0.405987	-0.0348434	5	299	0.0820148
CESC	SREBF2	0.00427742	0.429111	-0.0336823	4	300	0.0820148
CESC	LLGL1	0.00429038	0.408772	-0.0319421	3	301	0.0820918
CESC	NXF5	0.00435069	0.529644	-0.0350228	4	300	0.0829779
CESC	HKDC1	0.0043526	0.421775	-0.0320717	3	301	0.0829779
CESC	FBXO5	0.00436562	0.521993	-0.0349207	4	300	0.0830742
CESC	MYO1E	0.00440998	0.505178	-0.0346965	4	300	0.0837656
CESC	SOGA1	0.00444516	0.511991	-0.0347874	4	300	0.0842803
CESC	FUT8	0.00460602	0.502825	-0.0346652	4	300	0.0871717
CESC	KAT6B	0.00464588	0.388587	-0.0374019	7	297	0.0877668
CESC	TGIF2LX	0.00475912	0.486017	-0.0309943	2	302	0.0897435
CESC	ATP8B1	0.00481185	0.340909	-0.0337552	5	299	0.0904107
CESC	BAAT	0.00481013	-0.457207	-0.0218647	4	300	0.0904107
CESC	ZC3H12B	0.00484543	0.328242	-0.0372101	8	296	0.0907148
CESC	FURIN	0.00484234	0.329326	-0.0335615	5	299	0.0907148
CESC	MAMDC4	0.0048765	0.586368	-0.0337121	3	301	0.0911329
CESC	FANCM	0.00488659	0.348731	-0.0377639	8	296	0.0911581
CESC	GMEB1	0.0049876	0.341067	-0.0362819	7	297	0.0928762
CESC	MEFV	0.00504584	0.340921	-0.0325064	4	300	0.0937933
CESC	OR5H2	0.0050613	0.513911	-0.03299	3	301	0.0938723
CESC	ENTPD4	0.00507868	0.301562	-0.0297728	2	302	0.0938723
CESC	IGHM	0.00507868	0.301562	-0.0297728	2	302	0.0938723
CESC	ATP2C2	0.0050861	-0.460966	-0.0247229	2	302	0.0938723
CESC	DAPK3	0.00510193	0.486856	-0.0344523	4	300	0.0939981
CESC	ZNF16	0.00511252	0.358715	-0.0327437	4	300	0.0940272
CESC	FBXO21	0.00514032	0.486315	-0.034445	4	300	0.094206
CESC	RIMBP3	0.00514032	0.486315	-0.034445	4	300	0.094206
CESC	GUCY1A3	0.00518791	0.318276	-0.0333767	5	299	0.0949115
CESC	BRD8	0.00533432	0.485121	-0.0344291	4	300	0.0960729
CESC	LARS	0.00527401	0.484584	-0.034422	4	300	0.0960729
CESC	TNKS1BP1	0.00526414	0.344943	-0.0325601	4	300	0.0960729
CESC	PBX3	0.00532995	0.391087	-0.0331753	4	300	0.0960729
CESC	UQCRH	0.00532454	0.36366	-0.030184	2	302	0.0960729
CESC	CLPS	0.00532454	0.36366	-0.030184	2	302	0.0960729
CESC	ZNF736	0.00532454	0.36366	-0.030184	2	302	0.0960729
CESC	TNFRSF11A	0.00532454	0.36366	-0.030184	2	302	0.0960729
CESC	BNIP2	0.00531722	-0.115147	-0.0270131	2	302	0.0960729
CESC	RP11-766F14.2	0.00541515	-0.32508	-0.0236264	4	300	0.0973606
CESC	PCDHGA6	0.00547945	0.329321	-0.036005	7	297	0.0982763
CESC	ANO2	0.00548492	0.325089	-0.0346939	6	298	0.0982763
CESC	UACA	0.00551228	0.310138	-0.0378966	9	295	0.0984452
CESC	CANX	0.00551625	0.50605	-0.0329116	3	301	0.0984452
CESC	KIF15	0.00553211	-0.61501	-0.0237028	2	302	0.0984452
CESC	PPWD1	0.00553211	-0.61501	-0.0237028	2	302	0.0984452
CESC	PRR12	0.00563215	0.480533	-0.0343679	4	300	0.100055
CESC	USP13	0.00567115	0.536976	-0.0351205	4	300	0.100576
CESC	NLRX1	0.00569556	-0.283998	-0.0224304	6	298	0.100838
CESC	THBS2	0.00570826	0.298752	-0.0319442	4	300	0.100891
CESC	STAU2	0.00580698	0.407479	-0.0304742	2	302	0.102462
CESC	IQCB1	0.00581917	0.435341	-0.0322069	3	301	0.102504
CESC	TAF1B	0.00585946	0.420568	-0.0320597	3	301	0.10304
CESC	OSBPL2	0.00588533	0.487231	-0.0310024	2	302	0.10332
CESC	CTSO	0.0059095	0.324587	-0.0322887	4	300	0.103345
CESC	ZNF678	0.00595611	0.432505	-0.0321786	3	301	0.103345
CESC	ADAM2	0.00595611	0.432505	-0.0321786	3	301	0.103345
CESC	RNF20	0.00595611	0.432505	-0.0321786	3	301	0.103345
CESC	SPPL2C	0.00595611	0.432505	-0.0321786	3	301	0.103345
CESC	2020-03-10	0.00595611	0.432505	-0.0321786	3	301	0.103345
CESC	SRR	0.00590371	-0.6755	-0.0233022	2	302	0.103345
CESC	YTHDF2	0.0060008	0.435641	-0.0322099	3	301	0.103396
CESC	ERCC3	0.0060008	0.435641	-0.0322099	3	301	0.103396
CESC	CYP3A5	0.0060008	0.435641	-0.0322099	3	301	0.103396
CESC	MET	0.0060008	0.435641	-0.0322099	3	301	0.103396
CESC	STRN3	0.00600866	0.435922	-0.0322127	3	301	0.103396
CESC	KIAA1210	0.00602865	0.27815	-0.0412516	13	291	0.103429
CESC	MOV10L1	0.00604025	0.362405	-0.0354452	6	298	0.103429
CESC	CDON	0.00605023	0.487732	-0.0344639	4	300	0.103429
CESC	DCTN1	0.00604104	-0.485565	-0.0230284	3	301	0.103429
CESC	LRRC37A2	0.00612007	0.354422	-0.0314004	3	301	0.104452
CESC	SNX32	0.00617482	0.513476	-0.0329856	3	301	0.105214
CESC	TRAPPC10	0.00619826	0.427573	-0.0352044	5	299	0.105441
CESC	JPH3	0.0062792	0.4413	-0.0322663	3	301	0.106644
CESC	UBASH3B	0.00629963	0.462537	-0.0324779	3	301	0.106817
CESC	VWA5B2	0.00636796	0.395977	-0.0361212	6	298	0.1078
CESC	MFSD8	0.00640937	0.502587	-0.034662	4	300	0.108175
CESC	ZSCAN10	0.00643159	0.303183	-0.0320033	4	300	0.108175
CESC	GBP5	0.00642124	0.421959	-0.0320735	3	301	0.108175
CESC	2020-09-02	0.00642124	0.421959	-0.0320735	3	301	0.108175
CESC	ZNF350	0.00648245	0.392549	-0.0346187	5	299	0.10868
CESC	TFAP2A	0.00648165	0.298385	-0.0319393	4	300	0.10868
CESC	F2RL3	0.00653259	0.354356	-0.0313997	3	301	0.109345
CESC	ARF6	0.00662062	-0.423073	-0.0249739	2	302	0.110641
CESC	ZNF449	0.00663705	0.359918	-0.0327597	4	300	0.110738
CESC	PPAP2B	0.00670016	0.327052	-0.0347334	6	298	0.111612
CESC	GAP43	0.00676787	0.370181	-0.0315575	3	301	0.112203
CESC	CLDN10	0.00676266	0.488102	-0.0310081	2	302	0.112203
CESC	MYO1D	0.00676266	0.488102	-0.0310081	2	302	0.112203
CESC	CCDC144A	0.00678568	0.416899	-0.0350259	5	299	0.112319
CESC	TIAL1	0.00681148	0.500805	-0.0346382	4	300	0.112567
CESC	SCYL2	0.00683631	0.367348	-0.0315292	3	301	0.112799
CESC	TCHP	0.00685546	0.308634	-0.032076	4	300	0.112936
CESC	TFCP2L1	0.00692439	0.415176	-0.0320059	3	301	0.113892
CESC	ADORA1	0.00697243	0.346369	-0.0313201	3	301	0.114424
CESC	FAM189A1	0.00698967	0.438787	-0.0322412	3	301	0.114424
CESC	C19orf71	0.00698967	0.438787	-0.0322412	3	301	0.114424
CESC	SUSD1	0.00702414	0.417349	-0.0335255	4	300	0.114808
CESC	ACSF2	0.00705075	0.242707	-0.0348983	8	296	0.114883
CESC	SLIT2	0.00704201	0.259584	-0.0343614	7	297	0.114883
CESC	SKIV2L2	0.00718348	0.517885	-0.034866	4	300	0.116863
CESC	TBR1	0.00722915	0.487681	-0.0310053	2	302	0.116877
CESC	ACKR3	0.00722915	0.487681	-0.0310053	2	302	0.116877
CESC	NUDCD3	0.00722915	0.487681	-0.0310053	2	302	0.116877
CESC	SLC8A2	0.00722915	0.487681	-0.0310053	2	302	0.116877
CESC	FMNL3	0.00725448	0.329826	-0.0360169	7	297	0.116924
CESC	ZNF143	0.00725296	0.199584	-0.0290974	2	302	0.116924
CESC	MRPS18B	0.00735023	0.605537	-0.0339032	3	301	0.118284
CESC	ACTL7B	0.00737709	0.345608	-0.0325689	4	300	0.118534
CESC	AHNAK	0.00751478	0.237212	-0.0442589	18	286	0.120443
CESC	MARK1	0.00751903	0.313851	-0.0333027	5	299	0.120443
CESC	RIBC2	0.00757702	0.364433	-0.0315002	3	301	0.121186
CESC	MATN2	0.0076718	0.47431	-0.034285	4	300	0.122327
CESC	RNMTL1	0.00766422	0.471235	-0.0308964	2	302	0.122327
CESC	CUX2	0.00774777	0.280651	-0.0348579	7	297	0.123349
CESC	WSCD2	0.0077795	0.420317	-0.0335651	4	300	0.123666
CESC	PIWIL1	0.00779246	0.362557	-0.0354483	6	298	0.123683
CESC	HMCN2	0.00782736	0.238624	-0.0338674	7	297	0.12386
CESC	DPP6	0.00782349	0.357396	-0.0340309	5	299	0.12386
CESC	NUP188	0.00791275	0.374387	-0.0329527	4	300	0.125021
CESC	MUC12	0.00800609	0.286126	-0.0404855	12	292	0.126114
CESC	HMGXB4	0.00799463	0.354072	-0.0339753	5	299	0.126114
CESC	FAM122A	0.00812957	0.455951	-0.0324123	3	301	0.127866
CESC	LRIG2	0.00824094	0.364375	-0.0341476	5	299	0.129423
CESC	RSBN1	0.00826524	0.457167	-0.0340564	4	300	0.129609
CESC	DIP2B	0.00857013	0.296764	-0.0374886	9	295	0.134188
CESC	CTGLF11P	0.00871484	0.456154	-0.0340429	4	300	0.136045
CESC	SGTB	0.0087042	0.349505	-0.0313514	3	301	0.136045
CESC	GPR158	0.00876359	0.254735	-0.0323141	5	299	0.136274
CESC	IRGQ	0.00881798	0.406959	-0.0348597	5	299	0.136274
CESC	TMEM63A	0.0089386	0.298949	-0.0297555	2	302	0.136274
CESC	CHML	0.0089386	0.298949	-0.0297555	2	302	0.136274
CESC	TTC7A	0.0089386	0.298949	-0.0297555	2	302	0.136274
CESC	FAM171B	0.0089386	0.298949	-0.0297555	2	302	0.136274
CESC	ALPPL2	0.0089386	0.298949	-0.0297555	2	302	0.136274
CESC	TIPARP	0.0089386	0.298949	-0.0297555	2	302	0.136274
CESC	PDE6B	0.0089386	0.298949	-0.0297555	2	302	0.136274
CESC	UVSSA	0.0089386	0.298949	-0.0297555	2	302	0.136274
CESC	TJAP1	0.0089386	0.298949	-0.0297555	2	302	0.136274
CESC	KRIT1	0.0089386	0.298949	-0.0297555	2	302	0.136274
CESC	ANGPT2	0.0089386	0.298949	-0.0297555	2	302	0.136274
CESC	VRK3	0.0089386	0.298949	-0.0297555	2	302	0.136274
CESC	TOP1	0.0089386	0.298949	-0.0297555	2	302	0.136274
CESC	TMPRSS3	0.0089386	0.298949	-0.0297555	2	302	0.136274
CESC	NR1D1	0.00899119	0.379236	-0.0316477	3	301	0.136876
CESC	STAG1	0.00901393	0.285039	-0.0338875	6	298	0.137022
CESC	AJUBA	0.00950244	0.493346	-0.032785	3	301	0.144238
CESC	NTMT1	0.00952871	-0.379893	-0.0252598	2	302	0.144426
CESC	DNAH10	0.00961065	0.201666	-0.0428769	19	285	0.145428
CESC	ZNF154	0.00962271	0.463215	-0.0324847	3	301	0.145428
CESC	FOXP1	0.00968197	0.540963	-0.0351737	4	300	0.146112
CESC	KDM5C	0.00971352	0.36064	-0.0367432	7	297	0.146218
CESC	KIAA1211	0.00971699	0.303109	-0.0331231	5	299	0.146218
CESC	KATNA1	0.00977983	0.42849	-0.0306133	2	302	0.146951
CESC	ZNF407	0.00985174	0.275617	-0.0400536	12	292	0.147819
CESC	SCN9A	0.00995632	0.263077	-0.0385055	11	293	0.148505
CESC	ZBTB37	0.00995048	0.388866	-0.035978	6	298	0.148505
CESC	ABHD8	0.00996869	0.320957	-0.0346107	6	298	0.148505
CESC	CD44	0.0099272	-0.43902	-0.0221072	4	300	0.148505
CESC	MAGEC2	0.00996674	-0.476951	-0.0231143	3	301	0.148505
CESC	CLDN18	0.0100252	0.492285	-0.0327744	3	301	0.149134
CESC	LMLN	0.0101133	0.53327	-0.0331829	3	301	0.15023
CESC	NOTCH3	0.0102024	0.268999	-0.0366415	9	295	0.151123
CESC	NPR1	0.0101968	0.453871	-0.0340125	4	300	0.151123
CESC	FAM78B	0.0102877	0.436988	-0.0322233	3	301	0.151955
CESC	TUBG1	0.010285	0.488493	-0.0327366	3	301	0.151955
CESC	KIAA1462	0.0103174	0.368525	-0.0355685	6	298	0.152178
CESC	ZNF480	0.0103688	-0.371063	-0.0241696	3	301	0.152561
CESC	HMX3	0.0103726	0.404021	-0.0304513	2	302	0.152561
CESC	CWF19L2	0.0104254	0.669425	-0.0322089	2	302	0.153121
CESC	SPTAN1	0.010471	0.322994	-0.0370682	8	296	0.153575
CESC	PTPN12	0.0105673	0.352762	-0.0352511	6	298	0.154337
CESC	DGKI	0.0105442	-0.480797	-0.0215502	4	300	0.154337
CESC	YBEY	0.0105619	0.575548	-0.0315872	2	302	0.154337
CESC	SEMA4F	0.0106062	0.536659	-0.0351163	4	300	0.154471
CESC	DCTN6	0.0106034	0.480892	-0.0309604	2	302	0.154471
CESC	TTLL3	0.0107286	0.363109	-0.031487	3	301	0.156036
CESC	PHF1	0.010745	0.467788	-0.0325303	3	301	0.15605
CESC	NXPE2	0.0107595	-0.351175	-0.02545	2	302	0.15605
CESC	RIPK1	0.0108032	0.614793	-0.0339955	3	301	0.156466
CESC	LAT	0.0109711	0.448059	-0.0323336	3	301	0.158678
CESC	PLCH2	0.011059	0.352575	-0.0339503	5	299	0.159728
CESC	PKHD1L1	0.0112136	0.249794	-0.0430033	16	288	0.161069
CESC	EDEM3	0.0111963	-0.282836	-0.0233247	5	299	0.161069
CESC	DDHD2	0.0111714	-0.481083	-0.0245897	2	302	0.161069
CESC	PNMA3	0.0112006	-0.209067	-0.0263911	2	302	0.161069
CESC	OLFM3	0.0112614	0.441021	-0.0338411	4	300	0.161532
CESC	SETD1B	0.0113103	0.310005	-0.0343902	6	298	0.162011
CESC	LRRK2	0.0113649	0.286405	-0.0416203	13	291	0.162346
CESC	ANKRD50	0.0113625	0.257936	-0.0323677	5	299	0.162346
CESC	TTC28	0.0114101	0.343171	-0.040204	10	294	0.16277
CESC	RAD17	0.0114431	0.38539	-0.0330994	4	300	0.163017
CESC	CACHD1	0.0114697	0.332453	-0.0373239	8	296	0.163173
CESC	CAMSAP1	0.011523	0.272976	-0.0378164	10	294	0.163263
CESC	GCC2	0.0115084	0.277324	-0.0347795	7	297	0.163263
CESC	ABTB2	0.0114974	0.668422	-0.0322023	2	302	0.163263
CESC	KLK10	0.011633	0.457239	-0.0324251	3	301	0.164599
CESC	CARD6	0.0116568	0.573869	-0.0335876	3	301	0.164712
CESC	USH2A	0.011735	0.135331	-0.0460935	31	273	0.165547
CESC	ZNF761	0.0118009	0.264307	-0.0364983	9	295	0.165547
CESC	GLTSCR1	0.0118142	0.449123	-0.0339491	4	300	0.165547
CESC	PUS10	0.0117903	0.47274	-0.0325796	3	301	0.165547
CESC	TMC1	0.0118229	0.4924	-0.0310366	2	302	0.165547
CESC	ODF4	0.011827	0.412183	-0.0305054	2	302	0.165547
CESC	SLFN12L	0.011827	0.412183	-0.0305054	2	302	0.165547
CESC	CLUL1	0.0118653	0.59166	-0.0337649	3	301	0.16586
CESC	PFN1	0.011915	0.681301	-0.0322876	2	302	0.166332
CESC	CTCFL	0.0119531	-0.268548	-0.0259972	2	302	0.16664
CESC	BRIP1	0.0120424	0.353092	-0.039207	9	295	0.167661
CESC	MPRIP	0.0120611	0.447376	-0.0323268	3	301	0.167698
CESC	TEAD3	0.0121675	0.355164	-0.0314078	3	301	0.168727
CESC	MID1	0.0121675	0.355164	-0.0314078	3	301	0.168727
CESC	CPSF3L	0.0122088	0.481493	-0.0343807	4	300	0.169075
CESC	ZNF521	0.0122709	0.265022	-0.0365202	9	295	0.169354
CESC	RHBG	0.0122595	-0.41935	-0.0249985	2	302	0.169354
CESC	BEST4	0.0122777	0.591143	-0.0316905	2	302	0.169354
CESC	SWT1	0.012452	0.452213	-0.032375	3	301	0.17066
CESC	FIGN	0.0124706	0.451932	-0.0323723	3	301	0.17066
CESC	KLB	0.012452	0.452213	-0.032375	3	301	0.17066
CESC	P4HA2	0.0124706	0.451932	-0.0323723	3	301	0.17066
CESC	GCM1	0.0124285	0.520724	-0.0330579	3	301	0.17066
CESC	PAPL	0.0124475	0.412604	-0.0305081	2	302	0.17066
CESC	SPHKAP	0.0125025	0.229496	-0.0400041	14	290	0.170873
CESC	FKBPL	0.0125904	0.411701	-0.0305022	2	302	0.171849
CESC	AUP1	0.0127261	0.448796	-0.032341	3	301	0.172571
CESC	ADAM23	0.0127261	0.448796	-0.032341	3	301	0.172571
CESC	WDR41	0.0127261	0.448796	-0.032341	3	301	0.172571
CESC	C2CD5	0.0127261	0.448796	-0.032341	3	301	0.172571
CESC	OR2C1	0.0126906	-0.53512	-0.0242318	2	302	0.172571
CESC	VWF	0.0127713	0.277198	-0.0390356	11	293	0.17296
CESC	LAMA4	0.0128274	0.370189	-0.035602	6	298	0.173494
CESC	FBXO32	0.0128553	0.142373	-0.0287185	2	302	0.173647
CESC	RC3H1	0.0129249	0.341762	-0.0337694	5	299	0.174361
CESC	MST1R	0.0129664	0.199647	-0.0353222	10	294	0.174695
CESC	SYBU	0.013044	0.382284	-0.033058	4	300	0.175271
CESC	FAM200B	0.0130267	0.630929	-0.0341563	3	301	0.175271
CESC	TUBB2A	0.0130596	0.435794	-0.0306617	2	302	0.175271
CESC	ALLC	0.013163	0.376178	-0.0316172	3	301	0.176206
CESC	ZNF644	0.0131631	0.616242	-0.0340099	3	301	0.176206
CESC	MAP4K4	0.0131915	0.326227	-0.0335096	5	299	0.176234
CESC	GNB3	0.0132497	-0.622253	-0.0236548	2	302	0.176234
CESC	RNMT	0.0132497	-0.622253	-0.0236548	2	302	0.176234
CESC	KCNJ14	0.0132497	-0.622253	-0.0236548	2	302	0.176234
CESC	N6AMT1	0.0132497	-0.622253	-0.0236548	2	302	0.176234
CESC	SCLY	0.0133474	-0.132546	-0.0268979	2	302	0.176978
CESC	PP2D1	0.0133565	0.482977	-0.0309742	2	302	0.176978
CESC	MT1H	0.0133565	0.482977	-0.0309742	2	302	0.176978
CESC	DGKQ	0.0134463	0.419543	-0.0320494	3	301	0.177942
CESC	ZNF14	0.0134777	0.398491	-0.0318396	3	301	0.178131
CESC	ITGB6	0.0136139	0.424006	-0.0336143	4	300	0.179704
CESC	ZNF597	0.0137336	0.585866	-0.0337071	3	301	0.181055
CESC	ZNF669	0.0138286	0.272267	-0.0315911	4	300	0.182076
CESC	KIF27	0.0139247	0.396108	-0.0361238	6	298	0.183111
CESC	CBLB	0.0139867	0.371232	-0.0369928	7	297	0.183694
CESC	CCDC87	0.0140229	0.484577	-0.0326976	3	301	0.183938
CESC	PUM1	0.0140782	0.258488	-0.0373236	10	294	0.184353
CESC	SLC39A4	0.0140899	0.406513	-0.0304678	2	302	0.184353
CESC	GGA1	0.0141081	0.336717	-0.0300056	2	302	0.18436
CESC	SYNPO	0.0141583	0.302261	-0.0342343	6	298	0.184553
CESC	OR52A1	0.0141491	0.32712	-0.0323224	4	300	0.184553
CESC	PDE3A	0.0142497	0.21379	-0.0366551	11	293	0.185198
CESC	CDHR5	0.0142434	-0.324976	-0.024629	3	301	0.185198
CESC	TRIM61	0.014261	0.529738	-0.0312839	2	302	0.185198
CESC	RALBP1	0.0143396	0.257831	-0.0333397	6	298	0.185986
CESC	RRP1B	0.0144385	0.38035	-0.0358066	6	298	0.187037
CESC	SIRT2	0.0144971	-0.395882	-0.0251539	2	302	0.187331
CESC	CELA3A	0.0144875	0.665772	-0.0321847	2	302	0.187331
CESC	NDC1	0.0146026	0.627457	-0.0341217	3	301	0.18846
CESC	FOXM1	0.0147211	0.255791	-0.0323318	5	299	0.189755
CESC	ZNF253	0.0148261	0.27494	-0.0316267	4	300	0.190873
CESC	DYNC1H1	0.0149174	0.205733	-0.0414136	17	287	0.191811
CESC	ZNF462	0.0149958	0.316224	-0.0356964	7	297	0.192582
CESC	CSMD1	0.0150766	0.136774	-0.0442678	28	276	0.193324
CESC	DNAJB14	0.0152576	0.420214	-0.0366092	6	298	0.193324
CESC	RASSF2	0.0152566	0.456659	-0.0324194	3	301	0.193324
CESC	SV2C	0.0151619	0.498553	-0.0328369	3	301	0.193324
CESC	PDE7B	0.0152427	0.370566	-0.0302297	2	302	0.193324
CESC	PMEL	0.0152427	0.370566	-0.0302297	2	302	0.193324
CESC	METTL21C	0.0152427	0.370566	-0.0302297	2	302	0.193324
CESC	TEX30	0.0152427	0.370566	-0.0302297	2	302	0.193324
CESC	RAB40C	0.0152427	0.370566	-0.0302297	2	302	0.193324
CESC	OR1D5	0.0152427	0.370566	-0.0302297	2	302	0.193324
CESC	RFX2	0.0152427	0.370566	-0.0302297	2	302	0.193324
CESC	OR2T8	0.0154263	0.397728	-0.0332639	4	300	0.195225
CESC	MGA	0.015523	0.219437	-0.0395185	14	290	0.196158
CESC	PDPR	0.0155376	0.248506	-0.0312743	4	300	0.196158
CESC	SPEM1	0.0156219	0.419676	-0.0320508	3	301	0.196983
CESC	AAAS	0.0157358	0.432048	-0.0321741	3	301	0.19794
CESC	ATF7IP2	0.0157358	0.432048	-0.0321741	3	301	0.19794
CESC	SLC34A2	0.0157662	0.366493	-0.034183	5	299	0.198084
CESC	PRPF4	0.0158322	0.425754	-0.0336376	4	300	0.198491
CESC	CEACAM20	0.0158367	0.434158	-0.0337496	4	300	0.198491
CESC	SGCA	0.0159763	0.297024	-0.0308283	3	301	0.200001
CESC	F5	0.0160097	0.263496	-0.0344536	7	297	0.200179
CESC	RPL9	0.0160365	0.57125	-0.0315588	2	302	0.200274
CESC	ASXL2	0.0161221	0.300713	-0.0342031	6	298	0.201102
CESC	RALGAPA1	0.0162326	0.281206	-0.0391861	11	293	0.201955
CESC	SLC4A10	0.0162486	0.342419	-0.0350428	6	298	0.201955
CESC	LCMT1	0.0162275	0.414646	-0.0320006	3	301	0.201955
CESC	TSSK1B	0.0162838	0.373113	-0.0329357	4	300	0.202151
CESC	CLUH	0.0163256	0.374371	-0.0343147	5	299	0.202429
CESC	ZSWIM3	0.0164257	0.52154	-0.0349147	4	300	0.203359
CESC	SLC25A3	0.0164395	0.333223	-0.0311891	3	301	0.203359
CESC	UNC13B	0.0164718	0.294281	-0.0374128	9	295	0.203517
CESC	ACPP	0.016515	0.55435	-0.033393	3	301	0.203808
CESC	MYRF	0.0165398	0.262904	-0.0304883	3	301	0.203874
CESC	COL4A2	0.0166843	0.340378	-0.0388192	9	295	0.205121
CESC	RGL1	0.0167197	0.424567	-0.0320995	3	301	0.205121
CESC	KPNA5	0.0167197	0.424567	-0.0320995	3	301	0.205121
CESC	NAGS	0.0166905	-0.459838	-0.0232848	3	301	0.205121
CESC	PCCA	0.0169918	0.433396	-0.0306458	2	302	0.208215
CESC	SASH1	0.017192	0.39031	-0.0374425	7	297	0.21042
CESC	CRY1	0.0172981	-0.111439	-0.0270377	2	302	0.211471
CESC	ZNF626	0.0174019	-0.570072	-0.0221862	3	301	0.212258
CESC	APOD	0.0174032	0.601111	-0.0338591	3	301	0.212258
CESC	DTNA	0.0175256	0.28998	-0.033987	6	298	0.213501
CESC	DMWD	0.0176092	0.428371	-0.0367734	6	298	0.214269
CESC	D2HGDH	0.0176912	0.408726	-0.0304825	2	302	0.214766
CESC	BNIP3	0.0176912	0.408726	-0.0304825	2	302	0.214766
CESC	SLC30A1	0.0177275	0.384883	-0.0330926	4	300	0.214956
CESC	WHSC1L1	0.0178841	0.38059	-0.0386249	8	296	0.216603
CESC	C5orf42	0.0180062	0.276098	-0.0411599	13	291	0.217576
CESC	ACAD11	0.0179889	0.326443	-0.0359372	7	297	0.217576
CESC	AGXT	0.0180892	0.319338	-0.0322187	4	300	0.218128
CESC	TRIM66	0.0180936	0.38533	-0.0317084	3	301	0.218128
CESC	EPB41L1	0.0181453	0.459667	-0.0324493	3	301	0.218498
CESC	COL6A2	0.0182694	0.315099	-0.0333236	5	299	0.219087
CESC	UGT3A2	0.0182782	0.368938	-0.03288	4	300	0.219087
CESC	IL12A	0.0182734	-0.11172	-0.0270358	2	302	0.219087
CESC	XPO7	0.0182734	-0.11172	-0.0270358	2	302	0.219087
CESC	NIPAL1	0.0183771	0.314437	-0.0321533	4	300	0.2198
CESC	METTL17	0.018401	0.409146	-0.0304852	2	302	0.2198
CESC	TULP2	0.018401	0.409146	-0.0304852	2	302	0.2198
CESC	GOLGA4	0.0185362	0.29094	-0.0384274	10	294	0.221162
CESC	FBXO22	0.0185654	0.494219	-0.0327937	3	301	0.221257
CESC	ZGRF1	0.0187096	0.304708	-0.0377309	9	295	0.222467
CESC	TEKT1	0.0186968	0.558036	-0.0334298	3	301	0.222467
CESC	PPM1D	0.0187471	0.514115	-0.0311804	2	302	0.222659
CESC	OR3A2	0.0187866	0.479472	-0.030951	2	302	0.222874
CESC	CEP170	0.0188835	0.289754	-0.0361699	8	296	0.22377
CESC	NRIP1	0.0189348	0.297714	-0.0330328	5	299	0.224016
CESC	CUZD1	0.0189472	0.294287	-0.0329755	5	299	0.224016
CESC	LPIN2	0.0190167	0.327017	-0.0359507	7	297	0.224328
CESC	ZPBP2	0.0189955	0.377236	-0.0329907	4	300	0.224328
CESC	RAPH1	0.0190722	0.429103	-0.0336822	4	300	0.224729
CESC	HAP1	0.0191898	0.33167	-0.0348264	6	298	0.22586
CESC	LRP1	0.0192471	0.321208	-0.0358138	7	297	0.226278
CESC	TSPYL5	0.0192989	0.278697	-0.0348119	7	297	0.226632
CESC	ADAMTS12	0.0193593	0.240991	-0.0376763	11	293	0.226729
CESC	SMC6	0.0193502	0.231503	-0.0364057	10	294	0.226729
CESC	MPHOSPH10	0.0193821	0.360744	-0.0340869	5	299	0.226729
CESC	SENP1	0.0193941	0.503317	-0.0328844	3	301	0.226729
CESC	ACLY	0.0194568	-0.372732	-0.0182649	8	296	0.226891
CESC	LYN	0.0195239	0.280873	-0.0317058	4	300	0.226891
CESC	GRHL2	0.0195651	0.382768	-0.0330644	4	300	0.226891
CESC	OR4K15	0.0195821	-0.416592	-0.0224063	4	300	0.226891
CESC	SULT1C4	0.0195192	0.494209	-0.0327936	3	301	0.226891
CESC	COLEC10	0.0195192	0.494209	-0.0327936	3	301	0.226891
CESC	CHI3L1	0.0195706	0.487275	-0.0310027	2	302	0.226891
CESC	HEY2	0.0195706	0.487275	-0.0310027	2	302	0.226891
CESC	REPS1	0.0196284	0.207463	-0.030727	4	300	0.227176
CESC	SLC6A20	0.0196505	0.466645	-0.0325189	3	301	0.227179
CESC	MOCOS	0.0198769	-0.209058	-0.0263912	2	302	0.229542
CESC	TOPBP1	0.0199179	0.272703	-0.035709	8	296	0.229752
CESC	CNDP1	0.0199392	0.366402	-0.0315198	3	301	0.229752
CESC	COG6	0.0200049	0.475807	-0.0326102	3	301	0.230255
CESC	PACS2	0.020038	-0.497951	-0.022905	3	301	0.230382
CESC	HAUS6	0.0201428	0.463139	-0.034136	4	300	0.231332
CESC	ZIC2	0.020173	0.463509	-0.0324876	3	301	0.231423
CESC	WNK3	0.0202203	0.207146	-0.0414974	17	287	0.231608
CESC	CD8B	0.0202335	0.539941	-0.0332494	3	301	0.231608
CESC	GPR149	0.0202642	0.34235	-0.0363121	7	297	0.231705
CESC	PDHX	0.0203302	0.539789	-0.0332479	3	301	0.232206
CESC	LMX1B	0.0203994	0.346279	-0.0351205	6	298	0.23274
CESC	MYH8	0.020459	0.184662	-0.0378397	14	290	0.233166
CESC	BUB1	0.0206658	0.528667	-0.0331371	3	301	0.234752
CESC	OSBPL11	0.020652	-0.451955	-0.0233634	3	301	0.234752
CESC	SYN1	0.0206291	-0.465022	-0.0232332	3	301	0.234752
CESC	PICALM	0.0207177	0.333373	-0.0324058	4	300	0.235087
CESC	OR6B1	0.0207891	0.490193	-0.0327536	3	301	0.23564
CESC	HCN2	0.0208278	0.461329	-0.0357689	5	299	0.235823
CESC	DSG2	0.0209943	0.493556	-0.0345416	4	300	0.23745
CESC	NFKBIE	0.0211385	0.4695	-0.0325473	3	301	0.238683
CESC	C3orf67	0.021172	0.419032	-0.0320443	3	301	0.238683
CESC	RAB2B	0.0211703	-0.132661	-0.0268971	2	302	0.238683
CESC	THAP7	0.0212387	0.469398	-0.0359038	5	299	0.239176
CESC	OR5W2	0.0213009	0.499419	-0.0310831	2	302	0.239618
CESC	EPAS1	0.0213477	0.286594	-0.0339188	6	298	0.239885
CESC	RNF125	0.0215257	-0.339664	-0.023432	4	300	0.241625
CESC	RIMS1	0.0216397	0.286346	-0.039379	11	293	0.242004
CESC	ATP10D	0.0216887	0.200269	-0.0353433	10	294	0.242004
CESC	COPG1	0.0217425	0.364294	-0.0341462	5	299	0.242004
CESC	PDXDC1	0.0216123	0.322481	-0.033447	5	299	0.242004
CESC	IL12RB2	0.0215922	0.462939	-0.032482	3	301	0.242004
CESC	MSTO1	0.0217451	0.513469	-0.0329856	3	301	0.242004
CESC	PCDHAC2	0.0217451	0.513469	-0.0329856	3	301	0.242004
CESC	CPEB3	0.0216526	0.575533	-0.0315871	2	302	0.242004
CESC	DDB1	0.0220561	0.419241	-0.0335507	4	300	0.245204
CESC	WIBG	0.0222822	0.672565	-0.0322297	2	302	0.247453
CESC	EML5	0.0223803	0.672649	-0.0322303	2	302	0.248278
CESC	LARP4	0.0224136	0.263753	-0.033459	6	298	0.248384
CESC	LACC1	0.0225323	0.521371	-0.0330643	3	301	0.249434
CESC	VPS13D	0.0225861	0.20057	-0.0377858	13	291	0.2495
CESC	CHORDC1	0.0225715	0.520077	-0.0312199	2	302	0.2495
CESC	PI4KA	0.0226974	0.383631	-0.0344696	5	299	0.250408
CESC	ADAM7	0.0227164	0.409019	-0.0334144	4	300	0.250408
CESC	FKBP2	0.0229407	-0.462824	-0.0247106	2	302	0.252614
CESC	QRICH2	0.0229692	-0.356226	-0.0220974	5	299	0.252661
CESC	MAATS1	0.0230148	0.312286	-0.0344361	6	298	0.252896
CESC	ITGBL1	0.0230624	-0.0904647	-0.0271766	2	302	0.253153
CESC	FAM184A	0.0231494	0.318971	-0.0357611	7	297	0.253653
CESC	GOT1	0.0231566	0.429243	-0.0336841	4	300	0.253653
CESC	CLASP1	0.0231953	0.294889	-0.0340858	6	298	0.253809
CESC	CAMK4	0.0233297	0.469332	-0.0325457	3	301	0.254213
CESC	NXPE4	0.0232955	0.503461	-0.0328858	3	301	0.254213
CESC	ALKBH1	0.0233297	0.469332	-0.0325457	3	301	0.254213
CESC	TCF4	0.0233297	0.469332	-0.0325457	3	301	0.254213
CESC	NBAS	0.02343	0.226945	-0.038964	13	291	0.254508
CESC	MEP1A	0.0233926	0.346863	-0.0364185	7	297	0.254508
CESC	IL1RAPL1	0.0234268	0.375736	-0.0343376	5	299	0.254508
CESC	RASIP1	0.0235762	-0.395519	-0.0226873	4	300	0.25583
CESC	HDAC5	0.0236296	0.279988	-0.0337858	6	298	0.256034
CESC	PRDM11	0.0236441	0.52698	-0.0331202	3	301	0.256034
CESC	PRSS45	0.0238179	0.375242	-0.0302607	2	302	0.25685
CESC	LUZP2	0.0238179	0.375242	-0.0302607	2	302	0.25685
CESC	C18orf8	0.0238179	0.375242	-0.0302607	2	302	0.25685
CESC	MMP24	0.0238179	0.375242	-0.0302607	2	302	0.25685
CESC	RAPGEF5	0.0238611	0.330337	-0.0311603	3	301	0.257049
CESC	GJD2	0.023977	-0.479063	-0.0215733	4	300	0.257522
CESC	PDGFRB	0.0239784	0.375375	-0.0316092	3	301	0.257522
CESC	TMEM8A	0.0239791	-0.347162	-0.0244079	3	301	0.257522
CESC	UTP20	0.0240241	0.264494	-0.0406415	13	291	0.257741
CESC	LRRC19	0.0240507	0.448359	-0.0323366	3	301	0.25776
CESC	FAN1	0.0241716	0.249317	-0.0341194	7	297	0.25879
CESC	BRD4	0.0242259	0.331325	-0.0348195	6	298	0.259105
CESC	STK17A	0.0243852	0.30464	-0.0309042	3	301	0.260542
CESC	CBL	0.0245051	0.419882	-0.0305563	2	302	0.261555
CESC	MAML2	0.0245576	0.520055	-0.0330512	3	301	0.261847
CESC	PTPDC1	0.0248344	0.395812	-0.0332383	4	300	0.264529
CESC	RBL1	0.0250359	0.293851	-0.0351691	7	297	0.266326
CESC	ATP8B4	0.0250798	0.298125	-0.034151	6	298	0.266326
CESC	ZNF805	0.0250576	0.298265	-0.0308407	3	301	0.266326
CESC	EXOC4	0.0252014	0.307773	-0.0378244	9	295	0.267199
CESC	IFNL1	0.0252132	0.624666	-0.0319125	2	302	0.267199
CESC	ZNF383	0.0253582	0.518456	-0.0330353	3	301	0.268462
CESC	DOCK11	0.0256013	0.224917	-0.039783	14	290	0.269667
CESC	TAPBP	0.0255865	0.228348	-0.0345102	8	296	0.269667
CESC	CADM3	0.0255929	0.376158	-0.0302668	2	302	0.269667
CESC	CYB5R1	0.0255929	0.376158	-0.0302668	2	302	0.269667
CESC	IL19	0.0255929	0.376158	-0.0302668	2	302	0.269667
CESC	PCDH15	0.0257166	0.185565	-0.0386565	15	289	0.270052
CESC	ISL2	0.0257601	0.374214	-0.0315976	3	301	0.270052
CESC	C7orf31	0.0257674	0.291387	-0.0297054	2	302	0.270052
CESC	OR4C6	0.0257674	0.291387	-0.0297054	2	302	0.270052
CESC	MFSD6L	0.0257674	0.291387	-0.0297054	2	302	0.270052
CESC	WBSCR17	0.0258028	0.236784	-0.033824	7	297	0.270152
CESC	ZNF770	0.0258838	0.407953	-0.0319339	3	301	0.270728
CESC	ZNF304	0.0259428	0.326279	-0.0323112	4	300	0.271073
CESC	ANKRD32	0.025994	0.368049	-0.0328682	4	300	0.271337
CESC	GJA8	0.0261207	0.449196	-0.032345	3	301	0.272386
CESC	COL18A1	0.0261742	0.262785	-0.0364519	9	295	0.272478
CESC	OR4A5	0.0261817	0.285034	-0.0307088	3	301	0.272478
CESC	DPY19L3	0.0263089	0.387458	-0.0345336	5	299	0.273529
CESC	RHBDF2	0.0263647	0.475034	-0.0309216	2	302	0.273836
CESC	ZNF341	0.0264102	0.32052	-0.0334142	5	299	0.273837
CESC	KIAA1045	0.0264174	0.257367	-0.0313924	4	300	0.273837
CESC	TAOK2	0.0265116	0.37039	-0.035606	6	298	0.274459
CESC	TTC21A	0.0265438	0.414707	-0.0334903	4	300	0.274459
CESC	SNAI3	0.0265563	0.394979	-0.0303914	2	302	0.274459
CESC	ZNF775	0.0267813	-0.549251	-0.0241382	2	302	0.276511
CESC	ABCC10	0.0269182	0.327674	-0.034746	6	298	0.277649
CESC	UIMC1	0.0269587	-0.0898469	-0.0271807	2	302	0.277792
CESC	ZNF25	0.0270459	0.512094	-0.0329719	3	301	0.278416
CESC	DNAH2	0.0271883	0.180166	-0.0445981	23	281	0.279325
CESC	NUGGC	0.0272012	0.319837	-0.0334028	5	299	0.279325
CESC	PPP4R1	0.0272146	0.512984	-0.0329807	3	301	0.279325
CESC	KLHL38	0.0273364	0.42424	-0.0320963	3	301	0.280298
CESC	APAF1	0.0274532	0.327431	-0.0335298	5	299	0.280947
CESC	DHX15	0.0274804	0.305633	-0.0320359	4	300	0.280947
CESC	EXOC6B	0.0274615	0.518693	-0.0330376	3	301	0.280947
CESC	TRPM1	0.0275783	0.291116	-0.0373162	9	295	0.281121
CESC	ADCY5	0.0275771	0.276678	-0.0347643	7	297	0.281121
CESC	PRICKLE3	0.0275406	0.292641	-0.032948	5	299	0.281121
CESC	KIAA1429	0.0276465	0.362725	-0.0354517	6	298	0.281368
CESC	WASF1	0.0276822	0.523266	-0.0330832	3	301	0.281368
CESC	CRISPLD2	0.0276835	0.579986	-0.0316166	2	302	0.281368
CESC	CNTN6	0.0278574	0.513864	-0.0329895	3	301	0.28259
CESC	C19orf54	0.027858	0.32396	-0.0299211	2	302	0.28259
CESC	C8orf34	0.0280474	0.418103	-0.0335355	4	300	0.284032
CESC	PIK3R6	0.0280545	0.47097	-0.032562	3	301	0.284032
CESC	VWA8	0.0281419	0.346024	-0.0338407	5	299	0.284364
CESC	ST8SIA5	0.028141	-0.247798	-0.0246569	4	300	0.284364
CESC	PAN3	0.0282635	0.29735	-0.0319255	4	300	0.285317
CESC	ING1	0.0284265	-0.278558	-0.0233962	5	299	0.286684
CESC	CIC	0.0285253	0.287958	-0.038326	10	294	0.287403
CESC	MAPK9	0.0286085	0.512396	-0.0329749	3	301	0.287962
CESC	KPNA1	0.0288176	0.244442	-0.032142	5	299	0.28923
CESC	MAP2K1	0.0288002	-0.345254	-0.0233575	4	300	0.28923
CESC	TUBA3E	0.0287698	-0.422593	-0.024977	2	302	0.28923
CESC	NPAS2	0.0290075	-0.368218	-0.0195647	7	297	0.290424
CESC	SLC39A10	0.0290134	0.31115	-0.0332575	5	299	0.290424
CESC	TNRC18	0.0290201	-0.312311	-0.0228318	5	299	0.290424
CESC	ARMC8	0.0294458	0.509582	-0.0329468	3	301	0.294401
CESC	INADL	0.0295025	0.224058	-0.0352704	9	295	0.294686
CESC	FETUB	0.0297026	0.666802	-0.0321916	2	302	0.296401
CESC	TRPM6	0.0297365	0.206099	-0.0347225	9	295	0.296456
CESC	ARHGAP24	0.0298363	0.290879	-0.0307671	3	301	0.296883
CESC	PATL1	0.0298159	-0.568564	-0.0222012	3	301	0.296883
CESC	CARF	0.0298878	-0.412592	-0.0224596	4	300	0.297111
CESC	FHOD1	0.0300158	0.276943	-0.0347706	7	297	0.297725
CESC	SEPSECS	0.0300923	0.378442	-0.0302819	2	302	0.297725
CESC	KIAA0319	0.0300923	0.378442	-0.0302819	2	302	0.297725
CESC	MAT1A	0.0300923	0.378442	-0.0302819	2	302	0.297725
CESC	COQ10A	0.0300923	0.378442	-0.0302819	2	302	0.297725
CESC	OR6C74	0.0301997	0.399771	-0.0332911	4	300	0.298505
CESC	GLYATL1	0.0302435	0.494134	-0.0310481	2	302	0.298655
CESC	CMYA5	0.0303948	0.250939	-0.040036	13	291	0.299517
CESC	TRIP11	0.0304744	0.225785	-0.034441	8	296	0.299517
CESC	COL11A2	0.0304582	-0.312659	-0.0208742	7	297	0.299517
CESC	PLCE1	0.0304708	0.288688	-0.033961	6	298	0.299517
CESC	CRLF1	0.0304387	0.506924	-0.0329203	3	301	0.299517
CESC	ZNF732	0.0306297	0.38546	-0.0331003	4	300	0.30076
CESC	SEMA3E	0.0307205	0.308609	-0.0343621	6	298	0.300832
CESC	EVA1A	0.0306973	0.422411	-0.033593	4	300	0.300832
CESC	HRH2	0.0307237	-0.418046	-0.0237014	3	301	0.300832
CESC	HDAC3	0.0308627	0.34386	-0.0338045	5	299	0.301911
CESC	ZNF286B	0.0309198	0.379778	-0.0344052	5	299	0.302185
CESC	NBEA	0.0310029	0.225031	-0.0361856	10	294	0.302714
CESC	CRISPLD1	0.0310753	0.505025	-0.0329014	3	301	0.303137
CESC	NOL6	0.0314636	0.311943	-0.0355955	7	297	0.303246
CESC	CORO2A	0.0313342	0.279564	-0.0337773	6	298	0.303246
CESC	PLEKHH3	0.0313995	0.244942	-0.0312267	4	300	0.303246
CESC	PLK3	0.0314462	0.447565	-0.0323287	3	301	0.303246
CESC	KLHL5	0.0311685	0.539656	-0.0332466	3	301	0.303246
CESC	TGFBI	0.0313806	0.319425	-0.0310516	3	301	0.303246
CESC	GPNMB	0.0313901	0.333869	-0.0311955	3	301	0.303246
CESC	FBXO10	0.0313644	0.282294	-0.0306815	3	301	0.303246
CESC	PNLIPRP2	0.0312107	0.53751	-0.0332252	3	301	0.303246
CESC	TLK2	0.0311685	0.539656	-0.0332466	3	301	0.303246
CESC	C12orf54	0.0314645	0.379131	-0.0302865	2	302	0.303246
CESC	FAAH2	0.0312844	0.620305	-0.0318836	2	302	0.303246
CESC	FGD2	0.0314513	0.345325	-0.0300626	2	302	0.303246
CESC	ZNF483	0.0316355	0.245393	-0.0349709	8	296	0.303526
CESC	RGS7	0.0316827	0.456991	-0.034054	4	300	0.303526
CESC	TERT	0.0316604	0.343967	-0.0325471	4	300	0.303526
CESC	STIM2	0.0317348	0.484249	-0.0326943	3	301	0.303526
CESC	SKOR2	0.0316692	0.44454	-0.0322986	3	301	0.303526
CESC	ZFP92	0.0317556	0.484175	-0.0326936	3	301	0.303526
CESC	AQP2	0.0316731	0.252123	-0.0303808	3	301	0.303526
CESC	TXNDC16	0.0316041	-0.511196	-0.022773	3	301	0.303526
CESC	HLA-C	0.0317377	0.402825	-0.0318828	3	301	0.303526
CESC	MAGI1	0.0323197	0.205324	-0.0330826	7	297	0.303631
CESC	KDM6B	0.0318546	0.324087	-0.0334739	5	299	0.303631
CESC	EDRF1	0.0318147	0.34266	-0.0325296	4	300	0.303631
CESC	ROBO2	0.0319844	-0.468207	-0.0217181	4	300	0.303631
CESC	TMEM43	0.0322627	0.522784	-0.0330784	3	301	0.303631
CESC	IBTK	0.0322466	0.458867	-0.0324414	3	301	0.303631
CESC	NPSR1	0.0321946	0.523364	-0.0330842	3	301	0.303631
CESC	NFKBIB	0.0321946	0.523364	-0.0330842	3	301	0.303631
CESC	ALDH16A1	0.0322466	0.458867	-0.0324414	3	301	0.303631
CESC	TGFB2	0.0323022	0.37955	-0.0302892	2	302	0.303631
CESC	KLHL30	0.0320336	0.379416	-0.0302884	2	302	0.303631
CESC	TFDP2	0.0323022	0.37955	-0.0302892	2	302	0.303631
CESC	KIAA1191	0.0320336	0.379416	-0.0302884	2	302	0.303631
CESC	MOS	0.0320336	0.379416	-0.0302884	2	302	0.303631
CESC	UBE4A	0.0320336	0.379416	-0.0302884	2	302	0.303631
CESC	HS3ST3B1	0.0323022	0.37955	-0.0302892	2	302	0.303631
CESC	ZNF627	0.0323022	0.37955	-0.0302892	2	302	0.303631
CESC	ZNF772	0.0320336	0.379416	-0.0302884	2	302	0.303631
CESC	F9	0.0322715	0.402215	-0.0304393	2	302	0.303631
CESC	DCP1B	0.0323615	0.521974	-0.0330703	3	301	0.303749
CESC	SOCS3	0.032533	0.384478	-0.0330872	4	300	0.305085
CESC	FTHL17	0.0325883	0.394209	-0.0317969	3	301	0.305329
CESC	OTUD3	0.0326813	0.566475	-0.0335139	3	301	0.305925
CESC	TMEM132E	0.0328326	0.227494	-0.0336051	7	297	0.306995
CESC	LIX1L	0.0329133	0.548147	-0.0333312	3	301	0.306995
CESC	PRDM14	0.0328558	0.480509	-0.0326571	3	301	0.306995
CESC	OR13C2	0.0328876	-0.414199	-0.0237397	3	301	0.306995
CESC	ZNF93	0.0329789	0.544184	-0.0332917	3	301	0.307331
CESC	BRF1	0.0331759	0.315241	-0.0333259	5	299	0.307536
CESC	ACTBL2	0.0331688	0.51638	-0.0330146	3	301	0.307536
CESC	HLA-DMA	0.0331688	0.51638	-0.0330146	3	301	0.307536
CESC	OR52J3	0.033165	0.560664	-0.033456	3	301	0.307536
CESC	UBN1	0.0331777	0.539856	-0.0332486	3	301	0.307536
CESC	C2CD2	0.0330867	0.542095	-0.0332709	3	301	0.307536
CESC	PRG4	0.0333425	0.297011	-0.0352435	7	297	0.308241
CESC	CACNA2D2	0.0332868	0.375175	-0.0343282	5	299	0.308241
CESC	MON1B	0.0333231	-0.13145	-0.0265578	3	301	0.308241
CESC	ACSM2B	0.0334329	0.328942	-0.0311464	3	301	0.308803
CESC	PHF3	0.0335046	0.252839	-0.0342024	7	297	0.309191
CESC	KCNB2	0.0336445	0.284472	-0.034948	7	297	0.309934
CESC	GLT1D1	0.0336427	0.384758	-0.0344884	5	299	0.309934
CESC	PTGER3	0.033914	0.269282	-0.0315513	4	300	0.311865
CESC	EPB41L2	0.0339134	0.322927	-0.0310865	3	301	0.311865
CESC	TADA2B	0.0339475	0.310498	-0.0321008	4	300	0.311898
CESC	BNC2	0.0340339	0.309976	-0.0332379	5	299	0.312344
CESC	COL14A1	0.0340849	0.274881	-0.0316259	4	300	0.312344
CESC	DNAJB6	0.0340859	0.441342	-0.0322667	3	301	0.312344
CESC	NTNG1	0.0341173	-0.0942397	-0.0271516	2	302	0.312358
CESC	FGG	0.034175	0.496952	-0.032821	3	301	0.312611
CESC	GNA11	0.0342171	0.42523	-0.0321061	3	301	0.312722
CESC	ZNF599	0.0342819	0.510402	-0.032955	3	301	0.31304
CESC	GDAP2	0.0343267	0.527893	-0.0331293	3	301	0.313175
CESC	ATP13A5	0.0344822	0.269853	-0.035632	8	296	0.314318
CESC	COL27A1	0.0345617	0.243041	-0.0349074	8	296	0.31451
CESC	BOP1	0.0345937	0.196984	-0.0305873	4	300	0.31451
CESC	SUFU	0.0345658	0.327843	-0.0299468	2	302	0.31451
CESC	IL6ST	0.0347507	0.40358	-0.0333419	4	300	0.314617
CESC	ARHGEF28	0.03472	0.580343	-0.0336521	3	301	0.314617
CESC	RPS6KA2	0.03472	0.580343	-0.0336521	3	301	0.314617
CESC	ZNF852	0.0347563	0.380776	-0.0302974	2	302	0.314617
CESC	STRA6	0.0347563	0.380776	-0.0302974	2	302	0.314617
CESC	GPR176	0.0348226	0.238012	-0.0311343	4	300	0.31467
CESC	C8orf46	0.034797	0.40024	-0.0304263	2	302	0.31467
CESC	PLEKHA5	0.034933	0.383445	-0.0344665	5	299	0.315395
CESC	APLNR	0.0350076	0.533209	-0.0350703	4	300	0.315795
CESC	TCOF1	0.0350691	0.230932	-0.0391422	13	291	0.316077
CESC	SPEN	0.0352229	0.208696	-0.039857	15	289	0.316156
CESC	ADGRB2	0.0351633	0.248002	-0.0360009	9	295	0.316156
CESC	GOLGA5	0.0352282	0.395	-0.0332275	4	300	0.316156
CESC	RNF217	0.0352295	0.473702	-0.0325892	3	301	0.316156
CESC	SLC6A3	0.0351641	0.537974	-0.0332298	3	301	0.316156
CESC	CACNA2D3	0.0353141	0.342477	-0.0337814	5	299	0.316643
CESC	DNAH6	0.0354599	0.137491	-0.039843	21	283	0.317168
CESC	USP49	0.035464	0.520964	-0.0330603	3	301	0.317168
CESC	TTBK1	0.0354429	-0.521035	-0.0226749	3	301	0.317168
CESC	MUC4	0.035538	0.0977004	-0.0487964	44	260	0.317286
CESC	CTAGE9	0.0355368	0.302941	-0.0308873	3	301	0.317286
CESC	BMP6	0.035605	0.40066	-0.030429	2	302	0.317612
CESC	IGLV3-10	0.0357622	0.399793	-0.0304233	2	302	0.318742
CESC	RLF	0.0359053	0.385357	-0.0359074	6	298	0.319745
CESC	LRRK1	0.0359431	0.347996	-0.0351551	6	298	0.319807
CESC	KCNQ1	0.0360183	0.587364	-0.0337221	3	301	0.319931
CESC	NUAK1	0.0359975	-0.523147	-0.0243111	2	302	0.319931
CESC	IGHV1-24	0.0362879	0.449775	-0.0307543	2	302	0.322052
CESC	VPS13B	0.0363339	0.154245	-0.0383638	17	287	0.322123
CESC	PTPRB	0.036374	0.317083	-0.0345327	6	298	0.322123
CESC	TAF1C	0.0364131	0.245609	-0.0321615	5	299	0.322123
CESC	PDHA1	0.0364771	0.226285	-0.0318384	5	299	0.322123
CESC	LCMT2	0.0364624	-0.492898	-0.0213889	4	300	0.322123
CESC	SLC4A2	0.0364814	0.277773	-0.0306364	3	301	0.322123
CESC	SCML4	0.0367238	0.315369	-0.0310112	3	301	0.32399
CESC	CKMT2	0.0370534	0.446901	-0.0339195	4	300	0.324468
CESC	ADGRG7	0.0369186	-0.433032	-0.0221871	4	300	0.324468
CESC	KCNAB2	0.0371913	0.498936	-0.0328407	3	301	0.324468
CESC	PTGS2	0.0372137	0.315013	-0.0310076	3	301	0.324468
CESC	ACOX2	0.0372758	0.498655	-0.0328379	3	301	0.324468
CESC	DENND3	0.0372758	0.498655	-0.0328379	3	301	0.324468
CESC	ODF3	0.0372758	0.498655	-0.0328379	3	301	0.324468
CESC	MMP20	0.0372758	0.498655	-0.0328379	3	301	0.324468
CESC	SART3	0.0372758	0.498655	-0.0328379	3	301	0.324468
CESC	ZFYVE1	0.0372758	0.498655	-0.0328379	3	301	0.324468
CESC	CYP1A1	0.0372137	0.315013	-0.0310076	3	301	0.324468
CESC	KIF1C	0.0372758	0.498655	-0.0328379	3	301	0.324468
CESC	OMG	0.0372758	0.498655	-0.0328379	3	301	0.324468
CESC	EPX	0.0372758	0.498655	-0.0328379	3	301	0.324468
CESC	CCDC124	0.0371701	0.289971	-0.030758	3	301	0.324468
CESC	LDHC	0.0369176	0.491685	-0.0327685	3	301	0.324468
CESC	PASD1	0.0374633	0.373154	-0.0356617	6	298	0.325279
CESC	TLR10	0.0375248	0.425951	-0.0336402	4	300	0.325279
CESC	C1QTNF9	0.0374101	0.498215	-0.0328335	3	301	0.325279
CESC	LPCAT4	0.0374945	0.511643	-0.0329674	3	301	0.325279
CESC	CCDC153	0.037525	0.329142	-0.0299554	2	302	0.325279
CESC	MTRR	0.0376168	0.411363	-0.0334457	4	300	0.325804
CESC	CNTN3	0.0377967	0.297227	-0.0363718	8	296	0.326644
CESC	TMEM117	0.0378391	0.499641	-0.0328478	3	301	0.326644
CESC	ULK1	0.0377834	0.4675	-0.0325274	3	301	0.326644
CESC	NAIF1	0.0378244	-0.277931	-0.0259351	2	302	0.326644
CESC	HNF4A	0.0379145	0.318512	-0.0322077	4	300	0.327025
CESC	OR2A12	0.0379753	0.235859	-0.0311056	4	300	0.327278
CESC	ROBO1	0.0382519	0.238321	-0.0366376	10	294	0.327356
CESC	HNRNPR	0.0381673	0.302108	-0.0342312	6	298	0.327356
CESC	GBP1	0.0382668	0.495519	-0.0328067	3	301	0.327356
CESC	B3GALNT2	0.0382668	0.495519	-0.0328067	3	301	0.327356
CESC	UBA7	0.0382668	0.495519	-0.0328067	3	301	0.327356
CESC	ZMYND15	0.0382668	0.495519	-0.0328067	3	301	0.327356
CESC	ALDH4A1	0.0380985	-0.407433	-0.0250774	2	302	0.327356
CESC	C9orf116	0.0380985	-0.407433	-0.0250774	2	302	0.327356
CESC	SRMS	0.0380985	-0.407433	-0.0250774	2	302	0.327356
CESC	ZNF71	0.0383952	-0.280609	-0.0250712	3	301	0.328185
CESC	DCDC1	0.0387786	0.380759	-0.0372174	7	297	0.329397
CESC	DSG1	0.0388897	0.280673	-0.0327479	5	299	0.329397
CESC	PIGO	0.0389744	0.313752	-0.030995	3	301	0.329397
CESC	SLC16A5	0.0389678	0.249479	-0.0303544	3	301	0.329397
CESC	C19orf57	0.0389744	0.313752	-0.030995	3	301	0.329397
CESC	MTF2	0.0389793	0.382881	-0.0303113	2	302	0.329397
CESC	OLFML2B	0.0389793	0.382881	-0.0303113	2	302	0.329397
CESC	ABHD6	0.0389793	0.382881	-0.0303113	2	302	0.329397
CESC	MDH2	0.0389793	0.382881	-0.0303113	2	302	0.329397
CESC	TDRD7	0.0389793	0.382881	-0.0303113	2	302	0.329397
CESC	MURC	0.0389793	0.382881	-0.0303113	2	302	0.329397
CESC	GCH1	0.0389793	0.382881	-0.0303113	2	302	0.329397
CESC	NACA2	0.0389793	0.382881	-0.0303113	2	302	0.329397
CESC	ZSCAN1	0.0389136	0.0898836	-0.0283709	2	302	0.329397
CESC	SLC36A4	0.039015	0.464803	-0.0325005	3	301	0.329432
CESC	IGDCC4	0.0394133	0.201282	-0.0337787	8	296	0.330653
CESC	SUGP2	0.0393157	0.39601	-0.0361219	6	298	0.330653
CESC	NCOA5	0.0394043	0.408782	-0.036379	6	298	0.330653
CESC	MAN2A1	0.0393866	0.249875	-0.0312925	4	300	0.330653
CESC	HPSE2	0.0392496	0.289285	-0.031818	4	300	0.330653
CESC	SNAI1	0.0392342	0.297653	-0.0308346	3	301	0.330653
CESC	PNCK	0.0393188	0.317709	-0.0310345	3	301	0.330653
CESC	NODAL	0.0393516	-0.278421	-0.0259318	2	302	0.330653
CESC	CHP1	0.0394664	0.509987	-0.0311531	2	302	0.330833
CESC	HSD17B6	0.0395283	0.28851	-0.0307435	3	301	0.331086
CESC	ARHGEF16	0.0398115	0.50352	-0.0328864	3	301	0.33319
CESC	CAMSAP2	0.0399457	0.257097	-0.0352873	8	296	0.333797
CESC	MAP3K13	0.0399481	0.394328	-0.036088	6	298	0.333797
CESC	C12orf65	0.0404047	0.58941	-0.031679	2	302	0.337342
CESC	ZMYM3	0.0404845	0.239259	-0.0348051	8	296	0.337738
CESC	PPP6R3	0.0405478	-0.407285	-0.0238086	3	301	0.337996
CESC	KIAA1549	0.0406984	0.260006	-0.0363671	9	295	0.338827
CESC	PTCHD2	0.0407966	0.349071	-0.0338917	5	299	0.338827
CESC	CENPO	0.0409144	0.500048	-0.0328518	3	301	0.338827
CESC	KIAA1841	0.0409144	0.500048	-0.0328518	3	301	0.338827
CESC	GTPBP8	0.040947	0.500104	-0.0328524	3	301	0.338827
CESC	ELF1	0.040947	0.500104	-0.0328524	3	301	0.338827
CESC	ACTL9	0.0409724	0.50003	-0.0328516	3	301	0.338827
CESC	ZNF560	0.040947	0.500104	-0.0328524	3	301	0.338827
CESC	CDH15	0.0408613	0.338953	-0.0312462	3	301	0.338827
CESC	TRIM49C	0.040754	-0.490764	-0.0245256	2	302	0.338827
CESC	PTPRZ1	0.0410085	0.31233	-0.0309809	3	301	0.338856
CESC	MKI67	0.0411511	0.16748	-0.0405978	19	285	0.339046
CESC	ITGB4	0.0411615	0.262338	-0.0364383	9	295	0.339046
CESC	WHAMM	0.0410867	0.313248	-0.0332926	5	299	0.339046
CESC	C3orf49	0.0411087	-0.0963459	-0.0271376	2	302	0.339046
CESC	PABPC3	0.0414364	-0.369993	-0.0230276	4	300	0.340772
CESC	EXO5	0.0414111	0.49376	-0.0310456	2	302	0.340772
CESC	JARID2	0.041543	0.223639	-0.034383	8	296	0.341379
CESC	TIGD3	0.0416572	0.554151	-0.033391	3	301	0.342048
CESC	TULP4	0.041799	0.248871	-0.0369965	10	294	0.342404
CESC	ITPR2	0.0417882	0.272085	-0.0367356	9	295	0.342404
CESC	OR51E2	0.0417472	0.497712	-0.0328285	3	301	0.342404
CESC	FHL1	0.0418921	0.446049	-0.0339082	4	300	0.342845
CESC	HAPLN1	0.0419186	-0.409206	-0.0250657	2	302	0.342845
CESC	REPS2	0.0419933	0.512539	-0.03117	2	302	0.343186
CESC	GRAMD1C	0.0420979	0.311583	-0.0309734	3	301	0.343772
CESC	HOXB3	0.0421557	0.307524	-0.030933	3	301	0.343975
CESC	MUC16	0.0429292	0.0957144	-0.0507131	48	256	0.346145
CESC	EYS	0.0458931	0.131408	-0.0387901	20	284	0.346145
CESC	PTEN	0.0450336	0.211021	-0.0382527	13	291	0.346145
CESC	NUP210L	0.043775	-0.265736	-0.0203275	9	295	0.346145
CESC	CASP8AP2	0.0436963	0.243108	-0.0339731	7	297	0.346145
CESC	REL	0.0450787	0.269967	-0.0335841	6	298	0.346145
CESC	HPS5	0.045527	0.293318	-0.0340542	6	298	0.346145
CESC	KLHL11	0.0437331	0.274396	-0.0336732	6	298	0.346145
CESC	FSCN1	0.0428266	0.280092	-0.0327382	5	299	0.346145
CESC	ZNF219	0.0424956	0.269501	-0.0325611	5	299	0.346145
CESC	DDR1	0.0435127	0.293021	-0.0318678	4	300	0.346145
CESC	SLC27A3	0.0436906	-0.237448	-0.0247949	4	300	0.346145
CESC	MIER1	0.0439062	-0.431983	-0.0222011	4	300	0.346145
CESC	ST8SIA2	0.0425462	-0.275526	-0.0242872	4	300	0.346145
CESC	BRINP2	0.044935	0.422541	-0.0320793	3	301	0.346145
CESC	TAP1	0.0442824	0.480369	-0.0326557	3	301	0.346145
CESC	RXRB	0.0447821	0.314999	-0.0310075	3	301	0.346145
CESC	MAPK13	0.0440327	0.288072	-0.0307391	3	301	0.346145
CESC	OR1L1	0.0441716	0.314984	-0.0310073	3	301	0.346145
CESC	ASB8	0.0426157	0.495547	-0.032807	3	301	0.346145
CESC	XRCC3	0.0453806	0.30244	-0.0308823	3	301	0.346145
CESC	FAM171A2	0.0450414	0.478771	-0.0326397	3	301	0.346145
CESC	C1QTNF1	0.0439648	0.310325	-0.0309609	3	301	0.346145
CESC	EEF2	0.0445602	0.314719	-0.0310047	3	301	0.346145
CESC	TMED1	0.043808	0.321364	-0.0310709	3	301	0.346145
CESC	SREK1	0.044817	0.430842	-0.0321621	3	301	0.346145
CESC	ADAMTS13	0.0436471	0.354802	-0.0314042	3	301	0.346145
CESC	IGSF8	0.044922	-0.502262	-0.022862	3	301	0.346145
CESC	RHCE	0.0449468	-0.365076	-0.0242293	3	301	0.346145
CESC	CNIH3	0.0438109	0.294418	-0.0308023	3	301	0.346145
CESC	PRR5	0.0452629	0.48803	-0.032732	3	301	0.346145
CESC	ACTL8	0.0459735	0.386385	-0.0303345	2	302	0.346145
CESC	MECR	0.0459735	0.386385	-0.0303345	2	302	0.346145
CESC	SMAP2	0.0459735	0.386385	-0.0303345	2	302	0.346145
CESC	AGBL4	0.0459735	0.386385	-0.0303345	2	302	0.346145
CESC	BSND	0.0459735	0.386385	-0.0303345	2	302	0.346145
CESC	EPS8L3	0.0459735	0.386385	-0.0303345	2	302	0.346145
CESC	TROVE2	0.0459735	0.386385	-0.0303345	2	302	0.346145
CESC	TTC13	0.0454478	0.38612	-0.0303328	2	302	0.346145
CESC	LYG1	0.0459735	0.386385	-0.0303345	2	302	0.346145
CESC	IL1RL1	0.0459735	0.386385	-0.0303345	2	302	0.346145
CESC	R3HDM1	0.0459735	0.386385	-0.0303345	2	302	0.346145
CESC	ENTPD3	0.0459735	0.386385	-0.0303345	2	302	0.346145
CESC	ZNF502	0.0459735	0.386385	-0.0303345	2	302	0.346145
CESC	FAM19A1	0.0459735	0.386385	-0.0303345	2	302	0.346145
CESC	CEP97	0.0459735	0.386385	-0.0303345	2	302	0.346145
CESC	RTP2	0.0457556	0.386275	-0.0303338	2	302	0.346145
CESC	LAP3	0.0459735	0.386385	-0.0303345	2	302	0.346145
CESC	CENPC	0.0459735	0.386385	-0.0303345	2	302	0.346145
CESC	AMTN	0.0459735	0.386385	-0.0303345	2	302	0.346145
CESC	C4orf36	0.0459735	0.386385	-0.0303345	2	302	0.346145
CESC	FYB	0.0459735	0.386385	-0.0303345	2	302	0.346145
CESC	PPP2CA	0.0459735	0.386385	-0.0303345	2	302	0.346145
CESC	KCTD16	0.0459735	0.386385	-0.0303345	2	302	0.346145
CESC	HFE	0.0459735	0.386385	-0.0303345	2	302	0.346145
CESC	RCAN2	0.0459735	0.386385	-0.0303345	2	302	0.346145
CESC	MOXD1	0.0459735	0.386385	-0.0303345	2	302	0.346145
CESC	CCDC170	0.0459735	0.386385	-0.0303345	2	302	0.346145
CESC	SNX8	0.0459735	0.386385	-0.0303345	2	302	0.346145
CESC	DGKB	0.0459735	0.386385	-0.0303345	2	302	0.346145
CESC	ADAM22	0.0459735	0.386385	-0.0303345	2	302	0.346145
CESC	MTERF1	0.0459735	0.386385	-0.0303345	2	302	0.346145
CESC	OR2A7	0.0459735	0.386385	-0.0303345	2	302	0.346145
CESC	SGCZ	0.0459735	0.386385	-0.0303345	2	302	0.346145
CESC	ATP6V1B2	0.0459735	0.386385	-0.0303345	2	302	0.346145
CESC	TNFRSF10B	0.0459735	0.386385	-0.0303345	2	302	0.346145
CESC	CBWD3	0.0459735	0.386385	-0.0303345	2	302	0.346145
CESC	CYP26A1	0.0459735	0.386385	-0.0303345	2	302	0.346145
CESC	GPR26	0.0459735	0.386385	-0.0303345	2	302	0.346145
CESC	OR10A6	0.0459735	0.386385	-0.0303345	2	302	0.346145
CESC	ARAP1	0.0459735	0.386385	-0.0303345	2	302	0.346145
CESC	GPR83	0.0459735	0.386385	-0.0303345	2	302	0.346145
CESC	GPRC5D	0.0459735	0.386385	-0.0303345	2	302	0.346145
CESC	C12orf66	0.0459735	0.386385	-0.0303345	2	302	0.346145
CESC	BBS10	0.0459735	0.386385	-0.0303345	2	302	0.346145
CESC	TUBGCP3	0.0459735	0.386385	-0.0303345	2	302	0.346145
CESC	DCUN1D2	0.0459735	0.386385	-0.0303345	2	302	0.346145
CESC	CCNB1IP1	0.0459735	0.386385	-0.0303345	2	302	0.346145
CESC	PDZD9	0.0459735	0.386385	-0.0303345	2	302	0.346145
CESC	DOC2B	0.0459735	0.386385	-0.0303345	2	302	0.346145
CESC	OR1G1	0.0459735	0.386385	-0.0303345	2	302	0.346145
CESC	OR1E1	0.0459735	0.386385	-0.0303345	2	302	0.346145
CESC	KRBA2	0.0459735	0.386385	-0.0303345	2	302	0.346145
CESC	ELAC2	0.0454478	0.38612	-0.0303328	2	302	0.346145
CESC	B4GALT6	0.0459735	0.386385	-0.0303345	2	302	0.346145
CESC	POLI	0.0459735	0.386385	-0.0303345	2	302	0.346145
CESC	OR7G3	0.0459735	0.386385	-0.0303345	2	302	0.346145
CESC	ZNF699	0.0459735	0.386385	-0.0303345	2	302	0.346145
CESC	ZNF561	0.0459735	0.386385	-0.0303345	2	302	0.346145
CESC	OR10H1	0.0459735	0.386385	-0.0303345	2	302	0.346145
CESC	TUBB1	0.0454478	0.38612	-0.0303328	2	302	0.346145
CESC	TBC1D22A	0.0459735	0.386385	-0.0303345	2	302	0.346145
CESC	ZCCHC5	0.0454478	0.38612	-0.0303328	2	302	0.346145
CESC	VPS25	0.0455968	0.54103	-0.0313586	2	302	0.346145
CESC	ADAM20	0.0458275	-0.439327	-0.0248662	2	302	0.346145
CESC	EGR4	0.0458842	0.254919	-0.0294639	2	302	0.346145
CESC	C17orf99	0.045789	0.444948	-0.0307223	2	302	0.346145
CESC	PLEKHA8	0.0427171	0.512118	-0.0311672	2	302	0.346145
CESC	TEX36	0.0427171	0.512118	-0.0311672	2	302	0.346145
CESC	SPAG7	0.0427171	0.512118	-0.0311672	2	302	0.346145
CESC	RABEP1	0.0427171	0.512118	-0.0311672	2	302	0.346145
CESC	SAMSN1	0.0427171	0.512118	-0.0311672	2	302	0.346145
CESC	TNFSF10	0.043297	0.643703	-0.0320386	2	302	0.346145
CESC	HLA-DQA1	0.043297	0.643703	-0.0320386	2	302	0.346145
CESC	OR51M1	0.043297	0.643703	-0.0320386	2	302	0.346145
CESC	ALDH1L2	0.043297	0.643703	-0.0320386	2	302	0.346145
CESC	APOBEC3F	0.0430296	-0.276527	-0.0259444	2	302	0.346145
CESC	PPP1R1A	0.0461791	0.641572	-0.0320245	2	302	0.347443
CESC	WNT8A	0.0464284	0.313461	-0.0309921	3	301	0.349067
CESC	FBN3	0.0468683	0.330322	-0.0372663	8	296	0.351867
CESC	ANKRD36C	0.0468633	0.299136	-0.0330566	5	299	0.351867
CESC	GLI2	0.0469467	0.233547	-0.0337477	7	297	0.352201
CESC	BSN	0.0472237	0.196923	-0.0400661	16	288	0.352252
CESC	TCHH	0.0472137	0.196949	-0.0384329	14	290	0.352252
CESC	USP9X	0.0471609	0.244569	-0.0368501	10	294	0.352252
CESC	CLIP3	0.047205	0.234321	-0.033766	7	297	0.352252
CESC	RBM27	0.0471484	0.332612	-0.0348454	6	298	0.352252
CESC	CEP135	0.0469894	0.342309	-0.0337786	5	299	0.352252
CESC	CCDC78	0.0471297	0.298826	-0.0319452	4	300	0.352252
CESC	NR6A1	0.0472119	0.3082	-0.0309397	3	301	0.352252
CESC	VPS13A	0.0474497	0.179025	-0.0375676	14	290	0.353681
CESC	PCGF5	0.047483	0.308026	-0.030938	3	301	0.353681
CESC	OR6M1	0.0476342	0.505283	-0.0311219	2	302	0.354404
CESC	PPP1R21	0.0476481	0.640485	-0.0320173	2	302	0.354404
CESC	RAB7A	0.0479544	0.4833	-0.0326849	3	301	0.354786
CESC	HES1	0.047972	0.473032	-0.0325825	3	301	0.354786
CESC	CLTA	0.0479544	0.4833	-0.0326849	3	301	0.354786
CESC	ST6GALNAC6	0.047972	0.473032	-0.0325825	3	301	0.354786
CESC	KLF6	0.047972	0.473032	-0.0325825	3	301	0.354786
CESC	ARHGAP9	0.0480737	0.312375	-0.0309813	3	301	0.354786
CESC	C15orf52	0.0479544	0.4833	-0.0326849	3	301	0.354786
CESC	LRP5L	0.0480093	-0.457679	-0.0233064	3	301	0.354786
CESC	ECI1	0.0479471	0.492615	-0.0327777	3	301	0.354786
CESC	MMGT1	0.0480558	-0.648451	-0.0234813	2	302	0.354786
CESC	DNASE2B	0.0478257	0.505173	-0.0311212	2	302	0.354786
CESC	KCNA6	0.0481138	0.29475	-0.0351902	7	297	0.354831
CESC	COPB2	0.048216	0.465643	-0.0325089	3	301	0.355333
CESC	DGAT2L6	0.04827	-0.368945	-0.0253323	2	302	0.35548
CESC	ADCY2	0.0483591	0.373842	-0.0343059	5	299	0.355884
CESC	LILRA1	0.0484712	0.379173	-0.0316471	3	301	0.355956
CESC	TRH	0.0484532	-0.648762	-0.0234792	2	302	0.355956
CESC	SH3D19	0.0484147	0.639917	-0.0320135	2	302	0.355956
CESC	ABCA6	0.0486093	0.367673	-0.0328631	4	300	0.356719
CESC	CD163L1	0.0488134	0.266299	-0.0335102	6	298	0.357713
CESC	KAT2A	0.0488005	0.334496	-0.0336479	5	299	0.357713
CESC	OR52E4	0.04896	0.307086	-0.0309286	3	301	0.358535
CESC	NARFL	0.0491216	-0.298285	-0.0239837	4	300	0.359466
CESC	ATP7B	0.0491972	0.34321	-0.0337936	5	299	0.359767
CESC	TTF1	0.0492414	0.470727	-0.0325596	3	301	0.359839
CESC	HNRNPH1	0.0493266	0.310895	-0.0309666	3	301	0.360209
CESC	XRRA1	0.0493716	-0.440926	-0.0234733	3	301	0.360285
CESC	DNAJC6	0.0495145	0.324848	-0.0334866	5	299	0.361075
CESC	ANKRD53	0.049648	-0.368455	-0.0253356	2	302	0.361795
CESC	MTO1	0.0497093	-0.456272	-0.0233204	3	301	0.361989
CESC	OGT	0.0497727	0.293786	-0.0329672	5	299	0.362198
CESC	RPL6	0.0498964	0.311616	-0.0309738	3	301	0.362845
CESC	IRS4	0.0500416	0.242975	-0.0358475	9	295	0.363647
CESC	HIST1H3G	0.0501032	-0.0751841	-0.0272778	2	302	0.363842
CESC	AXIN2	0.0502171	0.286942	-0.0317867	4	300	0.364415
CESC	MIA3	0.0503572	0.209865	-0.0348374	9	295	0.364923
CESC	IFNLR1	0.0503279	0.38449	-0.030322	2	302	0.364923
CESC	TNS3	0.0505599	0.22379	-0.0335178	7	297	0.366138
CESC	TANC2	0.0508107	0.212576	-0.0366095	11	293	0.366399
CESC	CCDC36	0.0507291	0.393726	-0.0332105	4	300	0.366399
CESC	SARM1	0.0508143	-0.200833	-0.0258663	3	301	0.366399
CESC	DMTF1	0.050877	0.388876	-0.030351	2	302	0.366399
CESC	CCDC70	0.050877	0.388876	-0.030351	2	302	0.366399
CESC	TMPRSS2	0.050877	0.388876	-0.030351	2	302	0.366399
CESC	HNRNPU	0.0508418	0.507414	-0.031136	2	302	0.366399
CESC	SWI5	0.0508418	0.507414	-0.031136	2	302	0.366399
CESC	GTF3C1	0.0524509	0.200901	-0.0369831	12	292	0.36802
CESC	COL7A1	0.0536653	0.176536	-0.0345361	10	294	0.36802
CESC	SPTB	0.0536515	0.201792	-0.0345911	9	295	0.36802
CESC	EMC1	0.0531544	0.254669	-0.0352216	8	296	0.36802
CESC	UBE2O	0.0558112	0.298973	-0.0352898	7	297	0.36802
CESC	SMC4	0.0548614	0.231036	-0.0336886	7	297	0.36802
CESC	TET3	0.0557189	0.153197	-0.031233	6	298	0.36802
CESC	OIT3	0.053061	0.238204	-0.0329445	6	298	0.36802
CESC	CHD2	0.0557345	0.314129	-0.0344732	6	298	0.36802
CESC	RLTPR	0.0553901	0.194195	-0.0320585	6	298	0.36802
CESC	CCDC40	0.0520395	0.250827	-0.0331987	6	298	0.36802
CESC	SGOL1	0.0515652	0.344586	-0.0350865	6	298	0.36802
CESC	CHST1	0.0529738	0.264921	-0.0324845	5	299	0.36802
CESC	KL	0.0545429	0.269292	-0.0325576	5	299	0.36802
CESC	SLK	0.0549779	0.233243	-0.0319547	5	299	0.36802
CESC	SHROOM2	0.0548198	0.315606	-0.0333321	5	299	0.36802
CESC	GAPVD1	0.0523715	0.374657	-0.0343195	5	299	0.36802
CESC	CLSTN1	0.0528736	0.278004	-0.0316676	4	300	0.36802
CESC	ZBTB6	0.0541431	0.286603	-0.0317822	4	300	0.36802
CESC	ZBTB14	0.05414	0.345893	-0.0325727	4	300	0.36802
CESC	SCARF2	0.0541403	0.287464	-0.0317937	4	300	0.36802
CESC	FBXW10	0.0531536	-0.252501	-0.0245942	4	300	0.36802
CESC	WDR36	0.0528015	-0.26682	-0.0244032	4	300	0.36802
CESC	GCAT	0.0511746	0.305176	-0.0320298	4	300	0.36802
CESC	OXSR1	0.0528966	-0.427329	-0.0222631	4	300	0.36802
CESC	SELL	0.0511795	0.477295	-0.032625	3	301	0.36802
CESC	FMNL2	0.0522641	0.475256	-0.0326047	3	301	0.36802
CESC	HEPHL1	0.052902	0.309711	-0.0309548	3	301	0.36802
CESC	SLC37A2	0.0540979	0.381267	-0.0316679	3	301	0.36802
CESC	BBS4	0.0558675	0.469301	-0.0325454	3	301	0.36802
CESC	FUK	0.052902	0.309711	-0.0309548	3	301	0.36802
CESC	ZBTB7A	0.0548787	0.422241	-0.0320763	3	301	0.36802
CESC	SLC25A5	0.0540058	0.307954	-0.0309373	3	301	0.36802
CESC	KCNJ8	0.0558317	-0.543917	-0.0224468	3	301	0.36802
CESC	CES3	0.0516549	0.474253	-0.0325947	3	301	0.36802
CESC	EXOC3	0.0534091	0.478215	-0.0326342	3	301	0.36802
CESC	STRBP	0.0540731	-0.380409	-0.0240765	3	301	0.36802
CESC	NOC2L	0.0551653	0.391089	-0.0303657	2	302	0.36802
CESC	PINK1	0.0559724	0.39151	-0.0303684	2	302	0.36802
CESC	SMIM12	0.0551653	0.391089	-0.0303657	2	302	0.36802
CESC	ACADM	0.0551653	0.391089	-0.0303657	2	302	0.36802
CESC	ST6GALNAC5	0.0551653	0.391089	-0.0303657	2	302	0.36802
CESC	CTTNBP2NL	0.0559724	0.39151	-0.0303684	2	302	0.36802
CESC	ANXA9	0.0538915	0.390428	-0.0303613	2	302	0.36802
CESC	APOA1BP	0.0551653	0.391089	-0.0303657	2	302	0.36802
CESC	RGS18	0.0551653	0.391089	-0.0303657	2	302	0.36802
CESC	LAX1	0.0551653	0.391089	-0.0303657	2	302	0.36802
CESC	DIEXF	0.0551653	0.391089	-0.0303657	2	302	0.36802
CESC	TRIB2	0.0551653	0.391089	-0.0303657	2	302	0.36802
CESC	VPS54	0.0559724	0.39151	-0.0303684	2	302	0.36802
CESC	NMS	0.0559724	0.39151	-0.0303684	2	302	0.36802
CESC	IL18R1	0.0551653	0.391089	-0.0303657	2	302	0.36802
CESC	POU3F3	0.0551653	0.391089	-0.0303657	2	302	0.36802
CESC	INSIG2	0.0551653	0.391089	-0.0303657	2	302	0.36802
CESC	ARL5A	0.0559724	0.39151	-0.0303684	2	302	0.36802
CESC	NAB1	0.0538915	0.390428	-0.0303613	2	302	0.36802
CESC	TMEM169	0.0551653	0.391089	-0.0303657	2	302	0.36802
CESC	EOMES	0.0551653	0.391089	-0.0303657	2	302	0.36802
CESC	ATXN7	0.0559724	0.39151	-0.0303684	2	302	0.36802
CESC	NR1I2	0.0551653	0.391089	-0.0303657	2	302	0.36802
CESC	BDH1	0.0551653	0.391089	-0.0303657	2	302	0.36802
CESC	CASP3	0.0551653	0.391089	-0.0303657	2	302	0.36802
CESC	LRRC70	0.0559724	0.39151	-0.0303684	2	302	0.36802
CESC	MARVELD2	0.0551653	0.391089	-0.0303657	2	302	0.36802
CESC	UNC5A	0.0551653	0.391089	-0.0303657	2	302	0.36802
CESC	PDLIM7	0.0551653	0.391089	-0.0303657	2	302	0.36802
CESC	ENPP4	0.0551653	0.391089	-0.0303657	2	302	0.36802
CESC	GPR63	0.0551653	0.391089	-0.0303657	2	302	0.36802
CESC	METTL24	0.0559724	0.39151	-0.0303684	2	302	0.36802
CESC	HBS1L	0.0538915	0.390428	-0.0303613	2	302	0.36802
CESC	AGR2	0.0551653	0.391089	-0.0303657	2	302	0.36802
CESC	JAZF1	0.0551653	0.391089	-0.0303657	2	302	0.36802
CESC	BLVRA	0.0551653	0.391089	-0.0303657	2	302	0.36802
CESC	ZMIZ2	0.0551653	0.391089	-0.0303657	2	302	0.36802
CESC	CDK14	0.0551653	0.391089	-0.0303657	2	302	0.36802
CESC	PVRIG	0.0559724	0.39151	-0.0303684	2	302	0.36802
CESC	OR2A2	0.0551653	0.391089	-0.0303657	2	302	0.36802
CESC	GLDC	0.0551653	0.391089	-0.0303657	2	302	0.36802
CESC	OR13J1	0.0559724	0.39151	-0.0303684	2	302	0.36802
CESC	ALDH1B1	0.0551653	0.391089	-0.0303657	2	302	0.36802
CESC	OPTN	0.0551653	0.391089	-0.0303657	2	302	0.36802
CESC	PSTK	0.0551653	0.391089	-0.0303657	2	302	0.36802
CESC	ZNF215	0.0551653	0.391089	-0.0303657	2	302	0.36802
CESC	OR4D11	0.0551653	0.391089	-0.0303657	2	302	0.36802
CESC	CD6	0.0559724	0.39151	-0.0303684	2	302	0.36802
CESC	SART1	0.0551653	0.391089	-0.0303657	2	302	0.36802
CESC	KDM4D	0.0551653	0.391089	-0.0303657	2	302	0.36802
CESC	CD4	0.0551653	0.391089	-0.0303657	2	302	0.36802
CESC	TMPRSS12	0.0559724	0.39151	-0.0303684	2	302	0.36802
CESC	KRT82	0.0551653	0.391089	-0.0303657	2	302	0.36802
CESC	DTX3	0.0559724	0.39151	-0.0303684	2	302	0.36802
CESC	HIP1R	0.0559724	0.39151	-0.0303684	2	302	0.36802
CESC	SCARB1	0.0551653	0.391089	-0.0303657	2	302	0.36802
CESC	C1QTNF9B	0.0538915	0.390428	-0.0303613	2	302	0.36802
CESC	SMIM2	0.0551653	0.391089	-0.0303657	2	302	0.36802
CESC	TMCO3	0.0559724	0.39151	-0.0303684	2	302	0.36802
CESC	MED6	0.0551653	0.391089	-0.0303657	2	302	0.36802
CESC	KIF26A	0.0559724	0.39151	-0.0303684	2	302	0.36802
CESC	MTA1	0.0559724	0.39151	-0.0303684	2	302	0.36802
CESC	SCG5	0.0551653	0.391089	-0.0303657	2	302	0.36802
CESC	MSLN	0.0551653	0.391089	-0.0303657	2	302	0.36802
CESC	E4F1	0.0559724	0.39151	-0.0303684	2	302	0.36802
CESC	MAPK3	0.0551653	0.391089	-0.0303657	2	302	0.36802
CESC	PARD6A	0.0559724	0.39151	-0.0303684	2	302	0.36802
CESC	DPEP3	0.0551653	0.391089	-0.0303657	2	302	0.36802
CESC	CENPN	0.0551653	0.391089	-0.0303657	2	302	0.36802
CESC	COX4I1	0.0551653	0.391089	-0.0303657	2	302	0.36802
CESC	ZCCHC14	0.0538915	0.390428	-0.0303613	2	302	0.36802
CESC	PAFAH1B1	0.0559724	0.39151	-0.0303684	2	302	0.36802
CESC	VMO1	0.0551653	0.391089	-0.0303657	2	302	0.36802
CESC	EVPLL	0.0551653	0.391089	-0.0303657	2	302	0.36802
CESC	CANT1	0.0559724	0.39151	-0.0303684	2	302	0.36802
CESC	SKA1	0.0559724	0.39151	-0.0303684	2	302	0.36802
CESC	RNF152	0.0559724	0.39151	-0.0303684	2	302	0.36802
CESC	SERPINB10	0.0551653	0.391089	-0.0303657	2	302	0.36802
CESC	MBP	0.0559724	0.39151	-0.0303684	2	302	0.36802
CESC	ZNRF4	0.0559724	0.39151	-0.0303684	2	302	0.36802
CESC	MAP2K7	0.0551653	0.391089	-0.0303657	2	302	0.36802
CESC	FFAR2	0.0559724	0.39151	-0.0303684	2	302	0.36802
CESC	NCR1	0.0551653	0.391089	-0.0303657	2	302	0.36802
CESC	NXT1	0.0559724	0.39151	-0.0303684	2	302	0.36802
CESC	YTHDF1	0.0538915	0.390428	-0.0303613	2	302	0.36802
CESC	DERL3	0.0538915	0.390428	-0.0303613	2	302	0.36802
CESC	CDC42EP1	0.0551653	0.391089	-0.0303657	2	302	0.36802
CESC	TMEM187	0.0559724	0.39151	-0.0303684	2	302	0.36802
CESC	FOXO1	0.0528049	-0.596477	-0.0238255	2	302	0.36802
CESC	SNX15	0.0513688	-0.12684	-0.0269357	2	302	0.36802
CESC	PRAMEF12	0.0549577	0.498019	-0.0310738	2	302	0.36802
CESC	ETAA1	0.0539958	0.520653	-0.0312237	2	302	0.36802
CESC	KIR3DL2	0.0545507	-0.0987985	-0.0271214	2	302	0.36802
CESC	ZAP70	0.0520669	0.63721	-0.0319956	2	302	0.36802
CESC	NAT2	0.055229	0.336025	-0.030001	2	302	0.36802
CESC	PRDM4	0.055229	0.336025	-0.030001	2	302	0.36802
CESC	RNASE1	0.055229	0.336025	-0.030001	2	302	0.36802
CESC	MAOB	0.0541044	0.336451	-0.0300038	2	302	0.36802
CESC	FCRL2	0.0514433	0.517979	-0.031206	2	302	0.36802
CESC	IPP	0.051336	0.65058	-0.0320841	2	302	0.36802
CESC	TMEM215	0.0540488	0.648365	-0.0320695	2	302	0.36802
CESC	FN1	0.0560795	0.242295	-0.0339539	7	297	0.36826
CESC	NCF2	0.0560569	0.290721	-0.0307655	3	301	0.36826
CESC	SCN3A	0.056308	0.20081	-0.0361678	11	293	0.368722
CESC	KDM4C	0.0563903	-0.298884	-0.0221307	6	298	0.368722
CESC	NADSYN1	0.0563883	0.338528	-0.0337153	5	299	0.368722
CESC	KIAA1033	0.0563974	0.329961	-0.0323603	4	300	0.368722
CESC	CYP11B2	0.0563039	0.319616	-0.0310535	3	301	0.368722
CESC	AKAP8	0.0563706	-0.419044	-0.0236914	3	301	0.368722
CESC	SSX7	0.0562016	0.522198	-0.0312339	2	302	0.368722
CESC	PCDHGB2	0.0564591	0.268669	-0.0315431	4	300	0.368895
CESC	GMNN	0.0565206	0.278176	-0.0327061	5	299	0.369065
CESC	GSX1	0.0566977	-0.41618	-0.0250195	2	302	0.369989
CESC	CS	0.0567929	-0.500012	-0.0244643	2	302	0.370379
CESC	PTH1R	0.0570297	0.335345	-0.0299965	2	302	0.371691
CESC	FAM49A	0.0570876	0.221959	-0.0326175	6	298	0.371836
CESC	PAOX	0.0574466	0.457706	-0.0324298	3	301	0.373707
CESC	PPP1R7	0.0574227	0.499674	-0.0310848	2	302	0.373707
CESC	ZNF433	0.0576589	0.304873	-0.0354288	7	297	0.374855
CESC	AARS	0.0577109	0.172743	-0.0316265	6	298	0.374959
CESC	SAMD9L	0.057834	0.352065	-0.0313769	3	301	0.375525
CESC	CHKA	0.057938	0.306639	-0.0309241	3	301	0.375966
CESC	COMP	0.0581411	0.43877	-0.0306814	2	302	0.377049
CESC	SH3TC2	0.0581987	-0.443447	-0.0234482	3	301	0.377188
CESC	SEC23IP	0.0583246	0.274971	-0.0336848	6	298	0.37777
CESC	SNX19	0.0585183	0.456192	-0.0324147	3	301	0.378138
CESC	IFT88	0.0584979	-0.347923	-0.0244003	3	301	0.378138
CESC	BRINP1	0.0584889	0.378269	-0.0316381	3	301	0.378138
CESC	BYSL	0.058599	0.457854	-0.0308078	2	302	0.378138
CESC	POLB	0.058599	0.457854	-0.0308078	2	302	0.378138
CESC	OTX2	0.058599	0.457854	-0.0308078	2	302	0.378138
CESC	TOR1AIP2	0.0588192	-0.435566	-0.0235268	3	301	0.379324
CESC	CYP3A43	0.0589073	-0.15544	-0.0267463	2	302	0.379657
CESC	BTBD3	0.0590182	0.36779	-0.0315336	3	301	0.380137
CESC	HIST1H3I	0.0591235	-0.499295	-0.0244691	2	302	0.38058
CESC	PLEKHM2	0.0593546	0.276409	-0.0326766	5	299	0.381832
CESC	JPH2	0.0594807	0.311492	-0.0344201	6	298	0.382407
CESC	CARD11	0.0595544	0.238743	-0.0338702	7	297	0.382645
CESC	PKN3	0.0596983	0.38823	-0.0317373	3	301	0.383334
CESC	PCDH1	0.059778	0.333282	-0.0336276	5	299	0.38341
CESC	CCSER2	0.059885	0.182529	-0.0311067	5	299	0.38341
CESC	CUL3	0.0597958	0.498314	-0.0310758	2	302	0.38341
CESC	ARFGAP2	0.0598754	-0.417724	-0.0250093	2	302	0.38341
CESC	KCNV2	0.059894	0.45334	-0.0307779	2	302	0.38341
CESC	ISY1-RAB43	0.0602097	0.394863	-0.0318035	3	301	0.385194
CESC	ELL	0.0605106	0.283345	-0.0317388	4	300	0.386882
CESC	PRR32	0.0606984	0.357149	-0.0327228	4	300	0.387607
CESC	FUT9	0.0606842	0.394787	-0.0318027	3	301	0.387607
CESC	NUDT13	0.0607873	0.298437	-0.0330449	5	299	0.387938
CESC	FOXQ1	0.0608755	0.379944	-0.0302918	2	302	0.388263
CESC	APOBR	0.0610238	0.265672	-0.0345049	7	297	0.388971
CESC	FLT3	0.0613883	0.295063	-0.0329885	5	299	0.391055
CESC	CDH4	0.0615305	0.235731	-0.0319963	5	299	0.391721
CESC	SLC25A39	0.0615903	-0.591014	-0.0238617	2	302	0.391863
CESC	HDAC6	0.0617023	0.223248	-0.033505	7	297	0.392336
CESC	ESPL1	0.0618026	0.230961	-0.0336868	7	297	0.392734
CESC	MAGEC1	0.0620278	0.198891	-0.0360957	11	293	0.39321
CESC	LGR5	0.0619626	0.447735	-0.0339306	4	300	0.39321
CESC	ANKS6	0.0621037	0.27923	-0.0296249	2	302	0.39321
CESC	CAPN15	0.0621037	0.27923	-0.0296249	2	302	0.39321
CESC	SSX5	0.0621037	0.27923	-0.0296249	2	302	0.39321
CESC	KIAA0930	0.0619718	0.45996	-0.0308218	2	302	0.39321
CESC	PAPSS2	0.0621845	-0.590644	-0.0238641	2	302	0.393299
CESC	TRIM49D1	0.0621931	-0.137824	-0.0268629	2	302	0.393299
CESC	ANO9	0.0622356	0.277812	-0.033742	6	298	0.393329
CESC	AVPR1A	0.0627678	-0.591891	-0.0238559	2	302	0.396452
CESC	ACSM4	0.0629299	0.390849	-0.0345903	5	299	0.397235
CESC	KIF20B	0.0631393	0.252833	-0.0342023	7	297	0.397413
CESC	DEF6	0.0631634	0.282535	-0.0338371	6	298	0.397413
CESC	CDH19	0.0630103	0.268281	-0.0335501	6	298	0.397413
CESC	CASS4	0.0631942	0.194367	-0.0320619	6	298	0.397413
CESC	GPR156	0.0632432	0.284819	-0.0328172	5	299	0.397413
CESC	NUP93	0.0631889	0.297518	-0.0319277	4	300	0.397413
CESC	DDRGK1	0.0632628	-0.33002	-0.0255901	2	302	0.397413
CESC	LCK	0.0632524	0.455425	-0.0307917	2	302	0.397413
CESC	MCM10	0.0633347	0.326459	-0.0335135	5	299	0.397498
CESC	EXOSC10	0.0633595	0.331837	-0.0323853	4	300	0.397498
CESC	POGK	0.0633908	0.386262	-0.0303337	2	302	0.397498
CESC	SNX1	0.0634765	0.200639	-0.0314095	5	299	0.397797
CESC	RNF123	0.0636743	-0.371893	-0.0206607	6	298	0.398557
CESC	KIF2C	0.0636382	0.311374	-0.0332613	5	299	0.398557
CESC	GAS2	0.063826	0.355345	-0.0326988	4	300	0.399267
CESC	DLG3	0.0640131	0.408554	-0.0319399	3	301	0.400197
CESC	AMER1	0.0644634	0.243907	-0.035876	9	295	0.402057
CESC	ARHGEF12	0.0645876	0.24398	-0.0330608	6	298	0.402057
CESC	MAPK8IP3	0.0646576	0.257839	-0.0333399	6	298	0.402057
CESC	MS4A14	0.0645789	0.260897	-0.0334015	6	298	0.402057
CESC	PDK1	0.0643577	0.365533	-0.0328346	4	300	0.402057
CESC	UHRF1	0.0644607	0.287924	-0.0317998	4	300	0.402057
CESC	MISP	0.0646069	0.318683	-0.0322099	4	300	0.402057
CESC	KLK15	0.064513	0.244948	-0.0303093	3	301	0.402057
CESC	CEP44	0.0646406	0.386923	-0.0303381	2	302	0.402057
CESC	CHD3	0.0648476	0.192622	-0.0366429	12	292	0.402758
CESC	REXO1	0.0648321	0.269058	-0.0345847	7	297	0.402758
CESC	NEURL4	0.0650998	0.361339	-0.0367597	7	297	0.404084
CESC	PCDHGA8	0.0653787	0.18651	-0.0326391	7	297	0.404214
CESC	ZNF354C	0.0652419	0.291597	-0.0340196	6	298	0.404214
CESC	LOXHD1	0.0654309	0.319895	-0.0334038	5	299	0.404214
CESC	CHST15	0.0653102	0.215562	-0.030835	4	300	0.404214
CESC	CAPN5	0.0653751	0.33678	-0.0312246	3	301	0.404214
CESC	FCRL3	0.0653547	-0.409387	-0.0237877	3	301	0.404214
CESC	ACTR1A	0.0654182	0.462152	-0.0308363	2	302	0.404214
CESC	COMMD7	0.0654182	0.462152	-0.0308363	2	302	0.404214
CESC	LRCH3	0.0655671	0.254734	-0.0332774	6	298	0.404616
CESC	AGAP6	0.0655736	-0.509726	-0.0227876	3	301	0.404616
CESC	DYNC1I1	0.0656803	0.279869	-0.0327344	5	299	0.405035
CESC	TMEM185A	0.065732	0.387504	-0.0303419	2	302	0.405114
CESC	E2F8	0.0660337	-0.333303	-0.0214377	6	298	0.406733
CESC	PLEKHH2	0.066291	0.367514	-0.032861	4	300	0.408032
CESC	CTSS	0.0663228	-0.49901	-0.0228944	3	301	0.408032
CESC	MAP4K5	0.0664565	0.268996	-0.0315475	4	300	0.408613
CESC	MED12	0.0666673	-0.19993	-0.0180186	16	288	0.409511
CESC	FHAD1	0.0666811	0.206415	-0.0355524	10	294	0.409511
CESC	PRRC2C	0.0668063	0.280239	-0.0337909	6	298	0.410039
CESC	CWF19L1	0.0668686	0.195217	-0.0298136	3	301	0.41018
CESC	BIVM-ERCC5	0.0673347	0.269506	-0.0315542	4	300	0.412796
CESC	CCDC93	0.0673777	0.397896	-0.0318337	3	301	0.412817
CESC	ARAP2	0.0679852	0.309938	-0.0343889	6	298	0.416295
CESC	RECK	0.0680811	0.367544	-0.0328614	4	300	0.416637
CESC	SEMA5B	0.0681451	0.260032	-0.0324027	5	299	0.416784
CESC	SLFN12	0.0682382	0.23252	-0.0319426	5	299	0.416864
CESC	LHFPL4	0.0682276	0.310041	-0.0309581	3	301	0.416864
CESC	AKIRIN2	0.0683956	0.364052	-0.0301866	2	302	0.417581
CESC	PDSS1	0.0687693	0.32714	-0.0335249	5	299	0.419618
CESC	SDF2	0.0689979	0.553013	-0.031438	2	302	0.420766
CESC	MAGT1	0.0691249	0.265453	-0.0324934	5	299	0.421294
CESC	HECTD4	0.0692201	0.184612	-0.0378373	14	290	0.421384
CESC	WNK1	0.0695657	0.183316	-0.0347667	10	294	0.421384
CESC	GGT5	0.0695755	0.323385	-0.0334621	5	299	0.421384
CESC	LAMB1	0.0696217	0.220172	-0.0308965	4	300	0.421384
CESC	CC2D2A	0.0694338	0.442429	-0.0322775	3	301	0.421384
CESC	RRH	0.0694907	0.300071	-0.0308587	3	301	0.421384
CESC	PSMA8	0.0694907	0.300071	-0.0308587	3	301	0.421384
CESC	CDK7	0.0694762	0.398789	-0.0304166	2	302	0.421384
CESC	NPTX2	0.0694762	0.398789	-0.0304166	2	302	0.421384
CESC	ARHGEF39	0.0694762	0.398789	-0.0304166	2	302	0.421384
CESC	KHDRBS3	0.0692824	-0.448937	-0.0248026	2	302	0.421384
CESC	MRM1	0.0696245	0.326221	-0.0299361	2	302	0.421384
CESC	NUAK2	0.0696817	0.442145	-0.0322747	3	301	0.421485
CESC	PRKAG2	0.069793	-0.504989	-0.0228348	3	301	0.421914
CESC	CRELD1	0.0700517	0.363613	-0.0301837	2	302	0.423233
CESC	CLDN2	0.0703273	0.623564	-0.0319052	2	302	0.424651
CESC	ANKRD30B	0.070705	0.226948	-0.0362508	10	294	0.424833
CESC	IQCG	0.0705473	0.254851	-0.0342499	7	297	0.424833
CESC	USP24	0.0708669	0.299816	-0.0341851	6	298	0.424833
CESC	HSPA6	0.070887	0.241693	-0.0311834	4	300	0.424833
CESC	SPAG9	0.0705126	0.448962	-0.0323426	3	301	0.424833
CESC	PAPPA	0.0704339	0.280602	-0.0306646	3	301	0.424833
CESC	SLC35A5	0.0708864	0.399578	-0.0304219	2	302	0.424833
CESC	AP2M1	0.0708864	0.399578	-0.0304219	2	302	0.424833
CESC	SNRPC	0.0708864	0.399578	-0.0304219	2	302	0.424833
CESC	ARHGAP19	0.0708864	0.399578	-0.0304219	2	302	0.424833
CESC	TLE3	0.0708864	0.399578	-0.0304219	2	302	0.424833
CESC	PFKL	0.0708864	0.399578	-0.0304219	2	302	0.424833
CESC	PADI2	0.0705409	0.513569	-0.0311768	2	302	0.424833
CESC	PLK4	0.0709782	0.254657	-0.0332758	6	298	0.425135
CESC	BPHL	0.0716198	-0.452929	-0.0247761	2	302	0.428732
CESC	NACAD	0.0717836	0.22066	-0.0325913	6	298	0.428974
CESC	ABCG2	0.0717701	-0.437721	-0.0221246	4	300	0.428974
CESC	GNB1	0.071772	-0.269314	-0.0259921	2	302	0.428974
CESC	C1orf127	0.0718284	0.447161	-0.030737	2	302	0.428996
CESC	SPIRE2	0.0719014	0.347582	-0.0338668	5	299	0.429186
CESC	C1orf101	0.071986	0.302146	-0.033107	5	299	0.429255
CESC	ASB5	0.0719953	0.334565	-0.0312025	3	301	0.429255
CESC	FLT1	0.0721107	0.234383	-0.0365037	10	294	0.429698
CESC	MUTYH	0.0721832	-0.40992	-0.025061	2	302	0.429883
CESC	ADAMTS20	0.0722715	0.208139	-0.035611	10	294	0.430164
CESC	HSPA12B	0.0725521	0.285889	-0.0328351	5	299	0.431588
CESC	SAA1	0.0728242	-0.583994	-0.0239082	2	302	0.432959
CESC	IL3RA	0.0729056	-0.295507	-0.0212785	7	297	0.433065
CESC	ADAM32	0.0729666	0.268515	-0.031541	4	300	0.433065
CESC	GSDMD	0.0729309	0.534608	-0.0313161	2	302	0.433065
CESC	HN1	0.073319	-0.556959	-0.0240872	2	302	0.434662
CESC	CXCR3	0.073293	-0.55694	-0.0240873	2	302	0.434662
CESC	C3orf14	0.0736507	0.52372	-0.031244	2	302	0.43638
CESC	ZNF773	0.073749	0.339446	-0.0312511	3	301	0.436715
CESC	ASB9	0.0742281	0.344521	-0.0313017	3	301	0.439302
CESC	LIPH	0.0743218	0.250588	-0.0331939	6	298	0.439607
CESC	PIGK	0.0744367	0.225955	-0.0309736	4	300	0.440037
CESC	PZP	0.0744854	0.220427	-0.0342962	8	296	0.440076
CESC	CCDC116	0.0746447	0.280444	-0.032744	5	299	0.440612
CESC	MUSK	0.0747107	0.20308	-0.0306686	4	300	0.440612
CESC	SLC36A3	0.074827	0.303291	-0.0320047	4	300	0.440612
CESC	PCDHB1	0.0748809	-0.130794	-0.0265643	3	301	0.440612
CESC	KCNK10	0.0747381	0.374006	-0.0302525	2	302	0.440612
CESC	ZNF844	0.0748877	0.121404	-0.0285797	2	302	0.440612
CESC	IL6R	0.0749143	0.32865	-0.0299522	2	302	0.440612
CESC	ASPA	0.0749143	0.32865	-0.0299522	2	302	0.440612
CESC	ASH1L	0.0749986	0.22617	-0.0353349	9	295	0.44086
CESC	SDPR	0.0752855	-0.301398	-0.0239422	4	300	0.442093
CESC	PPT2	0.0752931	-0.582445	-0.0239184	2	302	0.442093
CESC	ZNF347	0.076023	0.232602	-0.0328318	6	298	0.444311
CESC	DZIP3	0.0757427	0.288437	-0.033956	6	298	0.444311
CESC	SARS2	0.0759778	0.344001	-0.0325475	4	300	0.444311
CESC	SH3BP4	0.0760544	0.343309	-0.0312896	3	301	0.444311
CESC	FOXD2	0.0760276	0.619266	-0.0318768	2	302	0.444311
CESC	HIST1H2AJ	0.0760276	0.619266	-0.0318768	2	302	0.444311
CESC	OR10G4	0.0760276	0.619266	-0.0318768	2	302	0.444311
CESC	SHMT2	0.0760276	0.619266	-0.0318768	2	302	0.444311
CESC	ARGLU1	0.0760276	0.619266	-0.0318768	2	302	0.444311
CESC	CLCNKA	0.0763081	0.37969	-0.0330234	4	300	0.445543
CESC	NUTM2F	0.0765993	-0.234625	-0.0255295	3	301	0.446994
CESC	ZNF615	0.0767958	0.298261	-0.033042	5	299	0.44789
CESC	RAB11FIP1	0.0768784	0.298068	-0.0330388	5	299	0.44812
CESC	GPSM2	0.0771191	0.269043	-0.0305494	3	301	0.449097
CESC	CACNB3	0.077132	-0.594154	-0.0238409	2	302	0.449097
CESC	TM9SF2	0.0774775	0.441813	-0.0322714	3	301	0.450668
CESC	BFSP1	0.0774883	0.342369	-0.0312803	3	301	0.450668
CESC	CABP4	0.0775706	0.273997	-0.0316141	4	300	0.45077
CESC	MYL9	0.0775923	0.620744	-0.0318866	2	302	0.45077
CESC	NCR2	0.0777585	0.425654	-0.0321103	3	301	0.451233
CESC	TAF8	0.0777426	0.40351	-0.0304479	2	302	0.451233
CESC	DPH5	0.078059	0.403695	-0.0304491	2	302	0.451469
CESC	MANEA	0.078059	0.403695	-0.0304491	2	302	0.451469
CESC	NIPSNAP3B	0.078059	0.403695	-0.0304491	2	302	0.451469
CESC	SERPINF1	0.078059	0.403695	-0.0304491	2	302	0.451469
CESC	DPF1	0.078059	0.403695	-0.0304491	2	302	0.451469
CESC	PABPC1L	0.078059	0.403695	-0.0304491	2	302	0.451469
CESC	THSD7B	0.078142	0.177213	-0.0345591	10	294	0.451699
CESC	RB1	0.078241	0.230244	-0.0372728	11	293	0.451772
CESC	C10orf62	0.0782413	-0.224059	-0.0262918	2	302	0.451772
CESC	LCA5	0.0784908	-0.150966	-0.0263633	3	301	0.452962
CESC	IL17C	0.0785926	0.39892	-0.0332798	4	300	0.453299
CESC	NCBP1	0.0786803	0.371819	-0.0329184	4	300	0.453303
CESC	NELFB	0.0786566	-0.381181	-0.0252513	2	302	0.453303
CESC	C2orf44	0.0787862	0.61718	-0.031863	2	302	0.453412
CESC	FUBP3	0.0787862	0.61718	-0.031863	2	302	0.453412
CESC	ELANE	0.0788765	-0.580194	-0.0239333	2	302	0.453681
CESC	LILRA2	0.0789611	0.53847	-0.0313417	2	302	0.453917
CESC	LILRB1	0.0790261	0.37836	-0.031639	3	301	0.454041
CESC	HECW2	0.0791464	0.145504	-0.0322712	8	296	0.454481
CESC	ZC3H12A	0.0792717	0.343759	-0.0350698	6	298	0.454951
CESC	MRGPRD	0.0793437	0.297335	-0.0308314	3	301	0.455113
CESC	KIAA2018	0.0796478	0.201001	-0.0337712	8	296	0.456607
CESC	HEATR5A	0.0798466	-0.308097	-0.0209817	7	297	0.456993
CESC	GPC1	0.079789	0.44085	-0.0338388	4	300	0.456993
CESC	SPICE1	0.0798189	0.354461	-0.0314008	3	301	0.456993
CESC	ITIH2	0.0799633	0.215416	-0.0333204	7	297	0.457159
CESC	C2orf43	0.0799587	0.383908	-0.0316943	3	301	0.457159
CESC	TTC7B	0.0800125	0.242527	-0.0311945	4	300	0.457189
CESC	C2CD3	0.0802968	0.239792	-0.0366876	10	294	0.458311
CESC	DCDC2	0.0802757	0.472142	-0.0309024	2	302	0.458311
CESC	CT55	0.0805305	-0.29176	-0.0258435	2	302	0.459394
CESC	SHOC2	0.0805936	0.320012	-0.0322277	4	300	0.459503
CESC	NIPBL	0.0807416	0.150721	-0.0381551	17	287	0.459888
CESC	SRGAP1	0.0807495	0.287651	-0.036113	8	296	0.459888
CESC	CFAP47	0.0808725	0.158702	-0.034587	11	293	0.459949
CESC	NOD2	0.0808167	-0.284	-0.0215497	7	297	0.459949
CESC	CPXM1	0.0809365	0.293102	-0.0340499	6	298	0.459949
CESC	ZNF281	0.0809041	0.259656	-0.0314229	4	300	0.459949
CESC	POLE	0.0810881	0.19873	-0.0337098	8	296	0.460309
CESC	L2HGDH	0.0810451	0.230447	-0.0310335	4	300	0.460309
CESC	CPT1C	0.081416	0.353375	-0.03139	3	301	0.461919
CESC	XPC	0.081526	0.242072	-0.0311885	4	300	0.46204
CESC	POTEH	0.0814944	-0.372912	-0.0241512	3	301	0.46204
CESC	OR8U1	0.0817286	0.274103	-0.032638	5	299	0.462936
CESC	SLC9A2	0.0818295	0.202097	-0.0322176	6	298	0.462958
CESC	HSP90AA1	0.0818657	-0.359431	-0.0220438	5	299	0.462958
CESC	NEDD9	0.0817995	0.230627	-0.0310359	4	300	0.462958
CESC	ZNF432	0.081933	-0.414087	-0.0237408	3	301	0.463088
CESC	ZNF250	0.0819994	-0.344081	-0.0233731	4	300	0.463212
CESC	C5orf45	0.0825641	0.370182	-0.0302272	2	302	0.46615
CESC	ADAP2	0.0826994	0.292158	-0.0318563	4	300	0.466661
CESC	JMJD1C	0.0827804	0.207388	-0.0347618	9	295	0.466866
CESC	PCDHA5	0.0828822	-0.300185	-0.0211682	7	297	0.467187
CESC	PTRH1	0.0829547	0.286759	-0.030726	3	301	0.467343
CESC	BRCA2	0.0831812	0.164425	-0.0348018	11	293	0.467625
CESC	DOPEY1	0.0831608	0.234443	-0.0355872	9	295	0.467625
CESC	PTCHD1	0.0832289	-0.22013	-0.0217189	9	295	0.467625
CESC	TNPO1	0.0831906	-0.508666	-0.0211786	4	300	0.467625
CESC	WRAP73	0.0831684	0.626143	-0.0319223	2	302	0.467625
CESC	ODF2	0.0835514	-0.465577	-0.0246924	2	302	0.469183
CESC	ZNF653	0.083703	0.278974	-0.0306484	3	301	0.469529
CESC	SNPH	0.0836754	0.368759	-0.0315433	3	301	0.469529
CESC	PALM3	0.0839447	0.302621	-0.0319958	4	300	0.470379
CESC	KRTAP11-1	0.0839116	0.370079	-0.0302265	2	302	0.470379
CESC	NCAPD2	0.0841722	0.315268	-0.0356738	7	297	0.471356
CESC	ACOT7	0.084345	0.542923	-0.0313712	2	302	0.471356
CESC	BAG4	0.084345	0.542923	-0.0313712	2	302	0.471356
CESC	CBWD1	0.084345	0.542923	-0.0313712	2	302	0.471356
CESC	IFIT2	0.0842446	0.532133	-0.0312997	2	302	0.471356
CESC	UBASH3A	0.0846592	-0.276434	-0.0251128	3	301	0.472858
CESC	ABCA3	0.0848301	0.251043	-0.0351236	8	296	0.472914
CESC	SLC26A3	0.0847288	0.211703	-0.0315945	5	299	0.472914
CESC	NSUN7	0.0849413	0.324305	-0.0322849	4	300	0.472914
CESC	RADIL	0.0848486	0.31321	-0.032137	4	300	0.472914
CESC	NPEPL1	0.084895	0.298164	-0.0308397	3	301	0.472914
CESC	VSTM2B	0.0849301	-0.516002	-0.0243584	2	302	0.472914
CESC	DLGAP5	0.085094	0.212844	-0.0299893	3	301	0.473511
CESC	PIAS1	0.0852067	0.281146	-0.0306701	3	301	0.473886
CESC	GABRP	0.0853137	0.545065	-0.0313854	2	302	0.474227
CESC	P2RY12	0.0854589	0.533136	-0.0313064	2	302	0.474782
CESC	RGS12	0.0855324	0.266235	-0.0335089	6	298	0.474808
CESC	LPAR2	0.0855546	0.544905	-0.0313843	2	302	0.474808
CESC	CEP164	0.0857887	-0.349031	-0.021121	6	298	0.4756
CESC	SEL1L2	0.0857872	0.456941	-0.0324222	3	301	0.4756
CESC	CRTC3	0.0858959	-0.516681	-0.0243539	2	302	0.475942
CESC	ALPK2	0.0860555	0.14228	-0.0357937	14	290	0.476162
CESC	HIST1H4B	0.0860726	0.300947	-0.0308674	3	301	0.476162
CESC	GPC2	0.086038	-0.49458	-0.0245003	2	302	0.476162
CESC	LTBP4	0.0862311	0.108554	-0.0322238	10	294	0.476281
CESC	SOGA3	0.086177	0.2671	-0.0345386	7	297	0.476281
CESC	RTP5	0.086216	0.533765	-0.0313105	2	302	0.476281
CESC	DCLRE1B	0.0864	0.408709	-0.0304823	2	302	0.476709
CESC	TMEM55B	0.0864	0.408709	-0.0304823	2	302	0.476709
CESC	CLOCK	0.0865099	0.439884	-0.0322522	3	301	0.477063
CESC	ZNF488	0.0865922	-0.270028	-0.0251766	3	301	0.477264
CESC	ICAM3	0.0866829	0.381699	-0.0330502	4	300	0.477479
CESC	SMARCAL1	0.0867228	0.36659	-0.0315217	3	301	0.477479
CESC	KRT86	0.0871187	-0.683117	-0.0232517	2	302	0.479405
CESC	SLC24A2	0.0871979	0.50894	-0.0329404	3	301	0.479588
CESC	SYNGAP1	0.0873138	0.265438	-0.0334929	6	298	0.479973
CESC	AGTR1	0.0873599	0.451475	-0.0323677	3	301	0.479973
CESC	NRBP1	0.0874204	0.286556	-0.0317816	4	300	0.480053
CESC	MAML3	0.0876729	0.205151	-0.0338833	8	296	0.481186
CESC	CEP350	0.0877353	0.178546	-0.0353319	11	293	0.481275
CESC	CMIP	0.0878	-0.416662	-0.0237152	3	301	0.481377
CESC	C11orf42	0.0879949	0.450087	-0.0307564	2	302	0.482192
CESC	JADE3	0.0881433	0.226176	-0.0309765	4	300	0.482498
CESC	LRP11	0.0881219	-0.319098	-0.0256624	2	302	0.482498
CESC	RASSF7	0.0882475	-0.548067	-0.0241461	2	302	0.482815
CESC	TRANK1	0.0884355	0.261021	-0.0314411	4	300	0.483588
CESC	TMPO	0.0884815	0.285792	-0.0307164	3	301	0.483588
CESC	C1orf94	0.0887538	0.211683	-0.0332324	7	297	0.484104
CESC	HSPA8	0.0886263	0.252287	-0.0341894	7	297	0.484104
CESC	CPED1	0.0887334	0.156038	-0.0300413	4	300	0.484104
CESC	FBXO25	0.0887616	0.323608	-0.0310933	3	301	0.484104
CESC	DENND4A	0.0888246	0.1955	-0.0351811	10	294	0.484194
CESC	PROM2	0.0890613	-0.367953	-0.02074	6	298	0.484471
CESC	ACTG1	0.0889774	0.299046	-0.0319481	4	300	0.484471
CESC	OSR2	0.0890193	-0.103884	-0.0270877	2	302	0.484471
CESC	EPN3	0.0890568	0.478506	-0.0309446	2	302	0.484471
CESC	ACSL4	0.0891198	0.287365	-0.0339344	6	298	0.484537
CESC	CLEC3B	0.0891827	0.227104	-0.0292797	2	302	0.484626
CESC	ATAD2	0.0893224	0.202062	-0.0362148	11	293	0.485132
CESC	ZFP41	0.0897969	0.277214	-0.031657	4	300	0.486948
CESC	STAT3	0.0897627	0.335419	-0.0324331	4	300	0.486948
CESC	TRIM54	0.0897645	-0.333741	-0.0245416	3	301	0.486948
CESC	FAM134A	0.0898548	0.608789	-0.0318074	2	302	0.487009
CESC	PALM2-AKAP2	0.0902069	0.199186	-0.0329379	7	297	0.488581
CESC	MLPH	0.0902384	0.286379	-0.0328433	5	299	0.488581
CESC	C1orf27	0.0903027	0.374491	-0.0302557	2	302	0.488675
CESC	MOK	0.0903985	-0.560116	-0.0240663	2	302	0.48894
CESC	ALMS1	0.0905752	0.172666	-0.0372606	14	290	0.489207
CESC	HERC2	0.0905126	0.151069	-0.036218	14	290	0.489207
CESC	PEG3	0.0906844	0.229001	-0.0363206	10	294	0.489207
CESC	CTNND2	0.0906622	-0.282626	-0.0198123	9	295	0.489207
CESC	IL21R	0.0907294	0.288928	-0.0307476	3	301	0.489207
CESC	IL12RB1	0.0907294	0.288928	-0.0307476	3	301	0.489207
CESC	ICAM2	0.0907983	0.428667	-0.0321404	3	301	0.489325
CESC	ZNF594	0.0909841	0.249214	-0.0360379	9	295	0.489485
CESC	ECM2	0.0910156	0.227525	-0.0309945	4	300	0.489485
CESC	SEMA4C	0.0909317	0.289208	-0.0307504	3	301	0.489485
CESC	OR2M7	0.0909924	0.404875	-0.0319032	3	301	0.489485
CESC	CRACR2A	0.091416	0.268914	-0.0345813	7	297	0.490678
CESC	PRKAR2B	0.0915199	0.512576	-0.0311702	2	302	0.490678
CESC	ADIRF	0.0912907	0.354605	-0.030124	2	302	0.490678
CESC	VAX1	0.0914899	0.607547	-0.0317992	2	302	0.490678
CESC	COG1	0.0914644	0.538218	-0.03134	2	302	0.490678
CESC	CACNG6	0.0913484	-0.434431	-0.0248986	2	302	0.490678
CESC	MIOS	0.0916422	0.373525	-0.0329412	4	300	0.491081
CESC	NPAS4	0.0919094	0.241721	-0.0339404	7	297	0.492261
CESC	KCNU1	0.092079	0.295098	-0.0340901	6	298	0.492916
CESC	NRROS	0.0921897	0.375572	-0.0302629	2	302	0.493255
CESC	COL2A1	0.0923523	0.177446	-0.0338484	9	295	0.493762
CESC	PPFIA2	0.0923791	0.20981	-0.0348357	9	295	0.493762
CESC	ZNF569	0.0926652	0.28461	-0.0349512	7	297	0.494919
CESC	ODC1	0.092738	0.226098	-0.0309755	4	300	0.494919
CESC	OR4C15	0.0927342	0.273054	-0.0316016	4	300	0.494919
CESC	NFASC	0.0931219	0.265151	-0.0355049	8	296	0.496714
CESC	EZR	0.0933485	0.269968	-0.0335841	6	298	0.497499
CESC	NBPF10	0.0934122	-0.360344	-0.0208932	6	298	0.497499
CESC	RHBDD1	0.093398	0.264024	-0.0304994	3	301	0.497499
CESC	RNF17	0.093472	0.196356	-0.0360006	11	293	0.497563
CESC	DCAF8L1	0.0935439	0.268066	-0.031535	4	300	0.497691
CESC	PMS1	0.0939652	0.280111	-0.0316957	4	300	0.499102
CESC	MX2	0.0939652	0.280111	-0.0316957	4	300	0.499102
CESC	PLET1	0.0940091	-0.195151	-0.0264833	2	302	0.499102
CESC	HLX	0.0940482	0.482291	-0.0309696	2	302	0.499102
CESC	TGM3	0.0940482	0.482291	-0.0309696	2	302	0.499102
CESC	RASSF8	0.0941783	0.284291	-0.0317514	4	300	0.499538
CESC	EIF4B	0.0943664	0.220633	-0.0317439	5	299	0.500264
CESC	GFOD2	0.0944112	0.188932	-0.029751	3	301	0.500264
CESC	WDTC1	0.0946569	0.248211	-0.032205	5	299	0.500549
CESC	ZNF648	0.0945902	0.220518	-0.0309011	4	300	0.500549
CESC	TNR	0.0946195	-0.290258	-0.024975	3	301	0.500549
CESC	SFRP1	0.0945206	0.552768	-0.0314364	2	302	0.500549
CESC	ATP11C	0.0948362	-0.340016	-0.0234273	4	300	0.500774
CESC	GSE1	0.0948436	0.294587	-0.030804	3	301	0.500774
CESC	SAR1B	0.094826	0.438857	-0.030682	2	302	0.500774
CESC	IQSEC1	0.0949897	0.227009	-0.0318505	5	299	0.501292
CESC	AKAP13	0.0951567	0.184069	-0.0362914	12	292	0.501485
CESC	PC	0.0951706	-0.280553	-0.0250717	3	301	0.501485
CESC	AL022578.1	0.0951344	0.552347	-0.0314336	2	302	0.501485
CESC	OR6J1	0.0952215	0.321089	-0.0299021	2	302	0.5015
CESC	EIF3D	0.09541	0.280289	-0.0327415	5	299	0.502239
CESC	SATB1	0.0955502	0.344314	-0.0312996	3	301	0.502723
CESC	MYO18B	0.0956063	0.254155	-0.0323044	5	299	0.502765
CESC	ZNF469	0.0956705	0.213278	-0.034103	8	296	0.502849
CESC	NCOR2	0.095792	0.204448	-0.0338643	8	296	0.502981
CESC	FOXA2	0.0957658	0.350773	-0.0339201	5	299	0.502981
CESC	MCF2L	0.0959872	0.366292	-0.0355235	6	298	0.503657
CESC	OR6K3	0.0960174	0.431861	-0.0321722	3	301	0.503657
CESC	TP53	0.0965117	0.114336	-0.0375879	20	284	0.504423
CESC	FSHR	0.0964974	0.204463	-0.0338647	8	296	0.504423
CESC	CPAMD8	0.0962633	-0.172794	-0.0236686	8	296	0.504423
CESC	CTNNA3	0.0964049	0.231147	-0.0336912	7	297	0.504423
CESC	SUN5	0.0963281	0.263629	-0.0324629	5	299	0.504423
CESC	BBX	0.0962812	0.296067	-0.0319084	4	300	0.504423
CESC	MAP3K11	0.0965505	0.358081	-0.0327353	4	300	0.504423
CESC	CASD1	0.0965173	0.244627	-0.0312225	4	300	0.504423
CESC	SPOP	0.0966366	0.26854	-0.0295541	2	302	0.50462
CESC	HNRNPUL1	0.0967254	0.415933	-0.0320135	3	301	0.504831
CESC	HTATSF1	0.0967909	0.193686	-0.0335735	8	296	0.50492
[truncated: 8,429 more rows]

## Sheet: COAD
cancer	gene	p_value	mean_glycolysis_score_nonsynonymous	mean_glycolysis_score_other	sample_size_nonsynonymous	sample_size_other	FDR
COAD	NDRG3	7.84804e-123	0.625613	-0.0304649	2	454	1.25608e-118
COAD	OR51E2	9.22824e-113	0.582065	-0.030273	2	454	4.92327e-109
COAD	PPME1	9.22824e-113	0.582065	-0.030273	2	454	4.92327e-109
COAD	C10orf67	6.00326e-92	0.527781	-0.0300339	2	454	2.40205e-88
COAD	TREX1	3.22204e-84	0.584598	-0.0302842	2	454	1.03137e-80
COAD	CYP26C1	5.22035e-69	-0.565876	-0.025216	2	454	1.39253e-65
COAD	C1QTNF7	1.00721e-62	-0.430193	-0.0258137	2	454	2.30292e-59
COAD	RCOR1	2.23184e-59	-0.547807	-0.0252956	2	454	4.46508e-56
COAD	HES5	3.78263e-54	0.455651	-0.0297161	2	454	6.72679e-51
COAD	SLC38A7	9.51107e-54	-0.763654	-0.0243447	2	454	1.52225e-50
COAD	EIF1B	1.57614e-52	0.656599	-0.0306014	2	454	2.29329e-49
COAD	SNRNP25	6.28764e-52	0.339095	-0.0292027	2	454	8.38614e-49
COAD	GBA	9.7327e-52	0.346433	-0.029235	2	454	1.19825e-48
COAD	GOLGA6C	2.33041e-51	0.332221	-0.0291724	2	454	2.66416e-48
COAD	TK2	6.01269e-50	0.325508	-0.0291428	2	454	6.41554e-47
COAD	TUSC1	9.38774e-48	-0.527964	-0.025383	2	454	9.39067e-45
COAD	GEMIN6	7.02846e-46	0.291852	-0.0289945	2	454	4.89089e-43
COAD	HEBP2	7.02846e-46	0.291852	-0.0289945	2	454	4.89089e-43
COAD	SEC61B	7.02846e-46	0.291852	-0.0289945	2	454	4.89089e-43
COAD	COX16	7.02846e-46	0.291852	-0.0289945	2	454	4.89089e-43
COAD	C16orf71	7.02846e-46	0.291852	-0.0289945	2	454	4.89089e-43
COAD	LRRC46	7.02846e-46	0.291852	-0.0289945	2	454	4.89089e-43
COAD	GALNT1	7.02846e-46	0.291852	-0.0289945	2	454	4.89089e-43
COAD	TMED1	1.74787e-45	0.355113	-0.0292732	2	454	1.16561e-42
COAD	TBCB	2.89044e-44	0.456476	-0.0297198	2	454	1.85046e-41
COAD	AC104389.1	2.7443e-43	-0.359616	-0.0261246	2	454	1.68933e-40
COAD	ELP5	6.64174e-31	0.243805	-0.0287829	2	454	3.93707e-28
COAD	TMEM209	3.61195e-28	0.335745	-0.0291879	2	454	1.99342e-25
COAD	SIGLECL1	3.61195e-28	0.335745	-0.0291879	2	454	1.99342e-25
COAD	TEX30	1.6838e-27	0.305482	-0.0305348	4	452	8.9831e-25
COAD	LRRC37B	1.81506e-26	0.346465	-0.0300645	3	453	9.37096e-24
COAD	ALYREF	1.95367e-26	-0.253308	-0.026593	2	454	9.77139e-24
COAD	AMH	8.08163e-26	0.342909	-0.0292195	2	454	3.91959e-23
COAD	TMEM129	4.84839e-25	0.230807	-0.0287256	2	454	2.28231e-22
COAD	TFAM	1.20446e-24	0.188372	-0.0285387	2	454	5.50782e-22
COAD	AK3	1.33688e-24	0.188139	-0.0285377	2	454	5.94354e-22
COAD	HNRNPA2B1	7.34512e-24	0.191397	-0.028552	2	454	2.86729e-21
COAD	CCNE2	7.34512e-24	0.191397	-0.028552	2	454	2.86729e-21
COAD	IFNA7	7.34512e-24	0.191397	-0.028552	2	454	2.86729e-21
COAD	GRTP1	7.34512e-24	0.191397	-0.028552	2	454	2.86729e-21
COAD	TRIM16L	7.34512e-24	0.191397	-0.028552	2	454	2.86729e-21
COAD	NICN1	1.84489e-22	0.573484	-0.0315679	3	453	7.03035e-20
COAD	AGXT	3.18492e-21	0.350906	-0.0292547	2	454	1.18546e-18
COAD	ARGFX	5.57534e-21	0.193108	-0.0285595	2	454	2.02803e-18
COAD	RPL31	2.68231e-20	0.559575	-0.0314758	3	453	9.54007e-18
COAD	ARL10	7.90975e-19	0.540961	-0.0300919	2	454	2.69352e-16
COAD	TRIM74	7.90975e-19	0.540961	-0.0300919	2	454	2.69352e-16
COAD	MSRA	6.09923e-18	-0.523995	-0.0254005	2	454	2.03371e-15
COAD	LRAT	1.56362e-17	0.319991	-0.0291185	2	454	5.10731e-15
COAD	EXOSC4	8.23124e-17	0.359703	-0.0292934	2	454	2.63482e-14
COAD	GJC3	1.26862e-15	-0.511575	-0.0254552	2	454	3.98122e-13
COAD	SFXN4	3.23116e-15	-0.342334	-0.0262008	2	454	9.94513e-13
COAD	SAPCD1	3.51104e-15	-0.532806	-0.0253617	2	454	1.06027e-12
COAD	CD86	4.45864e-15	0.305591	-0.0297938	3	453	1.32149e-12
COAD	CHKB	1.21008e-14	-0.257772	-0.0260629	3	453	3.52134e-12
COAD	NNMT	1.69555e-14	0.569127	-0.030216	2	454	4.76092e-12
COAD	HOXB9	1.69555e-14	0.569127	-0.030216	2	454	4.76092e-12
COAD	MYBPHL	1.78376e-14	0.140869	-0.0283294	2	454	4.92227e-12
COAD	LYPD4	7.39312e-14	0.439508	-0.029645	2	454	2.00554e-11
COAD	DCAF10	9.61503e-14	0.1251	-0.0282599	2	454	2.56481e-11
COAD	NAT9	9.92735e-14	0.519476	-0.0299973	2	454	2.60471e-11
COAD	UTS2R	2.8934e-13	0.616816	-0.03329	4	452	7.46917e-11
COAD	TSC22D4	6.13265e-13	0.519144	-0.0299958	2	454	1.55799e-10
COAD	SH2D2A	8.04329e-13	0.339559	-0.0292047	2	454	1.92139e-10
COAD	DAPL1	8.04329e-13	0.339559	-0.0292047	2	454	1.92139e-10
COAD	FAM92A1	8.04329e-13	0.339559	-0.0292047	2	454	1.92139e-10
COAD	PYCARD	8.04329e-13	0.339559	-0.0292047	2	454	1.92139e-10
COAD	SLAMF1	1.30862e-11	0.515387	-0.034827	6	450	3.08006e-09
COAD	ODF3	2.12439e-11	0.5814	-0.0329766	4	452	4.92765e-09
COAD	SPSB3	3.36385e-11	0.57065	-0.0302227	2	454	7.6912e-09
COAD	VNN3	1.06135e-10	-0.405036	-0.0259245	2	454	2.39252e-08
COAD	TAS2R60	3.99701e-10	0.643687	-0.0320328	3	453	8.88502e-08
COAD	WBP1	4.49785e-10	0.710307	-0.030838	2	454	9.86139e-08
COAD	HRH4	1.69052e-09	0.554665	-0.0353507	6	450	3.65633e-07
COAD	LRRC57	1.88967e-09	0.473689	-0.030907	3	453	4.03255e-07
COAD	JMY	4.46955e-09	0.370503	-0.0328952	6	450	9.41252e-07
COAD	OR6A2	1.05133e-08	0.342016	-0.0292155	2	454	2.18526e-06
COAD	LPCAT2	1.12203e-08	0.277021	-0.0316488	6	450	2.30232e-06
COAD	IGLV8-61	1.34286e-08	0.565747	-0.0302011	2	454	2.72056e-06
COAD	XBP1	2.11584e-08	0.199261	-0.0285866	2	454	4.23301e-06
COAD	EIF3E	3.38539e-08	0.354289	-0.032679	6	450	6.68927e-06
COAD	ZCCHC3	3.48487e-08	0.634628	-0.0305046	2	454	6.80188e-06
COAD	KAL1	3.61132e-08	0.452538	-0.0405637	12	444	6.96375e-06
COAD	DNAAF2	8.69917e-08	0.255214	-0.03009	4	452	1.6575e-05
COAD	C21orf59	1.02739e-07	0.307629	-0.0298073	3	453	1.92042e-05
COAD	GLO1	1.0559e-07	0.135726	-0.0283068	2	454	1.92042e-05
COAD	MANBAL	1.0559e-07	0.135726	-0.0283068	2	454	1.92042e-05
COAD	PAGE3	1.0559e-07	0.135726	-0.0283068	2	454	1.92042e-05
COAD	PACRGL	2.60358e-07	0.395243	-0.0303875	3	453	4.68206e-05
COAD	C4orf47	2.84695e-07	0.307998	-0.0290657	2	454	5.00719e-05
COAD	MXD3	2.84695e-07	0.307998	-0.0290657	2	454	5.00719e-05
COAD	RPS11	2.95968e-07	0.523321	-0.0300142	2	454	5.14888e-05
COAD	ZNF286A	3.25422e-07	0.321839	-0.0330349	7	449	5.60041e-05
COAD	SLC38A1	3.56329e-07	0.440704	-0.0359497	8	448	6.06707e-05
COAD	CELF3	3.91703e-07	0.398925	-0.0332742	6	450	6.55656e-05
COAD	NEUROD1	3.93271e-07	0.470854	-0.0331133	5	451	6.55656e-05
COAD	GPR17	4.89819e-07	0.175218	-0.0289304	3	453	8.08202e-05
COAD	XRCC5	5.01458e-07	0.378513	-0.0366927	10	446	8.18963e-05
COAD	SNRNP48	5.35173e-07	0.275791	-0.0302721	4	452	8.65197e-05
COAD	TPRN	5.56548e-07	0.13498	-0.0283035	2	454	8.90755e-05
COAD	TLE3	5.7405e-07	0.410681	-0.0364115	9	447	9.0967e-05
COAD	GRM5	6.35997e-07	0.337116	-0.0514464	28	428	9.97954e-05
COAD	MARVELD2	6.63461e-07	0.426907	-0.034673	7	449	0.000103094
COAD	KLHL40	6.70655e-07	0.383048	-0.0396376	13	443	0.00010321
COAD	TMEM206	7.15847e-07	0.36467	-0.0319361	5	451	0.000109115
COAD	ZC3H14	7.48255e-07	0.617678	-0.0332976	4	452	0.000112979
COAD	DEFB136	8.89206e-07	0.344032	-0.0292244	2	454	0.000131775
COAD	ATXN10	8.89206e-07	0.344032	-0.0292244	2	454	0.000131775
COAD	FBXW10	9.12618e-07	0.295536	-0.0370695	13	443	0.000134004
COAD	FBXW7	9.52214e-07	0.235439	-0.0629192	54	402	0.000138547
COAD	MKI67	9.70763e-07	0.31017	-0.0522237	31	425	0.000139974
COAD	GPT2	1.00328e-06	-0.640324	-0.024888	2	454	0.00014337
COAD	SMG5	1.01408e-06	0.451154	-0.0405263	12	444	0.000143631
COAD	MAT2A	1.02726e-06	0.567965	-0.0302109	2	454	0.000144222
COAD	ZBTB39	1.07221e-06	0.642491	-0.0365217	6	450	0.000149223
COAD	REEP5	1.29501e-06	0.311317	-0.0298317	3	453	0.000178678
COAD	KBTBD7	1.36068e-06	0.470948	-0.0410612	12	444	0.000185692
COAD	TRIM2	1.36905e-06	0.361649	-0.0363146	10	446	0.000185692
COAD	CNBD1	1.38085e-06	0.395475	-0.0400022	13	443	0.000185718
COAD	DNAH3	1.54275e-06	0.248309	-0.057795	45	411	0.000205764
COAD	MGA	1.67789e-06	0.330877	-0.047502	24	432	0.00022194
COAD	ZNF534	1.76004e-06	0.418004	-0.0396303	12	444	0.000230897
COAD	CAMSAP2	1.83259e-06	0.437189	-0.043396	15	441	0.000238461
COAD	SFI1	1.94212e-06	0.416913	-0.0416665	14	442	0.000250674
COAD	SCAI	1.99381e-06	0.431958	-0.0389469	11	445	0.000255288
COAD	ME2	2.01168e-06	0.45839	-0.0384837	10	446	0.000255531
COAD	PATE2	2.07396e-06	0.0890853	-0.0281013	2	454	0.000261368
COAD	CES3	2.29435e-06	0.382357	-0.0386669	12	444	0.000286883
COAD	RP1-139D8.6	2.32768e-06	0.548427	-0.0301248	2	454	0.000288794
COAD	UBQLN3	2.49665e-06	0.390928	-0.0379326	11	445	0.000300443
COAD	OPA1	2.47059e-06	0.460359	-0.0385278	10	446	0.000300443
COAD	IGSF8	2.48447e-06	0.467505	-0.0364283	8	448	0.000300443
COAD	TRIM50	2.47619e-06	0.570331	-0.0382644	8	448	0.000300443
COAD	ETV6	2.57774e-06	0.392044	-0.0369961	10	446	0.000307886
COAD	CHRNE	2.60587e-06	0.544117	-0.0339255	5	451	0.00030894
COAD	PIGK	2.75468e-06	0.443647	-0.0360022	8	448	0.000324182
COAD	DNAH2	2.8226e-06	0.273845	-0.0589713	43	413	0.00032975
COAD	PLEKHG4	2.86516e-06	0.350872	-0.0369425	11	445	0.000332297
COAD	PRAMEF20	3.33942e-06	0.502257	-0.0382553	9	447	0.000382107
COAD	PLIN2	3.34239e-06	0.607044	-0.030383	2	454	0.000382107
COAD	PLEKHG1	3.44243e-06	0.359341	-0.0407482	15	441	0.000390752
COAD	LYNX1	3.60194e-06	-0.405516	-0.0250845	3	453	0.000405979
COAD	CMTM8	3.7561e-06	0.425597	-0.0315978	4	452	0.000420395
COAD	BCL6	3.87624e-06	0.405345	-0.038289	11	445	0.000430828
COAD	RBBP8	4.0911e-06	0.379011	-0.0339263	7	449	0.000451573
COAD	SLC2A13	4.31615e-06	0.412569	-0.0374563	10	446	0.00047315
COAD	ZHX3	4.49004e-06	0.349587	-0.039534	14	442	0.000488865
COAD	NSDHL	4.5752e-06	0.14457	-0.0291108	4	452	0.00049477
COAD	KAT6B	4.80908e-06	0.395951	-0.0400162	13	443	0.000509731
COAD	RPA1	4.80883e-06	0.382193	-0.0377167	11	445	0.000509731
COAD	NAA35	4.76024e-06	0.409706	-0.0344048	7	449	0.000509731
COAD	VWCE	5.26631e-06	0.339971	-0.036673	11	445	0.000554522
COAD	KLC2	5.4659e-06	0.456079	-0.0417807	13	443	0.000571776
COAD	OAZ1	5.63955e-06	-0.336028	-0.0262285	2	454	0.00058611
COAD	ZNF728	5.98871e-06	0.448634	-0.0339369	6	450	0.000618383
COAD	YY1AP1	6.16731e-06	0.464902	-0.0386297	10	446	0.000632742
COAD	PCBP4	6.27001e-06	0.454099	-0.0297093	2	454	0.000639182
COAD	ISG15	6.57217e-06	0.48947	-0.0298651	2	454	0.000665745
COAD	PRDM5	7.00209e-06	0.370065	-0.0401826	14	442	0.000704833
COAD	NAB1	7.23454e-06	0.498733	-0.0381844	9	447	0.000719186
COAD	RAP2B	7.19015e-06	0.607687	-0.0303859	2	454	0.000719186
COAD	ABCC9	7.43519e-06	0.31472	-0.0392304	15	441	0.000730063
COAD	PPP2R3A	7.42054e-06	0.297393	-0.0333905	8	448	0.000730063
COAD	MYH1	7.64251e-06	0.339993	-0.0462204	22	434	0.000745844
COAD	SEMA6D	7.8542e-06	0.375594	-0.0375536	11	445	0.000761858
COAD	GEMIN5	7.93253e-06	0.370748	-0.0411361	15	441	0.00076482
COAD	ZNF667	8.01539e-06	0.339889	-0.038371	13	443	0.000768182
COAD	PLSCR4	8.97763e-06	0.506827	-0.0347128	6	450	0.00085528
COAD	BCAP29	9.15251e-06	0.39177	-0.0312984	4	452	0.000866781
COAD	SPTLC1	9.40318e-06	0.32312	-0.0330549	7	449	0.000885281
COAD	NSFL1C	9.57702e-06	0.364588	-0.0345904	8	448	0.000896375
COAD	FLRT3	9.77447e-06	0.412316	-0.0374506	10	446	0.000909538
COAD	ABLIM2	1.00041e-05	0.429507	-0.0357497	8	448	0.000925526
COAD	BMPR2	1.01978e-05	0.324363	-0.0480021	25	431	0.000938024
COAD	ZNF674	1.03421e-05	0.390307	-0.0312855	4	452	0.000945858
COAD	PREX1	1.08105e-05	0.350291	-0.0467424	22	434	0.000977182
COAD	KIAA0825	1.08481e-05	0.304314	-0.0396565	16	440	0.000977182
COAD	SLC18A1	1.08678e-05	0.422589	-0.0366513	9	447	0.000977182
COAD	TCEB3C	1.13517e-05	0.512473	-0.0299664	2	454	0.00100936
COAD	PRDX4	1.13517e-05	0.512473	-0.0299664	2	454	0.00100936
COAD	XRN2	1.15327e-05	0.429763	-0.0367957	9	447	0.00101888
COAD	NONO	1.15861e-05	0.326934	-0.0347253	9	447	0.00101888
COAD	ARHGAP24	1.17874e-05	0.440898	-0.0370199	9	447	0.00103092
COAD	2020-09-03	1.23951e-05	0.362792	-0.0354473	9	447	0.00107629
COAD	ZC3H6	1.25041e-05	0.371997	-0.0356326	9	447	0.00107629
COAD	COPB1	1.25079e-05	0.421622	-0.0356089	8	448	0.00107629
COAD	NUDCD3	1.32966e-05	0.286724	-0.0296688	3	453	0.00113803
COAD	AURKA	1.34733e-05	0.432539	-0.0296143	2	454	0.00114702
COAD	LRRCC1	1.42558e-05	0.409338	-0.0383877	11	445	0.00120721
COAD	USP25	1.43935e-05	0.362926	-0.0363432	10	446	0.00121247
COAD	PTPN23	1.49763e-05	0.385609	-0.0368518	10	446	0.00125495
COAD	ZNF132	1.51797e-05	0.357139	-0.0362135	10	446	0.00126537
COAD	NEK7	1.58025e-05	0.57888	-0.0316037	3	453	0.00131046
COAD	CD276	1.61658e-05	0.39787	-0.0371267	10	446	0.00133368
COAD	ETAA1	1.64143e-05	0.42324	-0.0356378	8	448	0.00134036
COAD	DGKK	1.63817e-05	0.425257	-0.0346473	7	449	0.00134036
COAD	UBR4	1.66141e-05	0.238609	-0.0476776	32	424	0.00134979
COAD	NLE1	1.6891e-05	0.549147	-0.0378862	8	448	0.00136535
COAD	OR6K6	1.71369e-05	0.377872	-0.0357509	9	447	0.00137828
COAD	GABRA1	1.76422e-05	0.334778	-0.0382211	13	443	0.0013994
COAD	MYBPC1	1.76619e-05	0.295229	-0.0348254	10	446	0.0013994
COAD	GAD1	1.76224e-05	0.407453	-0.0363465	9	447	0.0013994
COAD	SKIL	1.77946e-05	0.393942	-0.0332077	6	450	0.00140297
COAD	DDIAS	1.80478e-05	0.539606	-0.03643	7	449	0.00141596
COAD	FNDC7	1.89107e-05	0.252878	-0.0294447	3	453	0.00147642
COAD	UBE2M	1.90098e-05	0.579207	-0.0316058	3	453	0.00147695
COAD	ANKRD52	1.96766e-05	0.389426	-0.0398247	13	443	0.00151993
COAD	GZMK	1.97529e-05	0.279953	-0.0309969	5	451	0.00151993
COAD	PCMTD1	2.06029e-05	0.487782	-0.035622	7	449	0.00157775
COAD	MYH15	2.15398e-05	0.296067	-0.0416592	19	437	0.00164164
COAD	C2orf44	2.23326e-05	0.427721	-0.0367546	9	447	0.00169399
COAD	OR3A1	2.27531e-05	0.339638	-0.0349811	9	447	0.00171775
COAD	ARHGAP12	2.32243e-05	0.46828	-0.035318	7	449	0.0017451
COAD	MMADHC	2.36727e-05	0.628502	-0.0319323	3	453	0.00177047
COAD	NOTCH2	2.38081e-05	0.355949	-0.0406328	15	441	0.00177232
COAD	TEX2	2.40003e-05	0.345507	-0.0385359	13	443	0.00177835
COAD	CPSF1	2.44929e-05	0.364328	-0.0409178	15	441	0.00179249
COAD	ZNF645	2.4527e-05	0.452945	-0.0361683	8	448	0.00179249
COAD	NELFE	2.43241e-05	0.628828	-0.0319344	3	453	0.00179249
COAD	SPIN1	2.47529e-05	0.492816	-0.034526	6	450	0.00180077
COAD	FMO3	2.50806e-05	0.37247	-0.0365572	10	446	0.00180818
COAD	AQR	2.50032e-05	0.404287	-0.0352994	8	448	0.00180818
COAD	A2ML1	2.61993e-05	0.258705	-0.0521267	36	420	0.00188036
COAD	BBOX1	2.71068e-05	0.374953	-0.033863	7	449	0.0019368
COAD	MIA3	2.75869e-05	0.296381	-0.0455856	24	432	0.00196235
COAD	ST3GAL3	2.84442e-05	0.543266	-0.0326391	4	452	0.00201438
COAD	PHF23	2.90387e-05	0.456712	-0.0351376	7	449	0.00204742
COAD	CSF1R	2.93193e-05	0.338969	-0.0374942	12	444	0.00205814
COAD	KIF13B	2.9606e-05	0.2305	-0.0400467	21	435	0.00206918
COAD	MACF1	3.0206e-05	0.212487	-0.0551754	47	409	0.00210195
COAD	LARS2	3.1588e-05	0.391596	-0.0331764	6	450	0.00218859
COAD	RC3H1	3.20073e-05	0.426648	-0.037772	10	446	0.00220809
COAD	DCHS2	3.56347e-05	0.180228	-0.0578719	58	398	0.00222247
COAD	WNK2	3.57919e-05	0.329315	-0.043959	20	436	0.00222247
COAD	PDS5B	3.4527e-05	0.407166	-0.0413578	14	442	0.00222247
COAD	KBTBD6	3.44116e-05	0.347948	-0.0368702	11	445	0.00222247
COAD	EPS15	3.51076e-05	0.325683	-0.0355082	10	446	0.00222247
COAD	DPYSL2	3.36602e-05	0.427656	-0.0367533	9	447	0.00222247
COAD	HS2ST1	3.28049e-05	0.420059	-0.0345662	7	449	0.00222247
COAD	RASSF9	3.51749e-05	0.390346	-0.0331598	6	450	0.00222247
COAD	MAPK15	3.56458e-05	0.471105	-0.0331161	5	451	0.00222247
COAD	TFB1M	3.27387e-05	0.475441	-0.0331641	5	451	0.00222247
COAD	HNRNPU	3.66593e-05	0.31136	-0.0290805	2	454	0.00222247
COAD	QPCT	3.66593e-05	0.31136	-0.0290805	2	454	0.00222247
COAD	CALM2	3.66593e-05	0.31136	-0.0290805	2	454	0.00222247
COAD	FABP1	3.66593e-05	0.31136	-0.0290805	2	454	0.00222247
COAD	CTLA4	3.66593e-05	0.31136	-0.0290805	2	454	0.00222247
COAD	SEC62	3.66593e-05	0.31136	-0.0290805	2	454	0.00222247
COAD	MSMO1	3.66593e-05	0.31136	-0.0290805	2	454	0.00222247
COAD	C5orf51	3.66593e-05	0.31136	-0.0290805	2	454	0.00222247
COAD	TMED7	3.66593e-05	0.31136	-0.0290805	2	454	0.00222247
COAD	SRA1	3.66593e-05	0.31136	-0.0290805	2	454	0.00222247
COAD	TCTE3	3.66593e-05	0.31136	-0.0290805	2	454	0.00222247
COAD	IMPDH1	3.66593e-05	0.31136	-0.0290805	2	454	0.00222247
COAD	TMEM252	3.66593e-05	0.31136	-0.0290805	2	454	0.00222247
COAD	INIP	3.66593e-05	0.31136	-0.0290805	2	454	0.00222247
COAD	C11orf40	3.66593e-05	0.31136	-0.0290805	2	454	0.00222247
COAD	PRB1	3.66593e-05	0.31136	-0.0290805	2	454	0.00222247
COAD	CCT2	3.66593e-05	0.31136	-0.0290805	2	454	0.00222247
COAD	OXGR1	3.66593e-05	0.31136	-0.0290805	2	454	0.00222247
COAD	CFL2	3.66593e-05	0.31136	-0.0290805	2	454	0.00222247
COAD	GABARAPL2	3.66593e-05	0.31136	-0.0290805	2	454	0.00222247
COAD	AKAP14	3.66593e-05	0.31136	-0.0290805	2	454	0.00222247
COAD	TMEM159	3.29547e-05	0.311462	-0.0290809	2	454	0.00222247
COAD	EFCAB13	3.87152e-05	0.364209	-0.0399971	14	442	0.00233825
COAD	MEF2D	3.93997e-05	0.446688	-0.0317844	4	452	0.00237064
COAD	EPN1	3.98376e-05	0.366463	-0.0364225	10	446	0.00238802
COAD	GLIPR1L2	4.07766e-05	0.299567	-0.0297539	3	453	0.00243519
COAD	CD300A	4.14191e-05	0.54679	-0.0326703	4	452	0.00246436
COAD	PDS5A	4.18321e-05	0.357297	-0.0388819	13	443	0.00247971
COAD	NPC1L1	4.30348e-05	0.281833	-0.038839	16	440	0.00254051
COAD	PTRF	4.31752e-05	0.398731	-0.0352001	8	448	0.00254051
COAD	ITPR2	4.38103e-05	0.311112	-0.0480668	26	430	0.00256844
COAD	IPPK	4.54061e-05	0.307402	-0.0328099	7	449	0.00265228
COAD	LARP4B	4.56472e-05	0.294038	-0.0392828	16	440	0.00265667
COAD	ZNF573	4.58502e-05	0.388142	-0.0369086	10	446	0.00265881
COAD	NEO1	4.64672e-05	0.367594	-0.0391841	13	443	0.00267521
COAD	SNX29	4.63018e-05	0.414804	-0.0395438	12	444	0.00267521
COAD	C10orf88	4.67898e-05	0.288965	-0.0296837	3	453	0.00268413
COAD	BRD7	4.75673e-05	0.434748	-0.0358433	8	448	0.00271898
COAD	ILVBL	4.78423e-05	0.36481	-0.0363855	10	446	0.00272497
COAD	CST8	4.83035e-05	0.456452	-0.0307929	3	453	0.00274148
COAD	STAG2	4.91781e-05	0.404962	-0.0333546	6	450	0.00278126
COAD	CLUAP1	4.94887e-05	0.362462	-0.0345525	8	448	0.00278897
COAD	ABCA7	5.00988e-05	0.265574	-0.0453133	26	430	0.00281344
COAD	FASTKD3	5.11921e-05	0.327131	-0.0363556	11	445	0.00286479
COAD	ASIP	5.26364e-05	0.603158	-0.0317644	3	453	0.00293535
COAD	SLC26A3	5.37878e-05	0.479025	-0.0377876	9	447	0.00298915
COAD	TEX14	5.40282e-05	0.32856	-0.043072	19	437	0.00299212
COAD	MEP1B	5.55717e-05	0.432041	-0.034753	7	449	0.00306698
COAD	ANGPT4	5.64525e-05	0.367123	-0.0355345	9	447	0.00310489
COAD	TNPO1	5.66544e-05	0.356683	-0.0362032	10	446	0.00310532
COAD	CCSER1	5.79182e-05	0.257776	-0.0372935	15	441	0.00316375
COAD	EME1	5.88705e-05	0.390868	-0.0350597	8	448	0.00320484
COAD	CLASP1	5.92881e-05	0.349312	-0.0421825	17	439	0.00321663
COAD	PTGER3	5.98054e-05	0.349474	-0.0395304	14	442	0.00323374
COAD	POU4F3	6.07463e-05	0.521493	-0.0361476	7	449	0.00327355
COAD	MSH4	6.23413e-05	0.469469	-0.0364633	8	448	0.00334823
COAD	KANSL1L	6.45559e-05	0.399004	-0.0332752	6	450	0.00345558
COAD	CNGA4	6.48495e-05	0.343555	-0.0376182	12	444	0.00345972
COAD	IFI16	6.60485e-05	0.29449	-0.0392992	16	440	0.00351198
COAD	KCNC2	6.7433e-05	0.313474	-0.0383902	14	442	0.00357373
COAD	STEAP2	6.86203e-05	0.401033	-0.0333023	6	450	0.00362464
COAD	PRDM14	6.90224e-05	0.36143	-0.0363097	10	446	0.00363389
COAD	FOCAD	6.94098e-05	0.336771	-0.0357568	10	446	0.00364231
COAD	OR10Q1	7.03388e-05	0.51295	-0.0347945	6	450	0.003679
COAD	UBR2	7.21296e-05	0.357795	-0.0362282	10	446	0.00374816
COAD	SYT14	7.20313e-05	0.329386	-0.0347747	9	447	0.00374816
COAD	GOT1L1	7.24088e-05	0.604843	-0.0303734	2	454	0.00375049
COAD	IPCEF1	7.27268e-05	0.45141	-0.035055	7	449	0.00375482
COAD	NPTX2	7.44225e-05	0.336671	-0.0365915	11	445	0.00383001
COAD	BMS1	7.71339e-05	0.343608	-0.0359101	10	446	0.00395682
COAD	VPS72	7.89589e-05	0.447452	-0.0349933	7	449	0.0040375
COAD	UGT3A2	7.94767e-05	0.374343	-0.0393821	13	443	0.00405103
COAD	ACOT2	7.98571e-05	0.322004	-0.030681	4	452	0.0040575
COAD	FRY	8.11121e-05	0.206006	-0.0512852	42	414	0.00410822
COAD	HDDC2	8.2147e-05	0.216544	-0.0297478	4	452	0.00414752
COAD	PMS2	8.29684e-05	0.440213	-0.0359409	8	448	0.00417582
COAD	GNL3	8.36672e-05	0.474232	-0.0354108	7	449	0.00419778
COAD	DBT	8.47382e-05	0.428503	-0.0367703	9	447	0.00423823
COAD	TTC13	8.79079e-05	0.489944	-0.0356557	7	449	0.00438307
COAD	RPS6KA6	8.89332e-05	0.328279	-0.0355664	10	446	0.00442042
COAD	NDST3	8.93298e-05	0.289562	-0.0383747	15	441	0.00442639
COAD	HS1BP3	9.10096e-05	0.501133	-0.033449	5	451	0.00449571
COAD	ZNF709	9.19543e-05	0.442704	-0.0359854	8	448	0.0045284
COAD	SCG3	9.46149e-05	0.477508	-0.0354619	7	449	0.00464513
COAD	GLUD2	9.58819e-05	0.290139	-0.0436933	22	434	0.00467863
COAD	TNFRSF25	9.56025e-05	0.519806	-0.0312124	3	453	0.00467863
COAD	KDM5A	9.79567e-05	0.382953	-0.0425161	16	440	0.00473655
COAD	APPL1	9.76081e-05	0.465886	-0.0352807	7	449	0.00473655
COAD	BPNT1	9.77442e-05	0.48225	-0.0343852	6	450	0.00473655
COAD	NOP14	9.9927e-05	0.448383	-0.0360868	8	448	0.0048105
COAD	ZNF773	0.000100087	0.35714	-0.032717	6	450	0.0048105
COAD	CSRNP1	0.000102278	0.329659	-0.0323506	6	450	0.0049011
COAD	ATXN2	0.000105596	0.435197	-0.0390269	11	445	0.00504499
COAD	PHLDA1	0.000108974	0.518228	-0.031202	3	453	0.00519085
COAD	XRCC4	0.000111672	0.564424	-0.0354808	6	450	0.00530361
COAD	ENTPD3	0.000114299	0.371848	-0.0347201	8	448	0.00539635
COAD	EPS8L3	0.000114227	0.407834	-0.0353627	8	448	0.00539635
COAD	NDUFA10	0.000115054	0.402734	-0.0342961	7	449	0.0054001
COAD	HIST1H2AL	0.000114886	-0.386346	-0.0252114	3	453	0.0054001
COAD	F8	0.000115646	0.262665	-0.0451375	26	430	0.00541201
COAD	STK39	0.000116821	0.405868	-0.034345	7	449	0.00545108
COAD	CCDC146	0.000119021	0.375508	-0.0366253	10	446	0.00553759
COAD	POU1F1	0.000124349	0.363936	-0.0328076	6	450	0.00576869
COAD	FSIP2	0.000126433	0.304966	-0.042842	20	436	0.00583156
COAD	RAD51AP2	0.000126086	0.437339	-0.0358896	8	448	0.00583156
COAD	UACA	0.000127482	0.346148	-0.0368257	11	445	0.00585868
COAD	U2SURP	0.000127752	0.48507	-0.0355797	7	449	0.00585868
COAD	SYN1	0.00012819	0.495394	-0.0345604	6	450	0.00586193
COAD	STX3	0.000129155	0.462489	-0.0341217	6	450	0.00588926
COAD	AGMAT	0.000129758	0.529467	-0.0300413	2	454	0.00589993
COAD	CSMD1	0.000133266	0.151572	-0.0579065	66	390	0.00594621
COAD	PCLO	0.000133748	0.148444	-0.0568509	65	391	0.00594621
COAD	HIVEP1	0.000133575	0.348395	-0.0430386	18	438	0.00594621
COAD	FRMD4A	0.000132111	0.373201	-0.0393486	13	443	0.00594621
COAD	FRMD6	0.000131209	0.37388	-0.0356706	9	447	0.00594621
COAD	NSRP1	0.00013242	0.295837	-0.0333627	8	448	0.00594621
COAD	OR10J3	0.000133234	0.477733	-0.0366109	8	448	0.00594621
COAD	ZNF136	0.000133474	0.373757	-0.0338444	7	449	0.00594621
COAD	BLZF1	0.000134336	0.275135	-0.0302663	4	452	0.00595583
COAD	SLC25A17	0.000135121	0.633927	-0.0319682	3	453	0.00597408
COAD	ADAMTS5	0.000139882	0.327335	-0.0455788	22	434	0.00615056
COAD	MBD5	0.000139523	0.350514	-0.0413365	16	440	0.00615056
COAD	PAIP1	0.000143862	0.366669	-0.0301983	3	453	0.00630823
COAD	USP37	0.000144741	0.522766	-0.0349254	6	450	0.0063216
COAD	PDZD3	0.000144956	0.389935	-0.0322162	5	451	0.0063216
COAD	TP53	0.000145706	-0.119837	0.03313	181	275	0.00632984
COAD	RHNO1	0.000146332	0.602835	-0.0303645	2	454	0.00632984
COAD	RTFDC1	0.000146332	0.602835	-0.0303645	2	454	0.00632984
COAD	USP8	0.000147859	0.36733	-0.0337442	7	449	0.00637868
COAD	ZNF91	0.000153693	0.279708	-0.0431645	22	434	0.00657717
COAD	PSD4	0.000153071	0.376768	-0.0366536	10	446	0.00657717
COAD	DDX41	0.000153397	0.452371	-0.03507	7	449	0.00657717
COAD	C9orf152	0.000154492	0.554226	-0.0327361	4	452	0.00659373
COAD	USH1C	0.000157276	0.440224	-0.0338248	6	450	0.00669468
COAD	MYO1E	0.00015782	0.43307	-0.0421783	14	442	0.00670002
COAD	PROKR2	0.000159495	0.518273	-0.0360974	7	449	0.00675247
COAD	ECH1	0.000160647	0.673132	-0.0306742	2	454	0.00675247
COAD	ILKAP	0.000160748	0.602682	-0.0303638	2	454	0.00675247
COAD	AS3MT	0.000160748	0.602682	-0.0303638	2	454	0.00675247
COAD	KRTAP3-2	0.000161165	-0.465796	-0.0256569	2	454	0.00675247
COAD	FANCM	0.000162369	0.317135	-0.041754	18	438	0.00677709
COAD	PCDHB11	0.000163023	0.373249	-0.0365747	10	446	0.00677709
COAD	LHFPL3	0.000162842	0.362108	-0.0310359	4	452	0.00677709
COAD	CYHR1	0.00016351	0.480413	-0.0332193	5	451	0.00677975
COAD	SLC4A1AP	0.000165318	0.355648	-0.033562	7	449	0.00680184
COAD	PLA2G4F	0.000165314	0.332381	-0.0331993	7	449	0.00680184
COAD	CHI3L1	0.000164873	0.439693	-0.0338177	6	450	0.00680184
COAD	RYR3	0.000166987	0.159727	-0.0576149	63	393	0.00685291
COAD	KIAA0922	0.00017303	0.273241	-0.0413868	20	436	0.00707818
COAD	NPTXR	0.000173361	0.339089	-0.0300156	3	453	0.00707818
COAD	ATP6V0A4	0.000174618	0.328929	-0.0405516	16	440	0.00709329
COAD	TDRD9	0.00017458	0.398767	-0.0342343	7	449	0.00709329
COAD	PDIA4	0.000176075	0.430315	-0.0336927	6	450	0.00712723
COAD	SIAE	0.000176344	0.381711	-0.032125	5	451	0.00712723
COAD	PRAMEF17	0.000177457	0.332346	-0.0364845	11	445	0.00715415
COAD	HACL1	0.000179261	0.502343	-0.0346531	6	450	0.00720872
COAD	FAM171B	0.000182898	0.326571	-0.0379802	13	443	0.00733653
COAD	ABCB1	0.000193113	0.278289	-0.0423538	21	435	0.00766943
COAD	DPP8	0.00019272	0.305829	-0.038148	14	442	0.00766943
COAD	PHF20L1	0.000192904	0.409604	-0.0383943	11	445	0.00766943
COAD	SLC1A4	0.00019233	0.459056	-0.0329825	5	451	0.00766943
COAD	SCARB1	0.000194258	0.27769	-0.029609	3	453	0.00769579
COAD	ATP2C1	0.000195432	0.343523	-0.0367608	11	445	0.00771947
COAD	KRIT1	0.000196148	0.433231	-0.0368655	9	447	0.00771947
COAD	SEC24A	0.000196325	0.234369	-0.0304915	5	451	0.00771947
COAD	TERF1	0.000196785	0.39058	-0.0312879	4	452	0.00771947
COAD	WDR66	0.000200762	0.301957	-0.0395708	16	440	0.00785621
COAD	KRT14	0.000202448	-0.33265	-0.0262434	2	454	0.0079029
COAD	PHEX	0.000210434	0.337809	-0.0366196	11	445	0.00794662
COAD	TASP1	0.00020495	0.555394	-0.0353604	6	450	0.00794662
COAD	TDRD12	0.000208933	0.471653	-0.0342439	6	450	0.00794662
COAD	FAM220A	0.00021052	0.484048	-0.0344091	6	450	0.00794662
COAD	ZNF460	0.000209741	0.532869	-0.0338008	5	451	0.00794662
COAD	SLC25A48	0.00020942	0.309362	-0.0290717	2	454	0.00794662
COAD	CDK20	0.00020942	0.309362	-0.0290717	2	454	0.00794662
COAD	RRAS2	0.00020942	0.309362	-0.0290717	2	454	0.00794662
COAD	FUT4	0.00020942	0.309362	-0.0290717	2	454	0.00794662
COAD	ARPC3	0.00020942	0.309362	-0.0290717	2	454	0.00794662
COAD	CBLN3	0.00020942	0.309362	-0.0290717	2	454	0.00794662
COAD	RBPMS2	0.00020942	0.309362	-0.0290717	2	454	0.00794662
COAD	IGLV3-19	0.00020942	0.309362	-0.0290717	2	454	0.00794662
COAD	FAM9C	0.00020942	0.309362	-0.0290717	2	454	0.00794662
COAD	CLTC	0.000212087	0.333341	-0.0381789	13	443	0.00798696
COAD	KCNK12	0.000212602	0.603168	-0.030366	2	454	0.00798756
COAD	RECK	0.000215333	0.337001	-0.034928	9	447	0.00807119
COAD	C4orf46	0.000216279	0.416143	-0.0305259	3	453	0.00808771
COAD	BNIP1	0.000228028	0.399361	-0.0313656	4	452	0.00850719
COAD	ADGRV1	0.000228766	0.160728	-0.0539515	56	400	0.00851488
COAD	FAM160A2	0.000231682	0.36601	-0.0337236	7	449	0.0086034
COAD	CAND2	0.000233142	0.29456	-0.0393018	16	440	0.00863757
COAD	NRD1	0.000235728	0.365471	-0.0391218	13	443	0.00867033
COAD	CUL5	0.000234877	0.332423	-0.0340161	8	448	0.00867033
COAD	RNF10	0.000236193	0.363152	-0.033679	7	449	0.00867033
COAD	IL17REL	0.000235425	0.506699	-0.0359169	7	449	0.00867033
COAD	GPR162	0.000240848	0.455611	-0.0395315	11	445	0.008821
COAD	ELOVL7	0.000243282	0.574023	-0.0315715	3	453	0.00888978
COAD	ACACA	0.000247593	0.221886	-0.043908	28	428	0.00902672
COAD	KIAA1614	0.000249139	0.447412	-0.0371511	9	447	0.00905086
COAD	ZNF333	0.000249386	0.296472	-0.03118	5	451	0.00905086
COAD	ZNF836	0.000250964	0.308919	-0.0406183	17	439	0.00908751
COAD	OR7G2	0.000253549	0.410461	-0.0344166	7	449	0.00913976
COAD	PNRC1	0.000253083	-0.600496	-0.0250635	2	454	0.00913976
COAD	MAGEL2	0.000254389	0.319702	-0.040216	16	440	0.00914069
COAD	ZNF677	0.000254997	0.34921	-0.037771	12	444	0.00914069
COAD	RFX6	0.000255288	0.421097	-0.0366212	9	447	0.00914069
COAD	MAGI3	0.000256745	0.349269	-0.0334626	7	449	0.00917233
COAD	SPATA7	0.000258902	0.551768	-0.0327144	4	452	0.00922879
COAD	KDM3A	0.000259783	0.429081	-0.0336762	6	450	0.0092396
COAD	GEMIN4	0.000263191	0.416538	-0.0355181	8	448	0.00934006
COAD	NYAP1	0.000264364	0.327216	-0.0339231	8	448	0.00936094
COAD	FZD8	0.000266731	0.496622	-0.033399	5	451	0.00940314
COAD	LHFPL2	0.000266343	0.565902	-0.0328394	4	452	0.00940314
COAD	ZC3H3	0.000269446	0.375633	-0.0366281	10	446	0.0094428
COAD	STXBP1	0.000268909	0.465596	-0.0363942	8	448	0.0094428
COAD	CDK8	0.000269626	0.415167	-0.0324959	5	451	0.0094428
COAD	IPO13	0.000274233	0.410482	-0.0374095	10	446	0.00958319
COAD	PNMA5	0.000276276	0.583173	-0.0343585	5	451	0.00963353
COAD	CMTR1	0.000277874	0.454959	-0.0362042	8	448	0.00966822
COAD	ZNF557	0.000281395	0.401223	-0.0381871	11	445	0.00976946
COAD	SOAT1	0.000282526	0.224659	-0.0309506	6	450	0.00978751
COAD	LARP6	0.000283604	0.450638	-0.0350429	7	449	0.00980363
COAD	MGMT	0.000286092	0.294881	-0.0297229	3	453	0.00986831
COAD	F5	0.00029094	0.326822	-0.0429964	19	437	0.010014
COAD	NME1	0.000292332	0.48494	-0.0298451	2	454	0.0100403
COAD	EGR2	0.000296467	0.321331	-0.0394553	15	441	0.0101172
COAD	IKZF2	0.000296439	0.348801	-0.0351656	9	447	0.0101172
COAD	NEDD1	0.000295734	0.425601	-0.03568	8	448	0.0101172
COAD	MTUS1	0.000298499	0.327911	-0.0355581	10	446	0.0101328
COAD	SIRPA	0.000298825	0.294279	-0.0340679	9	447	0.0101328
COAD	NGLY1	0.00029853	0.40416	-0.0352971	8	448	0.0101328
COAD	UTRN	0.000301638	0.246516	-0.0434866	25	431	0.0102066
COAD	LRRN1	0.000303626	0.352879	-0.0378702	12	444	0.0102522
COAD	MMP2	0.000305394	0.325839	-0.0338985	8	448	0.0102902
COAD	DAG1	0.000308312	0.406306	-0.0343518	7	449	0.0103667
COAD	RAB39B	0.000313691	0.329801	-0.0291617	2	454	0.0105254
COAD	LRRC38	0.000318757	0.365777	-0.0328322	6	450	0.0106508
COAD	STARD6	0.000318307	0.348355	-0.0309142	4	452	0.0106508
COAD	DNM1	0.000320921	0.368365	-0.0382887	12	444	0.0107007
COAD	OR4L1	0.000326384	0.52404	-0.0312405	3	453	0.0108602
COAD	PIK3CA	0.000327682	0.0951087	-0.0675349	112	344	0.0108698
COAD	TMOD4	0.00032803	0.599665	-0.0359507	6	450	0.0108698
COAD	PABPC4	0.00033092	0.319677	-0.0337885	8	448	0.0109429
COAD	CEP290	0.000333326	0.316415	-0.0409086	17	439	0.0109997
COAD	LGR4	0.000334785	0.289563	-0.0398688	17	439	0.0110252
COAD	KIAA0232	0.000336033	0.349379	-0.0395274	14	442	0.0110372
COAD	BCR	0.000336657	0.349004	-0.0386385	13	443	0.0110372
COAD	EML4	0.00033722	0.368196	-0.0319752	5	451	0.0110372
COAD	HN1L	0.0003399	0.513755	-0.0348052	6	450	0.0111022
COAD	ZNF671	0.000345756	0.390489	-0.0341052	7	449	0.0112705
COAD	THNSL1	0.000346572	0.480887	-0.0355145	7	449	0.0112741
COAD	ATP1B4	0.00035034	0.404907	-0.0353104	8	448	0.0113599
COAD	CDK19	0.000350629	0.487803	-0.0344592	6	450	0.0113599
COAD	C10orf12	0.000352413	0.318297	-0.0385429	14	442	0.0113796
COAD	ZBTB1	0.000352658	0.340774	-0.0308471	4	452	0.0113796
COAD	ZEB1	0.000354784	0.342749	-0.0410541	16	440	0.0114252
COAD	WASL	0.0003585	0.296044	-0.0363341	12	444	0.0114527
COAD	ESRRG	0.000358377	0.385455	-0.0349631	8	448	0.0114527
COAD	ACOT7	0.000357694	0.279639	-0.0330735	8	448	0.0114527
COAD	PSMC6	0.000356518	0.365205	-0.0328245	6	450	0.0114527
COAD	LGR6	0.000361896	0.381768	-0.0339693	7	449	0.0114924
COAD	NF2	0.000361554	0.488149	-0.0356278	7	449	0.0114924
COAD	STYXL1	0.000361097	0.478043	-0.033193	5	451	0.0114924
COAD	DNAH9	0.000365687	0.177295	-0.049468	44	412	0.0115897
COAD	EOMES	0.000366579	0.237996	-0.0353809	13	443	0.0115951
COAD	HUWE1	0.000369975	0.186424	-0.04483	34	422	0.0116648
COAD	THOC5	0.000370243	0.378907	-0.0376355	11	445	0.0116648
COAD	LOXHD1	0.000378497	0.220364	-0.0450487	30	426	0.0119015
COAD	HCFC2	0.000385991	0.326818	-0.0355336	10	446	0.0121133
COAD	SETBP1	0.000398202	0.265478	-0.0410307	20	436	0.0124721
COAD	MAP4K5	0.000401336	0.352126	-0.0335071	7	449	0.0125396
COAD	NRN1	0.00040271	0.377033	-0.031168	4	452	0.0125396
COAD	CD63	0.000402523	0.264342	-0.0301708	4	452	0.0125396
COAD	RWDD2B	0.000406998	0.460057	-0.0351898	7	449	0.0126486
COAD	WDR81	0.000412565	0.336048	-0.0399559	15	441	0.012772
COAD	NCAPH	0.000412217	0.385184	-0.0349582	8	448	0.012772
COAD	CDK5RAP2	0.000416165	0.273776	-0.0399721	18	438	0.0128166
COAD	PSPC1	0.000415345	0.395053	-0.0360969	9	447	0.0128166
COAD	CHRNB3	0.00041641	0.380747	-0.0358088	9	447	0.0128166
COAD	KCMF1	0.000420547	0.379242	-0.0330117	6	450	0.0129191
COAD	ZNF175	0.000424444	0.398039	-0.036157	9	447	0.0130138
COAD	MYH7	0.000428174	0.232434	-0.044598	28	428	0.0131031
COAD	ESCO1	0.000429069	0.339274	-0.0324788	6	450	0.0131054
COAD	GPRASP1	0.000433671	0.233575	-0.03832	18	438	0.0132208
COAD	SAMD4A	0.000438812	0.383731	-0.0377547	11	445	0.0132513
COAD	SYNJ1	0.00043653	0.348245	-0.0368776	11	445	0.0132513
COAD	GLP2R	0.000438381	0.353889	-0.0343994	8	448	0.0132513
COAD	IL5RA	0.00043849	0.303133	-0.033493	8	448	0.0132513
COAD	IFFO2	0.000437891	0.472709	-0.0342579	6	450	0.0132513
COAD	CNST	0.000440944	0.352184	-0.0343689	8	448	0.0132906
COAD	PDE5A	0.000444126	0.470407	-0.0353511	7	449	0.0133613
COAD	RSBN1L	0.000462369	0.382046	-0.0321287	5	451	0.0138841
COAD	ACY3	0.000463247	0.619104	-0.03187	3	453	0.0138844
COAD	RCOR3	0.000467801	0.329126	-0.0347695	9	447	0.0139686
COAD	HSF5	0.000467137	0.400691	-0.0332977	6	450	0.0139686
COAD	UGT1A9	0.000472587	0.349274	-0.0326121	6	450	0.0140852
COAD	TXLNG	0.000477865	0.326512	-0.031513	5	451	0.014216
COAD	CC2D1B	0.000480443	0.376221	-0.0347982	8	448	0.0142662
COAD	CFHR5	0.00048179	0.419146	-0.0365819	9	447	0.0142797
COAD	TMEM245	0.000482954	0.604413	-0.034594	5	451	0.0142878
COAD	RCN3	0.000484051	0.475427	-0.0377151	9	447	0.0142938
COAD	C11orf87	0.000485398	0.347419	-0.0334337	7	449	0.0143072
COAD	PLEC	0.000490579	0.184385	-0.0479693	40	416	0.0143597
COAD	C1QTNF3	0.000489795	0.451746	-0.0350602	7	449	0.0143597
COAD	DDX1	0.000488596	0.440725	-0.0338315	6	450	0.0143597
COAD	HGSNAT	0.000490767	0.382809	-0.0321372	5	451	0.0143597
COAD	SSBP1	0.000495786	0.666064	-0.032181	3	453	0.01448
COAD	LUZP1	0.000500983	0.326142	-0.0404502	16	440	0.0145522
COAD	SLC22A10	0.000500847	0.381789	-0.0367661	10	446	0.0145522
COAD	BCKDK	0.00049941	0.430665	-0.0357704	8	448	0.0145522
COAD	INO80B	0.000502392	0.269759	-0.0288972	2	454	0.0145666
COAD	RFPL4A	0.000506538	0.464705	-0.0363783	8	448	0.0146603
COAD	PDCD6	0.000509674	0.450702	-0.03182	4	452	0.0147244
COAD	PDZRN4	0.000510685	0.301133	-0.0410964	18	438	0.0147271
COAD	SMAD2	0.000513351	0.257771	-0.0413632	21	435	0.0147773
COAD	ZNF250	0.000515351	0.3431	-0.0300422	3	453	0.0148083
COAD	LIPT1	0.000517261	0.395807	-0.0332326	6	450	0.0148365
COAD	MYO15A	0.000518481	0.281501	-0.0478081	28	428	0.0148449
COAD	PRSS37	0.000521479	0.474119	-0.035409	7	449	0.0148775
COAD	POLE2	0.000521156	0.266347	-0.0301885	4	452	0.0148775
COAD	SYDE2	0.000526263	0.30802	-0.0390025	15	441	0.0148813
COAD	LIMCH1	0.000525055	0.37998	-0.037662	11	445	0.0148813
COAD	LPIN1	0.00052471	0.427358	-0.03468	7	449	0.0148813
COAD	MYF5	0.000526019	0.439415	-0.034868	7	449	0.0148813
COAD	WDR44	0.00052564	0.383539	-0.0312256	4	452	0.0148813
COAD	ASH1L	0.000531027	0.20926	-0.0466698	34	422	0.0148965
COAD	GGA2	0.000532383	0.314588	-0.0344767	9	447	0.0148965
COAD	CYP4F22	0.000531949	0.481802	-0.0355288	7	449	0.0148965
COAD	OTUD5	0.000529065	0.509337	-0.0359581	7	449	0.0148965
COAD	RPUSD2	0.000528618	0.330749	-0.0331739	7	449	0.0148965
COAD	AKAP10	0.000531482	0.432506	-0.0316589	4	452	0.0148965
COAD	UPF2	0.000535251	0.279823	-0.0380434	15	441	0.0149506
COAD	STT3B	0.000540066	0.37654	-0.0348039	8	448	0.0150588
COAD	SMIM20	0.00054717	0.206655	-0.0286192	2	454	0.0152304
COAD	DENND4C	0.000552757	0.445086	-0.0371042	9	447	0.0153325
COAD	IGHE	0.000552493	-0.553683	-0.0241032	3	453	0.0153325
COAD	CASS4	0.000556831	0.231914	-0.0352025	13	443	0.0154036
COAD	SORD	0.000557243	0.456218	-0.032951	5	451	0.0154036
COAD	ALOX5	0.000558787	0.308308	-0.0374443	13	443	0.0154196
COAD	ULK2	0.000564687	0.342226	-0.040166	15	441	0.0155556
COAD	LMNB1	0.000565761	0.315161	-0.0321573	6	450	0.0155584
COAD	OCIAD1	0.000567322	0.403061	-0.0333293	6	450	0.0155746
COAD	PLEKHG3	0.000568636	0.383222	-0.0349232	8	448	0.0155839
COAD	OXT	0.000572056	0.427556	-0.0306015	3	453	0.0156509
COAD	PAPD5	0.000574798	0.360811	-0.034523	8	448	0.0156991
COAD	DYNC1H1	0.000582076	0.257797	-0.0498514	33	423	0.0157901
COAD	LHX4	0.000579457	0.451248	-0.0328959	5	451	0.0157901
COAD	IL17F	0.000581631	0.340866	-0.0300274	3	453	0.0157901
COAD	GSTA5	0.000580924	0.340861	-0.0300274	3	453	0.0157901
COAD	COLGALT2	0.000592142	0.4482	-0.0382552	10	446	0.0159549
COAD	ARHGAP18	0.000589891	0.364962	-0.0337072	7	449	0.0159549
COAD	LAMTOR5	0.000591573	0.437735	-0.0296372	2	454	0.0159549
COAD	TMEM55B	0.000591573	0.437735	-0.0296372	2	454	0.0159549
COAD	RPAP1	0.000594662	0.352245	-0.03437	8	448	0.0159959
COAD	GAB1	0.00059567	0.415906	-0.0345015	7	449	0.0159961
COAD	TTC39A	0.000596925	0.267773	-0.0342097	10	446	0.016003
COAD	MYRIP	0.000604787	0.295836	-0.0378315	14	442	0.0160676
COAD	MLLT4	0.000601453	0.345018	-0.0385216	13	443	0.0160676
COAD	KIAA0195	0.000605359	0.321001	-0.0378168	13	443	0.0160676
COAD	ARHGEF5	0.000604633	0.388309	-0.0369124	10	446	0.0160676
COAD	UST	0.000605019	0.431609	-0.0347463	7	449	0.0160676
COAD	PACSIN1	0.000602019	0.37534	-0.033869	7	449	0.0160676
COAD	KBTBD3	0.000612478	0.46116	-0.0374279	9	447	0.0162296
COAD	AP2A1	0.00061384	0.383743	-0.0349325	8	448	0.0162389
COAD	CEP135	0.000615927	0.255581	-0.035897	13	443	0.0162672
COAD	ERO1LB	0.000619345	0.38824	-0.0331317	6	450	0.0163305
COAD	OR2AE1	0.00062393	0.586286	-0.0316527	3	453	0.0164244
COAD	MCF2L2	0.000629976	0.305831	-0.0397116	16	440	0.0165563
COAD	CMAS	0.000631809	0.493967	-0.0357185	7	449	0.0165772
COAD	IYD	0.000635146	0.418878	-0.0335402	6	450	0.0166375
COAD	ADGRF5	0.000638546	0.34981	-0.0377873	12	444	0.0166992
COAD	CPED1	0.00064093	0.31515	-0.039245	15	441	0.0167082
COAD	NAGS	0.000640976	0.459454	-0.0329869	5	451	0.0167082
COAD	MED12L	0.000644573	0.261628	-0.0436548	24	432	0.0167385
COAD	ABCA5	0.000645148	0.292994	-0.0415256	19	437	0.0167385
COAD	PTPRE	0.000645277	0.337096	-0.0349299	9	447	0.0167385
COAD	KAZALD1	0.000648639	0.555756	-0.0301571	2	454	0.0167985
COAD	MYH9	0.000652236	0.220239	-0.0456641	31	425	0.0168644
COAD	KCNJ16	0.000657573	0.337268	-0.0357679	10	446	0.0169171
COAD	EBF2	0.000656285	0.409808	-0.0344064	7	449	0.0169171
COAD	ZMPSTE24	0.000658503	0.411382	-0.0334402	6	450	0.0169171
COAD	CSTF2T	0.000657229	0.490131	-0.0344902	6	450	0.0169171
COAD	MUC13	0.000661638	0.429961	-0.033688	6	450	0.0169432
COAD	RAB1A	0.000660685	0.315845	-0.0298617	3	453	0.0169432
COAD	TVP23B	0.000665216	0.129501	-0.0282793	2	454	0.0170076
COAD	DMRTB1	0.000672287	-0.570636	-0.0215668	5	451	0.017161
COAD	KLKB1	0.000678241	0.333964	-0.0340436	8	448	0.0172854
COAD	TLR7	0.0006795	0.330443	-0.0380938	13	443	0.01729
COAD	DLX5	0.000686952	0.316164	-0.0337257	8	448	0.0173823
COAD	L3MBTL1	0.000687266	0.379465	-0.0348561	8	448	0.0173823
COAD	PURG	0.000688558	0.445985	-0.0349704	7	449	0.0173823
COAD	ARMCX5	0.000685617	0.558045	-0.0353957	6	450	0.0173823
COAD	PMFBP1	0.000687647	0.36847	-0.0319782	5	451	0.0173823
COAD	TMEM62	0.000691679	0.286711	-0.0310718	5	451	0.0174336
COAD	TENM1	0.000697148	0.186746	-0.0470722	38	418	0.0175184
COAD	PLEKHH2	0.000698328	0.337769	-0.0391597	14	442	0.0175184
COAD	TBC1D23	0.000697834	0.446715	-0.0328457	5	451	0.0175184
COAD	C10orf76	0.000701597	0.381631	-0.0339671	7	449	0.0175729
COAD	AREL1	0.000704897	0.435795	-0.0337657	6	450	0.0176279
COAD	ZNF75A	0.000706918	0.420197	-0.0335578	6	450	0.0176509
COAD	IQCH	0.000711855	0.473206	-0.0353948	7	449	0.0177465
COAD	CKM	0.000719138	0.306648	-0.0335558	8	448	0.0178201
COAD	MCOLN2	0.000721381	0.464039	-0.0352519	7	449	0.0178201
COAD	DPY19L4	0.000718561	0.387624	-0.0340606	7	449	0.0178201
COAD	KRT23	0.000721024	0.444568	-0.0338827	6	450	0.0178201
COAD	PSG5	0.000720829	0.603913	-0.0331758	4	452	0.0178201
COAD	LYG2	0.00072149	0.614179	-0.0318374	3	453	0.0178201
COAD	CREBZF	0.000728766	-0.502675	-0.024441	3	453	0.0179721
COAD	ICE1	0.000734136	0.266888	-0.0410954	20	436	0.0180489
COAD	JMJD6	0.000733222	0.485698	-0.0344311	6	450	0.0180489
COAD	BTNL9	0.000739745	0.338434	-0.0332937	7	449	0.0181589
COAD	TAP1	0.00075521	0.403839	-0.0362738	9	447	0.0184906
COAD	MGEA5	0.000755566	0.449247	-0.0339451	6	450	0.0184906
COAD	CD180	0.000769908	0.403551	-0.0392397	12	444	0.0188128
COAD	MAML1	0.000775569	0.430946	-0.0347359	7	449	0.0188647
COAD	MRPL57	0.000774901	0.269012	-0.0288939	2	454	0.0188647
COAD	GSX1	0.000774901	0.269012	-0.0288939	2	454	0.0188647
COAD	API5	0.000777429	0.554538	-0.035349	6	450	0.0188813
COAD	STPG2	0.000781586	0.296701	-0.0356034	11	445	0.0189344
COAD	TAX1BP1	0.000781982	0.301748	-0.0357282	11	445	0.0189344
COAD	FYCO1	0.000783422	0.314369	-0.0376222	13	443	0.0189406
COAD	MUL1	0.000798477	0.390798	-0.03411	7	449	0.0192175
COAD	OR51F2	0.000797575	0.440815	-0.0327803	5	451	0.0192175
COAD	SLC52A3	0.000797272	0.382144	-0.0321298	5	451	0.0192175
COAD	CHD7	0.000801691	0.224155	-0.0472268	33	423	0.0192463
COAD	TUSC3	0.000802973	0.301564	-0.0342145	9	447	0.0192463
COAD	TRIM69	0.000804692	0.506423	-0.0347075	6	450	0.0192463
COAD	SURF6	0.000805686	0.38057	-0.0321123	5	451	0.0192463
COAD	ZNF17	0.000805477	0.295352	-0.0311676	5	451	0.0192463
COAD	P2RY13	0.00080706	0.464572	-0.0330436	5	451	0.0192504
COAD	VWF	0.000813131	0.196231	-0.0479344	38	418	0.0193663
COAD	NEB	0.00082111	0.149422	-0.0544069	60	396	0.0194579
COAD	NRROS	0.000822761	0.361607	-0.0399148	14	442	0.0194579
COAD	MAP3K19	0.000818373	0.317435	-0.036116	11	445	0.0194579
COAD	PIBF1	0.000823054	0.230972	-0.0310348	6	450	0.0194579
COAD	GRAMD1A	0.00081994	0.418323	-0.0335328	6	450	0.0194579
COAD	C3orf62	0.000828689	0.502865	-0.0311002	3	453	0.0195622
COAD	SLC16A6	0.000832407	0.329852	-0.0372478	12	444	0.0195969
COAD	FAM111B	0.000832609	0.426715	-0.03467	7	449	0.0195969
COAD	TBX15	0.000838968	0.459451	-0.0362844	8	448	0.0197176
COAD	PAPSS1	0.000840969	0.368454	-0.0328679	6	450	0.0197356
COAD	A1BG	0.000850828	0.297503	-0.0326555	7	449	0.0199086
COAD	ARMC1	0.000850577	0.314206	-0.030612	4	452	0.0199086
COAD	VWA5B2	0.000853557	0.290304	-0.039147	16	440	0.0199433
COAD	OR11H12	0.000858441	0.390806	-0.0322258	5	451	0.0200083
COAD	ZNF446	0.000858837	0.301862	-0.0312397	5	451	0.0200083
COAD	TNFSF12	0.000860249	-0.342118	-0.0262017	2	454	0.020012
COAD	SIL1	0.000864938	0.395759	-0.0313337	4	452	0.0200919
COAD	P3H3	0.000867219	0.261303	-0.0380924	16	440	0.0201157
COAD	RP1L1	0.000869036	0.199096	-0.0458509	34	422	0.0201287
COAD	SLITRK6	0.000872075	0.274864	-0.0378748	15	441	0.0201699
COAD	TRHR	0.000876334	0.446815	-0.0328468	5	451	0.0202391
COAD	HECA	0.000879101	0.471484	-0.0353679	7	449	0.0202738
COAD	CNOT6	0.00088064	0.570566	-0.0342187	5	451	0.0202801
COAD	TRPC3	0.000885008	0.234197	-0.0421309	24	432	0.0203514
COAD	VWA3B	0.00088919	0.315686	-0.0360727	11	445	0.0203889
COAD	CYB5R4	0.000888195	0.546746	-0.0313908	3	453	0.0203889
COAD	MYO9A	0.000890727	0.249583	-0.0409679	21	435	0.020395
COAD	HMBS	0.000900644	0.489811	-0.0333234	5	451	0.0205339
COAD	C12orf71	0.000899808	0.612611	-0.031827	3	453	0.0205339
COAD	TMEM110-MUSTN1	0.00089993	-0.34203	-0.0262021	2	454	0.0205339
COAD	UBR3	0.000902031	0.222791	-0.0439672	28	428	0.0205363
COAD	NFE2L1	0.000904772	0.348006	-0.0368716	11	445	0.0205694
COAD	ARIH1	0.000906352	0.396748	-0.0303975	3	453	0.0205761
COAD	CASK	0.000910046	0.382729	-0.0339842	7	449	0.0206307
COAD	HOXA9	0.000915676	0.591943	-0.0303165	2	454	0.020729
COAD	ALDH7A1	0.000917319	0.644726	-0.0320397	3	453	0.0207368
COAD	SLFN14	0.000920372	0.29326	-0.0385005	15	441	0.0207765
COAD	ABHD6	0.000922654	0.42818	-0.0316207	4	452	0.0207987
COAD	ZFP90	0.000926429	0.362698	-0.0327911	6	450	0.0208544
COAD	MEIS2	0.000928424	0.319104	-0.0337782	8	448	0.02087
COAD	ADGB	0.000932784	0.236782	-0.0422745	24	432	0.0209386
COAD	PCDHA1	0.000940246	0.228079	-0.041791	24	432	0.0210176
COAD	MAGI1	0.000939543	0.281802	-0.0425234	21	435	0.0210176
COAD	CYLC1	0.000940196	0.257828	-0.0386398	17	439	0.0210176
COAD	MAGEA1	0.000942343	0.474166	-0.03315	5	451	0.0210351
COAD	CYP2D6	0.000946961	0.309237	-0.034369	9	447	0.0211088
COAD	NEDD4L	0.000948748	0.302663	-0.0403761	17	439	0.0211192
COAD	BRAF	0.000952463	0.143928	-0.052582	58	398	0.0211642
COAD	MEGF9	0.000953414	0.337951	-0.0324612	6	450	0.0211642
COAD	IPO9	0.000963912	0.326305	-0.0363352	11	445	0.0212463
COAD	IPO7	0.000963757	0.364423	-0.0372775	11	445	0.0212463
COAD	MROH8	0.000964568	0.350414	-0.0351981	9	447	0.0212463
COAD	ROPN1B	0.000966403	0.481357	-0.0366756	8	448	0.0212463
COAD	PRAMEF8	0.000960361	0.368778	-0.0337667	7	449	0.0212463
COAD	TMEM175	0.000964788	0.320051	-0.0330071	7	449	0.0212463
COAD	TUBA1B	0.000965364	0.44365	-0.0338705	6	450	0.0212463
COAD	OBSCN	0.000971612	0.10425	-0.0577926	85	371	0.0213094
COAD	ZNF135	0.000971936	0.307454	-0.0374192	13	443	0.0213094
COAD	NTS	0.000978223	0.387336	-0.0303352	3	453	0.0214179
COAD	CYP4F8	0.000990671	0.405933	-0.034346	7	449	0.0216312
COAD	SMARCE1	0.000989669	0.517598	-0.032412	4	452	0.0216312
COAD	HSPA4L	0.00100217	0.478342	-0.0354749	7	449	0.0218524
COAD	MDN1	0.00100918	0.151394	-0.0501257	51	405	0.0218896
COAD	GREB1L	0.00100744	0.244064	-0.0433443	25	431	0.0218896
COAD	TM6SF1	0.00100661	0.539479	-0.0338741	5	451	0.0218896
COAD	IFIT3	0.00100934	0.265589	-0.0301818	4	452	0.0218896
COAD	PRG3	0.0010112	0.43227	-0.0337188	6	450	0.0219002
COAD	LCP2	0.00102426	0.372998	-0.0347406	8	448	0.0221232
COAD	MXD1	0.00102289	0.394481	-0.0313224	4	452	0.0221232
COAD	ATP7B	0.00103237	0.300528	-0.037216	13	443	0.0222594
COAD	SLC5A8	0.00103537	0.364724	-0.0372849	11	445	0.0222594
COAD	NAA16	0.00103346	0.405089	-0.0372886	10	446	0.0222594
COAD	C19orf71	0.00103613	0.40778	-0.0304705	3	453	0.0222594
COAD	KNG1	0.00103836	0.356934	-0.0353294	9	447	0.0222774
COAD	SCN11A	0.00104099	0.221175	-0.0426288	26	430	0.022304
COAD	CMSS1	0.00105584	0.275605	-0.0309486	5	451	0.0225617
COAD	CCDC137	0.0010554	0.397564	-0.0304029	3	453	0.0225617
COAD	MYH13	0.00106025	0.252981	-0.0459423	28	428	0.0225713
COAD	POMT1	0.00106052	0.231267	-0.0345834	12	444	0.0225713
COAD	BEND6	0.00105966	0.382475	-0.0312162	4	452	0.0225713
COAD	APBB3	0.00106867	0.354078	-0.0352719	9	447	0.0226844
COAD	ZNF654	0.00106838	0.3329	-0.0340246	8	448	0.0226844
COAD	MAMSTR	0.00107119	0.397983	-0.0304057	3	453	0.0227079
COAD	PCDHGA2	0.00107581	0.249168	-0.0409479	21	435	0.0227155
COAD	INPP5A	0.00107316	0.28023	-0.0323863	7	449	0.0227155
COAD	IL11RA	0.00107542	0.400073	-0.0332895	6	450	0.0227155
COAD	XAB2	0.00107918	0.338369	-0.0391787	14	442	0.0227567
COAD	MGRN1	0.00108402	0.37329	-0.0347458	8	448	0.0228287
COAD	NOTCH4	0.00109325	0.374527	-0.0384553	12	444	0.0229927
COAD	C5orf42	0.00110088	0.217596	-0.0448537	30	426	0.0231169
COAD	HTR1B	0.00110204	0.334039	-0.0407374	16	440	0.0231169
COAD	B4GALNT1	0.00110355	0.447849	-0.0349995	7	449	0.0231182
COAD	LLGL2	0.00111057	0.440607	-0.0359479	8	448	0.0232349
COAD	RMI1	0.00112249	0.332135	-0.0356528	10	446	0.0234536
COAD	ANXA2	0.00112874	0.494463	-0.0322072	4	452	0.0235535
COAD	PDE3B	0.0011309	0.277606	-0.0337321	9	447	0.0235677
COAD	PIKFYVE	0.00113784	0.266054	-0.0403544	19	437	0.0236815
COAD	MYH8	0.00113992	0.202249	-0.0431968	29	427	0.023694
COAD	ZNF775	0.00114171	0.288926	-0.0332393	8	448	0.0237005
COAD	CECR2	0.00114507	0.24178	-0.0392989	19	437	0.0237388
COAD	WWTR1	0.00114652	0.652481	-0.0305832	2	454	0.0237388
COAD	MINK1	0.00114986	0.363564	-0.038159	12	444	0.023753
COAD	PPP1R17	0.00115018	0.545602	-0.0326598	4	452	0.023753
COAD	OR2AK2	0.00115542	0.38521	-0.0330913	6	450	0.0238306
COAD	CPNE4	0.00115864	0.266397	-0.0335065	9	447	0.0238355
COAD	KBTBD12	0.00115725	0.501165	-0.0346373	6	450	0.0238355
COAD	CEP104	0.00116134	0.366308	-0.0373241	11	445	0.0238555
COAD	CD5L	0.00116259	0.344803	-0.033393	7	449	0.0238555
COAD	ABCA8	0.0011683	0.1894	-0.0375409	20	436	0.0239418
COAD	OTUD4	0.00117467	0.284502	-0.0382026	15	441	0.0239857
COAD	SLC9A3	0.00117622	0.294712	-0.0377959	14	442	0.0239857
COAD	EXTL3	0.00117589	0.378387	-0.0376226	11	445	0.0239857
COAD	FGG	0.00117643	0.324622	-0.0330783	7	449	0.0239857
COAD	TRABD2A	0.00118	0.350289	-0.0326257	6	450	0.0240278
COAD	TEX15	0.00120095	0.205419	-0.0439962	30	426	0.0244234
COAD	AP2M1	0.00120459	0.507153	-0.035924	7	449	0.0244663
COAD	NLRP13	0.00121554	0.242987	-0.0361575	14	442	0.024634
COAD	TCP10	0.00121592	0.446064	-0.0328384	5	451	0.024634
COAD	COL22A1	0.00122374	0.211748	-0.0444419	30	426	0.0246385
COAD	BZRAP1	0.0012206	0.276958	-0.0401029	18	438	0.0246385
COAD	RASGRF2	0.00122384	0.304523	-0.0388836	15	441	0.0246385
COAD	TDRD1	0.00122112	0.41576	-0.0334986	6	450	0.0246385
COAD	YARS	0.0012226	0.487691	-0.0321473	4	452	0.0246385
COAD	PARM1	0.00122681	0.429558	-0.0326555	5	451	0.0246672
COAD	MCRS1	0.00122836	0.361537	-0.0327756	6	450	0.0246674
COAD	IFT172	0.00123435	0.296173	-0.0401247	17	439	0.0246946
COAD	CNOT10	0.00123221	0.39367	-0.0332041	6	450	0.0246946
COAD	TCF3	0.00123336	0.465332	-0.0341596	6	450	0.0246946
COAD	UROS	0.00124316	0.29748	-0.030464	4	452	0.0248113
COAD	ZDHHC23	0.00124328	0.371309	-0.0311174	4	452	0.0248113
COAD	KIF16B	0.001253	0.343956	-0.0402248	15	441	0.0249439
COAD	TAP2	0.00125304	0.283819	-0.0345695	10	446	0.0249439
COAD	NXN	0.00125628	0.427361	-0.0336533	6	450	0.0249773
COAD	ATP8A2	0.00126772	0.258448	-0.0413959	21	435	0.0251736
COAD	KATNB1	0.00127054	0.433343	-0.0326974	5	451	0.0251983
COAD	PDZK1	0.00128666	0.414723	-0.032491	5	451	0.0254864
COAD	ANKS3	0.00129047	-0.431827	-0.02401	4	452	0.0255303
COAD	PKN2	0.00129765	0.410135	-0.0364005	9	447	0.0256405
COAD	TRIM3	0.0013044	0.307597	-0.0397758	16	440	0.025725
COAD	CTSL	0.00130514	0.568013	-0.0328581	4	452	0.025725
COAD	DNAJC13	0.00130927	0.286738	-0.0420059	20	436	0.0257747
COAD	LRBA	0.00132248	0.278922	-0.0394567	17	439	0.0258442
COAD	PCDHB16	0.00132045	0.360404	-0.0371781	11	445	0.0258442
COAD	CAPRIN1	0.00132219	0.426532	-0.0367307	9	447	0.0258442
COAD	TPH2	0.00132064	0.302925	-0.0334893	8	448	0.0258442
COAD	PIGW	0.00131955	0.35505	-0.0318294	5	451	0.0258442
COAD	OR10A5	0.00131918	0.439471	-0.0317206	4	452	0.0258442
COAD	TCHH	0.00133663	0.200275	-0.0436339	30	426	0.0259305
COAD	KCNV2	0.00133643	0.318231	-0.0393498	15	441	0.0259305
COAD	SLC12A2	0.00133603	0.32785	-0.0347438	9	447	0.0259305
COAD	ZNF114	0.00133099	0.405994	-0.0333684	6	450	0.0259305
COAD	MCM2	0.00133531	0.369081	-0.0328762	6	450	0.0259305
COAD	LCN9	0.00133451	0.244163	-0.029387	3	453	0.0259305
COAD	TRPV2	0.00134528	0.367899	-0.0346496	8	448	0.0260669
COAD	KRT76	0.00135907	0.4327	-0.0326903	5	451	0.0263023
COAD	DMPK	0.00136202	0.343226	-0.0325315	6	450	0.0263275
COAD	CCDC148	0.00136618	0.430657	-0.0336972	6	450	0.0263761
COAD	ANKS4B	0.00136979	0.477688	-0.0320588	4	452	0.0264139
COAD	NKX2-5	0.00138025	0.40005	-0.0342543	7	449	0.0265835
COAD	CASC5	0.00138383	0.274492	-0.0378621	15	441	0.026602
COAD	USP3	0.00138453	0.381273	-0.037694	11	445	0.026602
COAD	HPS4	0.00139246	0.43693	-0.0337809	6	450	0.0267223
COAD	GALNT2	0.00139494	0.359755	-0.0345042	8	448	0.0267377
COAD	SFPQ	0.00140545	0.347963	-0.0351487	9	447	0.0269069
COAD	RFC1	0.00142171	0.253245	-0.0371394	15	441	0.0271858
COAD	INTS9	0.0014283	0.494727	-0.0333779	5	451	0.0272792
COAD	NHS	0.00143296	0.266391	-0.040369	19	437	0.0273355
COAD	NLRX1	0.00143901	0.317011	-0.0369008	12	444	0.0273532
COAD	ABCE1	0.00143754	0.447942	-0.0328593	5	451	0.0273532
COAD	TCEA3	0.00143808	0.386469	-0.0321777	5	451	0.0273532
[truncated: 15,163 more rows]

## Sheet: ESCA
cancer	gene	p_value	mean_glycolysis_score_nonsynonymous	mean_glycolysis_score_other	sample_size_nonsynonymous	sample_size_other	FDR
[truncated: 4,298 more rows]

[truncated: 20 more sheets: GBM, HNSC, KIRC, KIRP, LGG, LIHC, LUAD, LUSC, OV, PAAD, PCPG, PRAD, READ, SARC, SKCM, STAD, TGCT, THCA, THYM, UCEC]
