# Supplementary material for: Characterization of Glycolysis-Associated Molecules in the Tumor Microenvironment Revealed by Pan-Cancer Tissues and Lung Cancer Single Cell Data
Source: Cancers (Basel). 2020 Jul 4;12(7):1788. doi: 10.3390/cancers12071788 (PMC7408567; doi:10.3390/cancers12071788)
Supplement: Supplementary file 1 [file cancers-12-01788-s001.zip › Supplementary Files/Supplementary Tables/Table S4. Glycolysis-associated CNAs in 25 cancer types.xlsx]

## Sheet: BLCA
Supplementary Table 4. Glycolysis-associated CNAs in 25 cancer types (FDR < 0.05; sample size of gain or loss > 30).
cancer	gene	p_value	FDR	cnv_type	mean_glycolysis_score_cnv	mean_glycolysis_score_neutral	sample_size_gain	sample_size_loss	sample_size_neutral
BLCA	OR10P1	2.78875e-05	0.0289575	gain	-0.425998	-0.018935	16	7	383
BLCA	UFC1	7.9591e-05	0.0452985	gain	-0.166614	0.0139504	108	0	298
BLCA	PPOX	7.9591e-05	0.0452985	gain	-0.166614	0.0139504	108	0	298
BLCA	NR1I3	7.9591e-05	0.0452985	gain	-0.166614	0.0139504	108	0	298
BLCA	USP21	7.9591e-05	0.0452985	gain	-0.166614	0.0139504	108	0	298
BLCA	B4GALT3	7.9591e-05	0.0452985	gain	-0.166614	0.0139504	108	0	298
BLCA	ADAMTS4	7.9591e-05	0.0452985	gain	-0.166614	0.0139504	108	0	298
BLCA	NDUFS2	7.9591e-05	0.0452985	gain	-0.166614	0.0139504	108	0	298
BLCA	FCER1G	7.9591e-05	0.0452985	gain	-0.166614	0.0139504	108	0	298
BLCA	APOA2	7.9591e-05	0.0452985	gain	-0.166614	0.0139504	108	0	298
BLCA	TOMM40L	7.9591e-05	0.0452985	gain	-0.166614	0.0139504	108	0	298
BLCA	PCP4L1	7.9591e-05	0.0452985	gain	-0.166614	0.0139504	108	0	298
BLCA	CFAP126	7.83381e-05	0.0452985	gain	-0.169276	0.0124753	104	0	302
BLCA	NLN	8.51217e-05	0.0452985	loss	-0.296708	-0.00895928	6	38	362
BLCA	OR2AP1	8.4449e-05	0.0452985	gain	-0.405597	-0.0207919	15	7	384
BLCA	FCGR2B	0.000103514	0.0474939	gain	-0.168444	0.0126612	99	2	305
BLCA	FCGR2A	0.000103514	0.0474939	gain	-0.168444	0.0126612	99	2	305
BLCA	FCGR3B	0.000103514	0.0474939	gain	-0.168444	0.0126612	99	2	305
BLCA	HSPA6	0.000103514	0.0474939	gain	-0.168444	0.0126612	99	2	305
BLCA	FCGR3A	0.000103514	0.0474939	gain	-0.168444	0.0126612	99	2	305
BLCA	PVRL4	0.000125245	0.0484502	gain	-0.160915	0.0136421	111	0	295
BLCA	PFDN2	0.000125245	0.0484502	gain	-0.160915	0.0136421	111	0	295
BLCA	NIT1	0.000125245	0.0484502	gain	-0.160915	0.0136421	111	0	295
BLCA	DEDD	0.000125245	0.0484502	gain	-0.160915	0.0136421	111	0	295
BLCA	KLHDC9	0.000125245	0.0484502	gain	-0.160915	0.0136421	111	0	295
BLCA	ARHGAP30	0.000125245	0.0484502	gain	-0.160915	0.0136421	111	0	295
BLCA	AL591806.1	0.000125245	0.0484502	gain	-0.160915	0.0136421	111	0	295
BLCA	TLR10	0.000109934	0.0484502	gain	-0.434741	-0.0203905	9	4	393
BLCA	MPZ	0.00013073	0.0495993	gain	-0.163371	0.0121859	107	0	299
BLCA	ERBB2IP	0.000147722	0.0539706	loss	-0.293733	-0.0100552	6	37	363
BLCA	SREK1	0.000165654	0.0594214	loss	-0.312051	-0.0101185	6	32	368
BLCA	USF1	0.000177711	0.0604492	gain	-0.157338	0.0137016	110	1	295
BLCA	TSTD1	0.000177711	0.0604492	gain	-0.157338	0.0137016	110	1	295
BLCA	RP11.544M22.13	0.000177711	0.0604492	gain	-0.157338	0.0137016	110	1	295
BLCA	SDHC	0.000234792	0.0621151	gain	-0.157946	0.0108089	108	0	298
BLCA	LY9	0.000199836	0.0621151	gain	-0.164452	0.0102359	103	0	303
BLCA	MAST4	0.000220566	0.0621151	loss	-0.275975	-0.00940037	9	38	359
BLCA	CWC27	0.000251873	0.0621151	loss	-0.295583	-0.0125378	9	34	363
BLCA	SGTB	0.000186286	0.0621151	loss	-0.286054	-0.0108379	6	37	363
BLCA	ADAMTS6	0.000242832	0.0621151	loss	-0.295583	-0.0117193	8	34	364
BLCA	SREK1IP1	0.000247332	0.0621151	loss	-0.295583	-0.0121566	8	34	364
BLCA	PPWD1	0.000235249	0.0621151	loss	-0.295583	-0.011031	7	34	365
BLCA	TRIM23	0.000235249	0.0621151	loss	-0.295583	-0.011031	7	34	365
BLCA	TRAPPC13	0.000235249	0.0621151	loss	-0.295583	-0.011031	7	34	365
BLCA	CENPK	0.000235249	0.0621151	loss	-0.295583	-0.011031	7	34	365
BLCA	FAM159B	0.000238486	0.0621151	loss	-0.295583	-0.0113414	7	34	365
BLCA	RGS7BP	0.000238486	0.0621151	loss	-0.295583	-0.0113414	7	34	365
BLCA	CTC.534A2.2	0.000235249	0.0621151	loss	-0.295583	-0.011031	7	34	365
BLCA	RNF180	0.000250611	0.0621151	loss	-0.295583	-0.012518	6	34	366
BLCA	LLPH	0.000229992	0.0621151	gain	-0.290202	-0.0120917	31	6	369
BLCA	RP11.745O10.4	0.000229992	0.0621151	gain	-0.290202	-0.0120917	31	6	369
BLCA	SLAMF7	0.000349269	0.0757223	gain	-0.160007	0.00816958	102	0	304
BLCA	F11R	0.000368396	0.0790009	gain	-0.153941	0.0107601	107	1	298
BLCA	DUSP12	0.000390662	0.0794575	gain	-0.162728	0.00745796	93	2	311
BLCA	FCRLB	0.000390662	0.0794575	gain	-0.162728	0.00745796	93	2	311
BLCA	MYRFL	0.000415154	0.0802954	gain	-0.255966	-0.0105931	42	9	355
BLCA	FAM98B	0.000414778	0.0802954	loss	-0.292167	-0.0139186	9	22	375
BLCA	RASGRP1	0.000414778	0.0802954	loss	-0.292167	-0.0139186	9	22	375
BLCA	SPRED1	0.000420606	0.0802954	loss	-0.292167	-0.014316	8	22	376
BLCA	C15orf53	0.00041601	0.0802954	loss	-0.292167	-0.0140281	8	22	376
BLCA	FCRLA	0.000429089	0.0806238	gain	-0.16052	0.0073375	94	2	310
BLCA	IRAK3	0.000446573	0.0823406	gain	-0.28201	-0.0120917	30	7	369
BLCA	TMBIM4	0.000446573	0.0823406	gain	-0.28201	-0.0120917	30	7	369
BLCA	GRIP1	0.000453346	0.0828153	gain	-0.270533	-0.0105513	33	9	364
BLCA	ITLN1	0.000483157	0.0836159	gain	-0.156557	0.00800028	103	1	302
BLCA	MIER3	0.000476253	0.0836159	loss	-0.286314	-0.0177004	11	32	363
BLCA	CASK	0.000480942	0.0836159	gain	-0.342869	-0.0209701	13	5	388
BLCA	GPR82	0.000480942	0.0836159	gain	-0.342869	-0.0209701	13	5	388
BLCA	GPR34	0.000480942	0.0836159	gain	-0.342869	-0.0209701	13	5	388
BLCA	FKSG70	0.000480942	0.0836159	gain	-0.342869	-0.0209701	13	5	388
BLCA	CD48	0.000492445	0.0844822	gain	-0.159349	0.00631416	99	0	307
BLCA	CD244	0.000501024	0.0852129	gain	-0.156264	0.00790029	103	1	302
BLCA	ITLN2	0.000803583	0.0855056	gain	-0.148662	0.0082679	105	2	299
BLCA	SLAMF1	0.000685285	0.0855056	gain	-0.159794	0.00484867	96	0	310
BLCA	TIMP4	0.000660992	0.0855056	gain	-0.166962	0.00169443	88	4	314
BLCA	NUF2	0.000826951	0.0855056	gain	-0.16233	0.00315567	89	1	316
BLCA	NUFIP2	0.000699772	0.0855056	gain	-0.21245	-0.00606007	53	5	348
BLCA	CRYBA1	0.000769772	0.0855056	gain	-0.21245	-0.00778583	53	4	349
BLCA	CPSF6	0.00054925	0.0855056	gain	-0.237246	-0.0106216	46	5	355
BLCA	AC025263.3	0.000550239	0.0855056	gain	-0.247384	-0.0105931	44	7	355
BLCA	LYZ	0.000568029	0.0855056	gain	-0.237246	-0.0113305	46	4	356
BLCA	YEATS4	0.000568029	0.0855056	gain	-0.237246	-0.0113305	46	4	356
BLCA	ACTBL2	0.000780994	0.0855056	loss	-0.282453	-0.0175246	14	31	361
BLCA	ERCC8	0.000661982	0.0855056	loss	-0.272238	-0.0115505	10	33	363
BLCA	GPBP1	0.000774291	0.0855056	loss	-0.282453	-0.0173721	12	31	363
BLCA	ELOVL7	0.000661982	0.0855056	loss	-0.272238	-0.0115505	10	33	363
BLCA	NDUFAF2	0.000814841	0.0855056	loss	-0.263014	-0.0128075	8	34	364
BLCA	TBC1D10A	0.000973372	0.0855056	gain	-0.240251	-0.0116761	36	5	365
BLCA	SF3A1	0.000973372	0.0855056	gain	-0.240251	-0.0116761	36	5	365
BLCA	RNF215	0.000973372	0.0855056	gain	-0.240251	-0.0116761	36	5	365
BLCA	SEC14L2	0.000973372	0.0855056	gain	-0.240251	-0.0116761	36	5	365
BLCA	ZSWIM6	0.000688296	0.0855056	loss	-0.272238	-0.0125367	8	33	365
BLCA	CCDC157	0.000973372	0.0855056	gain	-0.240251	-0.0116761	36	5	365
BLCA	GATSL3	0.000973372	0.0855056	gain	-0.240251	-0.0116761	36	5	365
BLCA	RP1.130H16.18	0.000973372	0.0855056	gain	-0.240251	-0.0116761	36	5	365
BLCA	CD180	0.000871282	0.0855056	loss	-0.278521	-0.0144439	8	32	366
BLCA	SMIM15	0.000720918	0.0855056	loss	-0.272238	-0.0136817	7	33	366
BLCA	HELB	0.000921656	0.0855056	gain	-0.261378	-0.0124197	32	7	367
BLCA	PIK3R1	0.000518705	0.0855056	loss	-0.279468	-0.0128198	4	35	367
BLCA	HTR1A	0.000515782	0.0855056	loss	-0.285979	-0.0141529	6	33	367
BLCA	CCDC125	0.000834121	0.0855056	loss	-0.28198	-0.0155495	6	32	368
BLCA	MRPS36	0.00083628	0.0855056	loss	-0.28198	-0.0156566	5	32	369
BLCA	CDK7	0.00083628	0.0855056	loss	-0.28198	-0.0156566	5	32	369
BLCA	CENPH	0.00083628	0.0855056	loss	-0.28198	-0.0156566	5	32	369
BLCA	PLG	0.000735349	0.0855056	loss	-0.32255	-0.01904	11	23	372
BLCA	GNS	0.00102154	0.0855056	gain	-0.284011	-0.017207	24	9	373
BLCA	DSE	0.00102271	0.0855056	loss	-0.28793	-0.0157393	6	25	375
BLCA	RWDD1	0.00102271	0.0855056	loss	-0.28793	-0.0157393	6	25	375
BLCA	EIF2AK4	0.000555735	0.0855056	loss	-0.281464	-0.0120815	8	23	375
BLCA	FAM26D	0.00102271	0.0855056	loss	-0.28793	-0.0157393	6	25	375
BLCA	TRAPPC3L	0.00102271	0.0855056	loss	-0.28793	-0.0157393	6	25	375
BLCA	FAM26E	0.00102271	0.0855056	loss	-0.28793	-0.0157393	6	25	375
BLCA	TSPYL4	0.00102271	0.0855056	loss	-0.28793	-0.0157393	6	25	375
BLCA	FAM26F	0.00102271	0.0855056	loss	-0.28793	-0.0157393	6	25	375
BLCA	TSPYL1	0.00102271	0.0855056	loss	-0.28793	-0.0157393	6	25	375
BLCA	HS3ST5	0.000873122	0.0855056	loss	-0.281639	-0.0164924	5	26	375
BLCA	MARCKS	0.000621907	0.0855056	loss	-0.295271	-0.0146342	6	25	375
BLCA	BMF	0.000588246	0.0855056	loss	-0.281464	-0.0135704	7	23	376
BLCA	MAS1	0.000669487	0.0855056	loss	-0.335278	-0.0181739	9	21	376
BLCA	SRP14	0.000588246	0.0855056	loss	-0.281464	-0.0135704	7	23	376
BLCA	HDAC2	0.000661014	0.0855056	loss	-0.295271	-0.0162912	5	25	376
BLCA	MEIS2	0.000868038	0.0855056	loss	-0.283878	-0.0142354	8	21	377
BLCA	TMCO5A	0.000987006	0.0855056	loss	-0.276894	-0.0152522	8	21	377
BLCA	CBX5	0.000734432	0.0855056	gain	-0.340643	-0.0233306	18	7	381
BLCA	SMUG1	0.000734432	0.0855056	gain	-0.340643	-0.0233306	18	7	381
BLCA	GPR84	0.000772419	0.0855056	gain	-0.354703	-0.0222644	17	8	381
BLCA	ITGA5	0.000772419	0.0855056	gain	-0.354703	-0.0222644	17	8	381
BLCA	ZNF385A	0.000772419	0.0855056	gain	-0.354703	-0.0222644	17	8	381
BLCA	GTSF1	0.000772419	0.0855056	gain	-0.354703	-0.0222644	17	8	381
BLCA	MUCL1	0.000580348	0.0855056	gain	-0.369123	-0.0216004	17	8	381
BLCA	COPZ1	0.000799497	0.0855056	gain	-0.354703	-0.0235356	17	7	382
BLCA	NCKAP1L	0.000757862	0.0855056	gain	-0.354703	-0.0215763	17	7	382
BLCA	PDE1B	0.000757862	0.0855056	gain	-0.354703	-0.0215763	17	7	382
BLCA	NFE2	0.000799497	0.0855056	gain	-0.354703	-0.0235356	17	7	382
BLCA	CD63	0.0010048	0.0855056	gain	-0.369636	-0.0203776	17	7	382
BLCA	LACRT	0.000757862	0.0855056	gain	-0.354703	-0.0215763	17	7	382
BLCA	GDF11	0.0010048	0.0855056	gain	-0.369636	-0.0203776	17	7	382
BLCA	ITGA7	0.0010048	0.0855056	gain	-0.369636	-0.0203776	17	7	382
BLCA	RDH5	0.0010048	0.0855056	gain	-0.369636	-0.0203776	17	7	382
BLCA	BLOC1S1	0.0010048	0.0855056	gain	-0.369636	-0.0203776	17	7	382
BLCA	PPP1R1A	0.000757862	0.0855056	gain	-0.354703	-0.0215763	17	7	382
BLCA	HNRNPA1	0.000799497	0.0855056	gain	-0.354703	-0.0235356	17	7	382
BLCA	DCD	0.000757862	0.0855056	gain	-0.354703	-0.0215763	17	7	382
BLCA	METTL7B	0.0010048	0.0855056	gain	-0.369636	-0.0203776	17	7	382
BLCA	RP11.644F5.10	0.0010048	0.0855056	gain	-0.369636	-0.0203776	17	7	382
BLCA	CXorf21	0.000984487	0.0855056	gain	-0.380616	-0.0226169	12	4	390
BLCA	GK	0.000958093	0.0855056	gain	-0.380616	-0.0213605	12	3	391
BLCA	SETD9	0.0010424	0.0860007	loss	-0.267896	-0.0172067	10	33	363
BLCA	SEC14L3	0.0010549	0.0860007	gain	-0.240251	-0.0134359	36	4	366
BLCA	MTFP1	0.0010549	0.0860007	gain	-0.240251	-0.0134359	36	4	366
BLCA	RP4.539M6.19	0.0010549	0.0860007	gain	-0.240251	-0.0134359	36	4	366
BLCA	TBC1D30	0.00104625	0.0860007	gain	-0.284011	-0.0178734	24	8	374
BLCA	AC022431.2	0.00106539	0.0864751	loss	-0.270429	-0.0158055	11	33	362
BLCA	FKSG52	0.00107387	0.0864751	loss	-0.251403	-0.0112847	8	36	362
BLCA	NT5DC1	0.00107235	0.0864751	loss	-0.28793	-0.017062	7	25	374
BLCA	LRRC70	0.00108459	0.086983	loss	-0.26032	-0.0136641	7	35	364
BLCA	SEC14L6	0.00112032	0.089485	gain	-0.232761	-0.011713	37	5	364
BLCA	LRP1B	0.00112819	0.0897502	loss	0.114425	-0.0676638	19	72	315
BLCA	ATF6	0.00115509	0.0915213	gain	-0.150739	0.00487356	95	2	309
BLCA	CDAN1	0.00116614	0.0920272	loss	-0.288984	-0.0185947	5	18	383
BLCA	TTBK2	0.00117262	0.0921695	loss	-0.288984	-0.01874	6	18	382
BLCA	DEPDC1B	0.00118048	0.0924196	loss	-0.256003	-0.0113207	8	35	363
BLCA	CD84	0.00154263	0.0934249	gain	-0.152837	0.00219417	95	0	311
BLCA	OLFML2B	0.00173929	0.0934249	gain	-0.14905	0.00180234	94	1	311
BLCA	UAP1	0.00153715	0.0934249	gain	-0.151784	0.00213379	93	1	312
BLCA	UHMK1	0.00153715	0.0934249	gain	-0.151784	0.00213379	93	1	312
BLCA	SYN2	0.00156529	0.0934249	gain	-0.155994	-0.000388266	90	4	312
BLCA	DDR2	0.00173305	0.0934249	gain	-0.153261	-1.20846e-06	92	2	312
BLCA	RGS5	0.00121179	0.0934249	gain	-0.159271	0.00178428	88	1	317
BLCA	IQSEC1	0.00176313	0.0934249	gain	-0.16814	-0.00282959	76	3	327
BLCA	GRIP2	0.00162949	0.0934249	gain	-0.193695	-0.00948018	61	7	338
BLCA	MYO18A	0.00134062	0.0934249	gain	-0.202693	-0.00871165	54	4	348
BLCA	NUP107	0.00162841	0.0934249	gain	-0.228114	-0.011309	44	6	356
BLCA	PARK2	0.00164155	0.0934249	loss	-0.256189	-0.0123642	14	35	357
BLCA	SYNRG	0.00159858	0.0934249	gain	-0.252408	-0.0133746	35	11	360
BLCA	TMPRSS4	0.00141396	0.0934249	loss	0.149893	-0.055879	9	34	363
BLCA	SEC14L4	0.00122203	0.0934249	gain	-0.232761	-0.0135737	37	4	365
BLCA	UNC93A	0.00149079	0.0934249	loss	-0.277548	-0.0155263	13	27	366
BLCA	GPR31	0.00149079	0.0934249	loss	-0.277548	-0.0155263	13	27	366
BLCA	TTLL2	0.00149079	0.0934249	loss	-0.277548	-0.0155263	13	27	366
BLCA	TCP10L2	0.00149079	0.0934249	loss	-0.277548	-0.0155263	13	27	366
BLCA	TCP10	0.00149079	0.0934249	loss	-0.277548	-0.0155263	13	27	366
BLCA	NDUFAB1	0.00177992	0.0934249	gain	-0.262426	-0.0154325	26	12	368
BLCA	UBFD1	0.00177992	0.0934249	gain	-0.262426	-0.0154325	26	12	368
BLCA	EARS2	0.00177992	0.0934249	gain	-0.262426	-0.0154325	26	12	368
BLCA	PACRG	0.00127006	0.0934249	loss	-0.290684	-0.0179273	10	28	368
BLCA	TAF9	0.00158646	0.0934249	loss	-0.273194	-0.0170097	6	31	369
BLCA	MARVELD2	0.00158646	0.0934249	loss	-0.273194	-0.0170097	6	31	369
BLCA	RAD17	0.00158646	0.0934249	loss	-0.273194	-0.0170097	6	31	369
BLCA	TAF9.1	0.00158646	0.0934249	loss	-0.273194	-0.0170097	6	31	369
BLCA	SLC16A10	0.00178051	0.0934249	loss	-0.26238	-0.0183528	8	28	370
BLCA	CCNB1	0.00159023	0.0934249	loss	-0.273194	-0.0171126	5	31	370
BLCA	SLC30A5	0.00153722	0.0934249	loss	-0.273194	-0.016219	4	31	371
BLCA	GTF3C6	0.00120754	0.0934249	loss	-0.276695	-0.0179688	8	27	371
BLCA	RPF2	0.00120754	0.0934249	loss	-0.276695	-0.0179688	8	27	371
BLCA	BDP1	0.00175495	0.0934249	loss	-0.280302	-0.0170447	5	29	372
BLCA	GOPC	0.00124886	0.0934249	loss	-0.290881	-0.0179701	9	24	373
BLCA	ROS1	0.00124886	0.0934249	loss	-0.290881	-0.0179701	9	24	373
BLCA	GTF2H2	0.00169877	0.0934249	loss	-0.280302	-0.0161371	4	29	373
BLCA	NUS1	0.00124886	0.0934249	loss	-0.290881	-0.0179701	9	24	373
BLCA	DCBLD1	0.00124886	0.0934249	loss	-0.290881	-0.0179701	9	24	373
BLCA	SERF1A	0.00169877	0.0934249	loss	-0.280302	-0.0161371	4	29	373
BLCA	SMN1	0.00169877	0.0934249	loss	-0.280302	-0.0161371	4	29	373
BLCA	GTF2H2C	0.00169877	0.0934249	loss	-0.280302	-0.0161371	4	29	373
BLCA	OCLN	0.00169877	0.0934249	loss	-0.280302	-0.0161371	4	29	373
BLCA	SMN2	0.00169877	0.0934249	loss	-0.280302	-0.0161371	4	29	373
BLCA	SERF1B	0.00169877	0.0934249	loss	-0.280302	-0.0161371	4	29	373
BLCA	NAIP	0.00169877	0.0934249	loss	-0.280302	-0.0161371	4	29	373
BLCA	VGLL2	0.00126246	0.0934249	loss	-0.301036	-0.0180753	9	23	374
BLCA	RSPH4A	0.00166464	0.0934249	loss	-0.281207	-0.0161875	6	25	375
BLCA	FRK	0.0012965	0.0934249	loss	-0.29953	-0.0177932	7	23	376
BLCA	GPR176	0.00130264	0.0934249	loss	-0.266658	-0.0138	8	22	376
BLCA	GPRC6A	0.00125932	0.0934249	loss	-0.301036	-0.0180351	7	23	376
BLCA	FAM162B	0.00125932	0.0934249	loss	-0.301036	-0.0180351	7	23	376
BLCA	RFX6	0.00125932	0.0934249	loss	-0.301036	-0.0180351	7	23	376
BLCA	FSIP1	0.00137441	0.0934249	loss	-0.266658	-0.0152803	7	22	377
BLCA	FNDC1	0.00146592	0.0934249	loss	-0.317503	-0.0172777	9	20	377
BLCA	THBS1	0.00136592	0.0934249	loss	-0.266658	-0.0151424	6	22	378
BLCA	ANO8	0.00173124	0.0934249	loss	-0.292529	-0.0242822	3	15	388
BLCA	BABAM1	0.00173124	0.0934249	loss	-0.292529	-0.0242822	3	15	388
BLCA	ABHD8	0.00173124	0.0934249	loss	-0.292529	-0.0242822	3	15	388
BLCA	GTPBP3	0.00173124	0.0934249	loss	-0.292529	-0.0242822	3	15	388
BLCA	PLVAP	0.00173124	0.0934249	loss	-0.292529	-0.0242822	3	15	388
BLCA	BST2	0.00173124	0.0934249	loss	-0.292529	-0.0242822	3	15	388
BLCA	SLC27A1	0.00173124	0.0934249	loss	-0.292529	-0.0242822	3	15	388
BLCA	USHBP1	0.00173124	0.0934249	loss	-0.292529	-0.0242822	3	15	388
BLCA	COLGALT1	0.00173124	0.0934249	loss	-0.292529	-0.0242822	3	15	388
BLCA	DDA1	0.00173124	0.0934249	loss	-0.292529	-0.0242822	3	15	388
BLCA	MRPL34	0.00173124	0.0934249	loss	-0.292529	-0.0242822	3	15	388
BLCA	PGLS	0.00173124	0.0934249	loss	-0.292529	-0.0242822	3	15	388
BLCA	FCHO1	0.00173124	0.0934249	loss	-0.292529	-0.0242822	3	15	388
BLCA	UNC13A	0.00173124	0.0934249	loss	-0.292529	-0.0242822	3	15	388
BLCA	MAP1S	0.00173124	0.0934249	loss	-0.292529	-0.0242822	3	15	388
BLCA	MVB12A	0.00173124	0.0934249	loss	-0.292529	-0.0242822	3	15	388
BLCA	NR2F6	0.00173124	0.0934249	loss	-0.292529	-0.0242822	3	15	388
BLCA	ANKLE1	0.00173124	0.0934249	loss	-0.292529	-0.0242822	3	15	388
BLCA	FAM129C	0.00173124	0.0934249	loss	-0.292529	-0.0242822	3	15	388
BLCA	NXNL1	0.00173124	0.0934249	loss	-0.292529	-0.0242822	3	15	388
BLCA	TMEM221	0.00173124	0.0934249	loss	-0.292529	-0.0242822	3	15	388
BLCA	CTD.2521M24.10	0.00173124	0.0934249	loss	-0.292529	-0.0242822	3	15	388
BLCA	AC010646.3	0.00173124	0.0934249	loss	-0.292529	-0.0242822	3	15	388
BLCA	CTD.2278I10.6	0.00173124	0.0934249	loss	-0.292529	-0.0242822	3	15	388
BLCA	HAUS8	0.00170664	0.0934249	loss	-0.300315	-0.0230729	2	15	389
BLCA	NYX	0.00142672	0.0934249	gain	-0.329895	-0.0221978	12	5	389
BLCA	DDX3X	0.00142672	0.0934249	gain	-0.329895	-0.0221978	12	5	389
BLCA	CCDC124	0.00159295	0.0934249	loss	-0.30949	-0.0234544	2	14	390
BLCA	JAK3	0.00159295	0.0934249	loss	-0.30949	-0.0234544	2	14	390
BLCA	RPL18A	0.00159295	0.0934249	loss	-0.30949	-0.0234544	2	14	390
BLCA	SLC5A5	0.00159295	0.0934249	loss	-0.30949	-0.0234544	2	14	390
BLCA	KCNN1	0.00159295	0.0934249	loss	-0.30949	-0.0234544	2	14	390
BLCA	ARRDC2	0.00159295	0.0934249	loss	-0.30949	-0.0234544	2	14	390
BLCA	USP9X	0.00148814	0.0934249	gain	-0.329895	-0.0239121	12	4	390
BLCA	B3GNT3	0.00159295	0.0934249	loss	-0.30949	-0.0234544	2	14	390
BLCA	MED14	0.00148814	0.0934249	gain	-0.329895	-0.0239121	12	4	390
BLCA	CXorf38	0.00148814	0.0934249	gain	-0.329895	-0.0239121	12	4	390
BLCA	INSL3	0.00159295	0.0934249	loss	-0.30949	-0.0234544	2	14	390
BLCA	MYO9B	0.0017985	0.0941184	loss	-0.290192	-0.0234632	2	15	389
BLCA	DIMT1	0.00182433	0.0952174	loss	-0.254532	-0.0142206	7	35	364
BLCA	MDM2	0.00186321	0.09699	gain	-0.221925	-0.01109	46	6	354
BLCA	SLC35E4	0.00192492	0.0988977	gain	-0.226887	-0.0128979	36	5	365
BLCA	DUSP18	0.00192492	0.0988977	gain	-0.226887	-0.0128979	36	5	365
BLCA	OSBP2	0.00195039	0.0989181	gain	-0.226887	-0.0131474	36	6	364
BLCA	POLK	0.00194711	0.0989181	loss	-0.277171	-0.0174635	8	29	369
BLCA	POC5	0.00194711	0.0989181	loss	-0.277171	-0.0174635	8	29	369
BLCA	ANKDD1B	0.00194711	0.0989181	loss	-0.277171	-0.0174635	8	29	369
BLCA	RGS4	0.00198935	0.100636	gain	-0.155519	-0.000236815	86	1	319
BLCA	CPM	0.00199667	0.100647	gain	-0.221925	-0.0126069	46	5	355
BLCA	COL10A1	0.00199978	0.100647	loss	-0.281791	-0.0181772	7	24	375
BLCA	HSD17B7	0.00204942	0.102362	gain	-0.152157	0.000774351	90	1	315
BLCA	C1orf110	0.00204942	0.102362	gain	-0.152157	0.000774351	90	1	315
BLCA	TBK1	0.00208236	0.103744	gain	-0.275786	-0.0206907	22	8	376
BLCA	SLAMF6	0.00222147	0.104103	gain	-0.149737	0.000763321	94	0	312
BLCA	TMEM40	0.0021099	0.104103	gain	-0.163933	-0.00282197	78	3	325
BLCA	SLC6A6	0.00218907	0.104103	gain	-0.185014	-0.0100115	63	7	336
BLCA	BEST3	0.0022135	0.104103	gain	-0.217684	-0.0132841	47	4	355
BLCA	FRS2	0.0022135	0.104103	gain	-0.217684	-0.0132841	47	4	355
BLCA	CCT2	0.0022135	0.104103	gain	-0.217684	-0.0132841	47	4	355
BLCA	LRRC10	0.0022135	0.104103	gain	-0.217684	-0.0132841	47	4	355
BLCA	ZMAT5	0.00219195	0.104103	gain	-0.224155	-0.0117637	39	6	361
BLCA	ASCC2	0.00219195	0.104103	gain	-0.224155	-0.0117637	39	6	361
BLCA	PRKCB	0.00221068	0.104103	gain	-0.236964	-0.0151613	31	14	361
BLCA	UQCR10	0.00219195	0.104103	gain	-0.224155	-0.0117637	39	6	361
BLCA	HNF1B	0.0021294	0.104103	gain	-0.243352	-0.0129527	35	10	361
BLCA	DDX52	0.0021294	0.104103	gain	-0.243352	-0.0129527	35	10	361
BLCA	MTMR3	0.00216356	0.104103	gain	-0.224155	-0.011516	39	5	362
BLCA	HORMAD2	0.00221889	0.104103	gain	-0.227253	-0.0123694	37	5	364
BLCA	HMGA2	0.00214955	0.104103	gain	-0.254449	-0.0146288	31	6	369
BLCA	LAMA4	0.00215119	0.104103	loss	-0.26988	-0.0180508	9	26	371
BLCA	FYN	0.00221605	0.104103	loss	-0.26988	-0.0189617	8	26	372
BLCA	TUBE1	0.00213525	0.104103	loss	-0.26988	-0.0178732	8	26	372
BLCA	WISP3	0.00213525	0.104103	loss	-0.26988	-0.0178732	8	26	372
BLCA	FAM229B	0.00213525	0.104103	loss	-0.26988	-0.0178732	8	26	372
BLCA	RFPL4B	0.00211598	0.104103	loss	-0.26988	-0.0176484	7	26	373
BLCA	RP11.506B6.7	0.00211598	0.104103	loss	-0.26988	-0.0176484	7	26	373
BLCA	SNAP23	0.00214724	0.104103	loss	-0.270965	-0.0194416	4	20	382
BLCA	RAP1B	0.00223548	0.104511	gain	-0.232517	-0.0120976	41	4	361
BLCA	LCMT1	0.00226053	0.105433	gain	-0.230957	-0.00982939	32	13	361
BLCA	TRAF3IP2	0.00227923	0.105805	loss	-0.26988	-0.0197943	7	26	373
BLCA	RAF1	0.00235391	0.108106	gain	-0.157939	-0.00185946	83	3	320
BLCA	RNF41	0.00237212	0.108584	gain	-0.322337	-0.0248136	17	7	382
BLCA	ZNRF3	0.00239616	0.108947	gain	-0.215562	-0.00842966	40	10	356
BLCA	ARHGEF28	0.00243116	0.109758	loss	-0.274454	-0.0117994	8	28	370
BLCA	CACNG3	0.00243833	0.109831	gain	-0.229961	-0.0138794	31	11	364
BLCA	MCC	0.00244941	0.110078	loss	-0.290016	-0.0213593	11	23	372
BLCA	C1orf111	0.00251763	0.11146	gain	-0.145788	0.000816297	94	1	311
BLCA	SH2D1B	0.00251763	0.11146	gain	-0.145788	0.000816297	94	1	311
BLCA	C1orf226	0.00251763	0.11146	gain	-0.145788	0.000816297	94	1	311
BLCA	RP11.565P22.6	0.00251763	0.11146	gain	-0.145788	0.000816297	94	1	311
BLCA	BTF3	0.00252536	0.11146	loss	-0.274454	-0.0129644	7	28	371
BLCA	ANKRA2	0.00252536	0.11146	loss	-0.274454	-0.0129644	7	28	371
BLCA	UTP15	0.00252536	0.11146	loss	-0.274454	-0.0129644	7	28	371
BLCA	FOXD1	0.00252536	0.11146	loss	-0.274454	-0.0129644	7	28	371
BLCA	OSM	0.00257167	0.112999	gain	-0.222337	-0.0128691	37	5	364
BLCA	LIF	0.00257167	0.112999	gain	-0.222337	-0.0128691	37	5	364
BLCA	WNT7A	0.00260922	0.113387	gain	-0.178898	-0.00806323	64	4	338
BLCA	AP1B1	0.00263222	0.113387	gain	-0.209833	-0.010632	42	5	359
BLCA	RNF214	0.00262926	0.113387	loss	0.148266	-0.0540406	9	32	365
BLCA	BACE1	0.00262926	0.113387	loss	0.148266	-0.0540406	9	32	365
BLCA	PAK6	0.00261772	0.113387	loss	-0.26503	-0.017419	5	23	378
BLCA	PAK6.1	0.00261772	0.113387	loss	-0.26503	-0.017419	5	23	378
BLCA	XPC	0.00266259	0.11417	gain	-0.17668	-0.00897936	63	4	339
BLCA	RAB3IP	0.00277765	0.114869	gain	-0.210066	-0.0130061	48	6	352
BLCA	TNRC6A	0.00272462	0.114869	gain	-0.227821	-0.0128807	33	11	362
BLCA	MAP3K1	0.0027404	0.114869	loss	-0.247605	-0.01842	10	34	362
BLCA	APOL3	0.00277932	0.114869	gain	-0.257626	-0.0199419	25	12	369
BLCA	IQGAP2	0.00275635	0.114869	loss	-0.265369	-0.0167122	7	29	370
BLCA	PTCD2	0.00278308	0.114869	loss	-0.274454	-0.0159196	5	28	373
BLCA	TNPO1	0.00278308	0.114869	loss	-0.274454	-0.0159196	5	28	373
BLCA	MRPS27	0.00278308	0.114869	loss	-0.274454	-0.0159196	5	28	373
BLCA	MAP1B	0.00278308	0.114869	loss	-0.274454	-0.0159196	5	28	373
BLCA	FCHO2	0.00278308	0.114869	loss	-0.274454	-0.0159196	5	28	373
BLCA	TMEM171	0.00278308	0.114869	loss	-0.274454	-0.0159196	5	28	373
BLCA	CARTPT	0.00277566	0.114869	loss	-0.274454	-0.0158414	5	28	373
BLCA	ZNF366	0.00278308	0.114869	loss	-0.274454	-0.0159196	5	28	373
BLCA	FAM169A	0.00280208	0.115171	loss	-0.2603	-0.0152796	10	31	365
BLCA	TADA2A	0.00281881	0.115618	gain	-0.25191	-0.0156361	32	13	361
BLCA	MCCC2	0.00286174	0.116652	loss	-0.274454	-0.0167482	6	28	372
BLCA	FTHL17	0.00287973	0.116902	gain	-0.361591	-0.0244657	11	5	390
BLCA	TAB3	0.00287973	0.116902	gain	-0.361591	-0.0244657	11	5	390
BLCA	ZUFSP	0.00291214	0.117307	loss	-0.276231	-0.0172099	6	24	376
BLCA	C12orf66	0.00290479	0.117307	gain	-0.291231	-0.0212477	19	9	378
BLCA	RPL32	0.00296827	0.117806	gain	-0.162083	-0.00471865	75	3	328
BLCA	HSCB	0.00295873	0.117806	gain	-0.231416	-0.0105054	32	13	361
BLCA	MKRN2OS	0.00308004	0.119407	gain	-0.151068	-0.00177532	87	3	316
BLCA	CAND2	0.00308066	0.119407	gain	-0.160293	-0.00417598	77	3	326
BLCA	KPNA5	0.00306955	0.119407	loss	-0.276231	-0.018868	7	24	375
BLCA	RASL10A	0.0030997	0.119675	gain	-0.203141	-0.0107409	43	4	359
BLCA	GAS2L1	0.0030997	0.119675	gain	-0.203141	-0.0107409	43	4	359
BLCA	NOS1AP	0.00351873	0.120331	gain	-0.141184	-0.000121645	95	1	310
BLCA	TSEN2	0.0036987	0.120331	gain	-0.147678	-0.00224847	88	3	315
BLCA	VGLL4	0.00341278	0.120331	gain	-0.158775	-0.00737412	78	7	321
BLCA	TAMM41	0.00367088	0.120331	gain	-0.159396	-0.0076957	77	7	322
BLCA	TPRXL	0.00401641	0.120331	gain	-0.170156	-0.00924245	65	4	337
BLCA	LSM3	0.00385673	0.120331	gain	-0.171489	-0.00897936	62	5	339
BLCA	FGD5	0.00324897	0.120331	gain	-0.185801	-0.0102882	59	5	342
BLCA	TIAF1	0.00358479	0.120331	gain	-0.190835	-0.0115819	52	4	350
BLCA	OR4K17	0.00396104	0.120331	gain	-0.231102	-0.0115135	37	15	354
BLCA	OR4N5	0.00396104	0.120331	gain	-0.231102	-0.0115135	37	15	354
BLCA	OR4K1	0.00397469	0.120331	gain	-0.231102	-0.011627	37	13	356
BLCA	OR4K2	0.00397469	0.120331	gain	-0.231102	-0.011627	37	13	356
BLCA	OR4K14	0.00397469	0.120331	gain	-0.231102	-0.011627	37	13	356
BLCA	OR4K15	0.00397469	0.120331	gain	-0.231102	-0.011627	37	13	356
BLCA	OR4K13	0.00397469	0.120331	gain	-0.231102	-0.011627	37	13	356
BLCA	OR4K5	0.00397469	0.120331	gain	-0.231102	-0.011627	37	13	356
BLCA	OR4N2	0.00397469	0.120331	gain	-0.231102	-0.011627	37	13	356
BLCA	OR4M1	0.00397469	0.120331	gain	-0.231102	-0.011627	37	13	356
BLCA	OR4Q3	0.00397469	0.120331	gain	-0.231102	-0.011627	37	13	356
BLCA	POTEM	0.00397469	0.120331	gain	-0.231102	-0.011627	37	13	356
BLCA	POTEG	0.00397469	0.120331	gain	-0.231102	-0.011627	37	13	356
BLCA	OR11H12	0.00397469	0.120331	gain	-0.231102	-0.011627	37	13	356
BLCA	OR11H2	0.00397469	0.120331	gain	-0.231102	-0.011627	37	13	356
BLCA	AL589743.1	0.00397469	0.120331	gain	-0.231102	-0.011627	37	13	356
BLCA	OSGEP	0.00402546	0.120331	gain	-0.243845	-0.0120905	32	14	360
BLCA	APEX1	0.00402546	0.120331	gain	-0.243845	-0.0120905	32	14	360
BLCA	KLHL33	0.00402546	0.120331	gain	-0.243845	-0.0120905	32	14	360
BLCA	XPO6	0.00342208	0.120331	gain	-0.221198	-0.0123648	38	7	361
BLCA	TMEM132E	0.00333997	0.120331	gain	-0.237012	-0.0152595	33	12	361
BLCA	THOC5	0.00329818	0.120331	gain	-0.214407	-0.01179	39	5	362
BLCA	CABP7	0.0035421	0.120331	gain	-0.2186	-0.0129336	38	6	362
BLCA	CCDC117	0.00314559	0.120331	gain	-0.231416	-0.0120785	32	12	362
BLCA	CADM1	0.00352226	0.120331	loss	0.139064	-0.0532572	9	35	362
BLCA	DUSP14	0.00350449	0.120331	gain	-0.246075	-0.0166169	32	12	362
BLCA	XBP1	0.00315466	0.120331	gain	-0.231416	-0.0121969	32	11	363
BLCA	STT3A	0.00384109	0.120331	loss	0.15962	-0.0441649	14	29	363
BLCA	ACRV1	0.00384109	0.120331	loss	0.15962	-0.0441649	14	29	363
BLCA	CHEK1	0.00384109	0.120331	loss	0.15962	-0.0441649	14	29	363
BLCA	MORC2	0.00325737	0.120331	gain	-0.219141	-0.0130801	35	7	364
BLCA	SIDT2	0.00396489	0.120331	loss	0.136877	-0.0535638	9	33	364
BLCA	TAGLN	0.00396489	0.120331	loss	0.136877	-0.0535638	9	33	364
BLCA	SIK3	0.00396489	0.120331	loss	0.136877	-0.0535638	9	33	364
BLCA	PCSK7	0.00396489	0.120331	loss	0.136877	-0.0535638	9	33	364
BLCA	PAFAH1B2	0.00396489	0.120331	loss	0.136877	-0.0535638	9	33	364
BLCA	DSCAML1	0.00329236	0.120331	loss	0.140789	-0.0520018	9	33	364
BLCA	PES1	0.00319577	0.120331	gain	-0.221185	-0.0140279	35	5	366
BLCA	GAL3ST1	0.00319577	0.120331	gain	-0.221185	-0.0140279	35	5	366
BLCA	ERN2	0.00330354	0.120331	gain	-0.244086	-0.0151442	27	13	366
BLCA	CHP2	0.00330354	0.120331	gain	-0.244086	-0.0151442	27	13	366
BLCA	TCN2	0.00319577	0.120331	gain	-0.221185	-0.0140279	35	5	366
BLCA	TBCA	0.00333186	0.120331	loss	-0.266044	-0.0161865	8	28	370
BLCA	SV2C	0.00329879	0.120331	loss	-0.269265	-0.0170884	7	28	371
BLCA	REV3L	0.00327723	0.120331	loss	-0.255288	-0.0201811	7	27	372
BLCA	PDCL3	0.00388373	0.120331	gain	-0.271008	-0.014749	27	7	372
BLCA	TMEM174	0.0037959	0.120331	loss	-0.260443	-0.0163169	5	29	372
BLCA	KIAA1919	0.00327723	0.120331	loss	-0.255288	-0.0201811	7	27	372
BLCA	TIAM2	0.00363926	0.120331	loss	-0.26724	-0.0194083	9	24	373
BLCA	SCAF8	0.0039063	0.120331	loss	-0.26724	-0.0216043	9	24	373
BLCA	SYNJ2	0.00384562	0.120331	loss	-0.288989	-0.0195443	10	21	375
BLCA	TMEM181	0.00388928	0.120331	loss	-0.288989	-0.0199125	10	21	375
BLCA	SERAC1	0.00402238	0.120331	loss	-0.288989	-0.0211214	9	21	376
BLCA	RASSF3	0.0036619	0.120331	gain	-0.269355	-0.021067	22	8	376
BLCA	BUB1B	0.00333282	0.120331	loss	-0.250741	-0.0162572	6	24	376
BLCA	GTF2H5	0.00387905	0.120331	loss	-0.288989	-0.0198561	8	21	377
BLCA	ZC3H10	0.00342968	0.120331	gain	-0.308304	-0.0221311	20	6	380
BLCA	ESYT1	0.00342968	0.120331	gain	-0.308304	-0.0221311	20	6	380
BLCA	WIBG	0.00333016	0.120331	gain	-0.321632	-0.0209396	19	7	380
BLCA	MMP19	0.00332605	0.120331	gain	-0.331634	-0.0212563	18	7	381
BLCA	ORMDL2	0.00332605	0.120331	gain	-0.331634	-0.0212563	18	7	381
BLCA	DNAJC14	0.00332605	0.120331	gain	-0.331634	-0.0212563	18	7	381
BLCA	SARNP	0.00332605	0.120331	gain	-0.331634	-0.0212563	18	7	381
BLCA	RP11.762I7.5	0.00332605	0.120331	gain	-0.331634	-0.0212563	18	7	381
BLCA	ZNF106	0.00382391	0.120331	loss	-0.267702	-0.0202602	4	19	383
BLCA	USE1	0.00350365	0.120331	loss	-0.289522	-0.0241712	2	14	390
BLCA	OCEL1	0.00350365	0.120331	loss	-0.289522	-0.0241712	2	14	390
BLCA	SLC35E3	0.00405005	0.120883	gain	-0.208062	-0.0138562	47	5	354
BLCA	CNOT2	0.00405966	0.120986	gain	-0.237629	-0.0169184	36	8	362
BLCA	PARP2	0.0041257	0.122769	gain	-0.243087	-0.0121579	32	14	360
BLCA	CDKN2B	0.0041944	0.123879	loss	0.0397006	-0.0834395	8	149	249
BLCA	SNRPD3	0.00419143	0.123879	gain	-0.230667	-0.0140048	33	9	364
BLCA	GGT1	0.00419143	0.123879	gain	-0.230667	-0.0140048	33	9	364
BLCA	GUCD1	0.00419143	0.123879	gain	-0.230667	-0.0140048	33	9	364
BLCA	LRRC75B	0.00419143	0.123879	gain	-0.230667	-0.0140048	33	9	364
BLCA	VANGL2	0.0042125	0.124038	gain	-0.144207	-0.00181555	92	0	314
BLCA	KIF2A	0.00421865	0.124038	loss	-0.235579	-0.0154382	7	36	363
BLCA	IPO11	0.00421865	0.124038	loss	-0.235579	-0.0154382	7	36	363
BLCA	TMCO1	0.00426326	0.124231	gain	-0.149932	-0.0037374	81	2	323
BLCA	TBC1D3K	0.00431334	0.124231	gain	-0.22161	-0.0144869	36	10	360
BLCA	TBC1D3D	0.00431334	0.124231	gain	-0.22161	-0.0144869	36	10	360
BLCA	TBC1D3L	0.00431334	0.124231	gain	-0.22161	-0.0144869	36	10	360
BLCA	TBC1D3	0.00431334	0.124231	gain	-0.22161	-0.0144869	36	10	360
BLCA	TBC1D3C	0.00431334	0.124231	gain	-0.22161	-0.0144869	36	10	360
BLCA	TBC1D3E	0.00431334	0.124231	gain	-0.22161	-0.0144869	36	10	360
BLCA	DYRK2	0.00427444	0.124231	gain	-0.232658	-0.0125247	36	7	363
BLCA	TMEM242	0.00427209	0.124231	loss	-0.272284	-0.0190596	10	23	373
BLCA	C12orf56	0.00423394	0.124231	gain	-0.265838	-0.0219215	21	8	377
BLCA	CORO6	0.00433695	0.124721	gain	-0.192093	-0.00925486	49	7	350
BLCA	XPOT	0.00434301	0.124721	gain	-0.263552	-0.0220488	21	8	377
BLCA	RFPL1	0.0044516	0.126308	gain	-0.202564	-0.0120131	41	5	360
BLCA	ARHGAP17	0.0044559	0.126308	gain	-0.222025	-0.0130857	31	13	362
BLCA	SLC5A11	0.0044559	0.126308	gain	-0.222025	-0.0130857	31	13	362
BLCA	NSA2	0.00445503	0.126308	loss	-0.257202	-0.0177713	8	30	368
BLCA	GFM2	0.00445503	0.126308	loss	-0.257202	-0.0177713	8	30	368
BLCA	STARD9	0.00447695	0.126439	loss	-0.257774	-0.0194393	5	19	382
BLCA	MKRN2	0.00458148	0.12669	gain	-0.149368	-0.0036272	84	3	319
BLCA	FBLN2	0.0046536	0.12669	gain	-0.165194	-0.00927423	67	4	335
BLCA	DLL4	0.00464408	0.12669	loss	-0.25903	-0.0216348	5	19	382
BLCA	CHAC1	0.00464408	0.12669	loss	-0.25903	-0.0216348	5	19	382
BLCA	HAUS2	0.00466203	0.12669	loss	-0.257774	-0.0207527	4	19	383
BLCA	LRRC57	0.00466203	0.12669	loss	-0.257774	-0.0207527	4	19	383
BLCA	LTK	0.00465375	0.12669	loss	-0.25903	-0.0217035	3	19	384
BLCA	TYRO3	0.00465375	0.12669	loss	-0.25903	-0.0217035	3	19	384
BLCA	RPAP1	0.00465375	0.12669	loss	-0.25903	-0.0217035	3	19	384
BLCA	OIP5	0.00465375	0.12669	loss	-0.25903	-0.0217035	3	19	384
BLCA	NUSAP1	0.00465375	0.12669	loss	-0.25903	-0.0217035	3	19	384
BLCA	NDUFAF1	0.00465375	0.12669	loss	-0.25903	-0.0217035	3	19	384
BLCA	RTF1	0.00465375	0.12669	loss	-0.25903	-0.0217035	3	19	384
BLCA	ITPKA	0.00465375	0.12669	loss	-0.25903	-0.0217035	3	19	384
BLCA	ANKRD31	0.00467907	0.126804	loss	-0.253673	-0.016419	9	30	367
BLCA	INO80	0.00469173	0.126973	loss	-0.25903	-0.0219464	6	19	381
BLCA	COX7C	0.00472151	0.127604	loss	-0.302764	-0.0262966	7	20	379
BLCA	MGA	0.00476517	0.128608	loss	-0.25903	-0.0224469	4	19	383
BLCA	HMGCR	0.00478343	0.128748	loss	-0.253673	-0.0171369	7	30	369
BLCA	COL4A3BP	0.00478343	0.128748	loss	-0.253673	-0.0171369	7	30	369
BLCA	ANKRD13B	0.00480288	0.12892	gain	-0.187291	-0.00941899	50	7	349
BLCA	GCNT4	0.00481185	0.128931	loss	-0.253673	-0.0172379	10	30	366
BLCA	PLCB2	0.00485611	0.128931	loss	-0.25746	-0.0185117	5	22	379
BLCA	ANKRD63	0.00485611	0.128931	loss	-0.25746	-0.0185117	5	22	379
BLCA	EXD1	0.00490997	0.129851	loss	-0.25903	-0.023443	4	19	383
BLCA	CHP1	0.00490997	0.129851	loss	-0.25903	-0.023443	4	19	383
BLCA	PBX1	0.00499127	0.131297	gain	-0.149462	-0.00591291	80	2	324
BLCA	TAOK1	0.00501362	0.131709	gain	-0.187223	-0.0102778	50	7	349
BLCA	SCN4B	0.00503373	0.132062	loss	0.132784	-0.0524711	10	32	364
BLCA	CEP164	0.00507734	0.133029	loss	0.133551	-0.0532622	9	33	364
BLCA	MPZL2	0.00512796	0.13389	loss	0.132784	-0.0520141	10	32	364
BLCA	MPZL3	0.00512796	0.13389	loss	0.132784	-0.0520141	10	32	364
BLCA	IL10RA	0.00521394	0.134995	loss	0.132784	-0.051608	8	32	366
BLCA	DKFZp313A047	0.00521394	0.134995	loss	0.132784	-0.051608	8	32	366
BLCA	ATG7	0.00522652	0.135143	gain	-0.158199	-0.00782554	72	7	327
BLCA	PPARG	0.00532174	0.13568	gain	-0.138363	-0.00181639	95	3	308
BLCA	SCN2B	0.00537417	0.13568	loss	0.132784	-0.0509397	11	32	363
BLCA	AMICA1	0.00537417	0.13568	loss	0.132784	-0.0509397	11	32	363
BLCA	ZPR1	0.00534406	0.13568	loss	0.13053	-0.0529883	9	33	364
BLCA	APOA5	0.00534406	0.13568	loss	0.13053	-0.0529883	9	33	364
BLCA	BUD13	0.00534406	0.13568	loss	0.13053	-0.0529883	9	33	364
BLCA	MAP1LC3A	0.00534535	0.13568	gain	-0.242551	-0.0179754	28	5	373
BLCA	PIGU	0.00534535	0.13568	gain	-0.242551	-0.0179754	28	5	373
BLCA	DYNLRB1	0.00534535	0.13568	gain	-0.242551	-0.0179754	28	5	373
BLCA	JMY	0.00538242	0.13568	loss	-0.2851	-0.0196655	8	21	377
BLCA	HOMER1	0.00538242	0.13568	loss	-0.2851	-0.0196655	8	21	377
BLCA	PAPD4	0.00538242	0.13568	loss	-0.2851	-0.0196655	8	21	377
BLCA	CCL7	0.00549017	0.13659	gain	-0.230638	-0.0164355	32	12	362
BLCA	CCL2	0.00549017	0.13659	gain	-0.230638	-0.0164355	32	12	362
BLCA	CCL8	0.00549017	0.13659	gain	-0.230638	-0.0164355	32	12	362
BLCA	CCL1	0.00549017	0.13659	gain	-0.230638	-0.0164355	32	12	362
BLCA	CCL11	0.00549017	0.13659	gain	-0.230638	-0.0164355	32	12	362
BLCA	CCL13	0.00549017	0.13659	gain	-0.230638	-0.0164355	32	12	362
BLCA	RBBP6	0.00550564	0.136802	gain	-0.213786	-0.0147101	32	11	363
BLCA	ARSB	0.00556333	0.138061	loss	-0.266173	-0.0199959	9	24	373
BLCA	AMD1	0.00559859	0.138414	loss	-0.246592	-0.0201596	8	27	371
BLCA	CDK19	0.00559859	0.138414	loss	-0.246592	-0.0201596	8	27	371
BLCA	NABP2	0.00559748	0.138414	gain	-0.296733	-0.0266601	16	7	383
BLCA	GGA2	0.00562293	0.138842	gain	-0.237057	-0.0166259	27	12	367
BLCA	F2RL2	0.00565406	0.1393	loss	-0.248852	-0.018629	7	28	371
BLCA	NEFH	0.00589074	0.142847	gain	-0.201054	-0.0127083	40	5	361
BLCA	NLE1	0.00587059	0.142847	gain	-0.235317	-0.0141556	29	14	363
BLCA	FNDC8	0.00587059	0.142847	gain	-0.235317	-0.0141556	29	14	363
BLCA	UNC45B	0.00587059	0.142847	gain	-0.235317	-0.0141556	29	14	363
BLCA	CLMP	0.0058335	0.142847	loss	0.141659	-0.0429861	14	29	363
BLCA	RAD51D	0.00587059	0.142847	gain	-0.235317	-0.0141556	29	14	363
BLCA	RAD51L3.RFFL	0.00587059	0.142847	gain	-0.235317	-0.0141556	29	14	363
BLCA	APOA4	0.00589375	0.142847	loss	0.133683	-0.052762	9	32	365
BLCA	APOC3	0.00589375	0.142847	loss	0.133683	-0.052762	9	32	365
BLCA	APOA1	0.00589375	0.142847	loss	0.133683	-0.052762	9	32	365
BLCA	C6orf62	0.00593738	0.143201	gain	-0.169767	-0.00655034	59	8	339
BLCA	C15orf41	0.00595597	0.143371	loss	-0.229209	-0.0151045	8	25	373
BLCA	PDE10A	0.00597292	0.143532	loss	-0.235573	-0.0165057	14	29	363
BLCA	KREMEN1	0.00609495	0.145791	gain	-0.19681	-0.00999361	39	7	360
BLCA	TEP1	0.00615921	0.145791	gain	-0.239418	-0.0131126	31	14	361
BLCA	TMEM55B	0.00615921	0.145791	gain	-0.239418	-0.0131126	31	14	361
BLCA	WIF1	0.00616288	0.145791	gain	-0.25458	-0.020384	24	7	375
BLCA	LEMD3	0.00616288	0.145791	gain	-0.25458	-0.020384	24	7	375
BLCA	GABRG1	0.00619817	0.146325	gain	-0.303921	-0.020552	17	6	383
BLCA	LMX1A	0.00630293	0.14751	gain	-0.147302	-0.00556242	79	1	326
BLCA	CHCHD4	0.00629421	0.14751	gain	-0.164473	-0.0107945	64	4	338
BLCA	TMEM43	0.00629421	0.14751	gain	-0.164473	-0.0107945	64	4	338
BLCA	RP11.434D12.1	0.00629421	0.14751	gain	-0.164473	-0.0107945	64	4	338
BLCA	ENSA	0.00651875	0.148659	gain	-0.142773	-0.00460334	95	3	308
BLCA	TDP2	0.00650772	0.148659	gain	-0.162773	-0.00684758	61	8	337
BLCA	ACOT13	0.00650772	0.148659	gain	-0.162773	-0.00684758	61	8	337
BLCA	CCDC174	0.00660825	0.148659	gain	-0.176139	-0.014087	58	7	341
BLCA	DDX6	0.00652282	0.148659	loss	0.126506	-0.0500893	12	33	361
BLCA	SGSM1	0.00659853	0.148659	gain	-0.21981	-0.0126171	33	9	364
BLCA	TMEM211	0.00659853	0.148659	gain	-0.21981	-0.0126171	33	9	364
BLCA	ZBED3	0.00660291	0.148659	loss	-0.253366	-0.0189202	7	27	372
BLCA	CRHBP	0.00660291	0.148659	loss	-0.253366	-0.0189202	7	27	372
BLCA	F2RL1	0.00660291	0.148659	loss	-0.253366	-0.0189202	7	27	372
BLCA	AGGF1	0.00660291	0.148659	loss	-0.253366	-0.0189202	7	27	372
BLCA	OTP	0.00660291	0.148659	loss	-0.253366	-0.0189202	7	27	372
BLCA	S100Z	0.00660291	0.148659	loss	-0.253366	-0.0189202	7	27	372
BLCA	POU5F2	0.00651626	0.148659	loss	-0.275339	-0.0252499	9	23	374
BLCA	ERBB3	0.00654357	0.148659	gain	-0.282539	-0.0221311	21	5	380
BLCA	IKZF4	0.00654357	0.148659	gain	-0.282539	-0.0221311	21	5	380
BLCA	PA2G4	0.00654357	0.148659	gain	-0.282539	-0.0221311	21	5	380
BLCA	RPS26	0.00654357	0.148659	gain	-0.282539	-0.0221311	21	5	380
BLCA	RPL41	0.00654357	0.148659	gain	-0.282539	-0.0221311	21	5	380
BLCA	RP11.603J24.9	0.00654357	0.148659	gain	-0.282539	-0.0221311	21	5	380
BLCA	MAP2K4	0.00637314	0.148659	loss	-0.27558	-0.0239737	3	19	384
BLCA	ZNF18	0.00637314	0.148659	loss	-0.27558	-0.0239737	3	19	384
BLCA	ARHGAP23	0.00665045	0.149268	gain	-0.221265	-0.0139067	34	11	361
BLCA	AP3B1	0.00664508	0.149268	loss	-0.25228	-0.0186251	7	27	372
BLCA	CAND1	0.00667675	0.149688	gain	-0.216897	-0.0144088	38	6	362
BLCA	F2R	0.00672567	0.150483	loss	-0.25228	-0.018999	7	27	372
BLCA	GPLD1	0.00674693	0.150577	gain	-0.155582	-0.00637837	65	8	333
BLCA	FXYD6	0.00677956	0.150794	loss	0.125632	-0.0501448	9	32	365
BLCA	FXYD2	0.00677956	0.150794	loss	0.125632	-0.0501448	9	32	365
BLCA	FXYD6.FXYD2	0.00677956	0.150794	loss	0.125632	-0.0501448	9	32	365
BLCA	ALDH5A1	0.00682601	0.151076	gain	-0.1593	-0.0065698	63	8	335
BLCA	QKI	0.00684609	0.151076	loss	-0.256242	-0.0190322	10	26	370
BLCA	PDE8B	0.00686884	0.151076	loss	-0.253366	-0.0202061	6	27	373
BLCA	WDR41	0.00686884	0.151076	loss	-0.253366	-0.0202061	6	27	373
BLCA	TP53BP1	0.00686466	0.151076	loss	-0.262775	-0.0224131	7	15	384
BLCA	ASIC2	0.00708067	0.151685	gain	-0.192066	-0.0108252	43	14	349
BLCA	CCNB1IP1	0.00708605	0.151685	gain	-0.217401	-0.0115825	37	14	355
BLCA	EWSR1	0.00702647	0.151685	gain	-0.191798	-0.0119641	41	5	360
BLCA	SMARCB1	0.0070964	0.151685	gain	-0.210959	-0.0137661	33	11	362
BLCA	DERL3	0.0070964	0.151685	gain	-0.210959	-0.0137661	33	11	362
BLCA	DDTL	0.0070964	0.151685	gain	-0.210959	-0.0137661	33	11	362
BLCA	DDT	0.0070964	0.151685	gain	-0.210959	-0.0137661	33	11	362
BLCA	GSTT2B	0.0070964	0.151685	gain	-0.210959	-0.0137661	33	11	362
BLCA	SLC2A11	0.0070964	0.151685	gain	-0.210959	-0.0137661	33	11	362
BLCA	MIF	0.0070964	0.151685	gain	-0.210959	-0.0137661	33	11	362
BLCA	AP000350.10	0.0070964	0.151685	gain	-0.210959	-0.0137661	33	11	362
BLCA	RGS17	0.00695175	0.151685	loss	-0.295896	-0.0242134	8	18	380
BLCA	MTRF1L	0.00695175	0.151685	loss	-0.295896	-0.0242134	8	18	380
BLCA	FBXO33	0.00703031	0.151685	loss	-0.259578	-0.0233409	6	18	382
BLCA	MAP1A	0.00702955	0.151685	loss	-0.262775	-0.023301	6	15	385
BLCA	PPIP5K1	0.00702955	0.151685	loss	-0.262775	-0.023301	6	15	385
BLCA	CDKN2A	0.00711396	0.151865	loss	0.0344105	-0.0812026	8	151	247
BLCA	NCSTN	0.00719207	0.152316	gain	-0.137347	-0.0030376	91	1	314
BLCA	NHLH1	0.00719207	0.152316	gain	-0.137347	-0.0030376	91	1	314
BLCA	ALDH9A1	0.00720605	0.152316	gain	-0.142669	-0.00542203	82	1	323
BLCA	MGST3	0.00720605	0.152316	gain	-0.142669	-0.00542203	82	1	323
BLCA	SRCIN1	0.0073289	0.153461	gain	-0.218164	-0.0141989	34	11	361
BLCA	AQP8	0.00734284	0.153461	gain	-0.215132	-0.0142098	30	12	364
BLCA	ZKSCAN2	0.00734284	0.153461	gain	-0.215132	-0.0142098	30	12	364
BLCA	HEXB	0.00731296	0.153461	loss	-0.25024	-0.0189673	8	29	369
BLCA	CREG2	0.00731426	0.153461	gain	-0.243961	-0.0156768	27	8	371
BLCA	MYL6B	0.00731565	0.153461	gain	-0.290969	-0.0237467	19	6	381
BLCA	MBLAC2	0.00736987	0.153863	loss	-0.280882	-0.0243558	7	22	377
BLCA	C22orf31	0.00745084	0.154557	gain	-0.195037	-0.0106978	38	7	361
BLCA	ENC1	0.00755912	0.15573	loss	-0.25024	-0.0200518	7	29	370
BLCA	CNOT11	0.00754991	0.15573	gain	-0.243961	-0.0167121	27	7	372
BLCA	RNF149	0.00754991	0.15573	gain	-0.243961	-0.0167121	27	7	372
BLCA	ST6GAL2	0.00766882	0.156948	gain	-0.30245	-0.0193299	18	6	382
BLCA	OMG	0.00780552	0.15779	gain	-0.197505	-0.0150083	43	11	352
BLCA	LASP1	0.00775511	0.15779	gain	-0.208755	-0.01497	36	8	362
BLCA	KCNMB4	0.00779226	0.15779	gain	-0.223504	-0.0188883	35	8	363
BLCA	AC092881.1	0.00779226	0.15779	gain	-0.223504	-0.0188883	35	8	363
BLCA	MAN1A1	0.00775718	0.15779	loss	-0.227605	-0.0175203	11	29	366
BLCA	PLA2G4D	0.00790476	0.15779	loss	-0.253596	-0.0207013	7	18	381
BLCA	PLA2G4E	0.00790476	0.15779	loss	-0.253596	-0.0207013	7	18	381
BLCA	EHD4	0.0079099	0.15779	loss	-0.253596	-0.0207495	6	18	382
BLCA	TMEM87A	0.0079099	0.15779	loss	-0.253596	-0.0207495	6	18	382
BLCA	SPTBN5	0.0079099	0.15779	loss	-0.253596	-0.0207495	6	18	382
BLCA	VPS39	0.0079099	0.15779	loss	-0.253596	-0.0207495	6	18	382
BLCA	PLA2G4F	0.0079099	0.15779	loss	-0.253596	-0.0207495	6	18	382
BLCA	GANC	0.00774112	0.15779	loss	-0.253596	-0.0200087	5	18	383
BLCA	COPA	0.00796883	0.158128	gain	-0.134574	-0.00300308	93	1	312
BLCA	DCDC2	0.00808099	0.159622	gain	-0.1543	-0.00857898	65	10	331
BLCA	NRSN1	0.00808099	0.159622	gain	-0.1543	-0.00857898	65	10	331
BLCA	CAPN3	0.00809073	0.159622	loss	-0.253596	-0.0215658	4	18	384
BLCA	MAPKBP1	0.00813763	0.159748	loss	-0.253596	-0.0217651	5	18	383
BLCA	JMJD7.PLA2G4B	0.00813763	0.159748	loss	-0.253596	-0.0217651	5	18	383
BLCA	PLA2G4B	0.00813763	0.159748	loss	-0.253596	-0.0217651	5	18	383
BLCA	JMJD7	0.00813763	0.159748	loss	-0.253596	-0.0217651	5	18	383
BLCA	ATP5L	0.00816482	0.160123	loss	0.119503	-0.0507633	11	33	362
BLCA	TMEM167A	0.00826972	0.162019	loss	-0.285468	-0.0254977	6	19	381
BLCA	ARHGAP44	0.00843476	0.165089	loss	-0.279907	-0.0243506	2	19	385
BLCA	IL26	0.00847841	0.165433	gain	-0.217511	-0.0165867	36	5	365
BLCA	IFNG	0.00847841	0.165433	gain	-0.217511	-0.0165867	36	5	365
BLCA	AC073657.1	0.00850331	0.165433	loss	-0.253596	-0.0233177	4	18	384
BLCA	NUP210	0.00860131	0.166042	gain	-0.156234	-0.0106316	68	4	334
BLCA	HDAC11	0.00860131	0.166042	gain	-0.156234	-0.0106316	68	4	334
BLCA	NPAS2	0.00863799	0.166494	gain	-0.245925	-0.0159513	28	7	371
BLCA	RP11.145E5.5	0.00908024	0.167296	loss	0.0318365	-0.0800821	8	152	246
BLCA	ARNT	0.0092607	0.167296	gain	-0.137316	-0.00585952	96	3	307
BLCA	HORMAD1	0.00969944	0.167296	gain	-0.138207	-0.00643922	94	3	309
BLCA	GOLPH3L	0.00969944	0.167296	gain	-0.138207	-0.00643922	94	3	309
BLCA	UCK2	0.00932269	0.167296	gain	-0.14007	-0.00621072	81	2	323
BLCA	RXRG	0.00940711	0.167296	gain	-0.14096	-0.00668727	80	1	325
BLCA	LRRC52	0.00940711	0.167296	gain	-0.14096	-0.00668727	80	1	325
BLCA	MRS2	0.00896435	0.167296	gain	-0.152784	-0.00736115	64	8	334
BLCA	KAAG1	0.00896435	0.167296	gain	-0.152784	-0.00736115	64	8	334
BLCA	KIAA0319	0.00976896	0.167296	gain	-0.154991	-0.00781946	62	8	336
BLCA	MRPS25	0.00882184	0.167296	gain	-0.168599	-0.0112686	59	6	341
BLCA	NR2C2	0.00882184	0.167296	gain	-0.168599	-0.0112686	59	6	341
BLCA	RBSN	0.00968586	0.167296	gain	-0.168599	-0.0132558	59	5	342
BLCA	RTN4R	0.01025	0.167296	gain	-0.175482	-0.00780793	44	19	343
BLCA	GSC2	0.01025	0.167296	gain	-0.175482	-0.00780793	44	19	343
BLCA	UFD1L	0.01025	0.167296	gain	-0.175482	-0.00780793	44	19	343
BLCA	CLTCL1	0.01025	0.167296	gain	-0.175482	-0.00780793	44	19	343
BLCA	DGCR2	0.01025	0.167296	gain	-0.175482	-0.00780793	44	19	343
BLCA	CDC45	0.01025	0.167296	gain	-0.175482	-0.00780793	44	19	343
BLCA	COMT	0.01025	0.167296	gain	-0.175482	-0.00780793	44	19	343
BLCA	ARVCF	0.01025	0.167296	gain	-0.175482	-0.00780793	44	19	343
BLCA	TRMT2A	0.01025	0.167296	gain	-0.175482	-0.00780793	44	19	343
BLCA	RANBP1	0.01025	0.167296	gain	-0.175482	-0.00780793	44	19	343
BLCA	ZDHHC8	0.01025	0.167296	gain	-0.175482	-0.00780793	44	19	343
BLCA	KLHL22	0.01025	0.167296	gain	-0.175482	-0.00780793	44	19	343
BLCA	MED15	0.01025	0.167296	gain	-0.175482	-0.00780793	44	19	343
BLCA	SERPIND1	0.01025	0.167296	gain	-0.175482	-0.00780793	44	19	343
BLCA	SNAP29	0.01025	0.167296	gain	-0.175482	-0.00780793	44	19	343
BLCA	CRKL	0.01025	0.167296	gain	-0.175482	-0.00780793	44	19	343
BLCA	LZTR1	0.01025	0.167296	gain	-0.175482	-0.00780793	44	19	343
BLCA	P2RX6	0.01025	0.167296	gain	-0.175482	-0.00780793	44	19	343
BLCA	SLC7A4	0.01025	0.167296	gain	-0.175482	-0.00780793	44	19	343
BLCA	PPIL2	0.01025	0.167296	gain	-0.175482	-0.00780793	44	19	343
BLCA	YPEL1	0.01025	0.167296	gain	-0.175482	-0.00780793	44	19	343
BLCA	PRODH	0.01025	0.167296	gain	-0.175482	-0.00780793	44	19	343
BLCA	DGCR14	0.01025	0.167296	gain	-0.175482	-0.00780793	44	19	343
BLCA	SLC25A1	0.01025	0.167296	gain	-0.175482	-0.00780793	44	19	343
BLCA	HIRA	0.01025	0.167296	gain	-0.175482	-0.00780793	44	19	343
BLCA	DGCR6L	0.01025	0.167296	gain	-0.175482	-0.00780793	44	19	343
BLCA	DGCR8	0.01025	0.167296	gain	-0.175482	-0.00780793	44	19	343
BLCA	SDF2L1	0.01025	0.167296	gain	-0.175482	-0.00780793	44	19	343
BLCA	GGT2	0.01025	0.167296	gain	-0.175482	-0.00780793	44	19	343
BLCA	USP41	0.01025	0.167296	gain	-0.175482	-0.00780793	44	19	343
BLCA	YDJC	0.01025	0.167296	gain	-0.175482	-0.00780793	44	19	343
BLCA	CCDC116	0.01025	0.167296	gain	-0.175482	-0.00780793	44	19	343
BLCA	HIC2	0.01025	0.167296	gain	-0.175482	-0.00780793	44	19	343
BLCA	RIMBP3C	0.01025	0.167296	gain	-0.175482	-0.00780793	44	19	343
BLCA	TANGO2	0.01025	0.167296	gain	-0.175482	-0.00780793	44	19	343
BLCA	DGCR6	0.01025	0.167296	gain	-0.175482	-0.00780793	44	19	343
BLCA	AIFM3	0.01025	0.167296	gain	-0.175482	-0.00780793	44	19	343
BLCA	TBX1	0.01025	0.167296	gain	-0.175482	-0.00780793	44	19	343
BLCA	CLDN5	0.01025	0.167296	gain	-0.175482	-0.00780793	44	19	343
BLCA	THAP7	0.01025	0.167296	gain	-0.175482	-0.00780793	44	19	343
BLCA	TXNRD2	0.01025	0.167296	gain	-0.175482	-0.00780793	44	19	343
BLCA	SEPT5	0.01025	0.167296	gain	-0.175482	-0.00780793	44	19	343
BLCA	USP18	0.01025	0.167296	gain	-0.175482	-0.00780793	44	19	343
BLCA	ZNF74	0.01025	0.167296	gain	-0.175482	-0.00780793	44	19	343
BLCA	MRPL40	0.01025	0.167296	gain	-0.175482	-0.00780793	44	19	343
BLCA	UBE2L3	0.01025	0.167296	gain	-0.175482	-0.00780793	44	19	343
BLCA	GNB1L	0.01025	0.167296	gain	-0.175482	-0.00780793	44	19	343
BLCA	LRRC74B	0.01025	0.167296	gain	-0.175482	-0.00780793	44	19	343
BLCA	GP1BB	0.01025	0.167296	gain	-0.175482	-0.00780793	44	19	343
BLCA	TSSK2	0.01025	0.167296	gain	-0.175482	-0.00780793	44	19	343
BLCA	C22orf29	0.01025	0.167296	gain	-0.175482	-0.00780793	44	19	343
BLCA	AC006547.14	0.01025	0.167296	gain	-0.175482	-0.00780793	44	19	343
BLCA	POM121L7	0.01025	0.167296	gain	-0.175482	-0.00780793	44	19	343
BLCA	PI4KA	0.01025	0.167296	gain	-0.175482	-0.00780793	44	19	343
BLCA	C22orf39	0.01025	0.167296	gain	-0.175482	-0.00780793	44	19	343
BLCA	SCARF2	0.01025	0.167296	gain	-0.175482	-0.00780793	44	19	343
BLCA	GGTLC3	0.01025	0.167296	gain	-0.175482	-0.00780793	44	19	343
BLCA	RIMBP3B	0.01025	0.167296	gain	-0.175482	-0.00780793	44	19	343
BLCA	RIMBP3	0.01025	0.167296	gain	-0.175482	-0.00780793	44	19	343
BLCA	XXbac.B562F10.12	0.01025	0.167296	gain	-0.175482	-0.00780793	44	19	343
BLCA	TMEM191B	0.01025	0.167296	gain	-0.175482	-0.00780793	44	19	343
BLCA	AC007326.1	0.01025	0.167296	gain	-0.175482	-0.00780793	44	19	343
BLCA	GIT1	0.0088189	0.167296	gain	-0.178011	-0.0124438	49	6	351
BLCA	TP53I13	0.0088189	0.167296	gain	-0.178011	-0.0124438	49	6	351
BLCA	ABHD15	0.0088189	0.167296	gain	-0.178011	-0.0124438	49	6	351
BLCA	TTC5	0.00876678	0.167296	gain	-0.206974	-0.012939	39	15	352
BLCA	OR11G2	0.00876678	0.167296	gain	-0.206974	-0.012939	39	15	352
BLCA	OR4L1	0.00932864	0.167296	gain	-0.212392	-0.0143785	38	14	354
BLCA	PHLDB1	0.0103367	0.167296	loss	0.109963	-0.0521901	12	34	360
BLCA	CBL	0.00925164	0.167296	loss	0.12223	-0.0501773	14	32	360
BLCA	TREH	0.0103367	0.167296	loss	0.109963	-0.0521901	12	34	360
BLCA	NLRX1	0.00986936	0.167296	loss	0.116421	-0.0501773	13	33	360
BLCA	HINFP	0.00986936	0.167296	loss	0.116421	-0.0501773	13	33	360
BLCA	ABCG4	0.00986936	0.167296	loss	0.116421	-0.0501773	13	33	360
BLCA	PDZD3	0.00986936	0.167296	loss	0.116421	-0.0501773	13	33	360
BLCA	CCDC153	0.00986936	0.167296	loss	0.116421	-0.0501773	13	33	360
BLCA	UPK2	0.00983336	0.167296	loss	0.121023	-0.0501238	13	32	361
BLCA	RPS25	0.00983336	0.167296	loss	0.121023	-0.0501238	13	32	361
BLCA	SLC37A4	0.00983336	0.167296	loss	0.121023	-0.0501238	13	32	361
BLCA	HYOU1	0.00983336	0.167296	loss	0.121023	-0.0501238	13	32	361
BLCA	CXCR5	0.00983336	0.167296	loss	0.121023	-0.0501238	13	32	361
BLCA	VPS11	0.00983336	0.167296	loss	0.121023	-0.0501238	13	32	361
BLCA	DPAGT1	0.00983336	0.167296	loss	0.121023	-0.0501238	13	32	361
BLCA	C2CD2L	0.00983336	0.167296	loss	0.121023	-0.0501238	13	32	361
BLCA	FOXR1	0.00983336	0.167296	loss	0.121023	-0.0501238	13	32	361
BLCA	NIPSNAP1	0.00913573	0.167296	gain	-0.195036	-0.0133751	40	5	361
BLCA	CCDC84	0.00983336	0.167296	loss	0.121023	-0.0501238	13	32	361
BLCA	BCL9L	0.00983336	0.167296	loss	0.121023	-0.0501238	13	32	361
BLCA	NF2	0.00977106	0.167296	gain	-0.198624	-0.0145219	39	6	361
BLCA	H2AFX	0.00983336	0.167296	loss	0.121023	-0.0501238	13	32	361
BLCA	TRAPPC4	0.00983336	0.167296	loss	0.121023	-0.0501238	13	32	361
BLCA	HMBS	0.00983336	0.167296	loss	0.121023	-0.0501238	13	32	361
BLCA	SPECC1L	0.00926851	0.167296	gain	-0.208558	-0.0149454	35	9	362
BLCA	UPB1	0.00926851	0.167296	gain	-0.208558	-0.0149454	35	9	362
BLCA	ADORA2A	0.00926851	0.167296	gain	-0.208558	-0.0149454	35	9	362
BLCA	SPECC1L.ADORA2A	0.00926851	0.167296	gain	-0.208558	-0.0149454	35	9	362
BLCA	SIAE	0.0102934	0.167296	loss	0.140959	-0.0432719	14	29	363
BLCA	PANX3	0.0102934	0.167296	loss	0.140959	-0.0432719	14	29	363
BLCA	TBRG1	0.0102934	0.167296	loss	0.140959	-0.0432719	14	29	363
BLCA	OR8B12	0.0102934	0.167296	loss	0.140959	-0.0432719	14	29	363
BLCA	OR8A1	0.0102934	0.167296	loss	0.140959	-0.0432719	14	29	363
BLCA	SOCS7	0.0101573	0.167296	gain	-0.211326	-0.0146805	33	10	363
BLCA	GPR179	0.0101573	0.167296	gain	-0.211326	-0.0146805	33	10	363
BLCA	CD3E	0.00973778	0.167296	loss	0.121972	-0.050038	11	31	364
BLCA	TMPRSS13	0.00965642	0.167296	loss	0.121972	-0.0501923	8	31	367
BLCA	SLC22A16	0.010311	0.167296	loss	-0.228082	-0.0188395	8	26	372
BLCA	METTL24	0.010311	0.167296	loss	-0.228082	-0.0188395	8	26	372
BLCA	DDO	0.010311	0.167296	loss	-0.228082	-0.0188395	8	26	372
BLCA	UXS1	0.0100252	0.167296	gain	-0.281105	-0.0180911	19	7	380
BLCA	IVD	0.0100495	0.167296	loss	-0.240807	-0.0200609	5	21	380
BLCA	KNSTRN	0.0100495	0.167296	loss	-0.240807	-0.0200609	5	21	380
BLCA	CASC5	0.0101849	0.167296	loss	-0.240807	-0.0205043	5	21	380
BLCA	BAHD1	0.0100495	0.167296	loss	-0.240807	-0.0200609	5	21	380
BLCA	DISP2	0.0100495	0.167296	loss	-0.240807	-0.0200609	5	21	380
BLCA	CHST14	0.0100495	0.167296	loss	-0.240807	-0.0200609	5	21	380
BLCA	C15orf52	0.0100495	0.167296	loss	-0.240807	-0.0200609	5	21	380
BLCA	PHGR1	0.0100495	0.167296	loss	-0.240807	-0.0200609	5	21	380
BLCA	MAP3K7	0.00925709	0.167296	loss	-0.279342	-0.021848	5	20	381
BLCA	VPS18	0.00928411	0.167296	loss	-0.249444	-0.0235944	6	18	382
BLCA	FAM47C	0.0091735	0.167296	gain	-0.289446	-0.0228148	16	5	385
BLCA	PNP	0.0103683	0.167669	gain	-0.221764	-0.0124382	32	15	359
BLCA	DCAF8	0.0105464	0.168168	gain	-0.13015	-0.00391724	94	1	311
BLCA	PEA15	0.0105464	0.168168	gain	-0.13015	-0.00391724	94	1	311
BLCA	PEX19	0.0105464	0.168168	gain	-0.13015	-0.00391724	94	1	311
BLCA	RP11.574F21.3	0.0105464	0.168168	gain	-0.13015	-0.00391724	94	1	311
BLCA	FAM78B	0.0104463	0.168168	gain	-0.139326	-0.0055242	79	3	324
BLCA	DMGDH	0.0104729	0.168168	loss	-0.25361	-0.0214267	9	23	374
BLCA	BHMT2	0.0104729	0.168168	loss	-0.25361	-0.0214267	9	23	374
BLCA	BHMT	0.0104729	0.168168	loss	-0.25361	-0.0214267	9	23	374
BLCA	ATG10	0.0105351	0.168168	loss	-0.256241	-0.0229315	6	21	379
BLCA	C2orf40	0.010408	0.168168	gain	-0.281105	-0.0196513	19	6	381
BLCA	C15orf57	0.010517	0.168168	loss	-0.240807	-0.0216159	4	21	381
BLCA	RPUSD2	0.010517	0.168168	loss	-0.240807	-0.0216159	4	21	381
BLCA	CMTM7	0.0106424	0.16851	gain	-0.214606	-0.0177879	37	10	359
BLCA	MRPL45	0.0106867	0.168808	gain	-0.211326	-0.0161412	33	11	362
BLCA	CATSPER2	0.0107232	0.168841	loss	-0.265853	-0.0238097	6	14	386
BLCA	CKMT1A	0.0107232	0.168841	loss	-0.265853	-0.0238097	6	14	386
BLCA	CKMT1B	0.0107232	0.168841	loss	-0.265853	-0.0238097	6	14	386
BLCA	STRC	0.0107232	0.168841	loss	-0.265853	-0.0238097	6	14	386
BLCA	C17orf96	0.0108114	0.169581	gain	-0.205056	-0.0141989	35	10	361
BLCA	MLLT6	0.0108114	0.169581	gain	-0.205056	-0.0141989	35	10	361
BLCA	GPT2	0.010841	0.169598	gain	-0.257865	-0.0192377	23	10	373
BLCA	WASF1	0.010974	0.170746	loss	-0.228082	-0.0208321	6	26	374
BLCA	GPR6	0.010974	0.170746	loss	-0.228082	-0.0208321	6	26	374
BLCA	CDC40	0.010974	0.170746	loss	-0.228082	-0.0208321	6	26	374
BLCA	KIAA1671	0.0110364	0.171582	gain	-0.199329	-0.0134525	35	9	362
BLCA	RPS23	0.0110764	0.171933	loss	-0.268344	-0.0251628	5	19	382
BLCA	ATP6AP1L	0.0110764	0.171933	loss	-0.268344	-0.0251628	5	19	382
BLCA	C3orf20	0.0111752	0.172467	gain	-0.165172	-0.013847	59	5	342
BLCA	ARCN1	0.011183	0.172467	loss	0.109963	-0.0503364	11	34	361
BLCA	KMT2A	0.011183	0.172467	loss	0.109963	-0.0503364	11	34	361
BLCA	IFT46	0.011183	0.172467	loss	0.109963	-0.0503364	11	34	361
BLCA	TMEM25	0.011183	0.172467	loss	0.109963	-0.0503364	11	34	361
BLCA	TTC36	0.011183	0.172467	loss	0.109963	-0.0503364	11	34	361
BLCA	MMP11	0.0112245	0.172467	gain	-0.204419	-0.0148859	32	11	363
BLCA	C22orf15	0.0112245	0.172467	gain	-0.204419	-0.0148859	32	11	363
BLCA	CHCHD10	0.0112245	0.172467	gain	-0.204419	-0.0148859	32	11	363
BLCA	AP000349.2	0.0112245	0.172467	gain	-0.204419	-0.0148859	32	11	363
BLCA	CMYA5	0.01119	0.172467	loss	-0.268896	-0.0223694	7	20	379
BLCA	RAB3C	0.0112966	0.172768	loss	-0.224768	-0.0202601	13	32	361
BLCA	RNF185	0.0112787	0.172768	gain	-0.198184	-0.0184524	33	6	367
BLCA	TFB1M	0.0112951	0.172768	loss	-0.249587	-0.0218543	8	22	376
BLCA	CLDN20	0.0112951	0.172768	loss	-0.249587	-0.0218543	8	22	376
BLCA	SEZ6	0.0113595	0.17306	gain	-0.167418	-0.0137438	55	4	347
BLCA	TPST2	0.0113555	0.17306	gain	-0.213428	-0.0114898	31	9	366
BLCA	RHBDD3	0.0114651	0.173461	gain	-0.183897	-0.0133377	40	5	361
BLCA	EMID1	0.0114651	0.173461	gain	-0.183897	-0.0133377	40	5	361
BLCA	PLA2G3	0.0115144	0.173461	gain	-0.198184	-0.019042	33	4	369
BLCA	SMTN	0.0115144	0.173461	gain	-0.198184	-0.019042	33	4	369
BLCA	INPP5J	0.0115144	0.173461	gain	-0.198184	-0.019042	33	4	369
BLCA	SELM	0.0115144	0.173461	gain	-0.198184	-0.019042	33	4	369
BLCA	IPCEF1	0.0115266	0.173461	loss	-0.249587	-0.0225718	9	22	375
BLCA	OPRM1	0.0115266	0.173461	loss	-0.249587	-0.0225718	9	22	375
BLCA	CNKSR3	0.0115266	0.173461	loss	-0.249587	-0.0225718	9	22	375
BLCA	RAB5B	0.0115112	0.173461	gain	-0.270408	-0.0208495	20	7	379
BLCA	CDK2	0.0115112	0.173461	gain	-0.270408	-0.0208495	20	7	379
BLCA	PMEL	0.0115112	0.173461	gain	-0.270408	-0.0208495	20	7	379
BLCA	PPP4R1	0.011421	0.173461	gain	-0.287344	-0.0239379	17	7	382
BLCA	LYRM2	0.0116391	0.174794	loss	-0.270126	-0.0223318	5	20	381
BLCA	ANKRD6	0.0116391	0.174794	loss	-0.270126	-0.0223318	5	20	381
BLCA	EFCAB5	0.0117102	0.175689	gain	-0.169007	-0.0103044	51	8	347
BLCA	GPR161	0.0117325	0.175889	gain	-0.143516	-0.00863366	75	5	326
BLCA	ITCH	0.0117602	0.176171	gain	-0.214407	-0.0190405	30	5	371
BLCA	IL21R	0.0117721	0.176215	gain	-0.201015	-0.0137828	31	9	366
BLCA	DGKA	0.0117861	0.176243	gain	-0.281742	-0.0209396	19	7	380
BLCA	BEND5	0.0118426	0.176734	gain	0.159033	-0.0431457	25	10	371
BLCA	IL4R	0.0118986	0.176767	gain	-0.201015	-0.0140496	31	10	365
BLCA	KDM8	0.0118986	0.176767	gain	-0.201015	-0.0140496	31	10	365
BLCA	NSMCE1	0.0118986	0.176767	gain	-0.201015	-0.0140496	31	10	365
BLCA	SUOX	0.0118811	0.176767	gain	-0.270408	-0.0221311	20	6	380
BLCA	EDA2R	0.0119405	0.177257	gain	-0.301705	-0.0225435	14	6	386
BLCA	SBK1	0.0120127	0.17766	gain	-0.195805	-0.0137035	38	6	362
BLCA	NPIPB6	0.0120127	0.17766	gain	-0.195805	-0.0137035	38	6	362
BLCA	EIF3CL	0.0120127	0.17766	gain	-0.195805	-0.0137035	38	6	362
BLCA	NPIPB7	0.0120127	0.17766	gain	-0.195805	-0.0137035	38	6	362
BLCA	VPREB3	0.0121307	0.178468	gain	-0.204419	-0.0170655	32	13	361
BLCA	ZNF70	0.0121307	0.178468	gain	-0.204419	-0.0170655	32	13	361
BLCA	ADRBK2	0.0121225	0.178468	gain	-0.216436	-0.0134782	30	10	366
BLCA	PRRX1	0.0121959	0.17849	gain	-0.162933	-0.0123061	62	4	340
BLCA	GORAB	0.0121959	0.17849	gain	-0.162933	-0.0123061	62	4	340
BLCA	NSRP1	0.0122157	0.17849	gain	-0.169007	-0.0112811	51	10	345
BLCA	RNF135	0.0122081	0.17849	gain	-0.186577	-0.0157054	44	9	353
BLCA	PIP4K2B	0.0122078	0.17849	gain	-0.199715	-0.0147167	35	10	361
BLCA	CHEK2	0.0121876	0.17849	gain	-0.198458	-0.0147656	32	11	363
BLCA	COLQ	0.0122825	0.178968	gain	-0.171512	-0.0158841	55	7	344
BLCA	RPL23	0.0123007	0.178968	gain	-0.199715	-0.01497	35	9	362
BLCA	CWC25	0.0123007	0.178968	gain	-0.199715	-0.01497	35	9	362
BLCA	C17orf98	0.0123007	0.178968	gain	-0.199715	-0.01497	35	9	362
BLCA	ADAMTSL4	0.0123413	0.179426	gain	-0.134822	-0.00659263	92	4	310
BLCA	EVI2A	0.0123987	0.179731	gain	-0.186009	-0.016173	44	10	352
BLCA	EVI2B	0.0123987	0.179731	gain	-0.186009	-0.016173	44	10	352
BLCA	CTD.2370N5.3	0.0123987	0.179731	gain	-0.186009	-0.016173	44	10	352
BLCA	MSRB3	0.0123911	0.179731	gain	-0.234524	-0.0205263	26	7	373
BLCA	CRYBB3	0.0125514	0.181411	gain	-0.216436	-0.0145865	30	9	367
BLCA	LRP5L	0.0125514	0.181411	gain	-0.216436	-0.0145865	30	9	367
BLCA	CRYBB2	0.0125514	0.181411	gain	-0.216436	-0.0145865	30	9	367
BLCA	DNAH9	0.0126074	0.181821	loss	-0.2606	-0.0237558	5	19	382
BLCA	SIN3B	0.0125944	0.181821	loss	-0.251038	-0.0239978	4	15	387
BLCA	MAPK1	0.0126654	0.182006	gain	-0.19352	-0.0113027	35	15	356
BLCA	F2RL3	0.0128933	0.183662	loss	-0.251038	-0.0249276	3	15	388
BLCA	CTSK	0.0130475	0.183702	gain	-0.133416	-0.00748933	95	3	308
BLCA	CTSS	0.0130475	0.183702	gain	-0.133416	-0.00748933	95	3	308
BLCA	CERS2	0.0130546	0.183702	gain	-0.137138	-0.00801824	91	3	312
BLCA	NF1	0.0130601	0.183702	gain	-0.186009	-0.0174439	44	12	350
BLCA	RAB11FIP4	0.012931	0.183702	gain	-0.186009	-0.0172815	44	10	352
BLCA	HIST1H1B	0.0131859	0.183702	gain	-0.185264	-0.0145725	42	10	354
BLCA	HIST1H3J	0.0131859	0.183702	gain	-0.185264	-0.0145725	42	10	354
BLCA	HIST1H2BN	0.0131859	0.183702	gain	-0.185264	-0.0145725	42	10	354
BLCA	HIST1H2BO	0.0131859	0.183702	gain	-0.185264	-0.0145725	42	10	354
BLCA	HIST1H4L	0.0131859	0.183702	gain	-0.185264	-0.0145725	42	10	354
BLCA	HIST1H2AK	0.0131859	0.183702	gain	-0.185264	-0.0145725	42	10	354
BLCA	HIST1H3I	0.0131859	0.183702	gain	-0.185264	-0.0145725	42	10	354
BLCA	HIST1H2AL	0.0131859	0.183702	gain	-0.185264	-0.0145725	42	10	354
BLCA	HIST1H2AM	0.0131859	0.183702	gain	-0.185264	-0.0145725	42	10	354
BLCA	POLR3G	0.0131197	0.183702	loss	-0.270591	-0.0256061	7	21	378
BLCA	CETN3	0.0131197	0.183702	loss	-0.270591	-0.0256061	7	21	378
BLCA	LYSMD3	0.0131197	0.183702	loss	-0.270591	-0.0256061	7	21	378
BLCA	RP11.407N17.3	0.0130708	0.183702	loss	-0.237124	-0.0230362	7	19	380
BLCA	NWD1	0.0130414	0.183702	loss	-0.251038	-0.0253653	3	15	388
BLCA	MYL6	0.0132427	0.184119	gain	-0.264783	-0.0237467	20	5	381
BLCA	METTL11B	0.0132737	0.184281	gain	-0.157431	-0.0120266	65	4	337
BLCA	MDM1	0.0132824	0.184281	gain	-0.208412	-0.0165867	35	6	365
BLCA	IL22	0.0132824	0.184281	gain	-0.208412	-0.0165867	35	6	365
BLCA	PIWIL3	0.013317	0.184502	gain	-0.20251	-0.0141855	33	9	364
BLCA	TRDMT1	0.0133089	0.184502	gain	-0.194988	-0.0169779	25	7	374
BLCA	TMEM38A	0.0133484	0.184807	loss	-0.251038	-0.0262891	2	15	389
BLCA	ATP1B1	0.0133839	0.185039	gain	-0.145827	-0.0109903	72	3	331
BLCA	NME7	0.0133839	0.185039	gain	-0.145827	-0.0109903	72	3	331
BLCA	PIPOX	0.0134823	0.186139	gain	-0.162216	-0.0141415	56	4	346
BLCA	EI24	0.0136298	0.187257	loss	0.134968	-0.0426848	14	30	362
BLCA	SMARCC2	0.0136051	0.187257	gain	-0.264783	-0.0248161	20	6	380
BLCA	UBE4A	0.013752	0.188412	loss	0.11128	-0.0495693	11	32	363
BLCA	CD3G	0.013752	0.188412	loss	0.11128	-0.0495693	11	32	363
BLCA	CD3D	0.013752	0.188412	loss	0.11128	-0.0495693	11	32	363
BLCA	NOX3	0.0137654	0.188465	loss	-0.253694	-0.0222296	8	21	377
BLCA	FBXO47	0.013789	0.188657	gain	-0.197065	-0.016631	35	8	363
BLCA	SLC5A7	0.0138905	0.189914	gain	-0.279459	-0.0211029	18	8	380
BLCA	FBXO5	0.0140787	0.192087	loss	-0.280156	-0.0256288	8	17	381
BLCA	CCNH	0.0141033	0.19229	loss	-0.267977	-0.0266759	8	21	377
BLCA	CHST10	0.0141308	0.192399	gain	-0.241463	-0.0180943	25	7	374
BLCA	NMS	0.0141308	0.192399	gain	-0.241463	-0.0180943	25	7	374
BLCA	IL1RL2	0.0142262	0.193031	gain	-0.227779	-0.0174223	28	6	372
BLCA	IL1RL1	0.0142262	0.193031	gain	-0.227779	-0.0174223	28	6	372
BLCA	IL18R1	0.0142262	0.193031	gain	-0.227779	-0.0174223	28	6	372
BLCA	OR11H4	0.014711	0.198111	gain	-0.19295	-0.0139844	40	15	351
BLCA	OR11H6	0.014711	0.198111	gain	-0.19295	-0.0139844	40	15	351
BLCA	GGT5	0.014685	0.198111	gain	-0.20187	-0.0166155	33	9	364
BLCA	MEF2C	0.0147029	0.198111	loss	-0.266778	-0.027442	9	21	376
BLCA	LONRF2	0.0148357	0.199383	gain	-0.232267	-0.0181365	26	7	373
BLCA	MROH9	0.0150488	0.201834	gain	-0.162964	-0.0131816	60	4	342
BLCA	CLASP2	0.0151102	0.202245	gain	-0.218134	-0.0192283	32	12	362
BLCA	PDCD6IP	0.0151102	0.202245	gain	-0.218134	-0.0192283	32	12	362
BLCA	CLN3.1	0.0151262	0.202322	gain	-0.187008	-0.0141494	39	6	361
BLCA	MCL1	0.0151653	0.202707	gain	-0.131027	-0.00731996	93	4	309
BLCA	SCAMP1	0.0152102	0.203169	loss	-0.228179	-0.0198142	7	28	371
BLCA	SPACA3	0.0153055	0.203951	gain	-0.187489	-0.0160182	36	14	356
BLCA	MDN1	0.0153927	0.203951	loss	-0.27278	-0.0228484	5	19	382
BLCA	BACH2	0.0153927	0.203951	loss	-0.27278	-0.0228484	5	19	382
BLCA	CASP8AP2	0.0153927	0.203951	loss	-0.27278	-0.0228484	5	19	382
BLCA	GJA10	0.0153927	0.203951	loss	-0.27278	-0.0228484	5	19	382
BLCA	SSX7	0.0154067	0.204	gain	-0.27299	-0.0235415	12	5	389
BLCA	SSH2	0.0154579	0.20454	gain	-0.162447	-0.0107876	53	10	343
BLCA	MPZL1	0.0155388	0.205472	gain	-0.140314	-0.011175	75	3	328
BLCA	DYNC1LI1	0.0155612	0.205631	gain	-0.211698	-0.0191601	35	10	361
BLCA	TOP1	0.015654	0.206442	gain	-0.233403	-0.0261626	14	6	386
BLCA	CASQ1	0.0156777	0.206479	gain	-0.124338	-0.00529116	95	1	310
BLCA	SPATA6	0.0156687	0.206479	gain	0.138721	-0.0439276	26	10	370
BLCA	COG7	0.0157206	0.206906	gain	-0.211773	-0.017958	28	12	366
BLCA	LHFPL2	0.0157842	0.207604	loss	-0.228179	-0.0210722	8	28	370
BLCA	OGG1	0.0159853	0.208674	gain	-0.143356	-0.00820787	69	6	331
BLCA	CAMK1	0.0159853	0.208674	gain	-0.143356	-0.00820787	69	6	331
BLCA	BRPF1	0.0159853	0.208674	gain	-0.143356	-0.00820787	69	6	331
BLCA	RPUSD3	0.0159853	0.208674	gain	-0.143356	-0.00820787	69	6	331
BLCA	TADA3	0.0159853	0.208674	gain	-0.143356	-0.00820787	69	6	331
BLCA	TTLL3	0.0159853	0.208674	gain	-0.143356	-0.00820787	69	6	331
BLCA	ARPC4	0.0159853	0.208674	gain	-0.143356	-0.00820787	69	6	331
BLCA	ARPC4.TTLL3	0.0159853	0.208674	gain	-0.143356	-0.00820787	69	6	331
BLCA	SUPT6H	0.0159168	0.208674	gain	-0.158943	-0.0146713	56	4	346
BLCA	SDF2	0.0159168	0.208674	gain	-0.158943	-0.0146713	56	4	346
BLCA	NANOGP8	0.0160126	0.208674	loss	-0.224633	-0.021277	10	21	375
BLCA	ELAC2	0.0159615	0.208674	loss	-0.253333	-0.0243506	1	20	385
BLCA	TTC28	0.0160847	0.209186	gain	-0.182738	-0.0159209	37	14	355
BLCA	GPR98	0.0160803	0.209186	loss	-0.234893	-0.0254139	9	26	371
BLCA	PROCA1	0.016229	0.210507	gain	-0.160832	-0.0147877	55	4	347
BLCA	FANCD2	0.0163314	0.211691	gain	-0.139141	-0.00714845	71	7	328
BLCA	POU2F1	0.0164307	0.212705	gain	-0.135672	-0.0101368	78	2	326
BLCA	MPC2	0.016507	0.21315	gain	-0.137539	-0.0110382	77	3	326
BLCA	DCAF6	0.016507	0.21315	gain	-0.137539	-0.0110382	77	3	326
BLCA	RGPD3	0.016497	0.21315	gain	-0.277075	-0.0205256	18	6	382
BLCA	GTF3C1	0.0165785	0.213776	gain	-0.19554	-0.0154093	31	8	367
BLCA	CDKAL1	0.0167275	0.215078	gain	-0.115785	-0.00647789	111	11	284
BLCA	PLK2	0.0167865	0.215078	loss	-0.217694	-0.0202601	14	31	361
BLCA	GAPT	0.0167865	0.215078	loss	-0.217694	-0.0202601	14	31	361
BLCA	CRTAM	0.0167936	0.215078	loss	0.123104	-0.0424933	13	27	366
BLCA	UBASH3B	0.0167936	0.215078	loss	0.123104	-0.0424933	13	27	366
BLCA	BLID	0.0167936	0.215078	loss	0.123104	-0.0424933	13	27	366
BLCA	MAGEB2	0.0168551	0.215094	gain	-0.310402	-0.0238971	13	4	389
BLCA	MAGEB4	0.0168551	0.215094	gain	-0.310402	-0.0238971	13	4	389
BLCA	MAGEB3	0.0168551	0.215094	gain	-0.310402	-0.0238971	13	4	389
BLCA	MAGEB1	0.0168551	0.215094	gain	-0.310402	-0.0238971	13	4	389
BLCA	SETDB1	0.0168761	0.215222	gain	-0.130629	-0.0087447	94	3	309
BLCA	OR2B6	0.0169887	0.216099	gain	-0.181069	-0.0150702	42	10	354
BLCA	OR2B2	0.0169887	0.216099	gain	-0.181069	-0.0150702	42	10	354
BLCA	NR0B1	0.017252	0.218586	gain	-0.310402	-0.0251666	13	5	388
BLCA	GMNN	0.0173633	0.219189	gain	-0.153016	-0.0114589	57	7	342
BLCA	C6orf229	0.0173633	0.219189	gain	-0.153016	-0.0114589	57	7	342
BLCA	IGLL1	0.0174803	0.220363	gain	-0.19092	-0.0152615	34	12	360
BLCA	DRICH1	0.0174803	0.220363	gain	-0.19092	-0.0152615	34	12	360
BLCA	GSG1L	0.0174955	0.220414	gain	-0.19061	-0.0148991	37	7	362
BLCA	DNAJA2	0.0175645	0.22086	gain	-0.248956	-0.0192201	22	9	375
BLCA	LIMK2	0.0178191	0.223067	gain	-0.190775	-0.0195851	32	6	368
BLCA	EMC3	0.0178463	0.223266	gain	-0.139205	-0.00753598	70	7	329
BLCA	ZBTB24	0.0178784	0.223384	loss	-0.21666	-0.0195725	10	25	371
BLCA	AK9	0.0178784	0.223384	loss	-0.21666	-0.0195725	10	25	371
BLCA	CMTM6	0.0180411	0.224706	gain	-0.203402	-0.0194549	36	10	360
BLCA	ADCY10	0.0182679	0.227099	gain	-0.134734	-0.0113221	78	3	325
BLCA	PHF12	0.0183429	0.227602	gain	-0.154957	-0.0149117	57	4	345
BLCA	FLOT2	0.0183429	0.227602	gain	-0.154957	-0.0149117	57	4	345
BLCA	DHRS13	0.0183429	0.227602	gain	-0.154957	-0.0149117	57	4	345
BLCA	FIG4	0.0183713	0.227811	loss	-0.21666	-0.0205677	7	25	374
BLCA	DPT	0.0184488	0.228628	gain	-0.138383	-0.0114754	72	4	330
BLCA	TBC1D22A	0.0185182	0.2292	loss	-0.204145	-0.0201623	9	29	368
BLCA	SHISA6	0.0185141	0.2292	loss	-0.251461	-0.0234903	4	19	383
BLCA	OR8D1	0.0185677	0.229669	loss	0.126988	-0.0427923	13	28	365
BLCA	MAEL	0.0186868	0.230234	gain	-0.131016	-0.00913511	80	1	325
BLCA	IL17RE	0.0188001	0.230234	gain	-0.139205	-0.008679	70	6	330
BLCA	IL17RC	0.0188001	0.230234	gain	-0.139205	-0.008679	70	6	330
BLCA	CRELD1	0.0188001	0.230234	gain	-0.139205	-0.008679	70	6	330
BLCA	PRRT3	0.0188001	0.230234	gain	-0.139205	-0.008679	70	6	330
BLCA	JAGN1	0.0188001	0.230234	gain	-0.139205	-0.008679	70	6	330
BLCA	CIDEC	0.0188001	0.230234	gain	-0.139205	-0.008679	70	6	330
BLCA	CCDC181	0.0186974	0.230234	gain	-0.140484	-0.0115656	71	4	331
BLCA	RAB34	0.0187994	0.230234	gain	-0.156015	-0.0151452	56	4	346
BLCA	RPL23A	0.0187994	0.230234	gain	-0.156015	-0.0151452	56	4	346
BLCA	RGL4	0.0187535	0.230234	gain	-0.19092	-0.0173002	34	13	359
BLCA	MYO18B	0.0187384	0.230234	gain	-0.209367	-0.0145898	29	10	367
BLCA	PIK3IP1	0.0187805	0.230234	gain	-0.190775	-0.0211036	32	5	369
BLCA	CABIN1	0.0188307	0.230323	gain	-0.189103	-0.0152784	34	11	361
BLCA	S100A11	0.0190656	0.232622	gain	-0.133564	-0.00929808	89	5	312
BLCA	SLC35F1	0.0192238	0.232622	loss	-0.217331	-0.0194159	11	27	368
BLCA	FAM184A	0.0193009	0.232622	loss	-0.225057	-0.0199636	11	25	370
BLCA	TMEM47	0.019294	0.232622	gain	-0.297303	-0.0237916	13	5	388
BLCA	FP325331.1	0.0193413	0.232815	loss	-0.204145	-0.0215661	7	29	370
BLCA	SPRR2G	0.0193697	0.233015	gain	-0.133605	-0.00928059	87	4	315
BLCA	EAF1	0.0194202	0.233338	gain	-0.161185	-0.0176423	55	6	345
BLCA	METTL6	0.0194202	0.233338	gain	-0.161185	-0.0176423	55	6	345
BLCA	MTAP	0.0195248	0.234052	loss	0.0290778	-0.0725608	7	145	254
BLCA	CERK	0.019527	0.234052	loss	-0.204145	-0.0218358	8	29	369
BLCA	U51561.1	0.019527	0.234052	loss	-0.204145	-0.0218358	8	29	369
BLCA	BLZF1	0.0195415	0.234083	gain	-0.140484	-0.012539	71	3	332
BLCA	ATP1A2	0.0196421	0.234202	gain	-0.121539	-0.00614896	95	1	310
BLCA	KCNJ9	0.0196421	0.234202	gain	-0.121539	-0.00614896	95	1	310
BLCA	IGSF8	0.0196421	0.234202	gain	-0.121539	-0.00614896	95	1	310
BLCA	KCNJ10	0.0196421	0.234202	gain	-0.121539	-0.00614896	95	1	310
BLCA	SELP	0.0197374	0.234202	gain	-0.143598	-0.0129727	69	3	334
BLCA	SELL	0.0197374	0.234202	gain	-0.143598	-0.0129727	69	3	334
BLCA	C16orf87	0.0196108	0.234202	gain	-0.244378	-0.0206691	22	10	374
BLCA	IL12RB1	0.0198047	0.234671	loss	-0.241527	-0.0247826	2	16	388
BLCA	NCK2	0.01988	0.235281	gain	-0.262953	-0.0196513	18	7	381
BLCA	PCGF2	0.0199674	0.235467	gain	-0.190241	-0.0161176	34	10	362
BLCA	PSMB3	0.0199674	0.235467	gain	-0.190241	-0.0161176	34	10	362
BLCA	CISD3	0.0199674	0.235467	gain	-0.190241	-0.0161176	34	10	362
BLCA	AC006449.2	0.0199674	0.235467	gain	-0.190241	-0.0161176	34	10	362
BLCA	NCAM1	0.0199204	0.235467	loss	0.109865	-0.0478835	8	32	366
BLCA	CREG1	0.0201287	0.236097	gain	-0.134495	-0.011175	76	2	328
BLCA	RCSD1	0.0201287	0.236097	gain	-0.134495	-0.011175	76	2	328
BLCA	CD247	0.0201287	0.236097	gain	-0.134495	-0.011175	76	2	328
BLCA	HPS4	0.0200949	0.236097	gain	-0.200416	-0.0131037	30	9	367
BLCA	SRRD	0.0200949	0.236097	gain	-0.200416	-0.0131037	30	9	367
BLCA	TFIP11	0.0200949	0.236097	gain	-0.200416	-0.0131037	30	9	367
BLCA	ASPHD2	0.0200949	0.236097	gain	-0.200416	-0.0131037	30	9	367
BLCA	NR2F1	0.0202491	0.236656	loss	-0.253184	-0.0278176	9	21	376
BLCA	UBP1	0.0204604	0.236817	gain	-0.207776	-0.0201734	32	11	363
BLCA	TP53TG3	0.0205162	0.236817	gain	-0.200301	-0.0153207	32	11	363
BLCA	ZNF267	0.0205162	0.236817	gain	-0.200301	-0.0153207	32	11	363
BLCA	TP53TG3D	0.0205162	0.236817	gain	-0.200301	-0.0153207	32	11	363
BLCA	TP53TG3C	0.0205162	0.236817	gain	-0.200301	-0.0153207	32	11	363
BLCA	RP11.812E19.9	0.0205162	0.236817	gain	-0.200301	-0.0153207	32	11	363
BLCA	TP53TG3B	0.0205162	0.236817	gain	-0.200301	-0.0153207	32	11	363
BLCA	TP53TG3B.1	0.0205162	0.236817	gain	-0.200301	-0.0153207	32	11	363
BLCA	TP53TG3C.1	0.0205162	0.236817	gain	-0.200301	-0.0153207	32	11	363
BLCA	SEZ6L	0.0205259	0.236817	gain	-0.200416	-0.0137716	30	10	366
BLCA	WDR76	0.0204819	0.236817	loss	-0.257824	-0.0247049	6	13	387
BLCA	ELL3	0.0204819	0.236817	loss	-0.257824	-0.0247049	6	13	387
BLCA	MFAP1	0.0204819	0.236817	loss	-0.257824	-0.0247049	6	13	387
BLCA	SERF2	0.0204819	0.236817	loss	-0.257824	-0.0247049	6	13	387
BLCA	PDIA3	0.0204819	0.236817	loss	-0.257824	-0.0247049	6	13	387
BLCA	SERINC4	0.0204819	0.236817	loss	-0.257824	-0.0247049	6	13	387
BLCA	HYPK	0.0204819	0.236817	loss	-0.257824	-0.0247049	6	13	387
BLCA	RP11.296A16.1	0.0204819	0.236817	loss	-0.257824	-0.0247049	6	13	387
BLCA	AC018512.1	0.0204819	0.236817	loss	-0.257824	-0.0247049	6	13	387
BLCA	ANXA9	0.0207327	0.237342	gain	-0.130574	-0.010318	90	3	313
BLCA	IRAK2	0.0207192	0.237342	gain	-0.135976	-0.008979	71	6	329
BLCA	VHL	0.0207192	0.237342	gain	-0.135976	-0.008979	71	6	329
BLCA	TATDN2	0.0207192	0.237342	gain	-0.135976	-0.008979	71	6	329
BLCA	RP11.438J1.1	0.0207192	0.237342	gain	-0.135976	-0.008979	71	6	329
BLCA	TARS2	0.0208278	0.237796	gain	-0.130793	-0.00935547	88	4	314
BLCA	RPRD2	0.0208278	0.237796	gain	-0.130793	-0.00935547	88	4	314
BLCA	S100A10	0.020893	0.23799	gain	-0.133387	-0.0110243	89	4	313
BLCA	MTMR14	0.0208772	0.23799	gain	-0.13783	-0.00897064	70	6	330
BLCA	CAPN7	0.0208921	0.23799	gain	-0.15691	-0.0160959	57	5	344
BLCA	TEFM	0.0209321	0.23816	gain	-0.172724	-0.0157054	45	8	353
BLCA	ADAP2	0.0209321	0.23816	gain	-0.172724	-0.0157054	45	8	353
BLCA	TTC12	0.0211063	0.239452	loss	0.109865	-0.046303	7	32	367
BLCA	DRD2	0.0211063	0.239452	loss	0.109865	-0.046303	7	32	367
BLCA	ANKK1	0.0211063	0.239452	loss	0.109865	-0.046303	7	32	367
BLCA	E2F3	0.0211701	0.240037	gain	-0.114971	-0.00809107	106	5	295
BLCA	VIM	0.021217	0.240431	gain	-0.188377	-0.0178757	24	7	375
BLCA	ZC3H12B	0.0213024	0.24126	gain	-0.310804	-0.0274456	13	5	388
BLCA	FMO3	0.0213814	0.2416	gain	-0.156223	-0.0143642	60	4	342
BLCA	FMO2	0.0213814	0.2416	gain	-0.156223	-0.0143642	60	4	342
BLCA	FMO6P	0.0213814	0.2416	gain	-0.156223	-0.0143642	60	4	342
BLCA	KIFAP3	0.0214389	0.242112	gain	-0.146195	-0.0134056	67	4	335
BLCA	TIPRL	0.021475	0.242202	gain	-0.135154	-0.012355	75	3	328
BLCA	SFT2D2	0.021475	0.242202	gain	-0.135154	-0.012355	75	3	328
BLCA	TBC1D8	0.0215084	0.242202	gain	-0.207715	-0.016485	28	9	369
BLCA	STT3B	0.0216085	0.242638	gain	-0.198246	-0.0171506	35	12	359
BLCA	CRYBB1	0.0215873	0.242638	gain	-0.196281	-0.0134417	30	9	367
BLCA	CRYBA4	0.0215873	0.242638	gain	-0.196281	-0.0134417	30	9	367
BLCA	FKSG66	0.0215969	0.242638	loss	-0.220162	-0.0232705	4	20	382
BLCA	ITFG1	0.0217838	0.243636	gain	-0.237171	-0.0199115	22	9	375
BLCA	NETO2	0.0217838	0.243636	gain	-0.237171	-0.0199115	22	9	375
BLCA	LHFPL4	0.0218512	0.244251	gain	-0.136904	-0.00916709	70	6	330
BLCA	FANCD2OS	0.0219403	0.244924	gain	-0.135317	-0.00836313	70	7	329
BLCA	SLC39A5	0.0219487	0.244924	gain	-0.25505	-0.027808	17	7	382
BLCA	ID4	0.0221463	0.246711	gain	-0.119741	-0.00750589	93	6	307
BLCA	ATP1A4	0.0221308	0.246711	gain	-0.118997	-0.00656522	96	1	309
BLCA	PIGM	0.0221389	0.246711	gain	-0.120503	-0.0071975	93	1	312
BLCA	IGSF9	0.0226051	0.248731	gain	-0.121644	-0.0075885	91	1	314
BLCA	TAGLN2	0.0226051	0.248731	gain	-0.121644	-0.0075885	91	1	314
BLCA	SLAMF8	0.0226051	0.248731	gain	-0.121644	-0.0075885	91	1	314
BLCA	SLAMF9	0.0226051	0.248731	gain	-0.121644	-0.0075885	91	1	314
BLCA	C1orf204	0.0226051	0.248731	gain	-0.121644	-0.0075885	91	1	314
BLCA	CFAP45	0.0226051	0.248731	gain	-0.121644	-0.0075885	91	1	314
BLCA	VSIG8	0.0226051	0.248731	gain	-0.121644	-0.0075885	91	1	314
BLCA	RP11.190A12.7	0.0226051	0.248731	gain	-0.121644	-0.0075885	91	1	314
BLCA	THUMPD3	0.0224578	0.248731	gain	-0.135103	-0.00878357	72	6	328
BLCA	SETD5	0.0224578	0.248731	gain	-0.135103	-0.00878357	72	6	328
BLCA	SUSD2	0.0224512	0.248731	gain	-0.194577	-0.0177625	32	9	365
BLCA	RALBP1	0.0227081	0.249586	gain	-0.271937	-0.0263588	16	6	384
BLCA	SUZ12	0.0227693	0.250008	gain	-0.178132	-0.0174482	41	9	356
BLCA	DPH6	0.0227718	0.250008	loss	-0.206603	-0.0193171	10	22	374
BLCA	ECM1	0.0231006	0.252634	gain	-0.128164	-0.0097148	89	4	313
BLCA	TMEM161B	0.0231207	0.252714	loss	-0.259193	-0.0275022	8	20	378
BLCA	FAM63A	0.023363	0.253425	gain	-0.128462	-0.0109254	90	3	313
BLCA	RBM24	0.023499	0.253425	gain	-0.139874	-0.0141218	69	14	323
BLCA	POGK	0.0234905	0.253425	gain	-0.126525	-0.00988168	81	1	324
BLCA	ILDR2	0.0234905	0.253425	gain	-0.126525	-0.00988168	81	1	324
BLCA	TADA1	0.0234905	0.253425	gain	-0.126525	-0.00988168	81	1	324
BLCA	GPA33	0.0235347	0.253425	gain	-0.128425	-0.0101368	79	1	326
BLCA	DUSP27	0.0235347	0.253425	gain	-0.128425	-0.0101368	79	1	326
BLCA	UTP6	0.0235576	0.253425	gain	-0.173947	-0.0174907	42	9	355
BLCA	COPRS	0.0235576	0.253425	gain	-0.173947	-0.0174907	42	9	355
BLCA	NCAPH	0.0234689	0.253425	gain	-0.213108	-0.019089	26	9	371
BLCA	TMEM127	0.0234689	0.253425	gain	-0.213108	-0.019089	26	9	371
BLCA	CIAO1	0.0234689	0.253425	gain	-0.213108	-0.019089	26	9	371
BLCA	SNRNP200	0.0234689	0.253425	gain	-0.213108	-0.019089	26	9	371
BLCA	ITPRIPL1	0.0234689	0.253425	gain	-0.213108	-0.019089	26	9	371
BLCA	SEC23A	0.0234224	0.253425	loss	-0.226212	-0.0238592	7	18	381
BLCA	MAN2A1	0.0232594	0.253425	loss	-0.270303	-0.0275564	8	17	381
BLCA	CKMT2	0.0233046	0.253425	loss	-0.245746	-0.0246796	6	19	381
BLCA	ZCCHC9	0.0233046	0.253425	loss	-0.245746	-0.0246796	6	19	381
BLCA	ACOT12	0.0233046	0.253425	loss	-0.245746	-0.0246796	6	19	381
BLCA	ELL	0.0234952	0.253425	loss	-0.231844	-0.0262415	5	16	385
BLCA	TBC1D5	0.0235943	0.253674	gain	-0.150978	-0.0143367	56	13	337
BLCA	IKZF3	0.0236184	0.253794	gain	-0.164278	-0.0151049	47	5	354
BLCA	OXNAD1	0.023656	0.253922	gain	-0.155078	-0.0185037	53	8	345
BLCA	HIST1H4K	0.0237567	0.254273	gain	-0.171008	-0.0158255	43	10	353
BLCA	NUPR1	0.0237741	0.254273	gain	-0.178413	-0.0155292	38	6	362
BLCA	APOBR	0.0237741	0.254273	gain	-0.178413	-0.0155292	38	6	362
BLCA	CLN3	0.0237741	0.254273	gain	-0.178413	-0.0155292	38	6	362
BLCA	IL27	0.0237741	0.254273	gain	-0.178413	-0.0155292	38	6	362
BLCA	CTAGE5	0.0237121	0.254273	loss	-0.225935	-0.0241268	7	18	381
BLCA	XRCC4	0.023833	0.254714	loss	-0.250878	-0.0285011	8	20	378
BLCA	SLC19A2	0.0238968	0.255119	gain	-0.1388	-0.012689	69	4	333
BLCA	C1orf112	0.0240444	0.255159	gain	-0.139808	-0.0131709	71	4	331
BLCA	PPM1F	0.0240217	0.255159	gain	-0.168244	-0.0120325	39	15	352
BLCA	ZNF860	0.024026	0.255159	gain	-0.201553	-0.0193211	34	11	361
BLCA	NEURL3	0.0239665	0.255159	gain	-0.211771	-0.0191827	26	9	371
BLCA	TMEM182	0.0239406	0.255159	gain	-0.215034	-0.018009	27	7	372
BLCA	THBS4	0.0240034	0.255159	loss	-0.245746	-0.0258959	7	19	380
BLCA	SSBP2	0.0239423	0.255159	loss	-0.245746	-0.0258138	7	19	380
BLCA	MTX3	0.0240034	0.255159	loss	-0.245746	-0.0258959	7	19	380
BLCA	GEMIN2	0.0240558	0.255159	loss	-0.226212	-0.0249132	6	18	382
BLCA	PNN	0.0240558	0.255159	loss	-0.226212	-0.0249132	6	18	382
BLCA	TRAPPC6B	0.0240558	0.255159	loss	-0.226212	-0.0249132	6	18	382
BLCA	COX10	0.0240784	0.255262	loss	-0.255526	-0.0260053	3	19	384
BLCA	KCNH8	0.0240969	0.255321	gain	-0.160773	-0.0174226	49	10	347
BLCA	CNOT10	0.024188	0.2556	gain	-0.202988	-0.0205101	34	10	362
BLCA	SNX29	0.024288	0.256441	gain	-0.180302	-0.019391	35	14	357
BLCA	NCOA6	0.0242936	0.256441	gain	-0.212652	-0.0203926	25	6	375
BLCA	AL356289.1	0.024529	0.258169	gain	0.138375	-0.0423609	24	11	371
BLCA	IL18RAP	0.0245248	0.258169	gain	-0.215034	-0.0189088	27	6	373
BLCA	SLC9A2	0.0245248	0.258169	gain	-0.215034	-0.0189088	27	6	373
BLCA	MFSD9	0.0245248	0.258169	gain	-0.215034	-0.0189088	27	6	373
BLCA	SLC9A4	0.0245248	0.258169	gain	-0.215034	-0.0189088	27	6	373
BLCA	SLC5A9	0.0245886	0.258449	gain	0.130637	-0.0436821	25	9	372
BLCA	AL109659.1	0.0245886	0.258449	gain	0.130637	-0.0436821	25	9	372
BLCA	SOX4	0.0249144	0.258583	gain	-0.11002	-0.00765136	110	5	291
BLCA	THEM5	0.025432	0.258583	gain	-0.127248	-0.0109028	91	3	312
BLCA	C2CD4D	0.025432	0.258583	gain	-0.127248	-0.0109028	91	3	312
BLCA	LCE2B	0.0254483	0.258583	gain	-0.125623	-0.00944265	89	3	314
BLCA	SMCP	0.0254483	0.258583	gain	-0.125623	-0.00944265	89	3	314
BLCA	IVL	0.0254483	0.258583	gain	-0.125623	-0.00944265	89	3	314
BLCA	LCE1D	0.0254483	0.258583	gain	-0.125623	-0.00944265	89	3	314
BLCA	LCE1E	0.0254483	0.258583	gain	-0.125623	-0.00944265	89	3	314
BLCA	LCE1A	0.0254483	0.258583	gain	-0.125623	-0.00944265	89	3	314
BLCA	LCE4A	0.0254483	0.258583	gain	-0.125623	-0.00944265	89	3	314
BLCA	LCE2A	0.0254483	0.258583	gain	-0.125623	-0.00944265	89	3	314
BLCA	LCE2C	0.0254483	0.258583	gain	-0.125623	-0.00944265	89	3	314
BLCA	LCE1B	0.0254483	0.258583	gain	-0.125623	-0.00944265	89	3	314
BLCA	LCE1C	0.0254483	0.258583	gain	-0.125623	-0.00944265	89	3	314
BLCA	C1orf68	0.0254483	0.258583	gain	-0.125623	-0.00944265	89	3	314
BLCA	KPRP	0.0254483	0.258583	gain	-0.125623	-0.00944265	89	3	314
BLCA	LCE6A	0.0254483	0.258583	gain	-0.125623	-0.00944265	89	3	314
BLCA	LCE1F	0.0254483	0.258583	gain	-0.125623	-0.00944265	89	3	314
BLCA	GHRL	0.025233	0.258583	gain	-0.132952	-0.00855218	69	7	330
BLCA	SEC13	0.025233	0.258583	gain	-0.132952	-0.00855218	69	7	330
BLCA	BRK1	0.0251209	0.258583	gain	-0.135327	-0.00988172	69	6	331
BLCA	CPNE9	0.0246644	0.258583	gain	-0.136377	-0.0100444	68	6	332
BLCA	SELE	0.0246486	0.258583	gain	-0.140694	-0.0131908	70	3	333
BLCA	METTL18	0.0252159	0.258583	gain	-0.141802	-0.0139024	68	4	334
BLCA	F5	0.025284	0.258583	gain	-0.1388	-0.0139639	69	3	334
BLCA	TLCD1	0.0247342	0.258583	gain	-0.152429	-0.0161196	55	4	347
BLCA	TMIGD1	0.0251481	0.258583	gain	-0.165746	-0.0133395	45	8	353
BLCA	TOP3B	0.0249274	0.258583	gain	-0.170333	-0.0133737	37	14	355
BLCA	GGTLC2	0.0249274	0.258583	gain	-0.170333	-0.0133737	37	14	355
BLCA	RSPH14	0.0249274	0.258583	gain	-0.170333	-0.0133737	37	14	355
BLCA	RAB36	0.0249274	0.258583	gain	-0.170333	-0.0133737	37	14	355
BLCA	GNAZ	0.0249274	0.258583	gain	-0.170333	-0.0133737	37	14	355
BLCA	ZNF280A	0.0249274	0.258583	gain	-0.170333	-0.0133737	37	14	355
BLCA	VPREB1	0.0249274	0.258583	gain	-0.170333	-0.0133737	37	14	355
BLCA	PRAME	0.0249274	0.258583	gain	-0.170333	-0.0133737	37	14	355
BLCA	BCR	0.0249274	0.258583	gain	-0.170333	-0.0133737	37	14	355
BLCA	IGLL5	0.0249274	0.258583	gain	-0.170333	-0.0133737	37	14	355
BLCA	ZNF280B	0.0249274	0.258583	gain	-0.170333	-0.0133737	37	14	355
BLCA	SCNN1B	0.0254624	0.258583	gain	-0.187226	-0.0175174	33	12	361
BLCA	SLC35F2	0.0253234	0.258583	loss	0.103361	-0.0467458	13	30	363
BLCA	SORL1	0.0252335	0.258583	loss	0.103625	-0.0439956	14	29	363
BLCA	GLB1	0.0252125	0.258583	gain	-0.202988	-0.0219003	34	9	363
BLCA	CRTAP	0.0252125	0.258583	gain	-0.202988	-0.0219003	34	9	363
BLCA	SUSD5	0.0252125	0.258583	gain	-0.202988	-0.0219003	34	9	363
BLCA	RAB39A	0.0253234	0.258583	loss	0.103361	-0.0467458	13	30	363
BLCA	CCR4	0.0252125	0.258583	gain	-0.202988	-0.0219003	34	9	363
BLCA	TMPPE	0.0252125	0.258583	gain	-0.202988	-0.0219003	34	9	363
BLCA	TRIM71	0.0252125	0.258583	gain	-0.202988	-0.0219003	34	9	363
BLCA	DCLRE1C	0.02538	0.258583	gain	-0.160052	-0.0198231	32	6	368
BLCA	OLAH	0.02538	0.258583	gain	-0.160052	-0.0198231	32	6	368
BLCA	ACBD7	0.02538	0.258583	gain	-0.160052	-0.0198231	32	6	368
BLCA	MEIG1	0.02538	0.258583	gain	-0.160052	-0.0198231	32	6	368
BLCA	ARHGAP8	0.0249817	0.258583	loss	-0.203038	-0.0197803	6	27	373
BLCA	MYLK3	0.0247792	0.258583	gain	-0.231747	-0.0214121	22	10	374
BLCA	TP53INP2	0.0252247	0.258583	gain	-0.212652	-0.0217552	25	5	376
BLCA	TSPAN7	0.025057	0.258583	gain	-0.272317	-0.0241771	13	6	387
BLCA	PRR9	0.0255905	0.258777	gain	-0.130059	-0.010639	86	4	316
BLCA	LELP1	0.0255905	0.258777	gain	-0.130059	-0.010639	86	4	316
BLCA	LCE3D	0.0257541	0.259103	gain	-0.125623	-0.00961595	89	4	313
BLCA	CRCT1	0.0257541	0.259103	gain	-0.125623	-0.00961595	89	4	313
BLCA	LCE3A	0.0257541	0.259103	gain	-0.125623	-0.00961595	89	4	313
BLCA	LCE3E	0.0257541	0.259103	gain	-0.125623	-0.00961595	89	4	313
BLCA	LCE5A	0.0257541	0.259103	gain	-0.125623	-0.00961595	89	4	313
BLCA	LCE2D	0.0257541	0.259103	gain	-0.125623	-0.00961595	89	4	313
BLCA	LCE3B	0.0257541	0.259103	gain	-0.125623	-0.00961595	89	4	313
BLCA	LCE3C	0.0257541	0.259103	gain	-0.125623	-0.00961595	89	4	313
BLCA	AL135842.1	0.0257541	0.259103	gain	-0.125623	-0.00961595	89	4	313
BLCA	FMO1	0.0257448	0.259103	gain	-0.154414	-0.015089	59	4	343
BLCA	SNX13	0.0259346	0.260787	gain	-0.172673	-0.0147738	42	5	359
BLCA	TBX19	0.0259511	0.26082	gain	-0.131325	-0.0115244	74	4	328
BLCA	OR8J1	0.0260061	0.260861	gain	-0.144476	-0.0130753	58	6	342
BLCA	MPPED1	0.0260249	0.260861	loss	-0.199416	-0.0238371	7	28	371
BLCA	ATRNL1	0.0260454	0.260861	loss	0.119229	-0.0434017	7	27	372
BLCA	PRR5	0.0260875	0.260861	loss	-0.203038	-0.021264	7	27	372
BLCA	LDOC1L	0.0260875	0.260861	loss	-0.203038	-0.021264	7	27	372
BLCA	PRR5.ARHGAP8	0.0260875	0.260861	loss	-0.203038	-0.021264	7	27	372
BLCA	HOMER3	0.0260751	0.260861	loss	-0.211756	-0.0255922	4	17	385
BLCA	COPE	0.0260751	0.260861	loss	-0.211756	-0.0255922	4	17	385
BLCA	DDX49	0.0260751	0.260861	loss	-0.211756	-0.0255922	4	17	385
BLCA	AC002985.3	0.0260751	0.260861	loss	-0.211756	-0.0255922	4	17	385
BLCA	RASA1	0.0262613	0.262068	loss	-0.242072	-0.0275499	8	22	376
BLCA	HRH1	0.0263107	0.262296	gain	-0.134599	-0.0125427	70	8	328
BLCA	SARM1	0.0265589	0.262779	gain	-0.155212	-0.0168373	53	3	350
BLCA	POLDIP2	0.0265589	0.262779	gain	-0.155212	-0.0168373	53	3	350
BLCA	SLC46A1	0.0265589	0.262779	gain	-0.155212	-0.0168373	53	3	350
BLCA	VTN	0.0265589	0.262779	gain	-0.155212	-0.0168373	53	3	350
BLCA	TNFAIP1	0.0265589	0.262779	gain	-0.155212	-0.0168373	53	3	350
BLCA	IFT20	0.0265589	0.262779	gain	-0.155212	-0.0168373	53	3	350
BLCA	TMEM97	0.0265589	0.262779	gain	-0.155212	-0.0168373	53	3	350
BLCA	TMEM199	0.0265589	0.262779	gain	-0.155212	-0.0168373	53	3	350
BLCA	CTB.96E2.2	0.0265589	0.262779	gain	-0.155212	-0.0168373	53	3	350
BLCA	SEBOX	0.0265589	0.262779	gain	-0.155212	-0.0168373	53	3	350
BLCA	TRAF4	0.0267633	0.264006	gain	-0.148849	-0.016305	56	4	346
BLCA	ERAL1	0.0267633	0.264006	gain	-0.148849	-0.016305	56	4	346
BLCA	NEK8	0.0267633	0.264006	gain	-0.148849	-0.016305	56	4	346
BLCA	FAM222B	0.0267633	0.264006	gain	-0.148849	-0.016305	56	4	346
BLCA	TIMP3	0.026734	0.264006	gain	-0.195381	-0.0213228	28	10	368
BLCA	SLC6A4	0.0270501	0.265906	gain	-0.165746	-0.0153753	45	9	352
BLCA	BLMH	0.0270501	0.265906	gain	-0.165746	-0.0153753	45	9	352
BLCA	RFPL3	0.0270993	0.266124	gain	-0.192517	-0.0222257	28	6	372
BLCA	RIBC2	0.0273313	0.268002	loss	-0.192681	-0.017193	11	28	367
BLCA	SAMM50	0.0276259	0.270085	loss	-0.203038	-0.0232136	8	27	371
BLCA	KIAA1644	0.0276259	0.270085	loss	-0.203038	-0.0232136	8	27	371
BLCA	PARVG	0.0276259	0.270085	loss	-0.203038	-0.0232136	8	27	371
BLCA	SLC13A2	0.02769	0.270578	gain	-0.152227	-0.0169026	54	3	349
BLCA	RGPD4	0.0277517	0.271046	gain	-0.258388	-0.0227212	17	8	381
BLCA	OR8U1	0.0278746	0.27126	gain	-0.144476	-0.014728	58	5	343
BLCA	RFX8	0.0278207	0.27126	gain	-0.211847	-0.0180139	27	8	371
BLCA	RFPL3S	0.0279107	0.27126	gain	-0.192517	-0.023163	28	7	371
BLCA	MRPL9	0.0280641	0.272077	gain	-0.125341	-0.0114588	91	3	312
BLCA	PRRC2C	0.028112	0.272407	gain	-0.14739	-0.0151404	62	4	340
BLCA	SMC1B	0.0281396	0.272541	loss	-0.192681	-0.0181918	10	28	368
BLCA	SPRR2E	0.0282492	0.272962	gain	-0.128138	-0.011162	86	4	316
BLCA	SPRR2F	0.0282492	0.272962	gain	-0.128138	-0.011162	86	4	316
BLCA	PNPLA5	0.02828	0.272962	loss	-0.203038	-0.0240462	7	27	372
BLCA	PNPLA3	0.02828	0.272962	loss	-0.203038	-0.0240462	7	27	372
BLCA	SULT4A1	0.02828	0.272962	loss	-0.203038	-0.0240462	7	27	372
BLCA	EFCAB6	0.02828	0.272962	loss	-0.203038	-0.0240462	7	27	372
BLCA	GCC2	0.0283149	0.273166	gain	-0.256229	-0.0220114	17	8	381
BLCA	ATP6AP2	0.0283965	0.273685	gain	-0.263583	-0.0253416	13	4	389
BLCA	TUFT1	0.0284695	0.274121	gain	-0.124166	-0.0118017	91	3	312
BLCA	CGN	0.0284695	0.274121	gain	-0.124166	-0.0118017	91	3	312
BLCA	WNT7B	0.0285029	0.274139	loss	-0.192681	-0.0186118	10	28	368
BLCA	MAP4K4	0.0285825	0.274139	gain	-0.211847	-0.019043	27	7	372
BLCA	SULT1C4	0.0285504	0.274139	gain	-0.239188	-0.0216297	19	8	379
BLCA	SCYL3	0.0287784	0.274171	gain	-0.137972	-0.0143119	69	4	333
BLCA	HACL1	0.0286626	0.274171	gain	-0.151385	-0.0178008	55	7	344
BLCA	BTD	0.0286626	0.274171	gain	-0.151385	-0.0178008	55	7	344
BLCA	RNASE11	0.0287971	0.274171	gain	-0.195514	-0.0142732	33	15	358
BLCA	RNASE10	0.0287971	0.274171	gain	-0.195514	-0.0142732	33	15	358
BLCA	RNASE9	0.0287971	0.274171	gain	-0.195514	-0.0142732	33	15	358
BLCA	RNASE12	0.0287971	0.274171	gain	-0.195514	-0.0142732	33	15	358
BLCA	RNASE11.1	0.0287971	0.274171	gain	-0.195514	-0.0142732	33	15	358
BLCA	PATZ1	0.0288026	0.274171	gain	-0.183173	-0.0221992	31	5	370
BLCA	PHF21B	0.0288341	0.274171	loss	-0.192681	-0.0190522	7	28	371
BLCA	PRR34	0.0288704	0.274171	loss	-0.192681	-0.0190926	7	28	371
BLCA	RRAGD	0.0289333	0.274171	loss	-0.255716	-0.024303	5	18	383
BLCA	GABRR2	0.0289333	0.274171	loss	-0.255716	-0.024303	5	18	383
BLCA	GABRR1	0.0289333	0.274171	loss	-0.255716	-0.024303	5	18	383
BLCA	PNRC1	0.0289333	0.274171	loss	-0.255716	-0.024303	5	18	383
BLCA	PM20D2	0.0289333	0.274171	loss	-0.255716	-0.024303	5	18	383
BLCA	SRSF12	0.0289333	0.274171	loss	-0.255716	-0.024303	5	18	383
BLCA	UBE2J1	0.0289333	0.274171	loss	-0.255716	-0.024303	5	18	383
BLCA	FAM65B	0.0290548	0.274911	gain	-0.142517	-0.0128294	58	7	341
BLCA	CACNB1	0.0291687	0.274911	gain	-0.176885	-0.0182458	34	7	365
BLCA	RPL19	0.0291687	0.274911	gain	-0.176885	-0.0182458	34	7	365
BLCA	VWA5A	0.0291189	0.274911	loss	0.109146	-0.0414236	13	28	365
BLCA	OR10D3	0.0291189	0.274911	loss	0.109146	-0.0414236	13	28	365
BLCA	STIL	0.0291786	0.274911	gain	0.143202	-0.0411331	23	9	374
BLCA	TAL1	0.0291786	0.274911	gain	0.143202	-0.0411331	23	9	374
BLCA	CMPK1	0.0291786	0.274911	gain	0.143202	-0.0411331	23	9	374
BLCA	FOXE3	0.0291786	0.274911	gain	0.143202	-0.0411331	23	9	374
BLCA	CYP4A11	0.0291786	0.274911	gain	0.143202	-0.0411331	23	9	374
BLCA	ARRDC3	0.0291695	0.274911	loss	-0.234049	-0.0272885	8	22	376
BLCA	SRCAP	0.029274	0.275547	gain	-0.1941	-0.0187261	30	5	371
BLCA	SNX31	0.0294746	0.27638	gain	-0.115866	-0.00942525	95	2	309
BLCA	FCRL6	0.0298527	0.276906	gain	-0.118159	-0.00894618	90	1	315
BLCA	CAP2	0.0300281	0.276906	gain	-0.134439	-0.0149129	70	14	322
BLCA	CMTM8	0.0298698	0.276906	gain	-0.189017	-0.0204251	37	10	359
BLCA	NXPE1	0.0297119	0.276906	loss	0.102052	-0.0484315	9	32	365
BLCA	NXPE4	0.0297119	0.276906	loss	0.102052	-0.0484315	9	32	365
BLCA	NXPE2	0.0297119	0.276906	loss	0.102052	-0.0484315	9	32	365
BLCA	ATXN10	0.0297916	0.276906	loss	-0.192681	-0.0200995	11	28	367
BLCA	CEP85L	0.0298917	0.276906	loss	-0.208949	-0.0205428	11	26	369
BLCA	MCM9	0.0298917	0.276906	loss	-0.208949	-0.0205428	11	26	369
BLCA	PLN	0.0298917	0.276906	loss	-0.208949	-0.0205428	11	26	369
BLCA	NUP50	0.0299575	0.276906	loss	-0.192681	-0.0203313	7	28	371
BLCA	KIAA0930	0.0299575	0.276906	loss	-0.192681	-0.0203313	7	28	371
BLCA	UPK3A	0.0299575	0.276906	loss	-0.192681	-0.0203313	7	28	371
BLCA	CNR1	0.0297777	0.276906	loss	-0.267386	-0.0243429	7	17	382
BLCA	CELSR1	0.0302707	0.27842	loss	-0.18965	-0.0233945	8	29	369
BLCA	TRMU	0.0302707	0.27842	loss	-0.18965	-0.0233945	8	29	369
BLCA	ATAD5	0.0303331	0.278734	gain	-0.164468	-0.0157054	44	9	353
BLCA	SPRR2A	0.0304451	0.279632	gain	-0.128118	-0.0119029	84	4	318
BLCA	KIAA0100	0.0305518	0.279852	gain	-0.146323	-0.0163383	57	4	345
BLCA	ZNF764	0.0305217	0.279852	gain	-0.1872	-0.018374	32	5	369
BLCA	ZNF785	0.0305217	0.279852	gain	-0.1872	-0.018374	32	5	369
BLCA	ZNF688	0.0305217	0.279852	gain	-0.1872	-0.018374	32	5	369
BLCA	GRAMD4	0.0306051	0.279929	loss	-0.184548	-0.0229195	8	31	367
BLCA	THEM4	0.0307214	0.280284	gain	-0.125154	-0.0118765	90	3	313
BLCA	OR5M3	0.0307333	0.280284	gain	-0.141243	-0.014227	59	4	343
BLCA	OR5M8	0.0307333	0.280284	gain	-0.141243	-0.014227	59	4	343
BLCA	FAM118A	0.0308141	0.280284	loss	-0.192681	-0.021266	8	28	370
BLCA	RPL31	0.0306883	0.280284	gain	-0.210635	-0.0196443	26	7	373
BLCA	ATP2B2	0.0309297	0.280686	gain	-0.129168	-0.0103986	70	8	328
BLCA	PTCHD1	0.0309279	0.280686	gain	-0.248267	-0.021755	18	8	380
BLCA	SESN1	0.0310352	0.281385	loss	-0.19453	-0.0162286	11	26	369
BLCA	SH3BP5	0.0311189	0.282014	gain	-0.149897	-0.0176423	56	5	345
BLCA	PGLYRP3	0.0311881	0.282252	gain	-0.125905	-0.0114072	87	4	315
BLCA	LOR	0.0311881	0.282252	gain	-0.125905	-0.0114072	87	4	315
BLCA	FMO4	0.0313052	0.283182	gain	-0.149556	-0.0159246	59	4	343
BLCA	ARMC2	0.0314373	0.283238	loss	-0.19453	-0.0166734	11	26	369
BLCA	CDNF	0.0315534	0.283238	gain	-0.158176	-0.0203608	31	6	369
BLCA	PPARA	0.0314641	0.283238	loss	-0.192681	-0.0220186	9	28	369
BLCA	HSPA14	0.0315534	0.283238	gain	-0.158176	-0.0203608	31	6	369
BLCA	CCDC172	0.0315514	0.283238	loss	0.127456	-0.042038	8	24	374
BLCA	VCAN	0.0315322	0.283238	loss	-0.239787	-0.0307297	7	20	379
BLCA	HAPLN1	0.0315322	0.283238	loss	-0.239787	-0.0307297	7	20	379
BLCA	FAM47A	0.0315985	0.283238	gain	-0.248905	-0.0237115	15	4	387
BLCA	CRLF3	0.0317534	0.283853	gain	-0.164468	-0.0170262	44	8	354
BLCA	PRDX4	0.0319353	0.284319	gain	-0.248267	-0.0232839	18	6	382
BLCA	C1orf56	0.031994	0.284329	gain	-0.124983	-0.0126434	88	3	315
BLCA	BNIPL	0.031994	0.284329	gain	-0.124983	-0.0126434	88	3	315
BLCA	CDC42SE1	0.031994	0.284329	gain	-0.124983	-0.0126434	88	3	315
BLCA	MLLT11	0.031994	0.284329	gain	-0.124983	-0.0126434	88	3	315
BLCA	SLC5A4	0.0320876	0.284826	gain	-0.184772	-0.0219332	30	6	370
BLCA	EDIL3	0.0320933	0.284826	loss	-0.239787	-0.0314522	9	20	377
BLCA	DPH3	0.0324231	0.287494	gain	-0.150238	-0.0196259	52	8	346
BLCA	ZSCAN16	0.0324865	0.287494	gain	-0.165903	-0.0161182	42	9	355
BLCA	ZKSCAN8	0.0324865	0.287494	gain	-0.165903	-0.0161182	42	9	355
BLCA	IL1R1	0.0324144	0.287494	gain	-0.202754	-0.0188114	29	6	371
BLCA	PRUNE	0.0338547	0.289867	gain	-0.123076	-0.0128264	89	3	314
BLCA	SPRR3	0.0336331	0.289867	gain	-0.125398	-0.0122657	85	4	317
BLCA	SPRR2D	0.0336331	0.289867	gain	-0.125398	-0.0122657	85	4	317
BLCA	SPRR1B	0.0336331	0.289867	gain	-0.125398	-0.0122657	85	4	317
BLCA	SPRR1A	0.0336331	0.289867	gain	-0.125398	-0.0122657	85	4	317
BLCA	CRP	0.0331952	0.289867	gain	-0.119097	-0.0100628	86	1	319
BLCA	ATXN1	0.0330125	0.289867	gain	-0.131285	-0.0145671	71	15	320
BLCA	STMND1	0.033839	0.289867	gain	-0.133986	-0.0157458	68	14	324
BLCA	PLCL2	0.033617	0.289867	gain	-0.143959	-0.0173285	57	7	342
BLCA	HIST1H1A	0.0340729	0.289867	gain	-0.147729	-0.0131872	52	11	343
BLCA	HIST1H1C	0.0340729	0.289867	gain	-0.147729	-0.0131872	52	11	343
BLCA	HIST1H3B	0.0340729	0.289867	gain	-0.147729	-0.0131872	52	11	343
BLCA	HIST1H3A	0.0340729	0.289867	gain	-0.147729	-0.0131872	52	11	343
BLCA	HIST1H2BB	0.0340729	0.289867	gain	-0.147729	-0.0131872	52	11	343
BLCA	HIST1H3C	0.0340729	0.289867	gain	-0.147729	-0.0131872	52	11	343
BLCA	HIST1H2AB	0.0340729	0.289867	gain	-0.147729	-0.0131872	52	11	343
BLCA	HIST1H4A	0.0340729	0.289867	gain	-0.147729	-0.0131872	52	11	343
BLCA	HIST1H4B	0.0340729	0.289867	gain	-0.147729	-0.0131872	52	11	343
BLCA	ZNF165	0.0333637	0.289867	gain	-0.165903	-0.0168696	42	10	354
BLCA	ZPBP2	0.03352	0.289867	gain	-0.172387	-0.015382	39	7	360
BLCA	FBXL2	0.0335549	0.289867	gain	-0.190681	-0.0217395	34	10	362
BLCA	MVP	0.0341598	0.289867	gain	-0.171102	-0.0172686	38	5	363
BLCA	KIF22	0.0341598	0.289867	gain	-0.171102	-0.0172686	38	5	363
BLCA	YPEL3	0.0341598	0.289867	gain	-0.171102	-0.0172686	38	5	363
BLCA	CORO1A	0.0341598	0.289867	gain	-0.171102	-0.0172686	38	5	363
BLCA	MAPK3	0.0341598	0.289867	gain	-0.171102	-0.0172686	38	5	363
BLCA	GDPD3	0.0341598	0.289867	gain	-0.171102	-0.0172686	38	5	363
BLCA	QPRT	0.0341598	0.289867	gain	-0.171102	-0.0172686	38	5	363
BLCA	MAZ	0.0341598	0.289867	gain	-0.171102	-0.0172686	38	5	363
BLCA	CDIPT	0.0341598	0.289867	gain	-0.171102	-0.0172686	38	5	363
BLCA	SLX1A	0.0341598	0.289867	gain	-0.171102	-0.0172686	38	5	363
BLCA	TBX6	0.0341598	0.289867	gain	-0.171102	-0.0172686	38	5	363
BLCA	PPP4C	0.0341598	0.289867	gain	-0.171102	-0.0172686	38	5	363
BLCA	ALDOA	0.0341598	0.289867	gain	-0.171102	-0.0172686	38	5	363
BLCA	FAM57B	0.0341598	0.289867	gain	-0.171102	-0.0172686	38	5	363
BLCA	DOC2A	0.0341598	0.289867	gain	-0.171102	-0.0172686	38	5	363
BLCA	HIRIP3	0.0341598	0.289867	gain	-0.171102	-0.0172686	38	5	363
BLCA	TAOK2	0.0341598	0.289867	gain	-0.171102	-0.0172686	38	5	363
BLCA	TMEM219	0.0341598	0.289867	gain	-0.171102	-0.0172686	38	5	363
BLCA	C16orf92	0.0341598	0.289867	gain	-0.171102	-0.0172686	38	5	363
BLCA	PRRT2	0.0341598	0.289867	gain	-0.171102	-0.0172686	38	5	363
BLCA	RP11.231C14.4	0.0341598	0.289867	gain	-0.171102	-0.0172686	38	5	363
BLCA	INO80E	0.0341598	0.289867	gain	-0.171102	-0.0172686	38	5	363
BLCA	BOLA2B	0.0341598	0.289867	gain	-0.171102	-0.0172686	38	5	363
BLCA	SEZ6L2	0.0341598	0.289867	gain	-0.171102	-0.0172686	38	5	363
BLCA	ASPHD1	0.0341598	0.289867	gain	-0.171102	-0.0172686	38	5	363
BLCA	KCTD13	0.0341598	0.289867	gain	-0.171102	-0.0172686	38	5	363
BLCA	ZG16	0.0341598	0.289867	gain	-0.171102	-0.0172686	38	5	363
BLCA	SLX1B	0.0341598	0.289867	gain	-0.171102	-0.0172686	38	5	363
BLCA	BOLA2	0.0341598	0.289867	gain	-0.171102	-0.0172686	38	5	363
BLCA	C16orf54	0.0341598	0.289867	gain	-0.171102	-0.0172686	38	5	363
BLCA	SPN	0.0341598	0.289867	gain	-0.171102	-0.0172686	38	5	363
BLCA	RP11.347C12.1	0.0341598	0.289867	gain	-0.171102	-0.0172686	38	5	363
BLCA	SLX1A.SULT1A3	0.0341598	0.289867	gain	-0.171102	-0.0172686	38	5	363
BLCA	SULT1A4	0.0341598	0.289867	gain	-0.171102	-0.0172686	38	5	363
BLCA	RP11.347C12.3	0.0341598	0.289867	gain	-0.171102	-0.0172686	38	5	363
BLCA	RP11.345J4.3	0.0341598	0.289867	gain	-0.171102	-0.0172686	38	5	363
BLCA	SULT1A3	0.0341598	0.289867	gain	-0.171102	-0.0172686	38	5	363
BLCA	RP11.345J4.5	0.0341598	0.289867	gain	-0.171102	-0.0172686	38	5	363
BLCA	AC009133.22	0.0341598	0.289867	gain	-0.171102	-0.0172686	38	5	363
BLCA	PAGR1	0.0341598	0.289867	gain	-0.171102	-0.0172686	38	5	363
BLCA	PAGR1.1	0.0341598	0.289867	gain	-0.171102	-0.0172686	38	5	363
BLCA	CTD.2574D22.6	0.0341598	0.289867	gain	-0.171102	-0.0172686	38	5	363
BLCA	ARID1B	0.0341206	0.289867	loss	-0.202105	-0.0211272	11	25	370
BLCA	GTSE1	0.032972	0.289867	loss	-0.192681	-0.0236146	8	28	370
BLCA	TTC38	0.032972	0.289867	loss	-0.192681	-0.0236146	8	28	370
BLCA	ASF1A	0.0338637	0.289867	loss	-0.211921	-0.0208512	11	25	370
BLCA	PKDREJ	0.032972	0.289867	loss	-0.192681	-0.0236146	8	28	370
BLCA	CDPF1	0.032972	0.289867	loss	-0.192681	-0.0236146	8	28	370
BLCA	CEP57L1	0.0332427	0.289867	loss	-0.19453	-0.0187079	9	26	371
BLCA	ANKRD32	0.0336833	0.289867	loss	-0.232934	-0.0296305	8	22	376
BLCA	ACOT9	0.0329839	0.289867	gain	-0.248267	-0.024816	18	7	381
BLCA	TRIM16	0.0332104	0.289867	loss	-0.222996	-0.0251562	3	22	381
BLCA	DHRS7C	0.033554	0.289867	loss	-0.28098	-0.0265667	3	11	392
BLCA	MYOC	0.0342415	0.290434	gain	-0.144848	-0.0167344	59	4	343
BLCA	OR5AP2	0.034616	0.291477	gain	-0.135964	-0.0144263	61	4	341
BLCA	OR5M1	0.034616	0.291477	gain	-0.135964	-0.0144263	61	4	341
BLCA	HIST1H4J	0.0345935	0.291477	gain	-0.160212	-0.0167342	44	10	352
BLCA	CD164	0.0346786	0.291477	loss	-0.19453	-0.0201992	9	26	371
BLCA	SMPD2	0.0346786	0.291477	loss	-0.19453	-0.0201992	9	26	371
BLCA	MICAL1	0.0346786	0.291477	loss	-0.19453	-0.0201992	9	26	371
BLCA	PPIL6	0.0346786	0.291477	loss	-0.19453	-0.0201992	9	26	371
BLCA	RAD51	0.0346591	0.291477	loss	-0.212321	-0.0241177	6	19	381
BLCA	RMDN3	0.0346591	0.291477	loss	-0.212321	-0.0241177	6	19	381
BLCA	GCHFR	0.0346591	0.291477	loss	-0.212321	-0.0241177	6	19	381
BLCA	C15orf62	0.0346591	0.291477	loss	-0.212321	-0.0241177	6	19	381
BLCA	APOF	0.0344596	0.291477	gain	-0.25767	-0.0280273	16	7	383
BLCA	SLC10A6	0.0347806	0.291995	gain	-0.174881	-0.0167166	34	11	361
BLCA	ANKRD28	0.0350532	0.293658	gain	-0.145915	-0.018806	56	8	342
BLCA	HFE	0.0352865	0.293791	gain	-0.149263	-0.0133509	51	11	344
BLCA	HIST1H2BC	0.0352865	0.293791	gain	-0.149263	-0.0133509	51	11	344
BLCA	HIST1H1T	0.0352865	0.293791	gain	-0.149263	-0.0133509	51	11	344
BLCA	HIST1H4C	0.0352865	0.293791	gain	-0.149263	-0.0133509	51	11	344
BLCA	RFPL2	0.0352856	0.293791	gain	-0.177622	-0.0220926	31	6	369
BLCA	AL008723.1	0.0352856	0.293791	gain	-0.177622	-0.0220926	31	6	369
BLCA	GLRX	0.035271	0.293791	loss	-0.254132	-0.0284025	8	19	379
BLCA	RHOV	0.0352925	0.293791	loss	-0.212321	-0.0248529	6	19	381
BLCA	ZFYVE19	0.0352925	0.293791	loss	-0.212321	-0.0248529	6	19	381
BLCA	PPP1R14D	0.0352925	0.293791	loss	-0.212321	-0.0248529	6	19	381
BLCA	SPINT1	0.0352925	0.293791	loss	-0.212321	-0.0248529	6	19	381
BLCA	DPM1	0.0351484	0.293791	gain	-0.179634	-0.0232616	19	5	382
BLCA	KCNG1	0.0351484	0.293791	gain	-0.179634	-0.0232616	19	5	382
BLCA	ADNP	0.0351484	0.293791	gain	-0.179634	-0.0232616	19	5	382
BLCA	MOCS3	0.0351484	0.293791	gain	-0.179634	-0.0232616	19	5	382
BLCA	XCL1	0.0355548	0.294277	gain	-0.12827	-0.014622	73	3	330
BLCA	XCL2	0.0355548	0.294277	gain	-0.12827	-0.014622	73	3	330
BLCA	GALNT15	0.0355597	0.294277	gain	-0.147331	-0.0193229	54	8	344
BLCA	DNAJC17	0.035456	0.294277	loss	-0.212321	-0.0250153	7	19	380
BLCA	KNOP1	0.0355996	0.294484	gain	-0.197156	-0.0197986	24	11	371
BLCA	CRNN	0.0357229	0.294639	gain	-0.123924	-0.0127607	87	5	314
BLCA	SUCO	0.035712	0.294639	gain	-0.145174	-0.017231	60	3	343
BLCA	FASLG	0.035712	0.294639	gain	-0.145174	-0.017231	60	3	343
BLCA	PIGC	0.035712	0.294639	gain	-0.145174	-0.017231	60	3	343
BLCA	C1orf105	0.035712	0.294639	gain	-0.145174	-0.017231	60	3	343
BLCA	MBOAT1	0.0362159	0.295577	gain	-0.110815	-0.0111515	100	6	300
BLCA	ZSCAN9	0.0363135	0.295577	gain	-0.160232	-0.0163839	43	9	354
BLCA	ZKSCAN4	0.0363135	0.295577	gain	-0.160232	-0.0163839	43	9	354
BLCA	NKAPL	0.0363135	0.295577	gain	-0.160232	-0.0163839	43	9	354
BLCA	ZSCAN26	0.0363135	0.295577	gain	-0.160232	-0.0163839	43	9	354
BLCA	RP5.874C20.8	0.0363135	0.295577	gain	-0.160232	-0.0163839	43	9	354
BLCA	SYN3	0.0362015	0.295577	gain	-0.177404	-0.0219401	30	12	364
BLCA	OR8G1	0.0359665	0.295577	loss	0.108513	-0.0409655	13	27	366
BLCA	OR8G5	0.0359665	0.295577	loss	0.108513	-0.0409655	13	27	366
BLCA	MAPK8IP2	0.0367355	0.295577	loss	-0.175281	-0.0230156	5	30	371
BLCA	TYMP	0.0367355	0.295577	loss	-0.175281	-0.0230156	5	30	371
BLCA	NCAPH2	0.0367355	0.295577	loss	-0.175281	-0.0230156	5	30	371
BLCA	MOV10L1	0.0367355	0.295577	loss	-0.175281	-0.0230156	5	30	371
BLCA	PANX2	0.0367355	0.295577	loss	-0.175281	-0.0230156	5	30	371
BLCA	SELO	0.0367355	0.295577	loss	-0.175281	-0.0230156	5	30	371
BLCA	RABL2B	0.0367355	0.295577	loss	-0.175281	-0.0230156	5	30	371
BLCA	PPP6R2	0.0367355	0.295577	loss	-0.175281	-0.0230156	5	30	371
BLCA	SBF1	0.0367355	0.295577	loss	-0.175281	-0.0230156	5	30	371
BLCA	MIOX	0.0367355	0.295577	loss	-0.175281	-0.0230156	5	30	371
BLCA	LMF2	0.0367355	0.295577	loss	-0.175281	-0.0230156	5	30	371
BLCA	CHKB	0.0367355	0.295577	loss	-0.175281	-0.0230156	5	30	371
BLCA	ARSA	0.0367355	0.295577	loss	-0.175281	-0.0230156	5	30	371
BLCA	ACR	0.0367355	0.295577	loss	-0.175281	-0.0230156	5	30	371
BLCA	BRD1	0.0367355	0.295577	loss	-0.175281	-0.0230156	5	30	371
BLCA	ZBED4	0.0367355	0.295577	loss	-0.175281	-0.0230156	5	30	371
BLCA	MLC1	0.0367355	0.295577	loss	-0.175281	-0.0230156	5	30	371
BLCA	HDAC10	0.0367355	0.295577	loss	-0.175281	-0.0230156	5	30	371
BLCA	TUBGCP6	0.0367355	0.295577	loss	-0.175281	-0.0230156	5	30	371
BLCA	ADM2	0.0367355	0.295577	loss	-0.175281	-0.0230156	5	30	371
BLCA	KLHDC7B	0.0367355	0.295577	loss	-0.175281	-0.0230156	5	30	371
BLCA	SCO2	0.0367355	0.295577	loss	-0.175281	-0.0230156	5	30	371
BLCA	TTLL8	0.0367355	0.295577	loss	-0.175281	-0.0230156	5	30	371
BLCA	TRABD	0.0367355	0.295577	loss	-0.175281	-0.0230156	5	30	371
BLCA	ODF3B	0.0367355	0.295577	loss	-0.175281	-0.0230156	5	30	371
BLCA	ALG12	0.0367355	0.295577	loss	-0.175281	-0.0230156	5	30	371
BLCA	CRELD2	0.0367355	0.295577	loss	-0.175281	-0.0230156	5	30	371
BLCA	MAPK11	0.0367355	0.295577	loss	-0.175281	-0.0230156	5	30	371
BLCA	MAPK12	0.0367355	0.295577	loss	-0.175281	-0.0230156	5	30	371
BLCA	IL17REL	0.0367355	0.295577	loss	-0.175281	-0.0230156	5	30	371
BLCA	PLXNB2	0.0367355	0.295577	loss	-0.175281	-0.0230156	5	30	371
BLCA	PIM3	0.0367355	0.295577	loss	-0.175281	-0.0230156	5	30	371
BLCA	CPT1B	0.0367355	0.295577	loss	-0.175281	-0.0230156	5	30	371
BLCA	DENND6B	0.0367355	0.295577	loss	-0.175281	-0.0230156	5	30	371
BLCA	SYCE3	0.0367355	0.295577	loss	-0.175281	-0.0230156	5	30	371
BLCA	CHKB.CPT1B	0.0367355	0.295577	loss	-0.175281	-0.0230156	5	30	371
BLCA	AL022328.1	0.0367355	0.295577	loss	-0.175281	-0.0230156	5	30	371
BLCA	EIF2S3	0.0359195	0.295577	gain	-0.237629	-0.0224047	18	5	383
BLCA	KLHL15	0.0359195	0.295577	gain	-0.237629	-0.0224047	18	5	383
BLCA	NXPH2	0.035949	0.295577	loss	-0.251466	-0.0248685	6	13	387
BLCA	GSS	0.0368798	0.296429	gain	-0.208978	-0.0229887	23	5	378
BLCA	SELENBP1	0.0371042	0.296513	gain	-0.119775	-0.0130824	91	3	312
BLCA	POGZ	0.0371042	0.296513	gain	-0.119775	-0.0130824	91	3	312
BLCA	PSMB4	0.0371042	0.296513	gain	-0.119775	-0.0130824	91	3	312
BLCA	MTCL1	0.0369601	0.296513	gain	-0.227289	-0.0268284	20	6	380
BLCA	ALKBH8	0.0373292	0.297563	loss	0.0907675	-0.0461096	15	31	360
BLCA	FOXO3	0.0373891	0.29792	loss	-0.184807	-0.0181673	10	27	369
BLCA	TMEM161A	0.0375599	0.29904	loss	-0.215718	-0.0273861	5	15	386
BLCA	DMRTA1	0.0376401	0.299471	loss	0.0360988	-0.0623661	8	100	298
BLCA	REXO2	0.0377696	0.299471	loss	0.0927515	-0.0480018	9	33	364
BLCA	RBM7	0.0377696	0.299471	loss	0.0927515	-0.0480018	9	33	364
BLCA	PVRL1	0.0376882	0.299471	loss	0.0933036	-0.0451482	12	30	364
BLCA	NNMT	0.0377696	0.299471	loss	0.0927515	-0.0480018	9	33	364
BLCA	C11orf71	0.0377696	0.299471	loss	0.0927515	-0.0480018	9	33	364
BLCA	RP11.212D19.4	0.0377696	0.299471	loss	0.0927515	-0.0480018	9	33	364
BLCA	LACE1	0.0376639	0.299471	loss	-0.184807	-0.0184176	10	27	369
BLCA	STARD7	0.0376939	0.299471	gain	-0.201549	-0.0196569	25	8	373
BLCA	GABRA2	0.0377811	0.299471	gain	-0.236954	-0.0241591	19	7	380
BLCA	RFX5	0.037905	0.299845	gain	-0.119395	-0.0131931	91	3	312
BLCA	SRGAP3	0.0379157	0.299845	gain	-0.125589	-0.0105211	73	6	327
BLCA	CCDC101	0.0379863	0.299845	gain	-0.167952	-0.0170441	37	6	363
BLCA	MYOCD	0.0378978	0.299845	loss	-0.23335	-0.0268243	4	20	382
BLCA	GEMIN8	0.0383422	0.300897	gain	-0.245472	-0.0223419	15	7	384
BLCA	OFD1	0.0383422	0.300897	gain	-0.245472	-0.0223419	15	7	384
BLCA	GPM6B	0.0383422	0.300897	gain	-0.245472	-0.0223419	15	7	384
BLCA	GLRA2	0.0382869	0.300897	gain	-0.245472	-0.0222673	15	7	384
BLCA	RAB9A	0.0383422	0.300897	gain	-0.245472	-0.0223419	15	7	384
BLCA	TCEANC	0.0383422	0.300897	gain	-0.245472	-0.0223419	15	7	384
BLCA	FANCB	0.0382869	0.300897	gain	-0.245472	-0.0222673	15	7	384
BLCA	TRAPPC2	0.0383422	0.300897	gain	-0.245472	-0.0223419	15	7	384
BLCA	EGFL6	0.0383422	0.300897	gain	-0.245472	-0.0223419	15	7	384
BLCA	MAST3	0.0382122	0.300897	loss	-0.222618	-0.0247826	3	15	388
BLCA	PIK3R2	0.0382122	0.300897	loss	-0.222618	-0.0247826	3	15	388
BLCA	CAV3	0.0384071	0.301286	gain	-0.127524	-0.0115084	69	6	331
BLCA	GMPR	0.0384264	0.301317	gain	-0.131281	-0.0142041	68	14	324
BLCA	PIR	0.0387496	0.301956	gain	-0.245472	-0.0228925	15	6	385
BLCA	BMX	0.0387496	0.301956	gain	-0.245472	-0.0228925	15	6	385
BLCA	ASB9	0.0387496	0.301956	gain	-0.245472	-0.0228925	15	6	385
BLCA	ACE2	0.0387496	0.301956	gain	-0.245472	-0.0228925	15	6	385
BLCA	TMEM27	0.0387496	0.301956	gain	-0.245472	-0.0228925	15	6	385
BLCA	ASB11	0.0387496	0.301956	gain	-0.245472	-0.0228925	15	6	385
BLCA	PIGA	0.0387496	0.301956	gain	-0.245472	-0.0228925	15	6	385
BLCA	FIGF	0.0387496	0.301956	gain	-0.245472	-0.0228925	15	6	385
BLCA	RAB3A	0.038814	0.301956	loss	-0.222618	-0.0254683	4	15	387
BLCA	PDE4C	0.038814	0.301956	loss	-0.222618	-0.0254683	4	15	387
BLCA	KIAA1683	0.038814	0.301956	loss	-0.222618	-0.0254683	4	15	387
BLCA	LSM4	0.038814	0.301956	loss	-0.222618	-0.0254683	4	15	387
BLCA	JUND	0.038814	0.301956	loss	-0.222618	-0.0254683	4	15	387
BLCA	IFI30	0.038814	0.301956	loss	-0.222618	-0.0254683	4	15	387
BLCA	MPV17L2	0.038814	0.301956	loss	-0.222618	-0.0254683	4	15	387
BLCA	PIK3R2.1	0.038814	0.301956	loss	-0.222618	-0.0254683	4	15	387
BLCA	SSTR1	0.0388632	0.302101	loss	-0.233976	-0.0263434	7	15	384
BLCA	CLEC14A	0.0388632	0.302101	loss	-0.233976	-0.0263434	7	15	384
BLCA	RORC	0.0390493	0.302444	gain	-0.120575	-0.0131933	90	3	313
BLCA	OAZ3	0.0390493	0.302444	gain	-0.120575	-0.0131933	90	3	313
BLCA	CELF3	0.0390493	0.302444	gain	-0.120575	-0.0131933	90	3	313
BLCA	RIIAD1	0.0390493	0.302444	gain	-0.120575	-0.0131933	90	3	313
BLCA	TDRKH	0.0390493	0.302444	gain	-0.120575	-0.0131933	90	3	313
BLCA	LINGO4	0.0390493	0.302444	gain	-0.120575	-0.0131933	90	3	313
BLCA	GRPR	0.0391111	0.302444	gain	-0.245472	-0.0233492	15	7	384
BLCA	ZRSR2	0.0391111	0.302444	gain	-0.245472	-0.0233492	15	7	384
BLCA	AP1S2	0.0391111	0.302444	gain	-0.245472	-0.0233492	15	7	384
BLCA	MAGEB17	0.0391111	0.302444	gain	-0.245472	-0.0233492	15	7	384
BLCA	ZC4H2	0.039122	0.302444	gain	-0.298119	-0.0277593	12	5	389
BLCA	OSTM1	0.0392108	0.302775	loss	-0.184807	-0.0198188	10	27	369
BLCA	NR2E1	0.0392108	0.302775	loss	-0.184807	-0.0198188	10	27	369
BLCA	SNX3	0.0392108	0.302775	loss	-0.184807	-0.0198188	10	27	369
BLCA	ARID5A	0.0393205	0.303385	gain	-0.200812	-0.0209787	25	9	372
BLCA	ANKRD12	0.0393986	0.303868	gain	-0.237299	-0.0261525	19	6	381
BLCA	HRNR	0.0395062	0.30448	gain	-0.124116	-0.0134125	85	5	316
BLCA	ARL5C	0.0395242	0.30448	gain	-0.174277	-0.0207942	33	6	367
BLCA	PLXDC1	0.0395242	0.30448	gain	-0.174277	-0.0207942	33	6	367
BLCA	RHOT1	0.0396956	0.305541	gain	-0.154541	-0.0163483	45	9	352
BLCA	UBE2V2	0.0398921	0.306715	gain	-0.15178	-0.00294205	38	18	350
BLCA	SLN	0.0402096	0.307855	loss	0.0944064	-0.04562	13	29	364
BLCA	C19orf60	0.0402744	0.307855	loss	-0.222618	-0.0271327	5	15	386
BLCA	CRLF1	0.0402744	0.307855	loss	-0.222618	-0.0271327	5	15	386
BLCA	ISYNA1	0.0402744	0.307855	loss	-0.222618	-0.0271327	5	15	386
BLCA	KXD1	0.0402744	0.307855	loss	-0.222618	-0.0271327	5	15	386
BLCA	FKBP8	0.0402744	0.307855	loss	-0.222618	-0.0271327	5	15	386
BLCA	SSBP4	0.0402744	0.307855	loss	-0.222618	-0.0271327	5	15	386
BLCA	GDF15	0.0402744	0.307855	loss	-0.222618	-0.0271327	5	15	386
BLCA	PGPEP1	0.0402744	0.307855	loss	-0.222618	-0.0271327	5	15	386
BLCA	LRRC25	0.0402744	0.307855	loss	-0.222618	-0.0271327	5	15	386
BLCA	UBA52	0.0402744	0.307855	loss	-0.222618	-0.0271327	5	15	386
BLCA	KLF8	0.0402563	0.307855	gain	-0.271944	-0.0243552	12	2	392
BLCA	UBQLN2	0.0402563	0.307855	gain	-0.271944	-0.0243552	12	2	392
BLCA	OR9G4	0.0403822	0.307963	gain	-0.13449	-0.0150403	60	4	342
BLCA	OR9G1	0.0403822	0.307963	gain	-0.13449	-0.0150403	60	4	342
BLCA	OR5M10	0.0403822	0.307963	gain	-0.13449	-0.0150403	60	4	342
BLCA	OR5M11	0.0403822	0.307963	gain	-0.13449	-0.0150403	60	4	342
BLCA	OR5AR1	0.0403822	0.307963	gain	-0.13449	-0.0150403	60	4	342
BLCA	MCHR2	0.0403387	0.307963	loss	-0.201854	-0.0205032	6	23	377
BLCA	TCHH	0.0407164	0.309555	gain	-0.123516	-0.0135738	85	5	316
BLCA	RPTN	0.0407164	0.309555	gain	-0.123516	-0.0135738	85	5	316
BLCA	SCGN	0.0408036	0.30974	gain	-0.142832	-0.0151245	53	8	345
BLCA	SLC17A4	0.0408036	0.30974	gain	-0.142832	-0.0151245	53	8	345
BLCA	HIST1H2BA	0.0408036	0.30974	gain	-0.142832	-0.0151245	53	8	345
BLCA	HIST1H2AA	0.0408036	0.30974	gain	-0.142832	-0.0151245	53	8	345
BLCA	SPRR2B	0.0408763	0.310172	gain	-0.122375	-0.0130761	85	4	317
BLCA	APCS	0.0410078	0.310573	gain	-0.118448	-0.0112459	83	1	322
BLCA	PRRG1	0.0409799	0.310573	gain	-0.239831	-0.0249369	14	6	386
BLCA	PTPRR	0.0411549	0.311329	gain	-0.19058	-0.0215143	31	11	364
BLCA	SLC25A46	0.0415152	0.312	loss	-0.245488	-0.0253411	8	18	380
BLCA	TMEM232	0.0415152	0.312	loss	-0.245488	-0.0253411	8	18	380
BLCA	PMP22	0.041528	0.312	loss	-0.228739	-0.0260785	2	20	384
BLCA	TEKT3	0.041528	0.312	loss	-0.228739	-0.0260785	2	20	384
BLCA	HS3ST3B1	0.041528	0.312	loss	-0.228739	-0.0260785	2	20	384
BLCA	TVP23C	0.041528	0.312	loss	-0.228739	-0.0260785	2	20	384
BLCA	CDRT15	0.041528	0.312	loss	-0.228739	-0.0260785	2	20	384
BLCA	CDRT4	0.041528	0.312	loss	-0.228739	-0.0260785	2	20	384
BLCA	CDRT1	0.041528	0.312	loss	-0.228739	-0.0260785	2	20	384
BLCA	RP11.385D13.1	0.041528	0.312	loss	-0.228739	-0.0260785	2	20	384
BLCA	TVP23C.CDRT4	0.041528	0.312	loss	-0.228739	-0.0260785	2	20	384
BLCA	TMEM59L	0.0415155	0.312	loss	-0.222618	-0.0284965	6	15	385
BLCA	KLHL26	0.0415155	0.312	loss	-0.222618	-0.0284965	6	15	385
BLCA	PIGL	0.0416646	0.312429	loss	-0.21406	-0.0239073	3	22	381
BLCA	CPD	0.0417024	0.312594	gain	-0.159703	-0.0169767	43	9	354
BLCA	CCDC144A	0.0418688	0.313127	loss	-0.226465	-0.0246784	6	20	380
BLCA	RP11.219A15.1	0.0418688	0.313127	loss	-0.226465	-0.0246784	6	20	380
BLCA	NPIPB11	0.0419089	0.313308	gain	-0.162939	-0.0179972	39	6	361
BLCA	DUSP23	0.0421834	0.313957	gain	-0.113134	-0.0107073	89	1	316
BLCA	SUV39H2	0.0421445	0.313957	gain	-0.154683	-0.0210165	30	6	370
BLCA	PARVB	0.0421065	0.313957	loss	-0.186783	-0.0239576	8	28	370
BLCA	WDR36	0.0421364	0.313957	loss	-0.245488	-0.0260924	8	18	380
BLCA	ZNF624	0.0421866	0.313957	loss	-0.226465	-0.0250423	5	20	381
BLCA	TNFRSF13B	0.0421563	0.313957	loss	-0.226465	-0.0250097	5	20	381
BLCA	SLC5A1	0.0422208	0.313975	gain	-0.177148	-0.0225513	30	6	370
BLCA	C22orf42	0.0422208	0.313975	gain	-0.177148	-0.0225513	30	6	370
BLCA	PGBD1	0.0425277	0.313982	gain	-0.15917	-0.0169148	42	9	355
BLCA	TSHZ3	0.0423231	0.313982	gain	-0.148748	-0.0178254	43	7	356
BLCA	RNF40	0.0424549	0.313982	gain	-0.179707	-0.0194581	31	5	370
BLCA	PHKG2	0.0424549	0.313982	gain	-0.179707	-0.0194581	31	5	370
BLCA	C16orf93	0.0424549	0.313982	gain	-0.179707	-0.0194581	31	5	370
BLCA	NT5M	0.0423434	0.313982	loss	-0.226465	-0.0251908	6	20	380
BLCA	COPS3	0.0423462	0.313982	loss	-0.226465	-0.0252346	4	20	382
BLCA	FLCN	0.0423462	0.313982	loss	-0.226465	-0.0252346	4	20	382
BLCA	PLD6	0.0423462	0.313982	loss	-0.226465	-0.0252346	4	20	382
BLCA	RP11.45M22.4	0.0423462	0.313982	loss	-0.226465	-0.0252346	4	20	382
BLCA	OR5T3	0.0426975	0.314599	gain	-0.137597	-0.0158912	58	5	343
BLCA	PTPRB	0.0427294	0.314599	gain	-0.19058	-0.0228941	31	10	365
BLCA	SPATA9	0.0430107	0.315215	loss	-0.239274	-0.0291474	8	19	379
BLCA	FAM81B	0.0430107	0.315215	loss	-0.239274	-0.0291474	8	19	379
BLCA	ARSK	0.0430107	0.315215	loss	-0.239274	-0.0291474	8	19	379
BLCA	RFESD	0.0430107	0.315215	loss	-0.239274	-0.0291474	8	19	379
BLCA	GPR150	0.0430107	0.315215	loss	-0.239274	-0.0291474	8	19	379
BLCA	TTC37	0.0430107	0.315215	loss	-0.239274	-0.0291474	8	19	379
BLCA	ZFX	0.0431639	0.31622	gain	-0.221021	-0.0226674	19	5	382
BLCA	SMPX	0.0432897	0.316788	gain	-0.271528	-0.0219612	14	6	386
BLCA	KLHL34	0.0432897	0.316788	gain	-0.271528	-0.0219612	14	6	386
BLCA	FLG2	0.0434421	0.317356	gain	-0.121474	-0.0137825	86	5	315
BLCA	FLG	0.0434421	0.317356	gain	-0.121474	-0.0137825	86	5	315
BLCA	DNM3	0.0435119	0.317597	gain	-0.138875	-0.0170516	61	4	341
BLCA	GGT7	0.0435235	0.317597	gain	-0.195974	-0.0219685	24	6	376
BLCA	USP2	0.0436949	0.318102	loss	0.0914188	-0.0469973	11	29	366
BLCA	THY1	0.0436949	0.318102	loss	0.0914188	-0.0469973	11	29	366
BLCA	SPRR4	0.0437203	0.31817	gain	-0.119269	-0.0122657	86	3	317
BLCA	LRRC37B	0.0438287	0.318841	gain	-0.158322	-0.0189467	43	9	354
BLCA	S100A7A	0.0439309	0.319231	gain	-0.120626	-0.0132063	86	4	316
BLCA	S100A7L2	0.0439309	0.319231	gain	-0.120626	-0.0132063	86	4	316
BLCA	S100A8	0.0454218	0.320274	gain	-0.120626	-0.0139128	86	5	315
BLCA	PGLYRP4	0.0454218	0.320274	gain	-0.120626	-0.0139128	86	5	315
BLCA	S100A9	0.0454218	0.320274	gain	-0.120626	-0.0139128	86	5	315
BLCA	S100A12	0.0454218	0.320274	gain	-0.120626	-0.0139128	86	5	315
BLCA	SPAG5	0.0445193	0.320274	gain	-0.139365	-0.0178401	56	4	346
BLCA	PIGS	0.0445193	0.320274	gain	-0.139365	-0.0178401	56	4	346
BLCA	FOXN1	0.0445193	0.320274	gain	-0.139365	-0.0178401	56	4	346
BLCA	UNC119	0.0445193	0.320274	gain	-0.139365	-0.0178401	56	4	346
BLCA	ALDOC	0.0445193	0.320274	gain	-0.139365	-0.0178401	56	4	346
BLCA	SGK494	0.0445193	0.320274	gain	-0.139365	-0.0178401	56	4	346
BLCA	RP11.192H23.4	0.0445193	0.320274	gain	-0.139365	-0.0178401	56	4	346
BLCA	COLCA2	0.0447507	0.320274	loss	0.0908009	-0.0465288	11	31	364
BLCA	POU2AF1	0.0448383	0.320274	loss	0.0948557	-0.0464859	11	30	365
BLCA	GLP1R	0.0444238	0.320274	gain	-0.17295	-0.0177286	31	10	365
BLCA	BTG4	0.0448383	0.320274	loss	0.0948557	-0.0464859	11	30	365
BLCA	ALG9	0.0451633	0.320274	loss	0.0948557	-0.0462615	10	30	366
BLCA	RP11.108O10.8	0.0451633	0.320274	loss	0.0948557	-0.0462615	10	30	366
BLCA	PPP2R1B	0.0450786	0.320274	loss	0.0948557	-0.0462855	9	30	367
BLCA	CRYAB	0.0452025	0.320274	loss	0.0948557	-0.0462285	8	30	368
BLCA	C11orf1	0.0452025	0.320274	loss	0.0948557	-0.0462285	8	30	368
BLCA	C11orf52	0.0452025	0.320274	loss	0.0948557	-0.0462285	8	30	368
BLCA	DIXDC1	0.0452025	0.320274	loss	0.0948557	-0.0462285	8	30	368
BLCA	DLAT	0.0452025	0.320274	loss	0.0948557	-0.0462285	8	30	368
BLCA	PIH1D2	0.0452025	0.320274	loss	0.0948557	-0.0462285	8	30	368
BLCA	C11orf57	0.0452025	0.320274	loss	0.0948557	-0.0462285	8	30	368
BLCA	TIMM8B	0.0452025	0.320274	loss	0.0948557	-0.0462285	8	30	368
BLCA	HSPB2	0.0452025	0.320274	loss	0.0948557	-0.0462285	8	30	368
BLCA	SDHD	0.0452025	0.320274	loss	0.0948557	-0.0462285	8	30	368
BLCA	HSPB2.C11orf52	0.0452025	0.320274	loss	0.0948557	-0.0462285	8	30	368
BLCA	FDXACB1	0.0452025	0.320274	loss	0.0948557	-0.0462285	8	30	368
BLCA	AHCY	0.0450156	0.320274	gain	-0.175725	-0.0213361	32	5	369
BLCA	YWHAH	0.0445335	0.320274	gain	-0.177148	-0.0243591	30	7	369
BLCA	ANKRD23	0.0450733	0.320274	gain	-0.19297	-0.0213702	28	8	370
BLCA	FAM178B	0.0450733	0.320274	gain	-0.19297	-0.0213702	28	8	370
BLCA	SEMA4C	0.0450733	0.320274	gain	-0.19297	-0.0213702	28	8	370
BLCA	ANKRD39	0.0450733	0.320274	gain	-0.19297	-0.0213702	28	8	370
BLCA	IKZF5	0.0444859	0.320274	loss	0.116826	-0.0418104	10	25	371
BLCA	CUBN	0.0451418	0.320274	gain	-0.154275	-0.0186112	28	7	371
BLCA	C10orf88	0.0444859	0.320274	loss	0.116826	-0.0418104	10	25	371
BLCA	CUZD1	0.0444859	0.320274	loss	0.116826	-0.0418104	10	25	371
BLCA	HTRA1	0.0444859	0.320274	loss	0.116826	-0.0418104	10	25	371
BLCA	PSTK	0.0444859	0.320274	loss	0.116826	-0.0418104	10	25	371
BLCA	C10orf120	0.0444859	0.320274	loss	0.116826	-0.0418104	10	25	371
BLCA	DMBT1	0.0444859	0.320274	loss	0.116826	-0.0418104	10	25	371
BLCA	FAM24A	0.0444859	0.320274	loss	0.116826	-0.0418104	10	25	371
BLCA	FAM24B	0.0444859	0.320274	loss	0.116826	-0.0418104	10	25	371
BLCA	ARMS2	0.0444859	0.320274	loss	0.116826	-0.0418104	10	25	371
BLCA	TTLL12	0.0454142	0.320274	loss	-0.184162	-0.0228349	5	28	373
BLCA	ACSS2	0.0450531	0.320274	gain	-0.195974	-0.0233232	24	5	377
BLCA	TSLP	0.0442543	0.320274	loss	-0.245488	-0.0285582	8	18	380
BLCA	SULT1C3	0.0445082	0.320274	gain	-0.231102	-0.0225852	18	8	380
BLCA	SULT1C2	0.0445082	0.320274	gain	-0.231102	-0.0225852	18	8	380
BLCA	SNX27	0.0454907	0.320645	gain	-0.117878	-0.0139687	90	3	313
BLCA	GOSR1	0.0455555	0.320987	gain	-0.157821	-0.0182467	43	8	355
BLCA	PLEKHA1	0.0456302	0.321055	loss	0.116826	-0.0409257	11	25	370
BLCA	BTBD16	0.0456302	0.321055	loss	0.116826	-0.0409257	11	25	370
BLCA	SAYSD1	0.0457216	0.321469	gain	-0.17295	-0.0187373	31	9	366
BLCA	MCAM	0.0459592	0.322335	loss	0.0914188	-0.0454594	12	29	365
BLCA	RNF26	0.0459592	0.322335	loss	0.0914188	-0.0454594	12	29	365
BLCA	C1QTNF5	0.0459592	0.322335	loss	0.0914188	-0.0454594	12	29	365
BLCA	MFRP	0.0459592	0.322335	loss	0.0914188	-0.0454594	12	29	365
BLCA	MFRP.1	0.0459592	0.322335	loss	0.0914188	-0.0454594	12	29	365
BLCA	RNF19A	0.0460883	0.322667	gain	-0.108892	-0.0112533	96	2	308
BLCA	PABPC1	0.0460883	0.322667	gain	-0.108892	-0.0112533	96	2	308
BLCA	ANKRD46	0.0460883	0.322667	gain	-0.108892	-0.0112533	96	2	308
BLCA	NTS	0.0460487	0.322667	loss	0.13334	-0.0426749	8	17	381
BLCA	RASSF9	0.0460487	0.322667	loss	0.13334	-0.0426749	8	17	381
BLCA	BCAS4	0.046393	0.323766	gain	-0.161504	-0.0234405	21	5	380
BLCA	RFTN1	0.0464284	0.323899	gain	-0.142351	-0.021783	54	9	343
BLCA	SSX2	0.0464704	0.323962	gain	-0.229353	-0.0252497	13	6	387
BLCA	SSX2B	0.0464704	0.323962	gain	-0.229353	-0.0252497	13	6	387
BLCA	PIP5K1A	0.046982	0.324281	gain	-0.117487	-0.0144105	89	3	314
BLCA	SEMA6C	0.046982	0.324281	gain	-0.117487	-0.0144105	89	3	314
BLCA	GABPB2	0.046982	0.324281	gain	-0.117487	-0.0144105	89	3	314
BLCA	PSMD4	0.046982	0.324281	gain	-0.117487	-0.0144105	89	3	314
BLCA	TNFAIP8L2	0.046982	0.324281	gain	-0.117487	-0.0144105	89	3	314
BLCA	LYSMD1	0.046982	0.324281	gain	-0.117487	-0.0144105	89	3	314
BLCA	SCNM1	0.046982	0.324281	gain	-0.117487	-0.0144105	89	3	314
BLCA	TMOD4	0.046982	0.324281	gain	-0.117487	-0.0144105	89	3	314
BLCA	VPS72	0.046982	0.324281	gain	-0.117487	-0.0144105	89	3	314
BLCA	GPD1L	0.0465556	0.324281	gain	-0.173655	-0.0202488	38	11	357
BLCA	C11orf53	0.0466613	0.324281	loss	0.0908009	-0.0452437	10	31	365
BLCA	SIK2	0.0466867	0.324281	loss	0.0948557	-0.0452043	10	30	366
BLCA	C11orf88	0.0466867	0.324281	loss	0.0948557	-0.0452043	10	30	366
BLCA	LAYN	0.0466867	0.324281	loss	0.0948557	-0.0452043	10	30	366
BLCA	IL18	0.0468103	0.324281	loss	0.0948557	-0.0451501	9	30	367
BLCA	TEX12	0.0468103	0.324281	loss	0.0948557	-0.0451501	9	30	367
BLCA	PTS	0.0468103	0.324281	loss	0.0948557	-0.0451501	9	30	367
BLCA	BCO2	0.0468103	0.324281	loss	0.0948557	-0.0451501	9	30	367
BLCA	AP002884.2	0.0468103	0.324281	loss	0.0948557	-0.0451501	9	30	367
BLCA	PLET1	0.0467188	0.324281	loss	0.0948557	-0.045177	8	30	368
BLCA	ACADSB	0.0465398	0.324281	loss	0.116826	-0.0402	11	25	370
BLCA	RTCB	0.0468796	0.324281	gain	-0.174654	-0.023163	29	6	371
BLCA	SCUBE1	0.0468396	0.324281	loss	-0.184162	-0.0239404	6	28	372
BLCA	BUB1	0.04665	0.324281	gain	-0.204869	-0.0213183	20	9	377
BLCA	HS3ST3A1	0.0466531	0.324281	loss	-0.229286	-0.0266525	1	18	387
BLCA	EIF4ENIF1	0.0472448	0.324997	gain	-0.169483	-0.0224317	30	6	370
BLCA	MDGA1	0.0473067	0.325309	gain	-0.177197	-0.0147283	28	13	365
BLCA	SPAG1	0.0473741	0.32532	gain	-0.109552	-0.011683	94	2	310
BLCA	OR5M9	0.0473432	0.32532	gain	-0.131759	-0.0155193	60	4	342
BLCA	OR5R1	0.0473432	0.32532	gain	-0.131759	-0.0155193	60	4	342
BLCA	KIF6	0.0473707	0.32532	gain	-0.173318	-0.020267	31	11	364
BLCA	MCAT	0.0475177	0.325965	loss	-0.186154	-0.0235572	5	26	375
BLCA	IQGAP3	0.0476043	0.326446	gain	-0.133515	-0.0133642	63	7	336
BLCA	ZNF687	0.0478623	0.327366	gain	-0.116261	-0.0144335	90	3	313
BLCA	PI4KB	0.0478623	0.327366	gain	-0.116261	-0.0144335	90	3	313
BLCA	MIA2	0.0478795	0.327366	loss	-0.203801	-0.0264335	6	17	383
BLCA	BPIFC	0.0479714	0.3276	gain	-0.178947	-0.0232471	28	6	372
BLCA	SEC23IP	0.0479719	0.3276	loss	0.126188	-0.0388895	10	23	373
BLCA	WDR11	0.0479719	0.3276	loss	0.126188	-0.0388895	10	23	373
BLCA	BUB3	0.0481913	0.32853	loss	0.116826	-0.0389621	12	25	369
BLCA	HMX3	0.0481913	0.32853	loss	0.116826	-0.0389621	12	25	369
BLCA	HMX2	0.0481913	0.32853	loss	0.116826	-0.0389621	12	25	369
BLCA	CCDC17	0.0484763	0.329995	gain	0.127955	-0.0427471	21	8	377
BLCA	GPBP1L1	0.0484763	0.329995	gain	0.127955	-0.0427471	21	8	377
BLCA	TMEM69	0.0484763	0.329995	gain	0.127955	-0.0427471	21	8	377
BLCA	IL1R2	0.0486936	0.331268	gain	-0.196596	-0.020715	26	6	374
BLCA	PPAPDC1A	0.0490673	0.33353	loss	0.126188	-0.0380059	9	23	374
BLCA	SUGP2	0.0491107	0.33353	loss	-0.197366	-0.0276597	5	16	385
BLCA	ARMC6	0.0491107	0.33353	loss	-0.197366	-0.0276597	5	16	385
BLCA	SLC25A42	0.0491107	0.33353	loss	-0.197366	-0.0276597	5	16	385
BLCA	DAZL	0.049451	0.334751	gain	-0.136631	-0.0188941	56	7	343
BLCA	GRIK4	0.049528	0.334751	loss	0.0920941	-0.042772	14	29	363
BLCA	ARHGEF12	0.049528	0.334751	loss	0.0920941	-0.042772	14	29	363
BLCA	ZNF689	0.0494468	0.334751	gain	-0.174999	-0.0198525	31	5	370
BLCA	SMIM8	0.0495232	0.334751	loss	-0.255404	-0.025478	7	16	383
BLCA	CGA	0.0495232	0.334751	loss	-0.255404	-0.025478	7	16	383
BLCA	GJB7	0.0495232	0.334751	loss	-0.255404	-0.025478	7	16	383
BLCA	HTR1E	0.0495232	0.334751	loss	-0.255404	-0.025478	7	16	383
BLCA	ZNF292	0.0495232	0.334751	loss	-0.255404	-0.025478	7	16	383
BLCA	C6orf163	0.0495232	0.334751	loss	-0.255404	-0.025478	7	16	383
BLCA	PLEKHO1	0.0497307	0.335148	gain	-0.117665	-0.0125305	86	5	315
BLCA	CCNE1	0.0496555	0.335148	gain	-0.141543	-0.022874	52	4	350
BLCA	C4orf36	0.0496602	0.335148	gain	-0.167854	-0.0177941	33	11	362
BLCA	DRG1	0.0496952	0.335148	gain	-0.169483	-0.0241201	30	7	369
BLCA	MPRIP	0.0497816	0.335202	loss	-0.207835	-0.0250281	5	22	379
BLCA	SPACA1	0.049942	0.336167	loss	-0.255404	-0.0259442	7	16	383
BLCA	EFHB	0.0499899	0.336375	gain	-0.147164	-0.0200767	47	10	349
BLCA	RPP38	0.0500933	0.33684	gain	-0.144169	-0.0215958	32	7	367
BLCA	NMT2	0.0500933	0.33684	gain	-0.144169	-0.0215958	32	7	367
BLCA	POU2F3	0.0503658	0.337778	loss	0.0914188	-0.042718	14	29	363
BLCA	PRPF18	0.0503696	0.337778	gain	-0.140017	-0.0226907	41	2	363
BLCA	RP11.295P9.3	0.0503696	0.337778	gain	-0.140017	-0.0226907	41	2	363
BLCA	AFF1	0.050452	0.337985	gain	-0.167854	-0.0183164	33	14	359
BLCA	EPB41L4A	0.0504842	0.338086	loss	-0.241151	-0.027529	8	18	380
BLCA	CPAMD8	0.0506658	0.339188	loss	-0.208939	-0.0260838	3	16	387
BLCA	ATP5L2	0.0507109	0.339374	loss	-0.186154	-0.0259728	7	26	373
BLCA	OR10J5	0.050818	0.339975	gain	-0.114945	-0.0121488	83	1	322
BLCA	NFAM1	0.0508556	0.340112	loss	-0.186154	-0.0260544	9	26	371
BLCA	AKIRIN2	0.050944	0.340158	loss	-0.255404	-0.0270722	6	16	384
BLCA	TMEM98	0.0510237	0.340428	gain	-0.15164	-0.0183343	37	13	356
BLCA	MEF2D	0.0511651	0.340675	gain	-0.131443	-0.0137527	63	7	336
BLCA	C1orf61	0.0511651	0.340675	gain	-0.131443	-0.0137527	63	7	336
BLCA	RHBG	0.0511651	0.340675	gain	-0.131443	-0.0137527	63	7	336
BLCA	HIST1H2BD	0.0515615	0.340675	gain	-0.141404	-0.0125239	49	12	345
BLCA	HIST1H1E	0.0515615	0.340675	gain	-0.141404	-0.0125239	49	12	345
BLCA	HIST1H2AD	0.0515615	0.340675	gain	-0.141404	-0.0125239	49	12	345
BLCA	HIST1H3D	0.0515615	0.340675	gain	-0.141404	-0.0125239	49	12	345
BLCA	HIST1H2BE	0.0515615	0.340675	gain	-0.141404	-0.0125239	49	12	345
BLCA	HIST1H4E	0.0515615	0.340675	gain	-0.141404	-0.0125239	49	12	345
BLCA	HIST1H4D	0.0515615	0.340675	gain	-0.141404	-0.0125239	49	12	345
BLCA	HIST1H2BF	0.0515615	0.340675	gain	-0.141404	-0.0125239	49	12	345
BLCA	RAB5A	0.0515002	0.340675	gain	-0.147164	-0.0209608	47	9	350
BLCA	PP2D1	0.0515002	0.340675	gain	-0.147164	-0.0209608	47	9	350
BLCA	SULT1A2	0.0513846	0.340675	gain	-0.157201	-0.0177558	38	6	362
BLCA	FAM171A1	0.0512782	0.340675	gain	-0.145541	-0.0199941	31	9	366
BLCA	SLC39A12	0.051397	0.340675	gain	-0.155666	-0.0199184	28	8	370
BLCA	CYP4A22	0.0513079	0.340675	gain	0.124859	-0.0411331	22	10	374
BLCA	PDZK1IP1	0.0513079	0.340675	gain	0.124859	-0.0411331	22	10	374
BLCA	CYP4Z1	0.0513079	0.340675	gain	0.124859	-0.0411331	22	10	374
BLCA	CYP4X1	0.0513079	0.340675	gain	0.124859	-0.0411331	22	10	374
BLCA	XRCC6BP1	0.0511635	0.340675	gain	-0.222632	-0.0284784	19	8	379
BLCA	YIPF7	0.0514521	0.340675	gain	-0.269202	-0.0246472	13	6	387
BLCA	TPMT	0.0515969	0.340795	gain	-0.119746	-0.0134521	74	13	319
BLCA	KIAA0556	0.0516736	0.341187	gain	-0.168065	-0.0174895	32	9	365
BLCA	HIST1H2AC	0.0518226	0.342057	gain	-0.143256	-0.0151605	49	12	345
BLCA	PRPF3	0.0521996	0.343369	gain	-0.117665	-0.0136968	86	4	316
BLCA	APH1A	0.0521996	0.343369	gain	-0.117665	-0.0136968	86	4	316
BLCA	C1orf54	0.0521996	0.343369	gain	-0.117665	-0.0136968	86	4	316
BLCA	CA14	0.0521996	0.343369	gain	-0.117665	-0.0136968	86	4	316
BLCA	ANP32E	0.0521996	0.343369	gain	-0.117665	-0.0136968	86	4	316
BLCA	CIART	0.0521996	0.343369	gain	-0.117665	-0.0136968	86	4	316
BLCA	MRPS21	0.0521996	0.343369	gain	-0.117665	-0.0136968	86	4	316
BLCA	AC242988.1	0.0521996	0.343369	gain	-0.117665	-0.0136968	86	4	316
BLCA	NHLRC1	0.0522476	0.343369	gain	-0.119746	-0.0138096	74	12	320
BLCA	MPEG1	0.0522367	0.343369	gain	-0.13591	-0.0178746	56	2	348
BLCA	POLDIP3	0.0523797	0.343436	loss	-0.186154	-0.0271785	8	26	372
BLCA	CYB5R3	0.0523797	0.343436	loss	-0.186154	-0.0271785	8	26	372
BLCA	SERHL2	0.0523797	0.343436	loss	-0.186154	-0.0271785	8	26	372
BLCA	RRP7A	0.0523797	0.343436	loss	-0.186154	-0.0271785	8	26	372
BLCA	CHD1	0.0523509	0.343436	loss	-0.231869	-0.0276599	9	19	378
BLCA	RGMB	0.0523509	0.343436	loss	-0.231869	-0.0276599	9	19	378
BLCA	DKFZp434P228	0.0523509	0.343436	loss	-0.231869	-0.0276599	9	19	378
BLCA	GIN1	0.0524866	0.343611	loss	-0.229133	-0.0275975	8	18	380
BLCA	SLCO4C1	0.0524866	0.343611	loss	-0.229133	-0.0275975	8	18	380
BLCA	C5orf30	0.0524866	0.343611	loss	-0.229133	-0.0275975	8	18	380
BLCA	GAS7	0.0525703	0.344	loss	-0.238498	-0.0257867	4	15	387
BLCA	SLC6A11	0.0527215	0.344577	gain	-0.119122	-0.0125427	70	8	328
BLCA	SLC6A1	0.0527215	0.344577	gain	-0.119122	-0.0125427	70	8	328
BLCA	PNLIPRP3	0.0527672	0.344717	loss	0.108973	-0.0412536	8	25	373
BLCA	TRIM38	0.0528784	0.345321	gain	-0.13687	-0.0144765	53	11	342
BLCA	FBXO7	0.0528947	0.345321	gain	-0.178805	-0.0214477	27	6	373
BLCA	OXTR	0.0529328	0.345455	gain	-0.122076	-0.0129737	68	6	332
BLCA	SLC17A3	0.0531378	0.34612	gain	-0.13687	-0.0146092	53	11	342
BLCA	RAD51B	0.0533973	0.347681	loss	-0.170502	-0.0339725	15	35	356
BLCA	TCHHL1	0.0537418	0.347872	gain	-0.117907	-0.0147563	86	5	315
BLCA	LMCD1	0.0540181	0.347872	gain	-0.121738	-0.0130429	68	6	332
BLCA	OR8K1	0.053595	0.347872	gain	-0.131344	-0.0166142	59	5	342
BLCA	OR8K3	0.053595	0.347872	gain	-0.131344	-0.0166142	59	5	342
BLCA	OR8H1	0.053595	0.347872	gain	-0.131344	-0.0166142	59	5	342
BLCA	OR5T1	0.053595	0.347872	gain	-0.131344	-0.0166142	59	5	342
BLCA	LRRC3B	0.0540429	0.347872	gain	-0.156196	-0.0217096	38	15	353
BLCA	SLC4A7	0.0537413	0.347872	gain	-0.161902	-0.0196701	36	13	357
BLCA	RBFOX2	0.0538838	0.347872	gain	-0.173549	-0.0216037	30	14	362
BLCA	CACNB2	0.0536456	0.347872	gain	-0.155666	-0.021232	28	10	368
BLCA	ZNF286A	0.0541319	0.347872	loss	-0.208607	-0.0251562	4	21	381
BLCA	TBC1D26	0.0541319	0.347872	loss	-0.208607	-0.0251562	4	21	381
BLCA	ZNF286A.1	0.0541319	0.347872	loss	-0.208607	-0.0251562	4	21	381
BLCA	EFCAB1	0.0548638	0.350997	gain	-0.150494	-0.00378123	37	18	351
BLCA	HIST1H2BL	0.0550629	0.350997	gain	-0.150451	-0.0193112	43	11	352
BLCA	HIST1H2AI	0.0550629	0.350997	gain	-0.150451	-0.0193112	43	11	352
BLCA	HIST1H2BM	0.0550629	0.350997	gain	-0.150451	-0.0193112	43	11	352
BLCA	HIST1H2AJ	0.0550629	0.350997	gain	-0.150451	-0.0193112	43	11	352
BLCA	HIST1H3H	0.0550629	0.350997	gain	-0.150451	-0.0193112	43	11	352
BLCA	FAM63B	0.0551271	0.351293	loss	-0.254764	-0.0277119	5	11	390
BLCA	SLC17A2	0.055233	0.351514	gain	-0.13687	-0.015723	53	10	343
BLCA	ZNF507	0.055195	0.351514	gain	-0.137009	-0.0195153	42	8	356
BLCA	ZNF747	0.0552301	0.351514	gain	-0.168508	-0.0195914	33	5	368
BLCA	AC002310.13	0.0552301	0.351514	gain	-0.168508	-0.0195914	33	5	368
BLCA	SATB1	0.055286	0.351624	gain	-0.145639	-0.0215155	48	11	347
BLCA	KCNK5	0.055576	0.352919	gain	-0.163522	-0.0180836	31	10	365
BLCA	HDGFL1	0.0564502	0.356842	gain	-0.109561	-0.0133993	89	6	311
BLCA	PPP1R1B	0.0570451	0.357113	gain	-0.152662	-0.018914	41	5	360
BLCA	SHISA9	0.0570197	0.357113	gain	-0.152198	-0.0193666	31	13	362
BLCA	FBXL20	0.0568511	0.357113	gain	-0.155832	-0.0194597	36	7	363
BLCA	STAC2	0.0568511	0.357113	gain	-0.155832	-0.0194597	36	7	363
BLCA	FAHD2A	0.0569811	0.357113	gain	-0.179095	-0.0210607	29	6	371
BLCA	TRIM43	0.0569811	0.357113	gain	-0.179095	-0.0210607	29	6	371
BLCA	ZSWIM5	0.056807	0.357113	gain	0.125163	-0.0428302	24	7	375
BLCA	RND3	0.0568201	0.357113	loss	-0.227161	-0.022318	7	15	384
BLCA	FAM47B	0.0570829	0.357113	gain	-0.278395	-0.0251856	11	4	391
BLCA	NGLY1	0.057461	0.357505	gain	-0.150847	-0.0202932	41	10	355
BLCA	PNMT	0.0576711	0.358586	gain	-0.146821	-0.0188684	43	5	358
BLCA	TCAP	0.0576711	0.358586	gain	-0.146821	-0.0188684	43	5	358
BLCA	SAT1	0.0578627	0.359664	gain	-0.226522	-0.023457	17	5	384
BLCA	EPHA7	0.0579983	0.360393	loss	-0.213488	-0.023794	6	21	379
BLCA	RAB12	0.058624	0.363366	gain	-0.227979	-0.0278454	18	6	382
BLCA	TOE1	0.0588381	0.36412	gain	0.125163	-0.0413734	24	6	376
BLCA	MUTYH	0.0588381	0.36412	gain	0.125163	-0.0413734	24	6	376
BLCA	HPDL	0.0588381	0.36412	gain	0.125163	-0.0413734	24	6	376
BLCA	CPEB2	0.058819	0.36412	gain	-0.235474	-0.0272528	18	7	381
BLCA	IPP	0.0589713	0.364716	gain	0.116042	-0.0429269	23	8	375
BLCA	RAD18	0.0597349	0.366396	gain	-0.118514	-0.013068	70	6	330
BLCA	NEK10	0.0599724	0.366396	gain	-0.1537	-0.0193684	39	13	354
BLCA	GRB7	0.0601241	0.366396	gain	-0.144154	-0.0184867	45	5	356
BLCA	TDRD12	0.0602469	0.366396	gain	-0.136745	-0.0187906	41	9	356
BLCA	STARD3	0.0604035	0.366396	gain	-0.148322	-0.0190492	42	5	359
BLCA	ATXN2L	0.0602966	0.366396	gain	-0.150941	-0.0186503	40	5	361
BLCA	SPNS1	0.0602966	0.366396	gain	-0.150941	-0.0186503	40	5	361
BLCA	NFATC2IP	0.0602966	0.366396	gain	-0.150941	-0.0186503	40	5	361
BLCA	CD19	0.0602966	0.366396	gain	-0.150941	-0.0186503	40	5	361
BLCA	RABEP2	0.0602966	0.366396	gain	-0.150941	-0.0186503	40	5	361
BLCA	SH2B1	0.0602966	0.366396	gain	-0.150941	-0.0186503	40	5	361
BLCA	TUFM	0.0602966	0.366396	gain	-0.150941	-0.0186503	40	5	361
BLCA	EIF3C	0.0602966	0.366396	gain	-0.150941	-0.0186503	40	5	361
BLCA	ATP2A1	0.0602966	0.366396	gain	-0.150941	-0.0186503	40	5	361
BLCA	SULT1A1	0.0602966	0.366396	gain	-0.150941	-0.0186503	40	5	361
BLCA	NPIPB9	0.0602966	0.366396	gain	-0.150941	-0.0186503	40	5	361
BLCA	LAT	0.0602966	0.366396	gain	-0.150941	-0.0186503	40	5	361
BLCA	NPIPB8	0.0602966	0.366396	gain	-0.150941	-0.0186503	40	5	361
BLCA	KCNK17	0.0598006	0.366396	gain	-0.167867	-0.0187122	30	10	366
BLCA	KRTAP9.7	0.0601287	0.366396	gain	-0.173287	-0.0175709	29	9	368
BLCA	KRTAP17.1	0.0601287	0.366396	gain	-0.173287	-0.0175709	29	9	368
BLCA	KRTAP9.8	0.0601287	0.366396	gain	-0.173287	-0.0175709	29	9	368
BLCA	KRTAP9.9	0.0601287	0.366396	gain	-0.173287	-0.0175709	29	9	368
BLCA	KRTAP9.3	0.0601287	0.366396	gain	-0.173287	-0.0175709	29	9	368
BLCA	KRTAP16.1	0.0601287	0.366396	gain	-0.173287	-0.0175709	29	9	368
BLCA	KRTAP29.1	0.0601287	0.366396	gain	-0.173287	-0.0175709	29	9	368
BLCA	KRTAP9.6	0.0601287	0.366396	gain	-0.173287	-0.0175709	29	9	368
BLCA	KRTAP9.4	0.0601287	0.366396	gain	-0.173287	-0.0175709	29	9	368
BLCA	MYH7B	0.0603235	0.366396	gain	-0.185887	-0.0243937	23	5	378
BLCA	ORC4	0.0595042	0.366396	loss	-0.236164	-0.0224106	6	16	384
BLCA	ACVR2A	0.0595042	0.366396	loss	-0.236164	-0.0224106	6	16	384
BLCA	YY2	0.0593379	0.366396	gain	-0.272954	-0.0225581	13	6	387
BLCA	MAGEB10	0.0605968	0.36706	gain	-0.226465	-0.0255437	15	4	387
BLCA	PAM	0.060777	0.367926	loss	-0.213959	-0.0279784	9	19	378
BLCA	METTL13	0.0608501	0.368142	gain	-0.132436	-0.0185373	60	4	342
BLCA	VAMP4	0.0608501	0.368142	gain	-0.132436	-0.0185373	60	4	342
BLCA	GPR26	0.06087	0.368149	loss	0.103006	-0.0412679	10	26	370
BLCA	GLYATL2	0.0613978	0.370433	gain	-0.127449	-0.0171966	60	1	345
BLCA	ALX1	0.0613607	0.370433	loss	0.127286	-0.0433003	8	19	379
BLCA	KCNK16	0.0614505	0.370638	gain	-0.171756	-0.0188112	29	10	367
BLCA	ZNF706	0.0616169	0.371528	gain	-0.104343	-0.0126712	96	2	308
BLCA	MCM10	0.0618131	0.372167	gain	-0.131332	-0.0230753	43	2	361
BLCA	OPTN	0.0618131	0.372167	gain	-0.131332	-0.0230753	43	2	361
BLCA	CS	0.0619478	0.372167	gain	-0.214633	-0.0265946	18	7	381
BLCA	PAN2	0.0619478	0.372167	gain	-0.214633	-0.0265946	18	7	381
BLCA	RP11.977G19.10	0.0619478	0.372167	gain	-0.214633	-0.0265946	18	7	381
BLCA	CNPY2	0.0619478	0.372167	gain	-0.214633	-0.0265946	18	7	381
BLCA	PDK3	0.0619126	0.372167	gain	-0.221735	-0.0236689	17	5	384
[truncated: 9,346 more rows]

## Sheet: BRCA
cancer	gene	p_value	FDR	cnv_type	mean_glycolysis_score_cnv	mean_glycolysis_score_neutral	sample_size_gain	sample_size_loss	sample_size_neutral
BRCA	PRKAR1A	1.94943e-17	3.84604e-13	gain	0.136467	-0.0989606	244	11	827
BRCA	FAM20A	4.24189e-17	4.18442e-13	gain	0.134854	-0.0982029	243	11	828
BRCA	WIPI1	2.25375e-16	1.25463e-12	gain	0.130221	-0.0975921	246	10	826
BRCA	ABCA8	2.58518e-16	1.25463e-12	gain	0.132704	-0.0958041	233	17	832
BRCA	ABCA9	3.17965e-16	1.25463e-12	gain	0.133096	-0.0957472	230	19	833
BRCA	AMZ2	9.38972e-16	3.0875e-12	gain	0.122998	-0.0981814	251	9	822
BRCA	ARSG	1.25016e-15	3.20955e-12	gain	0.12208	-0.0983696	252	10	820
BRCA	BPTF	1.46059e-15	3.20955e-12	gain	0.123736	-0.0972269	250	8	824
BRCA	ABCA6	1.46414e-15	3.20955e-12	gain	0.126698	-0.0947783	233	19	830
BRCA	SLC16A6	2.41073e-15	4.75613e-12	gain	0.122108	-0.0967329	250	8	824
BRCA	C17orf58	3.16392e-15	5.67464e-12	gain	0.122219	-0.0965013	249	8	825
BRCA	ABCA10	4.46792e-15	7.34563e-12	gain	0.123276	-0.0949593	235	18	829
BRCA	KPNA2	8.1224e-15	1.06831e-11	gain	0.118392	-0.0961263	252	8	822
BRCA	ABCA5	7.26739e-15	1.06831e-11	gain	0.124668	-0.0934922	231	17	834
BRCA	GRB2	7.85675e-15	1.06831e-11	gain	0.133299	-0.0932812	216	30	836
BRCA	NOL11	1.20103e-14	1.31639e-11	gain	0.117654	-0.0953463	248	7	827
BRCA	SLC25A19	1.19392e-14	1.31639e-11	gain	0.132692	-0.0917491	216	28	838
BRCA	SOX9	1.1745e-14	1.31639e-11	gain	0.132808	-0.0906099	212	21	849
BRCA	MRPS7	2.08494e-14	2.16494e-11	gain	0.13145	-0.0913315	215	27	840
BRCA	MIF4GD	2.19768e-14	2.1679e-11	gain	0.13145	-0.0911634	215	28	839
BRCA	CEP112	2.45044e-14	2.2048e-11	gain	0.124694	-0.092782	237	23	822
BRCA	GGA3	2.4586e-14	2.2048e-11	gain	0.130037	-0.0915757	216	28	838
BRCA	NUP85	3.67751e-14	3.1545e-11	gain	0.129137	-0.0915415	215	27	840
BRCA	MAP2K6	4.34996e-14	3.57585e-11	gain	0.117484	-0.0925609	232	17	833
BRCA	PITPNC1	5.10236e-14	3.87171e-11	gain	0.112886	-0.0947409	251	8	823
BRCA	KIAA0195	4.97849e-14	3.87171e-11	gain	0.127422	-0.0915487	218	30	834
BRCA	TSEN54	8.9415e-14	6.53359e-11	gain	0.125382	-0.0913677	217	28	837
BRCA	NT5C	9.36122e-14	6.59598e-11	gain	0.128308	-0.0900297	210	27	845
BRCA	SDK2	1.2259e-13	6.62e-11	gain	0.120197	-0.0904176	225	24	833
BRCA	RAB37	1.22256e-13	6.62e-11	gain	0.124011	-0.089609	219	29	834
BRCA	CASKIN2	1.00552e-13	6.62e-11	gain	0.125382	-0.0909054	217	29	836
BRCA	CD300LF	1.04794e-13	6.62e-11	gain	0.125531	-0.0894924	217	29	836
BRCA	TTYH2	1.50996e-13	6.62e-11	gain	0.126419	-0.0886159	215	28	839
BRCA	CD300C	1.50996e-13	6.62e-11	gain	0.126419	-0.0886159	215	28	839
BRCA	CD300A	1.50996e-13	6.62e-11	gain	0.126419	-0.0886159	215	28	839
BRCA	GPRC5C	1.50996e-13	6.62e-11	gain	0.126419	-0.0886159	215	28	839
BRCA	DNAI2	1.50996e-13	6.62e-11	gain	0.126419	-0.0886159	215	28	839
BRCA	RPL38	1.50996e-13	6.62e-11	gain	0.126419	-0.0886159	215	28	839
BRCA	CD300LB	1.50996e-13	6.62e-11	gain	0.126419	-0.0886159	215	28	839
BRCA	CD300E	1.50996e-13	6.62e-11	gain	0.126419	-0.0886159	215	28	839
BRCA	KIF19	1.50996e-13	6.62e-11	gain	0.126419	-0.0886159	215	28	839
BRCA	CD300LD	1.50996e-13	6.62e-11	gain	0.126419	-0.0886159	215	28	839
BRCA	BTBD17	1.50996e-13	6.62e-11	gain	0.126419	-0.0886159	215	28	839
BRCA	GPR142	1.50996e-13	6.62e-11	gain	0.126419	-0.0886159	215	28	839
BRCA	KCNJ2	1.44544e-13	6.62e-11	gain	0.11916	-0.0902655	219	20	843
BRCA	LLGL2	1.77911e-13	7.63045e-11	gain	0.122945	-0.0909915	218	28	836
BRCA	RECQL5	1.86409e-13	7.82481e-11	gain	0.12391	-0.0912681	217	29	836
BRCA	SMIM5	2.1079e-13	8.6639e-11	gain	0.12391	-0.0907339	217	28	837
BRCA	FOXJ1	2.27594e-13	9.16366e-11	gain	0.125687	-0.0894525	208	32	842
BRCA	SMIM6	2.36942e-13	9.21628e-11	gain	0.124336	-0.0905875	216	28	838
BRCA	SLC16A5	2.38243e-13	9.21628e-11	gain	0.125967	-0.0897266	210	28	844
BRCA	ARMC7	2.57481e-13	9.76892e-11	gain	0.124444	-0.0895759	212	27	843
BRCA	MRPL38	2.72482e-13	9.7793e-11	gain	0.123161	-0.0900642	213	31	838
BRCA	RP11.552F3.12	2.72482e-13	9.7793e-11	gain	0.123161	-0.0900642	213	31	838
BRCA	HN1	2.72625e-13	9.7793e-11	gain	0.12402	-0.0894693	212	27	843
BRCA	PRKCA	2.8207e-13	9.93743e-11	gain	0.115466	-0.0925959	236	20	826
BRCA	SAP30BP	3.35137e-13	1.1219e-10	gain	0.122887	-0.0901423	215	30	837
BRCA	ACOX1	3.24402e-13	1.1219e-10	gain	0.123954	-0.0899007	211	32	839
BRCA	QRICH2	3.41192e-13	1.1219e-10	gain	0.123969	-0.0892301	209	32	841
BRCA	UBALD2	3.41192e-13	1.1219e-10	gain	0.123969	-0.0892301	209	32	841
BRCA	RNF157	3.50115e-13	1.13236e-10	gain	0.123763	-0.0892301	209	32	841
BRCA	FBF1	4.02316e-13	1.25989e-10	gain	0.12258	-0.0898082	212	32	838
BRCA	FBF1.1	4.02316e-13	1.25989e-10	gain	0.12258	-0.0898082	212	32	838
BRCA	UNC13D	4.18772e-13	1.29093e-10	gain	0.121006	-0.09002	215	31	836
BRCA	ATP5H	4.74629e-13	1.3976e-10	gain	0.123287	-0.0890597	210	28	844
BRCA	KCTD2	4.74629e-13	1.3976e-10	gain	0.123287	-0.0890597	210	28	844
BRCA	AC087651.2	4.74629e-13	1.3976e-10	gain	0.123287	-0.0890597	210	28	844
BRCA	WBP2	5.56984e-13	1.53296e-10	gain	0.119748	-0.0896964	215	31	836
BRCA	TRIM47	5.56984e-13	1.53296e-10	gain	0.119748	-0.0896964	215	31	836
BRCA	TRIM65	5.56984e-13	1.53296e-10	gain	0.119748	-0.0896964	215	31	836
BRCA	SUMO2	5.59445e-13	1.53296e-10	gain	0.122013	-0.0887146	211	27	844
BRCA	SPHK1	5.33638e-13	1.53296e-10	gain	0.124453	-0.0878606	205	30	847
BRCA	MYC	5.93596e-13	1.59977e-10	gain	0.103646	-0.0928249	250	17	815
BRCA	FAM104A	6.00044e-13	1.59977e-10	gain	0.120179	-0.0894488	216	20	846
BRCA	KCNJ16	6.23514e-13	1.64018e-10	gain	0.113838	-0.0894397	223	20	839
BRCA	EXOC7	7.83816e-13	2.03472e-10	gain	0.122609	-0.0884414	207	32	843
BRCA	OTOP3	8.53187e-13	2.18604e-10	gain	0.124089	-0.0871947	209	27	846
BRCA	TEN1	9.11502e-13	2.22013e-10	gain	0.120773	-0.0888508	210	32	840
BRCA	TEN1.CDK3	9.11502e-13	2.22013e-10	gain	0.120773	-0.0888508	210	32	840
BRCA	ICT1	8.87919e-13	2.22013e-10	gain	0.122306	-0.0880551	209	29	844
BRCA	CDC42EP4	8.96652e-13	2.22013e-10	gain	0.118223	-0.0886178	217	20	845
BRCA	CPSF4L	9.47755e-13	2.28028e-10	gain	0.118367	-0.0889861	216	20	846
BRCA	CACNG1	1.04265e-12	2.47836e-10	gain	0.111942	-0.0901827	238	10	834
BRCA	POU5F1B	1.11158e-12	2.61077e-10	gain	0.104651	-0.092492	245	18	819
BRCA	CTD.2535L24.2	1.12526e-12	2.61179e-10	gain	0.115653	-0.0901864	227	22	833
BRCA	UNK	1.21131e-12	2.76791e-10	gain	0.116969	-0.0893203	216	30	836
BRCA	GALK1	1.26137e-12	2.76791e-10	gain	0.11936	-0.0891539	213	31	838
BRCA	GNA13	1.36252e-12	2.76791e-10	gain	0.120523	-0.0884805	220	22	840
BRCA	EVPL	1.35708e-12	2.76791e-10	gain	0.120202	-0.0884597	209	32	841
BRCA	SRP68	1.35708e-12	2.76791e-10	gain	0.120202	-0.0884597	209	32	841
BRCA	CDK3	1.35708e-12	2.76791e-10	gain	0.120202	-0.0884597	209	32	841
BRCA	PRPSAP1	1.34121e-12	2.76791e-10	gain	0.120789	-0.0880488	208	31	843
BRCA	SLC9A3R1	1.28006e-12	2.76791e-10	gain	0.122221	-0.0869805	210	27	845
BRCA	NAT9	1.28006e-12	2.76791e-10	gain	0.122221	-0.0869805	210	27	845
BRCA	COG1	1.37491e-12	2.76791e-10	gain	0.117375	-0.0889768	217	20	845
BRCA	C17orf80	1.29946e-12	2.76791e-10	gain	0.118091	-0.0886713	215	20	847
BRCA	OTOP2	1.36127e-12	2.76791e-10	gain	0.123239	-0.0867365	208	27	847
BRCA	AC087651.1	1.36127e-12	2.76791e-10	gain	0.123239	-0.0867365	208	27	847
BRCA	PSMD12	1.43581e-12	2.86133e-10	gain	0.108816	-0.0901003	236	9	837
BRCA	FADS6	1.52577e-12	3.0102e-10	gain	0.122683	-0.0865276	208	26	848
BRCA	CACNG4	1.54363e-12	3.01528e-10	gain	0.110755	-0.0896038	237	10	835
BRCA	HELZ	1.73835e-12	3.36234e-10	gain	0.107726	-0.0908759	242	10	830
BRCA	GALR2	1.98534e-12	3.73035e-10	gain	0.119224	-0.0884414	208	31	843
BRCA	ZACN	1.98534e-12	3.73035e-10	gain	0.119224	-0.0884414	208	31	843
BRCA	HID1	1.97995e-12	3.73035e-10	gain	0.121173	-0.08672	210	27	845
BRCA	ITGB4	2.04346e-12	3.80334e-10	gain	0.117726	-0.0887748	213	30	839
BRCA	CDR2L	2.19632e-12	4.04965e-10	gain	0.119262	-0.0875463	210	29	843
BRCA	GRIN2C	2.29447e-12	4.153e-10	gain	0.120773	-0.0863034	209	26	847
BRCA	FDXR	2.29447e-12	4.153e-10	gain	0.120773	-0.0863034	209	26	847
BRCA	CACNG5	2.46746e-12	4.42436e-10	gain	0.110652	-0.0891896	233	13	836
BRCA	TMEM104	2.48925e-12	4.42436e-10	gain	0.120387	-0.0862801	209	27	846
BRCA	USH1G	2.66243e-12	4.68992e-10	gain	0.121395	-0.0859672	207	26	849
BRCA	H3F3B	2.73592e-12	4.77673e-10	gain	0.115607	-0.0884802	214	30	838
BRCA	AXIN2	2.90288e-12	5.02376e-10	gain	0.115664	-0.0883369	221	22	839
BRCA	RGS9	3.843e-12	6.59292e-10	gain	0.115398	-0.0879514	222	21	839
BRCA	SSTR2	4.02471e-12	6.84513e-10	gain	0.113848	-0.0883481	217	21	844
BRCA	RHBDF2	4.23071e-12	7.13399e-10	gain	0.116188	-0.0870602	210	30	842
BRCA	AC108925.1	4.97271e-12	8.31412e-10	gain	0.0998614	-0.0904962	245	17	820
BRCA	SLC39A11	5.05502e-12	8.38071e-10	gain	0.105512	-0.0896605	232	22	828
BRCA	AANAT	5.8145e-12	9.55953e-10	gain	0.115423	-0.0866293	209	30	843
BRCA	ST6GALNAC1	6.7512e-12	1.10078e-09	gain	0.116767	-0.0860005	205	30	847
BRCA	JMJD6	6.96532e-12	1.12638e-09	gain	0.117448	-0.0857761	206	29	847
BRCA	UBE2O	7.22391e-12	1.1587e-09	gain	0.115887	-0.0859514	208	31	843
BRCA	BCAS3	7.57408e-12	1.20331e-09	gain	0.0995657	-0.0926522	246	16	820
BRCA	MXRA7	7.62401e-12	1.20331e-09	gain	0.117028	-0.0856739	206	29	847
BRCA	APOH	8.73667e-12	1.36798e-09	gain	0.111421	-0.0866477	225	18	839
BRCA	SRSF2	9.50767e-12	1.45408e-09	gain	0.11791	-0.0855034	204	30	848
BRCA	METTL23	9.50767e-12	1.45408e-09	gain	0.11791	-0.0855034	204	30	848
BRCA	RP11.318A15.7	9.50767e-12	1.45408e-09	gain	0.11791	-0.0855034	204	30	848
BRCA	MFSD11	1.0017e-11	1.5202e-09	gain	0.11791	-0.085347	204	32	846
BRCA	ST6GALNAC2	1.17773e-11	1.74702e-09	gain	0.113878	-0.0860093	208	30	844
BRCA	CYGB	1.17773e-11	1.74702e-09	gain	0.113878	-0.0860093	208	30	844
BRCA	PRCD	1.17773e-11	1.74702e-09	gain	0.113878	-0.0860093	208	30	844
BRCA	CEP95	1.58109e-11	2.32785e-09	gain	0.10664	-0.086476	229	13	840
BRCA	DDX5	1.84433e-11	2.69532e-09	gain	0.10569	-0.0864459	230	13	839
BRCA	SLC26A11	2.00944e-11	2.91501e-09	gain	0.111209	-0.0873178	209	33	840
BRCA	TBX4	2.07454e-11	2.98749e-09	gain	0.104178	-0.0881678	231	11	840
BRCA	DNAH17	2.76337e-11	3.95061e-09	gain	0.10952	-0.0867639	213	28	841
BRCA	RNF213	2.93155e-11	4.1609e-09	gain	0.109356	-0.0870905	210	33	839
BRCA	NPTX1	3.45387e-11	4.86725e-09	gain	0.112315	-0.0863762	202	36	844
BRCA	TLK2	3.63171e-11	5.08156e-09	gain	0.102295	-0.0890919	232	13	837
BRCA	CANT1	3.72355e-11	5.17337e-09	gain	0.112202	-0.0859367	204	31	847
BRCA	FKSG59	3.7971e-11	5.23024e-09	gain	0.0999027	-0.0871374	232	22	828
BRCA	SMURF2	3.8175e-11	5.23024e-09	gain	0.104166	-0.0860198	228	14	840
BRCA	MGAT5B	3.92434e-11	5.33954e-09	gain	0.113065	-0.0846084	203	32	847
BRCA	METTL2A	3.98534e-11	5.3854e-09	gain	0.102643	-0.0887312	230	13	839
BRCA	POLG2	4.39635e-11	5.90038e-09	gain	0.102346	-0.085451	232	14	836
BRCA	SGSH	5.34807e-11	7.12919e-09	gain	0.108872	-0.0862716	207	33	842
BRCA	MRC2	5.76252e-11	7.63011e-09	gain	0.101135	-0.0881028	232	12	838
BRCA	ENDOV	5.93594e-11	7.80735e-09	gain	0.110499	-0.0859417	202	36	844
BRCA	BIRC5	6.38781e-11	8.34332e-09	gain	0.108489	-0.0858815	210	29	843
BRCA	TMEM235	6.42803e-11	8.34332e-09	gain	0.108489	-0.0858097	210	28	844
BRCA	TIMP2	7.05897e-11	9.10238e-09	gain	0.109765	-0.0854771	206	30	846
BRCA	SYNGR2	7.46577e-11	9.44181e-09	gain	0.107806	-0.085482	209	29	844
BRCA	TK1	7.46577e-11	9.44181e-09	gain	0.107806	-0.085482	209	29	844
BRCA	C17orf99	7.46577e-11	9.44181e-09	gain	0.107806	-0.085482	209	29	844
BRCA	LRRC37A3	8.17507e-11	1.0273e-08	gain	0.110416	-0.0841246	215	20	847
BRCA	CYTH1	1.04556e-10	1.30556e-08	gain	0.108091	-0.085684	208	29	845
BRCA	TBX2	1.06771e-10	1.32484e-08	gain	0.098815	-0.0864722	230	11	841
BRCA	PECAM1	1.08955e-10	1.32689e-08	gain	0.100019	-0.0836395	231	13	838
BRCA	MILR1	1.08612e-10	1.32689e-08	gain	0.100033	-0.0836432	231	13	838
BRCA	TMC8	1.08017e-10	1.32689e-08	gain	0.107139	-0.0850893	208	29	845
BRCA	WDR45B	1.13836e-10	1.37783e-08	gain	0.108238	-0.0871492	197	48	837
BRCA	EFCAB3	1.18237e-10	1.42237e-08	gain	0.0989667	-0.0879461	231	13	838
BRCA	RP11.51F16.8	1.22002e-10	1.45731e-08	gain	0.100361	-0.0848487	232	15	835
BRCA	CCDC47	1.23033e-10	1.45731e-08	gain	0.100361	-0.0847658	232	14	836
BRCA	TMC6	1.23357e-10	1.45731e-08	gain	0.107687	-0.084643	207	30	845
BRCA	GH2	1.28384e-10	1.47712e-08	gain	0.0991812	-0.0844168	234	13	835
BRCA	CSH1	1.28384e-10	1.47712e-08	gain	0.0991812	-0.0844168	234	13	835
BRCA	CSHL1	1.28384e-10	1.47712e-08	gain	0.0991812	-0.0844168	234	13	835
BRCA	CSH2	1.28384e-10	1.47712e-08	gain	0.0991812	-0.0844168	234	13	835
BRCA	PGS1	1.28777e-10	1.47712e-08	gain	0.105176	-0.0849373	211	27	844
BRCA	TANC2	1.3261e-10	1.51229e-08	gain	0.0966041	-0.08838	241	18	823
BRCA	AFMID	1.36698e-10	1.54995e-08	gain	0.10531	-0.0850896	210	29	843
BRCA	USP36	1.37909e-10	1.55475e-08	gain	0.108699	-0.0847602	204	30	848
BRCA	KIAA1731NL	1.39919e-10	1.56844e-08	gain	0.10863	-0.0847437	204	30	848
BRCA	CARD14	1.42235e-10	1.58539e-08	gain	0.105324	-0.0858535	209	33	840
BRCA	MARCH10	1.44826e-10	1.60521e-08	gain	0.0972191	-0.0871445	233	13	836
BRCA	ACE	1.47709e-10	1.62801e-08	gain	0.0978768	-0.0864394	234	13	835
BRCA	CD79B	1.62774e-10	1.77268e-08	gain	0.0991501	-0.0839695	232	13	837
BRCA	GH1	1.62774e-10	1.77268e-08	gain	0.0991501	-0.0839695	232	13	837
BRCA	LGALS3BP	1.6353e-10	1.77268e-08	gain	0.107808	-0.0848782	204	31	847
BRCA	RAB40B	1.68754e-10	1.80943e-08	gain	0.105967	-0.0872625	198	49	835
BRCA	CTD.2501B8.1	1.85758e-10	1.98098e-08	gain	0.0973699	-0.0862959	233	14	835
BRCA	ERN1	1.95985e-10	2.06769e-08	gain	0.0980122	-0.0838315	232	12	838
BRCA	SEC14L1	1.9529e-10	2.06769e-08	gain	0.106866	-0.0837981	206	32	844
BRCA	DDX42	2.03543e-10	2.13601e-08	gain	0.097868	-0.084292	233	14	835
BRCA	TBC1D16	2.05356e-10	2.14364e-08	gain	0.0996153	-0.0862034	217	30	835
BRCA	RPTOR	2.16121e-10	2.24413e-08	gain	0.104329	-0.0853766	205	43	834
BRCA	STRADA	2.18348e-10	2.25538e-08	gain	0.0986614	-0.0841576	231	15	836
BRCA	DPY19L3	2.36462e-10	2.41718e-08	gain	0.24296	-0.0620475	55	15	1012
BRCA	SLC38A10	2.38002e-10	2.42038e-08	gain	0.107091	-0.0851812	197	40	845
BRCA	EIF4A3	2.43898e-10	2.46762e-08	gain	0.103253	-0.0860759	209	32	841
BRCA	SCN4A	2.5022e-10	2.51866e-08	gain	0.0972758	-0.0836661	233	13	836
BRCA	GAA	2.52822e-10	2.53195e-08	gain	0.10197	-0.0859805	210	32	840
BRCA	MAP3K3	2.71747e-10	2.66731e-08	gain	0.0970466	-0.0841449	233	15	834
BRCA	CCDC40	2.71251e-10	2.66731e-08	gain	0.101031	-0.0859686	211	32	839
BRCA	TNRC6C	2.71558e-10	2.66731e-08	gain	0.104787	-0.0840264	207	31	844
BRCA	ANKRD27	2.71539e-10	2.66731e-08	gain	0.23993	-0.0621181	56	16	1010
BRCA	PRR29	2.92176e-10	2.77132e-08	gain	0.0975749	-0.0833167	231	13	838
BRCA	TSHZ3	2.90274e-10	2.77132e-08	gain	0.239725	-0.0637499	55	16	1011
BRCA	SOCS3	3.053e-10	2.88194e-08	gain	0.10206	-0.0841582	211	27	844
BRCA	C1QTNF1	3.34022e-10	3.13806e-08	gain	0.106073	-0.0842357	203	31	848
BRCA	BAHCC1	3.53614e-10	3.22142e-08	gain	0.105928	-0.0847124	197	40	845
BRCA	PSMC5	3.79008e-10	3.26526e-08	gain	0.0966204	-0.0835124	231	14	837
BRCA	FTSJ3	3.79008e-10	3.26526e-08	gain	0.0966204	-0.0835124	231	14	837
BRCA	SMARCD2	3.79008e-10	3.26526e-08	gain	0.0966204	-0.0835124	231	14	837
BRCA	LIMD2	3.73488e-10	3.26526e-08	gain	0.0971467	-0.083523	230	15	837
BRCA	CYB561	4.02447e-10	3.33646e-08	gain	0.0955336	-0.0855658	233	13	836
BRCA	FN3KRP	4.04386e-10	3.33646e-08	gain	0.105181	-0.0850303	195	47	840
BRCA	AC024361.1	3.94298e-10	3.33646e-08	gain	0.105181	-0.0851188	195	46	841
BRCA	CEP131	4.04838e-10	3.33646e-08	gain	0.105765	-0.0844696	196	40	846
BRCA	TMEM105	3.97284e-10	3.33646e-08	gain	0.105531	-0.0843678	197	39	846
BRCA	ENTHD2	4.24419e-10	3.4317e-08	gain	0.105765	-0.0841977	196	39	847
BRCA	C17orf89	4.24419e-10	3.4317e-08	gain	0.105765	-0.0841977	196	39	847
BRCA	DCAF7	4.34379e-10	3.48369e-08	gain	0.0960977	-0.0845887	231	13	838
BRCA	KCNH6	4.34379e-10	3.48369e-08	gain	0.0960977	-0.0845887	231	13	838
BRCA	FOXK2	4.66737e-10	3.6934e-08	gain	0.10253	-0.0861327	199	48	835
BRCA	ICAM2	4.65818e-10	3.6934e-08	gain	0.0952884	-0.0828991	232	13	837
BRCA	BRIP1	5.12581e-10	4.02897e-08	gain	0.0925689	-0.0852735	233	11	838
BRCA	RP11.51L5.7	5.18549e-10	4.0597e-08	gain	0.0969051	-0.0855128	225	13	844
BRCA	NACA2	5.4001e-10	4.21101e-08	gain	0.0955843	-0.0839119	225	10	847
BRCA	HEXDC	5.61516e-10	4.34437e-08	gain	0.105032	-0.0848673	195	43	844
BRCA	C17orf62	5.61516e-10	4.34437e-08	gain	0.105032	-0.0848673	195	43	844
BRCA	ZNF507	5.8165e-10	4.48257e-08	gain	0.239836	-0.0615799	54	15	1013
BRCA	FN3K	5.98076e-10	4.50361e-08	gain	0.105038	-0.0848194	193	48	841
BRCA	ENGASE	6.99075e-10	5.24412e-08	gain	0.102726	-0.0838746	205	31	846
BRCA	HAMP	7.07159e-10	5.24494e-08	gain	0.234837	-0.0659326	67	13	1002
BRCA	USF2	7.07159e-10	5.24494e-08	gain	0.234837	-0.0659326	67	13	1002
BRCA	LSR	7.07159e-10	5.24494e-08	gain	0.234837	-0.0659326	67	13	1002
BRCA	TEX2	7.31432e-10	5.40465e-08	gain	0.0928266	-0.0826052	233	12	837
BRCA	NARF	7.45794e-10	5.49021e-08	gain	0.102367	-0.0852523	196	44	842
BRCA	FAM124B	8.19522e-10	6.01054e-08	loss	0.239481	-0.0669618	29	62	991
BRCA	TACO1	9.10327e-10	6.65179e-08	gain	0.0958532	-0.0825282	227	15	840
BRCA	CBX8	9.84478e-10	6.839e-08	gain	0.0950317	-0.0842657	215	30	837
BRCA	CBX2	9.84478e-10	6.839e-08	gain	0.0950317	-0.0842657	215	30	837
BRCA	ENPP7	9.84478e-10	6.839e-08	gain	0.0950317	-0.0842657	215	30	837
BRCA	INTS2	9.58057e-10	6.839e-08	gain	0.0919556	-0.0849814	231	11	840
BRCA	OGFOD3	9.59497e-10	6.839e-08	gain	0.101171	-0.0846357	198	43	841
BRCA	TSPAN10	9.83135e-10	6.839e-08	gain	0.102345	-0.0837486	196	37	849
BRCA	CCDC137	9.83135e-10	6.839e-08	gain	0.102345	-0.0837486	196	37	849
BRCA	HGS	9.83135e-10	6.839e-08	gain	0.102345	-0.0837486	196	37	849
BRCA	PDE6G	9.83135e-10	6.839e-08	gain	0.102345	-0.0837486	196	37	849
BRCA	OXLD1	9.83135e-10	6.839e-08	gain	0.102345	-0.0837486	196	37	849
BRCA	ARL16	9.83135e-10	6.839e-08	gain	0.102345	-0.0837486	196	37	849
BRCA	SLC25A10.1	9.83135e-10	6.839e-08	gain	0.102345	-0.0837486	196	37	849
BRCA	MRPL12	9.83135e-10	6.839e-08	gain	0.102345	-0.0837486	196	37	849
BRCA	MRPL44	9.88778e-10	6.84477e-08	loss	0.242321	-0.0671302	30	61	991
BRCA	SERPINE2	1.01725e-09	7.01722e-08	loss	0.242321	-0.0668275	29	61	992
BRCA	SEPT9	1.03411e-09	7.10873e-08	gain	0.0988485	-0.083333	210	33	839
BRCA	CCDC57	1.07743e-09	7.21112e-08	gain	0.101293	-0.084641	196	43	843
BRCA	DCXR	1.07289e-09	7.21112e-08	gain	0.102427	-0.0832994	194	40	848
BRCA	GCGR	1.0658e-09	7.21112e-08	gain	0.102896	-0.0829648	195	38	849
BRCA	FAM195B	1.0658e-09	7.21112e-08	gain	0.102896	-0.0829648	195	38	849
BRCA	DIS3L2	1.07656e-09	7.21112e-08	loss	0.193292	-0.0696091	21	85	976
BRCA	ZNF536	1.07825e-09	7.21112e-08	gain	0.190597	-0.0691612	80	17	985
BRCA	CUL3	1.07811e-09	7.21112e-08	loss	0.231102	-0.067637	29	65	988
BRCA	LMO2	1.05689e-09	7.21112e-08	gain	0.231218	-0.0675751	72	4	1006
BRCA	AC104981.1	1.10427e-09	7.36021e-08	gain	0.098304	-0.0826507	208	31	843
BRCA	CBX4	1.15398e-09	7.63831e-08	gain	0.0945638	-0.0838711	215	29	838
BRCA	ARHGDIA	1.19246e-09	7.63831e-08	gain	0.10282	-0.0829648	193	40	849
BRCA	ANAPC11	1.19246e-09	7.63831e-08	gain	0.10282	-0.0829648	193	40	849
BRCA	PPP1R27	1.19246e-09	7.63831e-08	gain	0.10282	-0.0829648	193	40	849
BRCA	ALYREF	1.19246e-09	7.63831e-08	gain	0.10282	-0.0829648	193	40	849
BRCA	NPB	1.19246e-09	7.63831e-08	gain	0.10282	-0.0829648	193	40	849
BRCA	P4HB	1.19246e-09	7.63831e-08	gain	0.10282	-0.0829648	193	40	849
BRCA	PCYT2	1.19246e-09	7.63831e-08	gain	0.10282	-0.0829648	193	40	849
BRCA	SIRT7	1.19246e-09	7.63831e-08	gain	0.10282	-0.0829648	193	40	849
BRCA	PYCR1	1.17412e-09	7.63831e-08	gain	0.10282	-0.0830075	193	39	850
BRCA	MYADML2	1.17412e-09	7.63831e-08	gain	0.10282	-0.0830075	193	39	850
BRCA	MAFG	1.17412e-09	7.63831e-08	gain	0.10282	-0.0830075	193	39	850
BRCA	SLC25A10	1.25633e-09	8.0214e-08	gain	0.102123	-0.0834785	195	37	850
BRCA	SLC16A3	1.3137e-09	8.18223e-08	gain	0.0992512	-0.0846466	198	42	842
BRCA	LRRC45	1.32714e-09	8.18223e-08	gain	0.102348	-0.0830627	193	40	849
BRCA	STRA13	1.32714e-09	8.18223e-08	gain	0.102348	-0.0830627	193	40	849
BRCA	ASPSCR1	1.31334e-09	8.18223e-08	gain	0.102234	-0.0824653	194	39	849
BRCA	RAC3	1.32714e-09	8.18223e-08	gain	0.102348	-0.0830627	193	40	849
BRCA	FXYD5	1.32679e-09	8.18223e-08	gain	0.229586	-0.0655815	67	13	1002
BRCA	FXYD3	1.32679e-09	8.18223e-08	gain	0.229586	-0.0655815	67	13	1002
BRCA	LGI4	1.32679e-09	8.18223e-08	gain	0.229586	-0.0655815	67	13	1002
BRCA	FXYD7	1.32679e-09	8.18223e-08	gain	0.229586	-0.0655815	67	13	1002
BRCA	FXYD1	1.32679e-09	8.18223e-08	gain	0.229586	-0.0655815	67	13	1002
BRCA	ACTG1	1.34865e-09	8.26318e-08	gain	0.10216	-0.0830653	195	39	848
BRCA	FSCN2	1.34865e-09	8.26318e-08	gain	0.10216	-0.0830653	195	39	848
BRCA	MAG	1.37283e-09	8.35941e-08	gain	0.233422	-0.0656202	66	14	1002
BRCA	CEP89	1.37223e-09	8.35941e-08	gain	0.226044	-0.0612342	54	17	1011
BRCA	MED13	1.38749e-09	8.42271e-08	gain	0.0907356	-0.0848023	231	11	840
BRCA	ELF5	1.41627e-09	8.57105e-08	gain	0.198248	-0.0690216	82	6	994
BRCA	FAM187B	1.44685e-09	8.72934e-08	gain	0.232835	-0.0655009	66	13	1003
BRCA	BAIAP2	1.47925e-09	8.87054e-08	gain	0.101114	-0.0830622	196	39	847
BRCA	AATK	1.47925e-09	8.87054e-08	gain	0.101114	-0.0830622	196	39	847
BRCA	PDCD5	1.49098e-09	8.91382e-08	gain	0.238497	-0.0612127	53	15	1014
BRCA	VMP1	1.51619e-09	9.03714e-08	gain	0.0870248	-0.0855447	238	11	833
BRCA	FASN	1.58345e-09	9.40963e-08	gain	0.101474	-0.0829728	193	41	848
BRCA	NOTUM	1.60523e-09	9.51039e-08	gain	0.101394	-0.0822734	194	39	849
BRCA	PMEPA1	1.65784e-09	9.79265e-08	gain	0.148833	-0.0745412	131	19	932
BRCA	TBCD	1.68168e-09	9.90386e-08	gain	0.0991807	-0.084696	196	50	836
BRCA	ZBP1	1.82637e-09	1.06921e-07	gain	0.149624	-0.0741721	129	19	934
BRCA	CD44	1.89641e-09	1.10693e-07	gain	0.192162	-0.0698118	91	6	985
BRCA	EDN3	1.90212e-09	1.10699e-07	gain	0.142556	-0.0756974	133	28	921
BRCA	DOCK10	1.94722e-09	1.1299e-07	loss	0.218031	-0.0681536	29	65	988
BRCA	NELFCD	2.02692e-09	1.1727e-07	gain	0.135793	-0.0762453	138	27	917
BRCA	GRAMD1A	2.05769e-09	1.18356e-07	gain	0.228973	-0.0656243	66	13	1003
BRCA	SCN1B	2.05769e-09	1.18356e-07	gain	0.228973	-0.0656243	66	13	1003
BRCA	NUFIP2	2.20142e-09	1.26255e-07	gain	0.128005	-0.0749193	155	29	898
BRCA	CHMP6	2.37476e-09	1.34245e-07	gain	0.100203	-0.0821297	195	38	849
BRCA	C20orf85	2.3715e-09	1.34245e-07	gain	0.144408	-0.0745096	133	18	931
BRCA	TDRD12	2.4291e-09	1.36535e-07	gain	0.219034	-0.0612044	55	17	1010
BRCA	PDHX	2.45508e-09	1.36675e-07	gain	0.192765	-0.0677618	87	6	989
BRCA	HPN	2.4593e-09	1.36675e-07	gain	0.221472	-0.0654774	68	12	1002
BRCA	UTS2R	2.55358e-09	1.40725e-07	gain	0.0990161	-0.0834774	195	43	844
BRCA	TEX19	2.55358e-09	1.40725e-07	gain	0.0990161	-0.0834774	195	43	844
BRCA	CTSZ	2.623e-09	1.43089e-07	gain	0.13603	-0.0757734	137	26	919
BRCA	ZNF831	2.62549e-09	1.43089e-07	gain	0.141779	-0.0747933	133	28	921
BRCA	AP1S3	2.71282e-09	1.45438e-07	loss	0.233352	-0.0667301	30	62	990
BRCA	EHF	2.73135e-09	1.46035e-07	gain	0.185274	-0.0698754	92	5	985
BRCA	USP32	2.84454e-09	1.50456e-07	gain	0.087505	-0.0834241	233	11	838
BRCA	DUS1L	2.84034e-09	1.50456e-07	gain	0.0991352	-0.0823322	193	40	849
BRCA	GPS1	2.84034e-09	1.50456e-07	gain	0.0991352	-0.0823322	193	40	849
BRCA	RFNG	2.84034e-09	1.50456e-07	gain	0.0991352	-0.0823322	193	40	849
BRCA	SECTM1	2.8646e-09	1.51112e-07	gain	0.097243	-0.0834961	197	43	842
BRCA	SLMO2	2.89213e-09	1.52157e-07	gain	0.139205	-0.0762078	135	28	919
BRCA	CEBPG	2.97893e-09	1.55069e-07	gain	0.219468	-0.0608624	56	12	1014
BRCA	STX16	2.98766e-09	1.55115e-07	gain	0.137332	-0.075758	136	24	922
BRCA	APIP	3.05866e-09	1.57839e-07	gain	0.194609	-0.0680686	86	5	991
BRCA	SLC7A9	3.06414e-09	1.57839e-07	gain	0.223847	-0.0609027	53	17	1012
BRCA	PEPD	3.05357e-09	1.57839e-07	gain	0.220918	-0.0602347	56	13	1013
BRCA	CD7	3.07447e-09	1.57959e-07	gain	0.0968582	-0.0834061	197	43	842
BRCA	TUBB1	3.08993e-09	1.58341e-07	gain	0.136428	-0.0757734	136	27	919
BRCA	TUBD1	3.12767e-09	1.5986e-07	gain	0.084061	-0.0843886	239	10	833
BRCA	RBFOX3	3.16266e-09	1.6123e-07	gain	0.0913655	-0.0844028	215	35	832
BRCA	SCG2	3.17391e-09	1.61387e-07	loss	0.2285	-0.0669975	31	64	987
BRCA	NPLOC4	3.35042e-09	1.68477e-07	gain	0.0982178	-0.0830653	196	38	848
BRCA	C17orf70	3.35042e-09	1.68477e-07	gain	0.0982178	-0.0830653	196	38	848
BRCA	STX16.NPEPL1	3.35605e-09	1.68477e-07	gain	0.135459	-0.0757895	137	25	920
BRCA	RGS9BP	3.6283e-09	1.81095e-07	gain	0.2231	-0.0612283	53	16	1013
BRCA	SLC19A3	3.67474e-09	1.82158e-07	loss	0.202089	-0.0683902	26	71	985
BRCA	AC110602.1	3.80147e-09	1.87968e-07	gain	0.0884738	-0.0819738	228	11	843
BRCA	RHPN2	3.8491e-09	1.89847e-07	gain	0.218422	-0.0612036	54	15	1013
BRCA	DAW1	4.07164e-09	2.00323e-07	loss	0.204706	-0.0683712	26	70	986
BRCA	B3GNTL1	4.18283e-09	2.05281e-07	gain	0.0977712	-0.0830257	191	53	838
BRCA	CCL20	4.35945e-09	2.13419e-07	loss	0.204706	-0.0677325	25	70	987
BRCA	FBXO3	4.56919e-09	2.23133e-07	gain	0.203098	-0.0682868	79	6	997
BRCA	ANKRD60	4.93697e-09	2.40497e-07	gain	0.138615	-0.0744776	135	19	928
BRCA	NUDT19	5.09291e-09	2.47483e-07	gain	0.217021	-0.0611505	54	17	1011
BRCA	ZNF750	5.11202e-09	2.47801e-07	gain	0.0982219	-0.0818593	192	45	845
BRCA	CRYBA1	5.30586e-09	2.56567e-07	gain	0.127614	-0.0739541	151	29	902
BRCA	PHACTR3	5.40354e-09	2.60016e-07	gain	0.136009	-0.0775748	133	34	915
BRCA	SHC2	5.48644e-09	2.63362e-07	loss	0.118391	-0.0766629	24	150	908
BRCA	C2CD4C	5.5022e-09	2.63478e-07	loss	0.118391	-0.0766668	25	150	907
BRCA	PPM1D	5.64722e-09	2.69768e-07	gain	0.0861125	-0.0817333	230	11	841
BRCA	FIP1L1	6.03135e-09	2.87421e-07	gain	0.187698	-0.0689763	88	12	982
BRCA	ATP5E	6.18296e-09	2.93937e-07	gain	0.135355	-0.0751566	134	27	921
BRCA	CSNK1D	6.20327e-09	2.94193e-07	gain	0.0919421	-0.0835531	201	42	839
BRCA	NPEPL1	6.30393e-09	2.9825e-07	gain	0.132738	-0.0751583	136	25	921
BRCA	ARID3A	6.55686e-09	3.09474e-07	loss	0.115992	-0.0758483	16	152	914
BRCA	RAB22A	6.59943e-09	3.10533e-07	gain	0.133289	-0.0743368	138	20	924
BRCA	KCNE4	6.62589e-09	3.10533e-07	loss	0.227798	-0.0663206	29	63	990
BRCA	CAT	6.6265e-09	3.10533e-07	gain	0.196241	-0.06742	79	5	998
BRCA	AGAP1	6.86762e-09	3.21069e-07	loss	0.170442	-0.0710003	32	89	961
BRCA	AGFG1	6.97833e-09	3.25474e-07	loss	0.200277	-0.0680357	27	70	985
BRCA	CTCFL	7.13158e-09	3.31837e-07	gain	0.134333	-0.0731988	132	16	934
BRCA	FAM84B	7.36779e-09	3.42021e-07	gain	0.0854893	-0.0820956	217	20	845
BRCA	C2orf83	7.81898e-09	3.62114e-07	loss	0.19643	-0.0679823	26	71	985
BRCA	KIAA0196	7.93577e-09	3.66662e-07	gain	0.0851645	-0.0825349	216	23	843
BRCA	APPBP2	8.0762e-09	3.72279e-07	gain	0.0863948	-0.0808926	226	10	846
BRCA	C19orf40	8.13106e-09	3.73934e-07	gain	0.214257	-0.0604392	52	15	1015
BRCA	APCDD1L	8.4425e-09	3.87354e-07	gain	0.129432	-0.0747737	139	22	921
BRCA	DENND3	8.48575e-09	3.88435e-07	gain	0.0981937	-0.0843179	191	54	837
BRCA	LPPR3	8.55929e-09	3.89991e-07	loss	0.1174	-0.0755444	16	150	916
BRCA	AZU1	8.55929e-09	3.89991e-07	loss	0.1174	-0.0755444	16	150	916
BRCA	NYAP2	8.73695e-09	3.97169e-07	loss	0.213834	-0.0673809	28	65	989
BRCA	THEG	8.80593e-09	3.97691e-07	loss	0.114791	-0.0766668	23	152	907
BRCA	PFDN4	8.96649e-09	4.02961e-07	gain	0.13127	-0.0764694	145	11	926
BRCA	SPHKAP	9.09855e-09	4.07967e-07	loss	0.194383	-0.0684379	26	73	983
BRCA	PRTN3	9.31996e-09	4.14129e-07	loss	0.1174	-0.0750169	15	150	917
BRCA	ELANE	9.31996e-09	4.14129e-07	loss	0.1174	-0.0750169	15	150	917
BRCA	CFD	9.31996e-09	4.14129e-07	loss	0.1174	-0.0750169	15	150	917
BRCA	C17orf64	9.45225e-09	4.19064e-07	gain	0.0864558	-0.0807113	225	10	847
BRCA	MIER2	9.48605e-09	4.1962e-07	loss	0.113909	-0.0761386	26	153	903
BRCA	SPO11	9.67531e-09	4.25132e-07	gain	0.134237	-0.0746647	134	18	930
BRCA	RAE1	9.67531e-09	4.25132e-07	gain	0.134237	-0.0746647	134	18	930
BRCA	MTRNR2L3	9.67531e-09	4.25132e-07	gain	0.134237	-0.0746647	134	18	930
BRCA	MADCAM1	9.82444e-09	4.2882e-07	loss	0.114761	-0.0768085	22	151	909
BRCA	TPGS1	9.82444e-09	4.2882e-07	loss	0.114761	-0.0768085	22	151	909
BRCA	NSMCE2	9.9686e-09	4.34151e-07	gain	0.0830186	-0.0825744	219	23	840
BRCA	ODF3L2	1.02835e-08	4.46881e-07	loss	0.114761	-0.0765515	23	151	908
BRCA	AKAP1	1.04473e-08	4.52998e-07	gain	0.0993085	-0.0784593	188	10	884
BRCA	BSG	1.06289e-08	4.59862e-07	loss	0.114262	-0.076915	19	152	911
BRCA	GRHL2	1.06992e-08	4.6189e-07	gain	0.0917934	-0.0827905	203	19	860
BRCA	RNFT1	1.08675e-08	4.65087e-07	gain	0.0806539	-0.0825825	235	9	838
BRCA	TRIP12	1.0854e-08	4.65087e-07	loss	0.193022	-0.0674227	23	74	985
BRCA	FBXO36	1.0854e-08	4.65087e-07	loss	0.193022	-0.0674227	23	74	985
BRCA	LNX1	1.08348e-08	4.65087e-07	gain	0.215277	-0.0673804	74	7	1001
BRCA	GNAS	1.09872e-08	4.69192e-07	gain	0.13071	-0.0744895	134	26	922
BRCA	VAPB	1.12756e-08	4.80469e-07	gain	0.129701	-0.073958	138	21	923
BRCA	ZNF30	1.17146e-08	4.97027e-07	gain	0.215927	-0.0638304	64	12	1006
BRCA	ZNF792	1.17146e-08	4.97027e-07	gain	0.215927	-0.0638304	64	12	1006
BRCA	NLK	1.22027e-08	5.15517e-07	gain	0.121839	-0.0737275	145	31	906
BRCA	PCK1	1.28211e-08	5.38188e-07	gain	0.136709	-0.0720847	128	19	935
BRCA	AGO2	1.28829e-08	5.39633e-07	gain	0.0983498	-0.083388	187	53	842
BRCA	SCPEP1	1.30901e-08	5.46977e-07	gain	0.099294	-0.0777656	187	8	887
BRCA	C17orf51	1.31969e-08	5.46977e-07	gain	0.153454	-0.0713075	112	40	930
BRCA	MTRNR2L1	1.31969e-08	5.46977e-07	gain	0.153454	-0.0713075	112	40	930
BRCA	KCNJ18	1.31969e-08	5.46977e-07	gain	0.153454	-0.0713075	112	40	930
BRCA	UBBP4	1.31969e-08	5.46977e-07	gain	0.153454	-0.0713075	112	40	930
BRCA	ATP4A	1.34539e-08	5.56462e-07	gain	0.221372	-0.0649178	65	15	1002
BRCA	GPATCH1	1.39205e-08	5.73357e-07	gain	0.217433	-0.0604634	52	14	1016
BRCA	WDR88	1.39205e-08	5.73357e-07	gain	0.217433	-0.0604634	52	14	1016
BRCA	FCHO2	1.46156e-08	6.00733e-07	loss	0.214001	-0.0638924	11	65	1006
BRCA	PCTP	1.48276e-08	6.0566e-07	gain	0.105699	-0.0765887	172	22	888
BRCA	CD22	1.48061e-08	6.0566e-07	gain	0.217108	-0.0646412	65	15	1002
BRCA	TRIB1	1.49358e-08	6.08817e-07	gain	0.0829914	-0.0819781	216	23	843
BRCA	RP11.178C3.1	1.54614e-08	6.27651e-07	gain	0.0789363	-0.0822932	236	9	837
BRCA	TIAF1	1.55373e-08	6.29435e-07	gain	0.122297	-0.0723053	147	26	909
BRCA	TRPS1	1.58433e-08	6.40488e-07	gain	0.0751172	-0.0860553	236	18	828
BRCA	CDH4	1.61409e-08	6.48563e-07	gain	0.125307	-0.0779885	140	40	902
BRCA	MYO18A	1.66507e-08	6.66331e-07	gain	0.120938	-0.0727247	150	26	906
BRCA	AL133335.1	1.7295e-08	6.8932e-07	gain	0.132171	-0.0756522	141	11	930
BRCA	KCTD15	1.72934e-08	6.8932e-07	gain	0.218026	-0.0598049	53	13	1016
BRCA	CDC34	1.73885e-08	6.90259e-07	loss	0.112909	-0.0762046	20	151	911
BRCA	GZMM	1.73885e-08	6.90259e-07	loss	0.112909	-0.0762046	20	151	911
BRCA	KISS1R	1.81517e-08	7.15488e-07	loss	0.113458	-0.0740208	15	150	917
BRCA	MED16	1.81517e-08	7.15488e-07	loss	0.113458	-0.0740208	15	150	917
BRCA	R3HDM4	1.81517e-08	7.15488e-07	loss	0.113458	-0.0740208	15	150	917
BRCA	SCFD2	1.81692e-08	7.15488e-07	gain	0.206015	-0.0656212	75	6	1001
BRCA	ACSF2	1.8619e-08	7.24392e-07	gain	0.106006	-0.0751608	161	21	900
BRCA	CHRNG	1.86863e-08	7.24392e-07	loss	0.179631	-0.0673655	22	81	979
BRCA	ALPP	1.86252e-08	7.24392e-07	loss	0.179631	-0.067407	21	81	980
BRCA	ALPPL2	1.86252e-08	7.24392e-07	loss	0.179631	-0.067407	21	81	980
BRCA	ALPI	1.8689e-08	7.24392e-07	loss	0.179631	-0.0673615	20	81	981
BRCA	ECEL1	1.8632e-08	7.24392e-07	loss	0.179631	-0.0673872	20	81	981
BRCA	TM4SF20	1.8577e-08	7.24392e-07	loss	0.199292	-0.067729	28	68	986
BRCA	FFAR2	1.85865e-08	7.24392e-07	gain	0.214492	-0.0644715	65	15	1002
BRCA	KHDRBS3	1.88967e-08	7.31006e-07	gain	0.0956292	-0.083417	185	50	847
BRCA	RPS6KB1	1.96801e-08	7.59823e-07	gain	0.0785081	-0.0817895	234	9	839
BRCA	CARTPT	2.00153e-08	7.71252e-07	loss	0.207673	-0.0636805	9	66	1007
BRCA	MFF	2.026e-08	7.79162e-07	loss	0.199292	-0.0668761	28	68	986
BRCA	SPATA20	2.0697e-08	7.91341e-07	gain	0.107875	-0.0740889	161	18	903
BRCA	EPN3	2.0697e-08	7.91341e-07	gain	0.107875	-0.0740889	161	18	903
BRCA	TMEM259	2.07866e-08	7.93229e-07	loss	0.110948	-0.0761684	14	153	915
BRCA	PPM1E	2.1502e-08	8.18945e-07	gain	0.0861938	-0.0805995	213	18	851
BRCA	CHAD	2.16042e-08	8.2125e-07	gain	0.106006	-0.0742749	161	19	902
BRCA	BMP7	2.18902e-08	8.30522e-07	gain	0.131692	-0.0734767	131	16	935
BRCA	UBR5	2.21055e-08	8.37081e-07	gain	0.0884755	-0.0809456	200	15	867
BRCA	POLRMT	2.25298e-08	8.49887e-07	loss	0.111365	-0.0755237	18	151	913
BRCA	HCN2	2.25298e-08	8.49887e-07	loss	0.111365	-0.0755237	18	151	913
BRCA	COIL	2.27404e-08	8.56194e-07	gain	0.0971917	-0.0771259	186	8	888
BRCA	MSI2	2.28706e-08	8.59456e-07	gain	0.0917734	-0.0801901	199	17	866
BRCA	SBNO2	2.30816e-08	8.64091e-07	loss	0.108747	-0.0786528	18	155	909
BRCA	STK11	2.3043e-08	8.64091e-07	loss	0.108171	-0.0781525	14	156	912
BRCA	DNER	2.33114e-08	8.69395e-07	loss	0.183941	-0.0678913	24	76	982
BRCA	RSAD1	2.35335e-08	8.74577e-07	gain	0.106006	-0.0737558	161	18	903
BRCA	IQGAP2	2.3539e-08	8.74577e-07	loss	0.201634	-0.0662051	10	70	1002
BRCA	PID1	2.36467e-08	8.76927e-07	loss	0.1833	-0.0676043	23	74	985
BRCA	ZNF850	2.39916e-08	8.88048e-07	gain	0.201036	-0.0641912	60	20	1002
BRCA	KIAA1549L	2.43408e-08	8.99287e-07	gain	0.184148	-0.0675833	84	8	990
BRCA	PTK2	2.47395e-08	9.03861e-07	gain	0.0964561	-0.0819824	186	52	844
BRCA	AC105009.1	2.47395e-08	9.03861e-07	gain	0.0964561	-0.0819824	186	52	844
BRCA	TMEM97	2.46252e-08	9.03861e-07	gain	0.119869	-0.0729946	145	30	907
BRCA	COL4A4	2.47305e-08	9.03861e-07	loss	0.197793	-0.0667383	28	69	985
BRCA	FAM222B	2.51923e-08	9.15321e-07	gain	0.110081	-0.0737809	160	29	893
BRCA	UGT1A8	2.5444e-08	9.19385e-07	loss	0.173704	-0.0667163	21	79	982
BRCA	UGT1A10	2.5444e-08	9.19385e-07	loss	0.173704	-0.0667163	21	79	982
BRCA	POP4	2.57865e-08	9.2836e-07	gain	0.178791	-0.0652178	72	13	997
BRCA	UGT1A6	2.60254e-08	9.317e-07	loss	0.173704	-0.0665041	20	79	983
BRCA	UGT1A9	2.60254e-08	9.317e-07	loss	0.173704	-0.0665041	20	79	983
BRCA	UGT1A7	2.60254e-08	9.317e-07	loss	0.173704	-0.0665041	20	79	983
BRCA	HIPK3	2.60681e-08	9.317e-07	gain	0.187803	-0.0673655	84	7	991
BRCA	ZFAT	2.68779e-08	9.57173e-07	gain	0.0925438	-0.0809718	185	41	856
BRCA	PTBP1	2.73775e-08	9.73208e-07	loss	0.112204	-0.0748977	16	151	915
BRCA	F2RL2	2.77401e-08	9.84324e-07	loss	0.208006	-0.0658304	10	67	1005
BRCA	WDR18	2.78904e-08	9.87881e-07	loss	0.110094	-0.0750702	16	153	913
BRCA	GPR42	2.88375e-08	1.01596e-06	gain	0.214766	-0.0642109	64	15	1003
BRCA	FFAR1	2.88375e-08	1.01596e-06	gain	0.214766	-0.0642109	64	15	1003
BRCA	FFAR3	2.88375e-08	1.01596e-06	gain	0.214766	-0.0642109	64	15	1003
BRCA	HAUS5	2.93017e-08	1.02879e-06	gain	0.214785	-0.0653382	64	17	1001
BRCA	CHST8	2.93062e-08	1.02879e-06	gain	0.205272	-0.0601471	56	13	1013
BRCA	TMEM100	2.95474e-08	1.03463e-06	gain	0.103931	-0.0762254	169	22	891
BRCA	SCLY	2.97773e-08	1.03978e-06	loss	0.159155	-0.0691578	26	91	965
BRCA	ERAL1	3.01256e-08	1.04453e-06	gain	0.112293	-0.0728567	157	28	897
BRCA	SEZ6	3.01041e-08	1.04453e-06	gain	0.113087	-0.0724081	155	27	900
BRCA	PIPOX	3.01041e-08	1.04453e-06	gain	0.113087	-0.0724081	155	27	900
BRCA	KCNJ12	3.00033e-08	1.04453e-06	gain	0.145218	-0.0707831	115	41	926
BRCA	UBE2F	3.0284e-08	1.04453e-06	loss	0.156921	-0.0691814	26	92	964
BRCA	UBE2F.SCLY	3.0284e-08	1.04453e-06	loss	0.156921	-0.0691814	26	92	964
BRCA	TMEM147	3.08805e-08	1.05405e-06	gain	0.214066	-0.0641662	64	15	1003
BRCA	GAPDHS	3.08805e-08	1.05405e-06	gain	0.214066	-0.0641662	64	15	1003
BRCA	DMKN	3.08805e-08	1.05405e-06	gain	0.214066	-0.0641662	64	15	1003
BRCA	KRTDAP	3.08805e-08	1.05405e-06	gain	0.214066	-0.0641662	64	15	1003
BRCA	SBSN	3.08805e-08	1.05405e-06	gain	0.214066	-0.0641662	64	15	1003
BRCA	CNN2	3.16748e-08	1.06528e-06	loss	0.108821	-0.0763308	15	152	915
BRCA	GRIN3B	3.17777e-08	1.06528e-06	loss	0.109649	-0.0757485	14	152	916
BRCA	GTF2H2	3.21273e-08	1.06528e-06	loss	0.194595	-0.0627665	14	68	1000
BRCA	SERF1A	3.21273e-08	1.06528e-06	loss	0.194595	-0.0627665	14	68	1000
BRCA	SMN1	3.21273e-08	1.06528e-06	loss	0.194595	-0.0627665	14	68	1000
BRCA	GTF2H2C	3.21273e-08	1.06528e-06	loss	0.194595	-0.0627665	14	68	1000
BRCA	OCLN	3.21273e-08	1.06528e-06	loss	0.194595	-0.0627665	14	68	1000
BRCA	SMN2	3.21273e-08	1.06528e-06	loss	0.194595	-0.0627665	14	68	1000
BRCA	SERF1B	3.21273e-08	1.06528e-06	loss	0.194595	-0.0627665	14	68	1000
BRCA	NAIP	3.21273e-08	1.06528e-06	loss	0.194595	-0.0627665	14	68	1000
BRCA	TNPO1	3.20154e-08	1.06528e-06	loss	0.206812	-0.063635	12	64	1006
BRCA	BTF3	3.20231e-08	1.06528e-06	loss	0.210829	-0.0630449	9	63	1010
BRCA	FOXD1	3.20231e-08	1.06528e-06	loss	0.210829	-0.0630449	9	63	1010
BRCA	TMEM171	3.24705e-08	1.07485e-06	loss	0.206812	-0.0634771	10	64	1008
BRCA	CYP24A1	3.28572e-08	1.08307e-06	gain	0.124734	-0.075446	145	11	926
BRCA	COL6A3	3.27866e-08	1.08307e-06	loss	0.159961	-0.0695144	30	89	963
BRCA	TMEM174	3.3768e-08	1.1085e-06	loss	0.206812	-0.0630615	9	64	1009
BRCA	ANKRA2	3.39108e-08	1.1095e-06	loss	0.210829	-0.0624307	10	63	1009
BRCA	UTP15	3.39108e-08	1.1095e-06	loss	0.210829	-0.0624307	10	63	1009
BRCA	METRNL	3.44222e-08	1.12065e-06	gain	0.0914843	-0.0797748	186	52	844
BRCA	GPX4	3.43631e-08	1.12065e-06	loss	0.10717	-0.0771056	17	152	913
BRCA	NMU	3.44077e-08	1.12065e-06	gain	0.202369	-0.0672908	76	9	997
BRCA	MLPH	3.47419e-08	1.12734e-06	loss	0.162188	-0.0690458	32	88	962
BRCA	SP100	3.51738e-08	1.13948e-06	loss	0.192051	-0.0668174	22	72	988
BRCA	CA4	3.53238e-08	1.14247e-06	gain	0.0780437	-0.0802195	229	10	843
BRCA	ANKFN1	3.55894e-08	1.14856e-06	gain	0.0923834	-0.0782924	189	19	874
BRCA	MYCBPAP	3.56287e-08	1.14856e-06	gain	0.104655	-0.0735149	161	18	903
BRCA	TAOK1	3.59431e-08	1.15681e-06	gain	0.117356	-0.0723197	147	37	898
BRCA	GBX2	3.61897e-08	1.16011e-06	loss	0.16571	-0.0694149	27	86	969
BRCA	UGT1A5	3.63399e-08	1.16011e-06	loss	0.174085	-0.0662902	20	78	984
BRCA	UGT1A1	3.63399e-08	1.16011e-06	loss	0.174085	-0.0662902	20	78	984
BRCA	UGT1A3	3.63399e-08	1.16011e-06	loss	0.174085	-0.0662902	20	78	984
BRCA	UGT1A4	3.63399e-08	1.16011e-06	loss	0.174085	-0.0662902	20	78	984
BRCA	HTATIP2	3.77577e-08	1.19955e-06	gain	0.217367	-0.0670903	58	26	998
BRCA	PRMT3	3.77577e-08	1.19955e-06	gain	0.217367	-0.0670903	58	26	998
BRCA	CHRAC1	3.78547e-08	1.20055e-06	gain	0.0994902	-0.0807293	177	52	853
BRCA	VPS13B	3.79109e-08	1.20055e-06	gain	0.0810779	-0.0839041	202	23	857
BRCA	HES6	3.84848e-08	1.21677e-06	loss	0.161456	-0.0697432	25	87	970
BRCA	USP40	3.87817e-08	1.2242e-06	loss	0.176091	-0.0666033	21	77	984
BRCA	CLOCK	3.93673e-08	1.2407e-06	gain	0.200403	-0.067141	76	9	997
BRCA	DOK5	3.98163e-08	1.25075e-06	gain	0.130951	-0.0739285	139	15	928
BRCA	TIGD1	3.98763e-08	1.25075e-06	loss	0.174754	-0.0667154	22	80	980
BRCA	ASAP1	4.02291e-08	1.25967e-06	gain	0.0839347	-0.0823162	207	36	839
BRCA	SKA2	4.02886e-08	1.25967e-06	gain	0.0834785	-0.0792181	216	15	851
BRCA	PER2	4.06307e-08	1.26836e-06	loss	0.161456	-0.0692856	26	87	969
BRCA	CD59	4.08516e-08	1.27324e-06	gain	0.184069	-0.0672162	82	7	993
BRCA	TRIM37	4.09256e-08	1.27353e-06	gain	0.0845608	-0.07916	214	15	853
BRCA	ERVMER34.1	4.16403e-08	1.29373e-06	gain	0.220025	-0.0643978	67	6	1009
BRCA	MISP	4.23908e-08	1.31498e-06	loss	0.109037	-0.0751113	17	152	913
BRCA	RBM38	4.2668e-08	1.31943e-06	gain	0.12667	-0.0726553	133	17	932
BRCA	HDAC4	4.26449e-08	1.31943e-06	loss	0.157235	-0.0730477	29	93	960
BRCA	COL4A3	4.34888e-08	1.34061e-06	loss	0.191931	-0.0666307	28	69	985
BRCA	AC015688.3	4.41024e-08	1.34679e-06	gain	0.132244	-0.0713294	126	31	925
BRCA	JPH1	4.39399e-08	1.34679e-06	gain	0.126867	-0.0744887	110	40	932
BRCA	C11orf91	4.43471e-08	1.34679e-06	gain	0.187913	-0.0670222	80	5	997
BRCA	HSPB6	4.47134e-08	1.34679e-06	gain	0.210994	-0.0649298	65	18	999
BRCA	ZBTB32	4.47134e-08	1.34679e-06	gain	0.210994	-0.0649298	65	18	999
BRCA	IGFLR1	4.47134e-08	1.34679e-06	gain	0.210994	-0.0649298	65	18	999
BRCA	U2AF1L4	4.47134e-08	1.34679e-06	gain	0.210994	-0.0649298	65	18	999
BRCA	PROSER3	4.47134e-08	1.34679e-06	gain	0.210994	-0.0649298	65	18	999
BRCA	AC002398.9	4.47134e-08	1.34679e-06	gain	0.210994	-0.0649298	65	18	999
BRCA	PSENEN	4.47134e-08	1.34679e-06	gain	0.210994	-0.0649298	65	18	999
BRCA	AD000671.6	4.47134e-08	1.34679e-06	gain	0.210994	-0.0649298	65	18	999
BRCA	LIN37	4.47134e-08	1.34679e-06	gain	0.210994	-0.0649298	65	18	999
BRCA	KMT2B	4.47134e-08	1.34679e-06	gain	0.210994	-0.0649298	65	18	999
BRCA	F2RL1	4.4407e-08	1.34679e-06	loss	0.209336	-0.0650986	9	65	1008
BRCA	C17orf67	4.50451e-08	1.35181e-06	gain	0.0945467	-0.0764751	182	11	889
BRCA	POLR2E	4.57022e-08	1.35181e-06	loss	0.106703	-0.0768267	17	151	914
BRCA	HMHA1	4.57022e-08	1.35181e-06	loss	0.106703	-0.0768267	17	151	914
BRCA	APLP1	4.53452e-08	1.35181e-06	gain	0.205992	-0.0651623	67	18	997
BRCA	KIRREL2	4.53452e-08	1.35181e-06	gain	0.205992	-0.0651623	67	18	997
BRCA	NPHS1	4.53452e-08	1.35181e-06	gain	0.205992	-0.0651623	67	18	997
BRCA	RBM42	4.52329e-08	1.35181e-06	gain	0.215068	-0.0650764	63	17	1002
BRCA	AC025048.1	4.58013e-08	1.35272e-06	gain	0.0770272	-0.0803166	231	10	841
BRCA	CRHBP	4.59118e-08	1.35395e-06	loss	0.205244	-0.0655504	10	66	1006
BRCA	ZNF567	4.62998e-08	1.36255e-06	gain	0.202231	-0.0635677	59	19	1004
BRCA	ZBED3	4.63414e-08	1.36255e-06	loss	0.205244	-0.0654494	10	66	1006
BRCA	TNFAIP1	4.68715e-08	1.37404e-06	gain	0.115248	-0.0726702	147	30	905
BRCA	IFT20	4.68715e-08	1.37404e-06	gain	0.115248	-0.0726702	147	30	905
BRCA	COPS8	4.73867e-08	1.38471e-06	loss	0.159064	-0.0698046	27	88	967
BRCA	AGGF1	4.75356e-08	1.38471e-06	loss	0.205244	-0.0651871	11	66	1005
BRCA	TBCA	4.77268e-08	1.38471e-06	loss	0.205244	-0.0651276	9	66	1007
BRCA	OTP	4.77268e-08	1.38471e-06	loss	0.205244	-0.0651276	9	66	1007
BRCA	S100Z	4.78673e-08	1.38471e-06	loss	0.205244	-0.0651029	9	66	1007
BRCA	ARSB	4.77325e-08	1.38471e-06	loss	0.209375	-0.0644785	9	65	1008
BRCA	NCALD	4.8227e-08	1.39308e-06	gain	0.0848122	-0.081609	203	20	859
BRCA	ASB18	4.83752e-08	1.39531e-06	loss	0.160934	-0.0698819	29	86	967
BRCA	ABCA7	4.93261e-08	1.42066e-06	loss	0.106703	-0.0763308	16	151	915
BRCA	DGKD	4.99451e-08	1.43639e-06	loss	0.170183	-0.0662211	20	79	983
BRCA	ATAD2	5.08251e-08	1.45323e-06	gain	0.0802128	-0.0795623	213	23	846
BRCA	ATP5D	5.0755e-08	1.45323e-06	loss	0.10772	-0.0744902	9	153	920
BRCA	C19orf26	5.0755e-08	1.45323e-06	loss	0.10772	-0.0744902	9	153	920
BRCA	MIDN	5.0755e-08	1.45323e-06	loss	0.10772	-0.0744902	9	153	920
BRCA	WDYHV1	5.11051e-08	1.45912e-06	gain	0.0815413	-0.0791236	212	22	848
BRCA	C19orf12	5.24367e-08	1.49167e-06	gain	0.170324	-0.0654391	75	13	994
BRCA	KIT	5.23908e-08	1.49167e-06	gain	0.191371	-0.0667829	76	9	997
BRCA	VTN	5.30373e-08	1.4991e-06	gain	0.114442	-0.0725393	147	30	905
BRCA	TMEM199	5.30373e-08	1.4991e-06	gain	0.114442	-0.0725393	147	30	905
BRCA	CTB.96E2.2	5.30373e-08	1.4991e-06	gain	0.114442	-0.0725393	147	30	905
BRCA	SEBOX	5.30373e-08	1.4991e-06	gain	0.114442	-0.0725393	147	30	905
BRCA	KDR	5.38715e-08	1.51833e-06	gain	0.193677	-0.0668896	77	9	996
BRCA	ZNF790	5.596e-08	1.57046e-06	gain	0.197177	-0.0644554	60	20	1002
BRCA	ZNF366	5.65363e-08	1.58438e-06	loss	0.198574	-0.0639293	10	67	1005
BRCA	RBM44	5.77888e-08	1.61489e-06	loss	0.158096	-0.0691926	31	88	963
BRCA	F2R	5.81568e-08	1.6183e-06	loss	0.20389	-0.0652882	10	66	1006
BRCA	MMD	5.82878e-08	1.61926e-06	gain	0.099485	-0.0758744	170	21	891
BRCA	PPAP2C	5.90735e-08	1.6323e-06	loss	0.106482	-0.0746276	26	151	905
BRCA	OR4F17	5.90735e-08	1.6323e-06	loss	0.106482	-0.0746276	26	151	905
BRCA	AC092299.1	5.90735e-08	1.6323e-06	loss	0.106482	-0.0746276	26	151	905
BRCA	HEATR6	5.95056e-08	1.63638e-06	gain	0.0745696	-0.0801937	234	10	838
BRCA	ODF1	5.96359e-08	1.63638e-06	gain	0.0838723	-0.0790804	200	13	869
BRCA	TYROBP	5.95836e-08	1.63638e-06	gain	0.200692	-0.0652981	67	19	996
BRCA	HCST	5.95836e-08	1.63638e-06	gain	0.200692	-0.0652981	67	19	996
BRCA	PRSS57	5.97508e-08	1.63725e-06	loss	0.107468	-0.0753351	18	151	913
BRCA	POC5	6.064e-08	1.65932e-06	loss	0.201669	-0.0655497	10	67	1005
BRCA	FER1L6	6.10468e-08	1.66813e-06	gain	0.0787245	-0.0796755	212	22	848
BRCA	ZNF572	6.11736e-08	1.66929e-06	gain	0.0780607	-0.0800073	210	21	851
BRCA	FBXO32	6.13499e-08	1.67179e-06	gain	0.0816097	-0.0785062	209	21	852
BRCA	PRLH	6.30662e-08	1.71618e-06	loss	0.159719	-0.0685827	32	87	963
BRCA	CAPRIN1	6.66198e-08	1.8079e-06	gain	0.198175	-0.0652102	72	4	1006
BRCA	PALM	6.70224e-08	1.81135e-06	loss	0.107468	-0.0746047	17	151	914
BRCA	WSB1	6.68883e-08	1.81135e-06	gain	0.137311	-0.0691428	119	35	928
BRCA	DMGDH	6.70216e-08	1.81135e-06	loss	0.205431	-0.064	7	67	1008
BRCA	CCNE1	6.77147e-08	1.82756e-06	gain	0.169361	-0.0653308	76	12	994
BRCA	PDCL2	6.81995e-08	1.83812e-06	gain	0.198654	-0.0667414	75	9	998
BRCA	REEP6	6.90395e-08	1.85065e-06	loss	0.107001	-0.0742778	15	154	913
BRCA	PCSK4	6.90395e-08	1.85065e-06	loss	0.107001	-0.0742778	15	154	913
BRCA	C19orf25	6.90395e-08	1.85065e-06	loss	0.107001	-0.0742778	15	154	913
BRCA	SAG	6.88411e-08	1.85065e-06	loss	0.174659	-0.0658468	20	76	986
BRCA	PHF12	6.97703e-08	1.86517e-06	gain	0.107159	-0.0719843	158	27	897
BRCA	RRM2B	7.01736e-08	1.87342e-06	gain	0.0874027	-0.0796393	193	16	873
BRCA	CDH26	7.04743e-08	1.8789e-06	gain	0.127027	-0.0738823	128	32	922
BRCA	MCCC2	7.14846e-08	1.90326e-06	loss	0.200618	-0.0637431	9	68	1005
BRCA	CACNA1G	7.18304e-08	1.90664e-06	gain	0.100592	-0.0739926	167	19	896
BRCA	MEX3D	7.24351e-08	1.90664e-06	loss	0.103729	-0.0759578	16	156	910
BRCA	GAL3ST2	7.27709e-08	1.90664e-06	loss	0.149726	-0.0729266	30	98	954
BRCA	DTYMK	7.27709e-08	1.90664e-06	loss	0.149726	-0.0729266	30	98	954
BRCA	ING5	7.27709e-08	1.90664e-06	loss	0.149726	-0.0729266	30	98	954
BRCA	ATG4B	7.27709e-08	1.90664e-06	loss	0.149726	-0.0729266	30	98	954
BRCA	BOK	7.27709e-08	1.90664e-06	loss	0.149726	-0.0729266	30	98	954
BRCA	THAP4	7.27709e-08	1.90664e-06	loss	0.149726	-0.0729266	30	98	954
BRCA	D2HGDH	7.27709e-08	1.90664e-06	loss	0.149726	-0.0729266	30	98	954
BRCA	RTP5	7.27709e-08	1.90664e-06	loss	0.149726	-0.0729266	30	98	954
BRCA	PDCD1	7.27709e-08	1.90664e-06	loss	0.149726	-0.0729266	30	98	954
BRCA	NEU4	7.27709e-08	1.90664e-06	loss	0.149726	-0.0729266	30	98	954
BRCA	NCL	7.31382e-08	1.91372e-06	loss	0.183071	-0.0652641	21	72	989
BRCA	FGF22	7.34593e-08	1.9145e-06	loss	0.106511	-0.0751768	18	151	913
BRCA	FSTL3	7.34593e-08	1.9145e-06	loss	0.106511	-0.0751768	18	151	913
BRCA	RNF126	7.34593e-08	1.9145e-06	loss	0.106511	-0.0751768	18	151	913
BRCA	FARP2	7.36028e-08	1.91571e-06	loss	0.147481	-0.0727769	32	99	951
BRCA	ANXA13	7.44831e-08	1.93607e-06	gain	0.0794072	-0.0786718	211	20	851
BRCA	CAB39	7.55694e-08	1.96172e-06	loss	0.186044	-0.0663672	23	71	988
BRCA	ESPNL	7.58997e-08	1.96255e-06	loss	0.155435	-0.0693114	26	89	967
BRCA	KLHL30	7.58997e-08	1.96255e-06	loss	0.155435	-0.0693114	26	89	967
BRCA	FAM132B	7.58997e-08	1.96255e-06	loss	0.155435	-0.0693114	26	89	967
BRCA	TMEM65	7.6111e-08	1.96544e-06	gain	0.0770419	-0.0798073	211	19	852
BRCA	RAB34	7.67057e-08	1.96792e-06	gain	0.108836	-0.0727446	156	29	897
BRCA	TLCD1	7.67057e-08	1.96792e-06	gain	0.108836	-0.0727446	156	29	897
BRCA	PROCA1	7.67057e-08	1.96792e-06	gain	0.108836	-0.0727446	156	29	897
BRCA	RPL23A	7.67057e-08	1.96792e-06	gain	0.108836	-0.0727446	156	29	897
BRCA	ACKR3	7.64582e-08	1.96792e-06	loss	0.16072	-0.0695539	28	85	969
BRCA	EPHA4	7.6995e-08	1.97277e-06	loss	0.214301	-0.0662281	24	61	997
BRCA	RP11.192H23.4	7.75998e-08	1.98569e-06	gain	0.10968	-0.0720809	152	29	901
BRCA	JMY	7.7817e-08	1.98867e-06	loss	0.208383	-0.063833	8	64	1010
BRCA	NDUFA10	7.79379e-08	1.98918e-06	loss	0.15233	-0.0718673	27	92	963
BRCA	ADIPOR2	7.84551e-08	1.99464e-06	gain	0.14508	-0.0685829	95	47	940
BRCA	IQCA1	7.84452e-08	1.99464e-06	loss	0.16072	-0.0693401	29	85	968
BRCA	USP46	7.88589e-08	2.00233e-06	gain	0.217421	-0.063946	66	6	1010
BRCA	POLK	7.90735e-08	2.00519e-06	loss	0.205702	-0.0645602	9	64	1009
BRCA	TRAF4	8.02216e-08	2.02909e-06	gain	0.106761	-0.0727839	158	29	895
BRCA	NEK8	8.02216e-08	2.02909e-06	gain	0.106761	-0.0727839	158	29	895
BRCA	TSNARE1	8.09605e-08	2.03733e-06	gain	0.09435	-0.0804304	182	54	846
BRCA	PTP4A3	8.09605e-08	2.03733e-06	gain	0.09435	-0.0804304	182	54	846
BRCA	GPR20	8.09605e-08	2.03733e-06	gain	0.09435	-0.0804304	182	54	846
BRCA	SYCP2	8.11051e-08	2.03837e-06	gain	0.122366	-0.0740299	130	32	920
BRCA	KLHL38	8.12632e-08	2.03975e-06	gain	0.0794072	-0.0782071	211	21	850
BRCA	STK25	8.16093e-08	2.04583e-06	loss	0.148794	-0.0726807	32	98	952
BRCA	LHFPL2	8.2376e-08	2.06243e-06	loss	0.204624	-0.063546	8	65	1009
BRCA	RAB17	8.28415e-08	2.06519e-06	loss	0.154625	-0.0680981	33	89	960
BRCA	OR6B3	8.30096e-08	2.06519e-06	loss	0.15233	-0.0713275	26	92	964
BRCA	OR6B2	8.30096e-08	2.06519e-06	loss	0.15233	-0.0713275	26	92	964
BRCA	PRR21	8.30096e-08	2.06519e-06	loss	0.15233	-0.0713275	26	92	964
BRCA	ZNF706	8.33971e-08	2.07222e-06	gain	0.0878829	-0.0794141	193	18	871
BRCA	MRPS28	8.37157e-08	2.07491e-06	gain	0.112326	-0.0751176	132	26	924
BRCA	RP11.26J3.4	8.37157e-08	2.07491e-06	gain	0.112326	-0.0751176	132	26	924
BRCA	SARM1	8.40629e-08	2.07829e-06	gain	0.110795	-0.0723516	149	30	903
BRCA	CIRBP	8.39776e-08	2.07829e-06	loss	0.104623	-0.0741696	9	154	919
BRCA	ANKDD1B	8.60603e-08	2.12235e-06	loss	0.202767	-0.0649046	9	66	1007
BRCA	ZHX1.C8orf76	8.62335e-08	2.12397e-06	gain	0.0805784	-0.0782407	208	22	852
BRCA	SLC45A4	8.65138e-08	2.12822e-06	gain	0.0898182	-0.081399	186	52	844
BRCA	C8orf76	8.67345e-08	2.12985e-06	gain	0.0805784	-0.0781733	208	21	853
BRCA	UPK1A	8.7336e-08	2.12985e-06	gain	0.207362	-0.0648636	64	17	1001
BRCA	ETV2	8.7336e-08	2.12985e-06	gain	0.207362	-0.0648636	64	17	1001
BRCA	COX6B1	8.7336e-08	2.12985e-06	gain	0.207362	-0.0648636	64	17	1001
BRCA	HMGCR	8.69697e-08	2.12985e-06	loss	0.205702	-0.063516	7	64	1011
BRCA	SP110	8.86257e-08	2.15598e-06	loss	0.183751	-0.0672862	23	73	986
BRCA	SP110.1	8.86257e-08	2.15598e-06	loss	0.183751	-0.0672862	23	73	986
BRCA	POLDIP2	8.96382e-08	2.16251e-06	gain	0.110289	-0.0722682	149	30	903
BRCA	ZFHX4	8.94369e-08	2.16251e-06	gain	0.124837	-0.0712392	106	38	938
BRCA	ABTB2	8.97125e-08	2.16251e-06	gain	0.182642	-0.0665933	80	5	997
BRCA	SP140	9.10625e-08	2.18561e-06	loss	0.183751	-0.067034	24	73	985
BRCA	SLC16A14	9.13014e-08	2.18868e-06	loss	0.183751	-0.066983	23	73	986
BRCA	PLK5	9.26036e-08	2.2172e-06	loss	0.103975	-0.0751481	15	155	912
BRCA	SCAMP1	9.31788e-08	2.22827e-06	loss	0.207393	-0.0633737	7	64	1011
BRCA	PRR11	9.34344e-08	2.23139e-06	gain	0.0804172	-0.0782726	214	15	853
BRCA	EIF4E2	9.37159e-08	2.233e-06	loss	0.16647	-0.066092	24	82	976
BRCA	SP140L	9.3836e-08	2.23316e-06	loss	0.183751	-0.0667245	23	73	986
BRCA	NFKBID	9.49058e-08	2.2559e-06	gain	0.200264	-0.065003	66	19	997
BRCA	SRD5A3	9.5326e-08	2.26044e-06	gain	0.192932	-0.0665715	76	9	997
BRCA	TMEM165	9.5326e-08	2.26044e-06	gain	0.192932	-0.0665715	76	9	997
BRCA	GIGYF2	9.64435e-08	2.28146e-06	loss	0.166771	-0.0677049	26	79	977
BRCA	GSDMC	9.85829e-08	2.32927e-06	gain	0.0814495	-0.0794544	204	31	847
BRCA	PLEKHF1	1.01325e-07	2.39119e-06	gain	0.168855	-0.0641243	73	12	997
BRCA	IRS1	1.02202e-07	2.40614e-06	loss	0.191039	-0.0661756	28	65	989
BRCA	ZHX1	1.02923e-07	2.40625e-06	gain	0.0791502	-0.0782407	209	21	852
BRCA	PIGS	1.02939e-07	2.40625e-06	gain	0.112841	-0.0715906	147	29	906
BRCA	UNC119	1.02939e-07	2.40625e-06	gain	0.112841	-0.0715906	147	29	906
BRCA	PPP1R3D	1.02503e-07	2.40625e-06	gain	0.124954	-0.0733955	127	32	923
BRCA	FAM217B	1.02503e-07	2.40625e-06	gain	0.124954	-0.0733955	127	32	923
BRCA	KIAA0355	1.02729e-07	2.40625e-06	gain	0.204812	-0.0611071	57	15	1010
BRCA	ADAMTSL5	1.0385e-07	2.42468e-06	loss	0.103975	-0.074416	14	155	913
BRCA	SMG8	1.04598e-07	2.43638e-06	gain	0.0805265	-0.078114	213	15	854
BRCA	CTD.2510F5.6	1.04598e-07	2.43638e-06	gain	0.0805265	-0.078114	213	15	854
BRCA	FAM49B	1.05982e-07	2.46572e-06	gain	0.0806292	-0.079867	204	33	845
BRCA	PDE8B	1.06303e-07	2.47026e-06	loss	0.196925	-0.065458	12	67	1003
BRCA	RHBDD1	1.06475e-07	2.47135e-06	loss	0.188276	-0.0659303	27	67	988
BRCA	EFHD1	1.06888e-07	2.47801e-06	loss	0.167578	-0.0658638	25	79	978
BRCA	RAMP1	1.0965e-07	2.53907e-06	loss	0.155566	-0.0685762	30	88	964
BRCA	SV2C	1.10193e-07	2.54866e-06	loss	0.195597	-0.0654179	10	69	1003
BRCA	TEX14	1.11108e-07	2.5668e-06	gain	0.0868824	-0.0783152	193	17	872
BRCA	SQLE	1.11713e-07	2.57777e-06	gain	0.0756377	-0.0791208	211	22	849
BRCA	WDR41	1.12395e-07	2.59046e-06	loss	0.196925	-0.0648424	9	67	1006
BRCA	FAM91A1	1.12941e-07	2.60001e-06	gain	0.078051	-0.0779689	209	20	853
BRCA	RP1.66C13.4	1.13339e-07	2.60614e-06	gain	0.117296	-0.0707095	134	31	917
BRCA	LRRFIP1	1.13669e-07	2.61069e-06	loss	0.149468	-0.0685971	32	91	959
BRCA	SH3BP4	1.14159e-07	2.61889e-06	loss	0.162481	-0.0689565	24	83	975
BRCA	AP3B1	1.19369e-07	2.72889e-06	loss	0.196925	-0.0642032	7	67	1008
BRCA	KSR1	1.19752e-07	2.73425e-06	gain	0.12188	-0.0708566	135	34	913
BRCA	NAT10	1.21055e-07	2.75784e-06	gain	0.188965	-0.0650561	74	4	1004
BRCA	URI1	1.21467e-07	2.76085e-06	gain	0.163523	-0.0652659	76	14	992
BRCA	DHRS13	1.23104e-07	2.79298e-06	gain	0.106019	-0.0713879	156	27	899
BRCA	TCF3	1.23164e-07	2.79298e-06	loss	0.100198	-0.076407	18	157	907
BRCA	ILKAP	1.23701e-07	2.80195e-06	loss	0.153932	-0.0689425	26	88	968
BRCA	NMUR1	1.24043e-07	2.80327e-06	loss	0.177093	-0.0655741	21	74	987
BRCA	C2orf57	1.24043e-07	2.80327e-06	loss	0.177093	-0.0655741	21	74	987
BRCA	STAU2	1.25259e-07	2.82751e-06	gain	0.12097	-0.0755359	111	39	932
BRCA	LGALS9	1.25852e-07	2.83764e-06	gain	0.124826	-0.0707417	128	31	923
BRCA	APC2	1.27627e-07	2.87438e-06	loss	0.103964	-0.0735711	15	153	914
BRCA	SGK494	1.27881e-07	2.87681e-06	gain	0.109305	-0.0714158	149	29	904
BRCA	NGEF	1.29147e-07	2.90198e-06	loss	0.167881	-0.066824	23	78	981
BRCA	NDUFS7	1.30986e-07	2.93661e-06	loss	0.103577	-0.0738407	12	153	917
BRCA	GAMT	1.30986e-07	2.93661e-06	loss	0.103577	-0.0738407	12	153	917
BRCA	C2orf82	1.31974e-07	2.9554e-06	loss	0.167881	-0.0666075	22	78	982
BRCA	SSH2	1.34558e-07	3.00985e-06	gain	0.114014	-0.0716442	137	46	899
BRCA	ARHGAP33	1.35598e-07	3.02625e-06	gain	0.201086	-0.0649628	66	19	997
BRCA	PRODH2	1.35598e-07	3.02625e-06	gain	0.201086	-0.0649628	66	19	997
BRCA	NOS2	1.36575e-07	3.04461e-06	gain	0.118603	-0.0704881	132	31	919
BRCA	KCNJ13	1.37275e-07	3.05678e-06	loss	0.167881	-0.0662696	24	78	980
BRCA	INPP5D	1.38505e-07	3.08067e-06	loss	0.165628	-0.0657596	21	79	982
BRCA	NPPC	1.4042e-07	3.11976e-06	loss	0.173238	-0.065393	20	77	985
BRCA	MBD3	1.44302e-07	3.19881e-06	loss	0.0999586	-0.0755042	16	157	909
BRCA	UQCR11.1	1.44302e-07	3.19881e-06	loss	0.0999586	-0.0755042	16	157	909
BRCA	DHX40	1.45328e-07	3.21704e-06	gain	0.0753868	-0.0793681	220	12	850
BRCA	NEU2	1.45451e-07	3.21704e-06	loss	0.167881	-0.065703	21	78	983
BRCA	MUM1	1.45718e-07	3.21933e-06	loss	0.101375	-0.0735853	11	155	916
BRCA	ARMC9	1.47405e-07	3.25296e-06	loss	0.178297	-0.0650233	20	71	991
BRCA	BHMT	1.47687e-07	3.25556e-06	loss	0.198926	-0.0633075	7	66	1009
BRCA	TSHZ2	1.48201e-07	3.26323e-06	gain	0.110574	-0.0757205	151	17	914
BRCA	MYEOV2	1.50012e-07	3.29575e-06	loss	0.147164	-0.0710608	26	93	963
BRCA	OTOS	1.50012e-07	3.29575e-06	loss	0.147164	-0.0710608	26	93	963
BRCA	CLTC	1.51923e-07	3.33145e-06	gain	0.071601	-0.0798133	228	12	842
BRCA	DGKE	1.52122e-07	3.33145e-06	gain	0.0888609	-0.0756491	182	10	890
BRCA	LYRM9	1.52144e-07	3.33145e-06	gain	0.117992	-0.07048	132	30	920
BRCA	GIT1	1.52512e-07	3.33214e-06	gain	0.11505	-0.0698484	136	38	908
BRCA	ANKRD13B	1.52512e-07	3.33214e-06	gain	0.11505	-0.0698484	136	38	908
BRCA	GSDMB	1.55572e-07	3.39132e-06	gain	0.10469	-0.0753816	149	46	887
BRCA	TP53I13	1.55737e-07	3.39132e-06	gain	0.11505	-0.0696795	136	37	909
BRCA	ABHD15	1.55737e-07	3.39132e-06	gain	0.11505	-0.0696795	136	37	909
BRCA	GDPD1	1.58132e-07	3.43968e-06	gain	0.0783349	-0.078117	216	15	851
BRCA	CHRND	1.58499e-07	3.44387e-06	loss	0.167953	-0.066639	22	82	978
BRCA	C19orf24	1.59082e-07	3.44948e-06	loss	0.101306	-0.0734235	9	153	920
BRCA	COPS7B	1.59282e-07	3.44948e-06	loss	0.171357	-0.065423	21	77	984
BRCA	PDE6D	1.59282e-07	3.44948e-06	loss	0.171357	-0.065423	21	77	984
BRCA	BCAS1	1.60176e-07	3.46504e-06	gain	0.112194	-0.0739459	150	9	923
BRCA	TRAF3IP1	1.63638e-07	3.52832e-06	loss	0.152771	-0.0690218	26	88	968
BRCA	ITM2C	1.63821e-07	3.5284e-06	loss	0.180908	-0.0655066	22	70	990
BRCA	FAM83A	1.64795e-07	3.54552e-06	gain	0.0786403	-0.077335	206	21	855
BRCA	PTRH2	1.65463e-07	3.55602e-06	gain	0.071601	-0.0793261	228	11	843
BRCA	KLF10	1.66189e-07	3.56027e-06	gain	0.0795086	-0.0780557	199	12	871
BRCA	SPAG5	1.66383e-07	3.56027e-06	gain	0.108869	-0.0711449	148	29	905
BRCA	PRSS56	1.67075e-07	3.57121e-06	loss	0.167953	-0.0661365	21	82	979
BRCA	FLOT2	1.67791e-07	3.5749e-06	gain	0.103682	-0.0711769	157	27	898
BRCA	CAPNS1	1.67721e-07	3.5749e-06	gain	0.189221	-0.0655359	68	17	997
BRCA	COX7A1	1.67721e-07	3.5749e-06	gain	0.189221	-0.0655359	68	17	997
BRCA	SUPT6H	1.68414e-07	3.5843e-06	gain	0.104225	-0.0719426	156	29	897
BRCA	FOXN1	1.69191e-07	3.59309e-06	gain	0.109836	-0.0715906	146	30	906
BRCA	CEBPA	1.69555e-07	3.59693e-06	gain	0.198673	-0.0600065	55	15	1012
BRCA	LRRC59	1.70495e-07	3.61299e-06	gain	0.0955965	-0.074178	159	18	905
BRCA	SPATA18	1.71496e-07	3.62641e-06	gain	0.221573	-0.063536	62	7	1013
BRCA	TOM1L1	1.73998e-07	3.67539e-06	gain	0.101689	-0.0733086	160	19	903
BRCA	THAP8	1.75749e-07	3.7084e-06	gain	0.18763	-0.0647691	69	16	997
BRCA	ABCC3	1.76447e-07	3.71686e-06	gain	0.0953617	-0.0734797	167	19	896
BRCA	EFCAB5	1.76527e-07	3.71686e-06	gain	0.124306	-0.0692865	122	44	916
BRCA	ATG16L1	1.77028e-07	3.72345e-06	loss	0.163056	-0.0656483	20	79	983
BRCA	XYLT2	1.80315e-07	3.7845e-06	gain	0.0961796	-0.074497	158	20	904
BRCA	WDR62	1.8238e-07	3.82379e-06	gain	0.187208	-0.0646117	69	17	996
BRCA	SLC13A2	1.83884e-07	3.84877e-06	gain	0.109437	-0.0715264	146	30	906
BRCA	ZNF568	1.83962e-07	3.84877e-06	gain	0.188334	-0.0665927	64	21	997
BRCA	COL4A3BP	1.85606e-07	3.87493e-06	loss	0.197121	-0.064275	9	65	1008
BRCA	NOG	1.86309e-07	3.87762e-06	gain	0.0884392	-0.0750631	180	13	889
BRCA	TPD52	1.86321e-07	3.87762e-06	gain	0.107746	-0.0748976	134	26	922
BRCA	MAP1B	1.86324e-07	3.87762e-06	loss	0.188669	-0.0641141	12	68	1002
BRCA	EFNA2	1.87356e-07	3.89088e-06	loss	0.101306	-0.0723771	9	153	920
BRCA	MRPS27	1.87323e-07	3.89088e-06	loss	0.188669	-0.0640455	11	68	1003
BRCA	SEPT2	1.88003e-07	3.90022e-06	loss	0.144331	-0.0719275	30	97	955
BRCA	PPP1R7	1.88333e-07	3.90296e-06	loss	0.144331	-0.0718979	29	97	956
BRCA	TBC1D31	1.89106e-07	3.91486e-06	gain	0.0775356	-0.0773765	206	23	853
BRCA	ZNF302	1.90363e-07	3.93263e-06	gain	0.201558	-0.0619753	61	13	1008
BRCA	ZNF181	1.90363e-07	3.93263e-06	gain	0.201558	-0.0619753	61	13	1008
BRCA	HDLBP	1.91001e-07	3.9417e-06	loss	0.144331	-0.0717863	31	97	954
BRCA	RNF139	1.91323e-07	3.94421e-06	gain	0.0736791	-0.0790287	208	20	854
BRCA	HEY1	1.92231e-07	3.95879e-06	gain	0.109454	-0.0732301	125	24	933
BRCA	CBLN4	1.94642e-07	4.00009e-06	gain	0.13006	-0.0727185	117	24	941
BRCA	MTSS1	1.95268e-07	4.00047e-06	gain	0.071955	-0.0792682	212	22	848
BRCA	TRMT12	1.94946e-07	4.00047e-06	gain	0.0731708	-0.0789181	209	21	852
BRCA	RNF19A	1.95141e-07	4.00047e-06	gain	0.0770262	-0.0794698	203	16	863
BRCA	TTC6	1.97978e-07	4.05178e-06	gain	0.125152	-0.0724729	119	19	944
BRCA	RASL11B	2.00359e-07	4.09625e-06	gain	0.207925	-0.0638637	68	6	1008
BRCA	ANO7	2.02273e-07	4.1311e-06	loss	0.144331	-0.0712788	30	97	955
BRCA	SLC6A5	2.03597e-07	4.15384e-06	gain	0.219468	-0.066068	54	26	1002
BRCA	SPAG1	2.05649e-07	4.18986e-06	gain	0.0771514	-0.080202	197	16	869
BRCA	PTCD2	2.05787e-07	4.18986e-06	loss	0.188669	-0.0630433	9	68	1005
BRCA	SLC46A1	2.10367e-07	4.2787e-06	gain	0.106783	-0.0717292	147	31	904
BRCA	GRB7	2.11212e-07	4.28262e-06	gain	0.0966023	-0.0767735	165	42	875
BRCA	MIEN1	2.11212e-07	4.28262e-06	gain	0.0966023	-0.0767735	165	42	875
BRCA	ZNF529	2.11166e-07	4.28262e-06	gain	0.194099	-0.0631519	59	19	1004
BRCA	ANKRD40	2.13391e-07	4.32237e-06	gain	0.0958978	-0.0728264	163	19	900
BRCA	MED24	2.16885e-07	4.38864e-06	gain	0.105613	-0.0747101	140	50	892
BRCA	PGAP3	2.21299e-07	4.47336e-06	gain	0.0937177	-0.0771854	168	41	873
BRCA	TATDN1	2.25987e-07	4.55878e-06	gain	0.0723498	-0.0790595	210	20	852
BRCA	FBXO43	2.28551e-07	4.60111e-06	gain	0.0782628	-0.0793449	194	15	873
BRCA	STMN2	2.28488e-07	4.60111e-06	gain	0.110725	-0.0726144	121	24	937
BRCA	DERL1	2.31332e-07	4.65235e-06	gain	0.0768482	-0.0772105	206	23	853
BRCA	UQCR11	2.34136e-07	4.70393e-06	loss	0.0979605	-0.0749689	16	156	910
BRCA	ERBB2	2.34938e-07	4.71526e-06	gain	0.0937177	-0.0768142	168	42	872
BRCA	HJURP	2.35669e-07	4.72512e-06	loss	0.1631	-0.0658969	19	79	984
BRCA	SDF2	2.38857e-07	4.78417e-06	gain	0.104797	-0.0712571	152	29	901
BRCA	KIAA0100	2.39416e-07	4.79051e-06	gain	0.104783	-0.0712547	152	29	901
BRCA	MROH2A	2.42107e-07	4.83945e-06	loss	0.1631	-0.0656518	20	79	983
BRCA	ALDOC	2.42595e-07	4.84429e-06	gain	0.107653	-0.0707488	147	29	906
BRCA	NOS1AP	2.44354e-07	4.87079e-06	gain	0.101781	-0.073243	158	22	902
BRCA	B3GNT7	2.44903e-07	4.87557e-06	loss	0.177494	-0.0647214	20	70	992
BRCA	LRP3	2.46628e-07	4.90496e-06	gain	0.200816	-0.0598695	53	14	1015
BRCA	RIMS2	2.48648e-07	4.93519e-06	gain	0.0751055	-0.0793595	204	17	861
BRCA	STK3	2.55349e-07	5.0631e-06	gain	0.080005	-0.0801418	189	21	872
BRCA	GPI	2.57925e-07	5.10391e-06	gain	0.198416	-0.061003	58	15	1009
BRCA	RP11.618P17.4	2.57925e-07	5.10391e-06	gain	0.198416	-0.061003	58	15	1009
BRCA	ARL4C	2.61029e-07	5.16016e-06	loss	0.161156	-0.06807	22	81	979
BRCA	METTL15	2.63007e-07	5.19405e-06	gain	0.211899	-0.0664012	55	21	1006
BRCA	ZNF254	2.64842e-07	5.20944e-06	gain	0.14509	-0.0720849	87	27	968
BRCA	ZNF726	2.64842e-07	5.20944e-06	gain	0.14509	-0.0720849	87	27	968
BRCA	CRISPLD1	2.73148e-07	5.35148e-06	gain	0.120096	-0.0718632	102	41	939
BRCA	PTMA	2.72695e-07	5.35148e-06	loss	0.16939	-0.0650309	21	76	985
BRCA	SLC7A10	2.7305e-07	5.35148e-06	gain	0.195973	-0.0598687	54	14	1014
BRCA	RAD51C	2.74634e-07	5.37525e-06	gain	0.0828001	-0.0784459	192	19	871
BRCA	EEF1D	2.76897e-07	5.40346e-06	gain	0.0881294	-0.080015	178	58	846
BRCA	NAPRT	2.76897e-07	5.40346e-06	gain	0.0881294	-0.080015	178	58	846
BRCA	MROH6	2.76897e-07	5.40346e-06	gain	0.0881294	-0.080015	178	58	846
BRCA	UBE2W	2.78268e-07	5.42484e-06	gain	0.119704	-0.0741585	108	39	935
BRCA	COL22A1	2.79423e-07	5.44199e-06	gain	0.0877239	-0.0796141	175	50	857
BRCA	GSDMD	2.81726e-07	5.48143e-06	gain	0.087747	-0.0794715	179	56	847
BRCA	CPQ	2.82897e-07	5.49879e-06	gain	0.0934934	-0.0770554	167	24	891
BRCA	HLF	2.84889e-07	5.53207e-06	gain	0.0916001	-0.0739493	170	20	892
BRCA	CLIP3	2.89135e-07	5.59249e-06	gain	0.189251	-0.0646077	67	16	999
BRCA	SYNE4	2.89135e-07	5.59249e-06	gain	0.189251	-0.0646077	67	16	999
BRCA	SDHAF1	2.89135e-07	5.59249e-06	gain	0.189251	-0.0646077	67	16	999
BRCA	ALKBH6	2.89135e-07	5.59249e-06	gain	0.189251	-0.0646077	67	16	999
BRCA	LY6K	2.89884e-07	5.6015e-06	gain	0.0910988	-0.0781914	175	56	851
BRCA	LRFN3	2.91685e-07	5.63077e-06	gain	0.189251	-0.0645285	67	19	996
BRCA	LUC7L3	2.94556e-07	5.6751e-06	gain	0.0936189	-0.0725983	164	19	899
BRCA	CSMD3	2.97625e-07	5.72458e-06	gain	0.0724222	-0.0772478	217	15	850
BRCA	ZHX2	2.97705e-07	5.72458e-06	gain	0.0738906	-0.0773147	208	23	851
BRCA	C20orf195	2.9877e-07	5.73947e-06	gain	0.11409	-0.0724835	134	34	914
BRCA	STXBP4	3.00961e-07	5.77031e-06	gain	0.0922163	-0.0735913	169	20	893
BRCA	CORO6	3.0082e-07	5.77031e-06	gain	0.112656	-0.0690895	134	38	910
BRCA	BHMT2	3.019e-07	5.7827e-06	loss	0.194425	-0.0627581	7	65	1010
BRCA	GPR55	3.04182e-07	5.81513e-06	loss	0.174014	-0.0657475	25	71	986
BRCA	POLR2K	3.0562e-07	5.83695e-06	gain	0.0768229	-0.0795876	194	16	872
BRCA	GPIHBP1	3.12508e-07	5.93976e-06	gain	0.0904419	-0.0773645	174	55	853
BRCA	MRPL27	3.12388e-07	5.93976e-06	gain	0.0925661	-0.0734622	158	18	906
BRCA	EME1	3.12388e-07	5.93976e-06	gain	0.0925661	-0.0734622	158	18	906
BRCA	ZFP41	3.16486e-07	5.99227e-06	gain	0.089751	-0.0778129	177	55	850
BRCA	GLI4	3.16486e-07	5.99227e-06	gain	0.089751	-0.0778129	177	55	850
BRCA	ZFP41.1	3.16486e-07	5.99227e-06	gain	0.089751	-0.0778129	177	55	850
BRCA	BDP1	3.15611e-07	5.99227e-06	loss	0.189265	-0.0629019	10	66	1006
BRCA	ZC3H3	3.17682e-07	6.00915e-06	gain	0.087747	-0.0787091	179	55	848
BRCA	SCGB2B2	3.18428e-07	6.0175e-06	gain	0.192388	-0.0614204	61	13	1008
BRCA	TAF4	3.20581e-07	6.05239e-06	gain	0.115628	-0.0730556	133	34	915
BRCA	WFIKKN2	3.22853e-07	6.08945e-06	gain	0.0931006	-0.0737425	163	19	900
BRCA	ZFP64	3.23305e-07	6.09216e-06	gain	0.120351	-0.074804	132	20	930
BRCA	PTK6	3.28748e-07	6.1829e-06	gain	0.114742	-0.0723743	133	34	915
BRCA	SRMS	3.28748e-07	6.1829e-06	gain	0.114742	-0.0723743	133	34	915
BRCA	ORMDL3	3.31355e-07	6.20238e-06	gain	0.100926	-0.0745516	148	46	888
BRCA	RPS15	3.34274e-07	6.24516e-06	loss	0.0984708	-0.0738504	13	154	915
BRCA	COX11	3.38237e-07	6.31322e-06	gain	0.0979417	-0.0727813	160	19	903
BRCA	ZNF829	3.41245e-07	6.33342e-06	gain	0.187908	-0.0648014	60	21	1001
BRCA	ZNF345	3.41245e-07	6.33342e-06	gain	0.187908	-0.0648014	60	21	1001
BRCA	SGCB	3.40054e-07	6.33342e-06	gain	0.217743	-0.0629734	61	6	1015
BRCA	LRRC66	3.40054e-07	6.33342e-06	gain	0.217743	-0.0629734	61	6	1015
BRCA	ANKRD46	3.47355e-07	6.41663e-06	gain	0.0761765	-0.0789228	200	17	865
BRCA	EXOC1	3.47354e-07	6.41663e-06	gain	0.186931	-0.0658605	75	9	998
BRCA	NDUFB9	3.49412e-07	6.44859e-06	gain	0.0701821	-0.0785252	210	20	852
BRCA	ANKRD31	3.58421e-07	6.60251e-06	loss	0.194542	-0.0627098	8	65	1009
BRCA	TRPM8	3.60487e-07	6.6282e-06	loss	0.156532	-0.0670646	21	82	979
BRCA	VSTM2B	3.60298e-07	6.6282e-06	gain	0.164973	-0.0633825	68	14	1000
BRCA	PDGFRA	3.65915e-07	6.72173e-06	gain	0.178184	-0.0648774	76	11	995
BRCA	RORC	3.67575e-07	6.74594e-06	gain	0.0944455	-0.0750546	179	19	884
BRCA	TWIST2	3.69108e-07	6.76779e-06	loss	0.147592	-0.0701155	27	88	967
BRCA	DAZAP1	3.69519e-07	6.76903e-06	loss	0.0984708	-0.073176	12	154	916
BRCA	CCDC182	3.7167e-07	6.80211e-06	gain	0.0837257	-0.0759668	189	15	878
BRCA	TOP1MT	3.74098e-07	6.81752e-06	gain	0.0864379	-0.0784628	180	56	846
BRCA	RP11.463D19.2	3.73171e-07	6.81752e-06	gain	0.11663	-0.0740073	109	39	934
BRCA	SLC1A2	3.73611e-07	6.81752e-06	gain	0.165522	-0.0654746	83	6	993
BRCA	TBCB	3.74577e-07	6.81752e-06	gain	0.181025	-0.0643739	68	16	998
BRCA	POLR2I	3.74577e-07	6.81752e-06	gain	0.181025	-0.0643739	68	16	998
BRCA	PASK	3.75151e-07	6.82153e-06	loss	0.139633	-0.0712007	29	96	957
BRCA	GML	3.7681e-07	6.8328e-06	gain	0.0882473	-0.0776633	176	58	848
BRCA	CYP11B2	3.7681e-07	6.8328e-06	gain	0.0882473	-0.0776633	176	58	848
BRCA	TOB1	3.76376e-07	6.8328e-06	gain	0.0931556	-0.0735672	162	19	901
BRCA	STARD3	3.85295e-07	6.96744e-06	gain	0.0910932	-0.0764884	167	41	874
BRCA	PNMT	3.85295e-07	6.96744e-06	gain	0.0910932	-0.0764884	167	41	874
BRCA	TCAP	3.85295e-07	6.96744e-06	gain	0.0910932	-0.0764884	167	41	874
BRCA	LCE1D	3.87233e-07	6.97692e-06	gain	0.0986134	-0.0753408	172	19	891
BRCA	LCE1E	3.87233e-07	6.97692e-06	gain	0.0986134	-0.0753408	172	19	891
BRCA	LCE1C	3.87233e-07	6.97692e-06	gain	0.0986134	-0.0753408	172	19	891
BRCA	LCE1F	3.87233e-07	6.97692e-06	gain	0.0986134	-0.0753408	172	19	891
BRCA	OVOL3	3.90408e-07	7.0213e-06	gain	0.181025	-0.063924	68	15	999
BRCA	ZNF696	3.92632e-07	7.05487e-06	gain	0.0880836	-0.0774657	177	55	850
BRCA	YAF2	3.97297e-07	7.13219e-06	gain	0.200455	-0.0655396	64	27	991
BRCA	MAFA	4.03412e-07	7.22225e-06	gain	0.0870752	-0.0782076	178	56	848
BRCA	ZBTB10	4.09861e-07	7.33106e-06	gain	0.099105	-0.0729586	135	23	924
BRCA	SPRR4	4.11522e-07	7.35409e-06	gain	0.0995037	-0.0757807	170	21	891
BRCA	SPRR1A	4.14266e-07	7.38973e-06	gain	0.0995037	-0.07571	170	20	892
BRCA	HNF4G	4.1493e-07	7.39491e-06	gain	0.120611	-0.0719475	99	48	935
BRCA	GCNT7	4.21762e-07	7.48959e-06	gain	0.115806	-0.0711001	125	15	942
BRCA	FAM209A	4.21762e-07	7.48959e-06	gain	0.115806	-0.0711001	125	15	942
BRCA	FAM135B	4.23341e-07	7.51088e-06	gain	0.0871842	-0.0780823	174	50	858
BRCA	HRNR	4.2399e-07	7.51564e-06	gain	0.094478	-0.0746785	177	19	886
BRCA	IVL	4.34725e-07	7.67143e-06	gain	0.0975332	-0.0757229	172	20	890
BRCA	RTFDC1	4.35087e-07	7.67143e-06	gain	0.115806	-0.0708804	125	16	941
BRCA	CSTF3	4.34562e-07	7.67143e-06	gain	0.17461	-0.0651402	80	7	995
BRCA	GSX2	4.35112e-07	7.67143e-06	gain	0.187604	-0.0649266	71	8	1003
BRCA	TCFL5	4.36389e-07	7.68707e-06	gain	0.115739	-0.0695614	134	29	919
BRCA	ZNF623	4.38329e-07	7.71435e-06	gain	0.0860596	-0.0796202	177	60	845
BRCA	BAALC	4.39008e-07	7.71942e-06	gain	0.0738727	-0.0766888	199	14	869
BRCA	IKZF3	4.47768e-07	7.86644e-06	gain	0.0935968	-0.0762701	163	45	874
BRCA	AZIN1	4.51012e-07	7.91236e-06	gain	0.0745619	-0.0770539	199	13	870
BRCA	SPP2	4.51184e-07	7.91236e-06	loss	0.151989	-0.0669013	22	85	975
BRCA	PYCRL	4.52497e-07	7.92834e-06	gain	0.0860596	-0.079384	177	58	847
BRCA	ZNF599	4.7104e-07	8.24592e-06	gain	0.188323	-0.0618256	63	12	1007
BRCA	DBX1	4.73521e-07	8.28201e-06	gain	0.194966	-0.0664811	59	26	997
BRCA	TCP11L1	4.75512e-07	8.30946e-06	gain	0.17117	-0.0653716	81	6	995
BRCA	TSTA3	4.78196e-07	8.32515e-06	gain	0.0860596	-0.0790408	177	59	846
BRCA	S100A3	4.78942e-07	8.32515e-06	gain	0.104831	-0.075166	160	22	900
BRCA	S100A4	4.78942e-07	8.32515e-06	gain	0.104831	-0.075166	160	22	900
BRCA	S100A5	4.78942e-07	8.32515e-06	gain	0.104831	-0.075166	160	22	900
BRCA	S100A2	4.78942e-07	8.32515e-06	gain	0.104831	-0.075166	160	22	900
BRCA	S100A6	4.78942e-07	8.32515e-06	gain	0.104831	-0.075166	160	22	900
BRCA	TIGD5	4.79394e-07	8.32567e-06	gain	0.0855543	-0.0792784	177	58	847
BRCA	ANGPT4	4.80132e-07	8.33116e-06	loss	0.164091	-0.0662396	32	74	976
BRCA	LCE1A	4.82479e-07	8.34987e-06	gain	0.0966905	-0.0751624	173	19	890
BRCA	LCE1B	4.82904e-07	8.34987e-06	gain	0.0966865	-0.0751617	173	19	890
BRCA	C1orf68	4.82904e-07	8.34987e-06	gain	0.0966865	-0.0751617	173	19	890
BRCA	KPRP	4.82904e-07	8.34987e-06	gain	0.0966865	-0.0751617	173	19	890
BRCA	THEM5	4.86982e-07	8.41301e-06	gain	0.0934795	-0.0746688	178	19	885
BRCA	SPRR2D	4.88778e-07	8.42929e-06	gain	0.0982669	-0.0754743	170	20	892
BRCA	SPRR1B	4.88778e-07	8.42929e-06	gain	0.0982669	-0.0754743	170	20	892
BRCA	TCEB1	4.97009e-07	8.56375e-06	gain	0.116977	-0.0725452	107	37	938
BRCA	C2CD4D	4.99303e-07	8.59156e-06	gain	0.0941513	-0.0746132	177	19	886
BRCA	LCE3D	5.08324e-07	8.67537e-06	gain	0.0962057	-0.0744458	174	19	889
BRCA	CRCT1	5.08324e-07	8.67537e-06	gain	0.0962057	-0.0744458	174	19	889
BRCA	LCE3E	5.08324e-07	8.67537e-06	gain	0.0962057	-0.0744458	174	19	889
BRCA	LCE5A	5.08324e-07	8.67537e-06	gain	0.0962057	-0.0744458	174	19	889
BRCA	LCE3B	5.08324e-07	8.67537e-06	gain	0.0962057	-0.0744458	174	19	889
BRCA	LCE3C	5.08324e-07	8.67537e-06	gain	0.0962057	-0.0744458	174	19	889
BRCA	AL135842.1	5.08324e-07	8.67537e-06	gain	0.0962057	-0.0744458	174	19	889
BRCA	LY96	5.07304e-07	8.67537e-06	gain	0.116626	-0.0725052	107	37	938
BRCA	CYP11B1	5.09386e-07	8.68598e-06	gain	0.0870078	-0.0775837	175	57	850
BRCA	LCE2B	5.11773e-07	8.68913e-06	gain	0.0966865	-0.0747752	173	20	889
BRCA	LCE4A	5.11773e-07	8.68913e-06	gain	0.0966865	-0.0747752	173	20	889
BRCA	LCE2A	5.11773e-07	8.68913e-06	gain	0.0966865	-0.0747752	173	20	889
BRCA	LCE2C	5.11773e-07	8.68913e-06	gain	0.0966865	-0.0747752	173	20	889
BRCA	LCE2D	5.11773e-07	8.68913e-06	gain	0.0966865	-0.0747752	173	20	889
BRCA	SLURP1	5.17774e-07	8.72462e-06	gain	0.0882236	-0.0774055	174	56	852
BRCA	THEM6	5.17774e-07	8.72462e-06	gain	0.0882236	-0.0774055	174	56	852
BRCA	PSCA	5.17774e-07	8.72462e-06	gain	0.0882236	-0.0774055	174	56	852
BRCA	LY6D	5.17774e-07	8.72462e-06	gain	0.0882236	-0.0774055	174	56	852
BRCA	LYNX1	5.17774e-07	8.72462e-06	gain	0.0882236	-0.0774055	174	56	852
BRCA	LYPD2	5.17774e-07	8.72462e-06	gain	0.0882236	-0.0774055	174	56	852
BRCA	JRK	5.17774e-07	8.72462e-06	gain	0.0882236	-0.0774055	174	56	852
BRCA	TSPYL5	5.17979e-07	8.72462e-06	gain	0.0906889	-0.075432	163	19	900
BRCA	SPAG9	5.18286e-07	8.72462e-06	gain	0.0915945	-0.0732129	162	19	901
BRCA	AC131263.1	5.144e-07	8.72462e-06	gain	0.17674	-0.0650958	78	6	998
BRCA	EXOSC4	5.19669e-07	8.74045e-06	gain	0.0862279	-0.0805727	173	69	840
BRCA	PDCD2L	5.2015e-07	8.74108e-06	gain	0.194614	-0.0605316	57	15	1010
BRCA	KCNS2	5.23547e-07	8.78368e-06	gain	0.0812197	-0.0783974	180	19	883
BRCA	S100A16	5.23608e-07	8.78368e-06	gain	0.103355	-0.075918	160	22	900
BRCA	COX6C	5.25949e-07	8.80853e-06	gain	0.0767669	-0.0781647	187	15	880
BRCA	OLFML2B	5.28369e-07	8.84155e-06	gain	0.0997735	-0.0722172	155	21	906
BRCA	TRIM25	5.30414e-07	8.86825e-06	gain	0.0838235	-0.0732644	180	8	894
BRCA	SNTB1	5.3087e-07	8.86836e-06	gain	0.0731439	-0.0759838	204	21	857
BRCA	FZD6	5.33113e-07	8.89829e-06	gain	0.07342	-0.0768608	197	14	871
BRCA	LY6E	5.40368e-07	9.00415e-06	gain	0.0870078	-0.0772124	175	58	849
BRCA	SPRR2G	5.40183e-07	9.00415e-06	gain	0.0985274	-0.075329	169	20	893
BRCA	LCE3A	5.43418e-07	9.04733e-06	gain	0.0966865	-0.0743475	173	19	890
BRCA	AGXT	5.44637e-07	9.05999e-06	loss	0.138125	-0.0708843	28	95	959
BRCA	YPEL2	5.45421e-07	9.06538e-06	gain	0.072666	-0.076899	216	15	851
BRCA	C2orf54	5.48364e-07	9.10662e-06	loss	0.138125	-0.0708398	29	95	958
BRCA	ATF6	5.48945e-07	9.1086e-06	gain	0.0971515	-0.0728947	161	21	900
BRCA	LY6H	5.5178e-07	9.13411e-06	gain	0.0872173	-0.0768991	175	55	852
BRCA	FABP4	5.58653e-07	9.21544e-06	gain	0.108361	-0.07128	119	29	934
BRCA	FABP12	5.58653e-07	9.21544e-06	gain	0.108361	-0.07128	119	29	934
BRCA	FABP9	5.58653e-07	9.21544e-06	gain	0.108361	-0.07128	119	29	934
BRCA	PAG1	5.60427e-07	9.23699e-06	gain	0.0998654	-0.07201	132	26	924
BRCA	ATP6V1C1	5.62342e-07	9.26081e-06	gain	0.072374	-0.0771895	199	14	869
BRCA	RP11.520P18.5	5.63658e-07	9.27473e-06	gain	0.0872173	-0.0767563	175	57	850
BRCA	PMP2	5.74034e-07	9.43759e-06	gain	0.108361	-0.0710582	119	28	935
BRCA	TRAPPC9	5.78255e-07	9.49117e-06	gain	0.0806717	-0.0789605	185	55	842
BRCA	TFAP2C	5.79298e-07	9.50039e-06	gain	0.111711	-0.0711948	130	12	940
BRCA	RHPN1	5.8355e-07	9.55618e-06	gain	0.0846274	-0.0778855	179	56	847
BRCA	CTC.454I21.3	5.83668e-07	9.55618e-06	gain	0.180148	-0.0655847	65	23	994
BRCA	ZNF704	5.88688e-07	9.63038e-06	gain	0.0980298	-0.0724326	133	23	926
BRCA	NIPAL2	5.91125e-07	9.63226e-06	gain	0.0812197	-0.0775975	180	20	882
BRCA	CAPN10	5.91245e-07	9.63226e-06	loss	0.138125	-0.0701375	29	95	958
BRCA	GPR35	5.91245e-07	9.63226e-06	loss	0.138125	-0.0701375	29	95	958
BRCA	AQP12A	5.91245e-07	9.63226e-06	loss	0.138125	-0.0701375	29	95	958
BRCA	AQP12B	5.91245e-07	9.63226e-06	loss	0.138125	-0.0701375	29	95	958
BRCA	RGS22	5.94903e-07	9.68387e-06	gain	0.0732775	-0.0784108	195	15	872
BRCA	PYDC2	5.96675e-07	9.7047e-06	gain	0.114234	-0.0725329	127	22	933
BRCA	ZNF382	6.05709e-07	9.81119e-06	gain	0.192799	-0.0626044	58	20	1004
BRCA	LOR	6.0813e-07	9.84232e-06	gain	0.0963872	-0.0751154	171	20	891
BRCA	EPPK1	6.0936e-07	9.85415e-06	gain	0.0842558	-0.0793484	176	59	847
BRCA	LELP1	6.0988e-07	9.85449e-06	gain	0.096194	-0.0752715	171	20	891
BRCA	DIDO1	6.10915e-07	9.86198e-06	gain	0.11292	-0.069315	134	30	918
BRCA	OAZ3	6.13647e-07	9.88297e-06	gain	0.0899014	-0.0749049	184	20	878
BRCA	TDRKH	6.13647e-07	9.88297e-06	gain	0.0899014	-0.0749049	184	20	878
BRCA	PGLYRP3	6.24414e-07	1.00482e-05	gain	0.0971038	-0.0750597	170	20	892
BRCA	HOMER1	6.30966e-07	1.01453e-05	loss	0.195196	-0.0628814	7	63	1012
BRCA	HTR2B	6.37361e-07	1.02288e-05	loss	0.169672	-0.0649891	24	70	988
BRCA	PSMD1	6.37361e-07	1.02288e-05	loss	0.169672	-0.0649891	24	70	988
BRCA	C2orf72	6.37714e-07	1.02288e-05	loss	0.169672	-0.0649831	24	70	988
BRCA	ZNF217	6.39797e-07	1.02539e-05	gain	0.102584	-0.0736543	155	8	919
BRCA	HSF5	6.4707e-07	1.03453e-05	gain	0.0789778	-0.0770081	191	17	874
BRCA	PRR9	6.47069e-07	1.03453e-05	gain	0.096194	-0.0748442	171	19	892
BRCA	MTERF4	6.53125e-07	1.04336e-05	loss	0.136809	-0.0707006	29	95	958
BRCA	ZNF565	6.55173e-07	1.04579e-05	gain	0.178322	-0.0647532	67	20	995
BRCA	SNED1	6.57589e-07	1.04879e-05	loss	0.136809	-0.0706559	30	95	957
BRCA	UBAP2L	6.67365e-07	1.06267e-05	gain	0.0988406	-0.0748041	164	22	896
BRCA	SPATA3	6.67009e-07	1.06267e-05	loss	0.172315	-0.0649302	24	69	989
BRCA	GDAP1	6.69479e-07	1.06517e-05	gain	0.112787	-0.0729431	112	40	930
BRCA	SDC2	6.71052e-07	1.06596e-05	gain	0.089765	-0.0752354	166	18	898
BRCA	LINGO4	6.76855e-07	1.07431e-05	gain	0.091104	-0.0744029	180	20	882
BRCA	PPDPF	6.7795e-07	1.07518e-05	gain	0.112675	-0.0721916	130	33	919
BRCA	SPRR3	6.78706e-07	1.07552e-05	gain	0.0971725	-0.0750726	169	20	893
BRCA	LSM14B	6.82902e-07	1.0813e-05	gain	0.113134	-0.0714606	133	31	918
BRCA	REXO1	6.86031e-07	1.08278e-05	loss	0.091701	-0.074946	20	158	904
BRCA	ATP8B3	6.86031e-07	1.08278e-05	loss	0.091701	-0.074946	20	158	904
BRCA	ONECUT3	6.86031e-07	1.08278e-05	loss	0.091701	-0.074946	20	158	904
BRCA	WDR87	6.85849e-07	1.08278e-05	gain	0.164888	-0.0676925	73	19	990
BRCA	NDUFAF6	6.93999e-07	1.09448e-05	gain	0.0798502	-0.0775079	184	21	877
BRCA	FAM83H	6.96255e-07	1.09454e-05	gain	0.0851316	-0.0785811	174	61	847
BRCA	MAPK15	6.96255e-07	1.09454e-05	gain	0.0851316	-0.0785811	174	61	847
BRCA	ZNF707	6.96255e-07	1.09454e-05	gain	0.0851316	-0.0785811	174	61	847
BRCA	CCDC166	6.96255e-07	1.09454e-05	gain	0.0851316	-0.0785811	174	61	847
BRCA	HEXB	7.08228e-07	1.10982e-05	loss	0.189124	-0.0626558	9	64	1009
BRCA	ENC1	7.08228e-07	1.10982e-05	loss	0.189124	-0.0626558	9	64	1009
BRCA	FGF12	7.15792e-07	1.11989e-05	gain	0.106721	-0.0732918	136	27	919
BRCA	KIF18A	7.15317e-07	1.11989e-05	gain	0.20955	-0.0648973	53	18	1011
BRCA	AC104809.3	7.20094e-07	1.12484e-05	loss	0.138063	-0.0706158	29	94	959
BRCA	ASB1	7.27332e-07	1.13524e-05	loss	0.14537	-0.0681283	26	87	969
BRCA	GCNT4	7.27904e-07	1.13524e-05	loss	0.189124	-0.0623456	9	64	1009
BRCA	MATN2	7.34699e-07	1.14223e-05	gain	0.0810307	-0.0768589	177	19	886
BRCA	RPL30	7.34699e-07	1.14223e-05	gain	0.0810307	-0.0768589	177	19	886
BRCA	SLAMF6	7.34586e-07	1.14223e-05	gain	0.0994766	-0.0705759	153	20	909
BRCA	S100A10	7.37064e-07	1.145e-05	gain	0.0904244	-0.0746283	179	21	882
BRCA	KIF1A	7.42353e-07	1.15141e-05	loss	0.134836	-0.0700252	29	96	957
BRCA	FAM169A	7.42305e-07	1.15141e-05	loss	0.189124	-0.0621089	8	64	1010
BRCA	SNX16	7.59085e-07	1.17643e-05	gain	0.110799	-0.0702607	115	32	935
BRCA	FSHB	7.59962e-07	1.17687e-05	gain	0.200159	-0.0654014	63	16	1003
BRCA	NSA2	7.63923e-07	1.18207e-05	loss	0.189124	-0.061768	7	64	1011
BRCA	PAMR1	7.67197e-07	1.18528e-05	gain	0.166893	-0.0648889	80	6	996
BRCA	FLG2	7.69699e-07	1.18729e-05	gain	0.0940394	-0.0742111	175	19	888
BRCA	CSF3	7.7121e-07	1.18869e-05	gain	0.0997918	-0.0723339	138	48	896
BRCA	CCDC73	7.76959e-07	1.19661e-05	gain	0.162869	-0.0647517	81	9	992
BRCA	RDH10	7.83553e-07	1.20089e-05	gain	0.112187	-0.0741351	108	39	935
BRCA	RPL7	7.83553e-07	1.20089e-05	gain	0.112187	-0.0741351	108	39	935
BRCA	ZNF383	7.84179e-07	1.20089e-05	gain	0.175799	-0.0659641	65	22	995
BRCA	MTDH	7.87886e-07	1.20498e-05	gain	0.0847595	-0.075796	169	18	895
BRCA	RNF43	7.96941e-07	1.21788e-05	gain	0.0771613	-0.0765811	192	16	874
BRCA	PLEC	8.00871e-07	1.22011e-05	gain	0.0832374	-0.0792692	175	60	847
BRCA	PARP10	8.00871e-07	1.22011e-05	gain	0.0832374	-0.0792692	175	60	847
BRCA	GRINA	8.00871e-07	1.22011e-05	gain	0.0832374	-0.0792692	175	60	847
BRCA	SPATC1	8.02663e-07	1.22029e-05	gain	0.0832374	-0.0792833	175	61	846
BRCA	EIF5A2	8.04087e-07	1.22029e-05	gain	0.0997514	-0.0727279	144	11	927
BRCA	RPL22L1	8.04087e-07	1.22029e-05	gain	0.0997514	-0.0727279	144	11	927
BRCA	IMPA1	8.03347e-07	1.22029e-05	gain	0.110157	-0.0705187	115	31	936
BRCA	SLC10A5	8.03347e-07	1.22029e-05	gain	0.110157	-0.0705187	115	31	936
BRCA	HRSP12	8.06338e-07	1.22183e-05	gain	0.0804337	-0.0761175	178	20	884
BRCA	ERICH5	8.06338e-07	1.22183e-05	gain	0.0804337	-0.0761175	178	20	884
BRCA	THEGL	8.13593e-07	1.23093e-05	gain	0.177649	-0.0649198	74	9	999
BRCA	GPAA1	8.19194e-07	1.23846e-05	gain	0.0851361	-0.080216	171	71	840
BRCA	CHMP4C	8.29317e-07	1.25089e-05	gain	0.110157	-0.0702628	115	31	936
BRCA	AC017028.10	8.40499e-07	1.26678e-05	loss	0.14086	-0.06991	28	88	966
BRCA	S100A7	8.46561e-07	1.274e-05	gain	0.0998718	-0.0745912	164	21	897
BRCA	NAALADL2	8.46576e-07	1.274e-05	gain	0.0879048	-0.0782104	155	25	902
BRCA	INTS8	8.49302e-07	1.27712e-05	gain	0.0777956	-0.0780843	183	22	877
BRCA	ZFAND1	8.5015e-07	1.27743e-05	gain	0.110157	-0.0700895	115	32	935
BRCA	GSDMA	8.53244e-07	1.28029e-05	gain	0.0972625	-0.0733991	142	46	894
BRCA	LSM14A	8.53353e-07	1.28029e-05	gain	0.189116	-0.0597498	57	14	1011
BRCA	SPRR2B	8.57743e-07	1.28297e-05	gain	0.0963796	-0.074731	168	20	894
BRCA	SPRR2E	8.57743e-07	1.28297e-05	gain	0.0963796	-0.074731	168	20	894
BRCA	SPRR2A	8.57743e-07	1.28297e-05	gain	0.0963796	-0.074731	168	20	894
BRCA	SPRR2F	8.57743e-07	1.28297e-05	gain	0.0963796	-0.074731	168	20	894
BRCA	OPLAH	8.64897e-07	1.29269e-05	gain	0.0832374	-0.0787908	175	62	845
BRCA	PPHLN1	8.69959e-07	1.29928e-05	gain	0.193117	-0.0648055	63	27	992
BRCA	UBA2	8.71488e-07	1.2993e-05	gain	0.193216	-0.0604676	56	14	1012
BRCA	WTIP	8.71488e-07	1.2993e-05	gain	0.193216	-0.0604676	56	14	1012
BRCA	FAM110A	8.75468e-07	1.30356e-05	loss	0.160959	-0.0657698	32	73	977
BRCA	THEM4	8.77026e-07	1.30489e-05	gain	0.0895446	-0.0740623	179	19	884
BRCA	CCNE2	8.80219e-07	1.30767e-05	gain	0.0791621	-0.0770444	182	20	880
BRCA	FLG	8.79568e-07	1.30767e-05	gain	0.092554	-0.074106	176	19	887
BRCA	OSBPL2	8.8315e-07	1.31104e-05	gain	0.111811	-0.0709675	130	32	920
BRCA	ZPBP2	8.87185e-07	1.31604e-05	gain	0.093888	-0.0741338	153	46	883
BRCA	MTBP	8.88434e-07	1.3169e-05	gain	0.0721459	-0.0752303	201	21	860
BRCA	ARC	8.93671e-07	1.32267e-05	gain	0.0855448	-0.076668	173	56	853
BRCA	CTHRC1	9.00722e-07	1.33211e-05	gain	0.0706929	-0.0760755	196	14	872
BRCA	PUF60	9.03299e-07	1.33392e-05	gain	0.0833539	-0.0791273	173	61	848
BRCA	SCRIB	9.03299e-07	1.33392e-05	gain	0.0833539	-0.0791273	173	61	848
BRCA	S100A11	9.0786e-07	1.33965e-05	gain	0.0903039	-0.0747066	177	20	885
BRCA	PAICS	9.10482e-07	1.34099e-05	gain	0.175916	-0.0647915	74	9	999
BRCA	PPAT	9.10482e-07	1.34099e-05	gain	0.175916	-0.0647915	74	9	999
BRCA	ARHGEF28	9.11481e-07	1.34099e-05	loss	0.182127	-0.0613878	11	66	1005
BRCA	THRA	9.24376e-07	1.35856e-05	gain	0.0984615	-0.0729708	137	51	894
BRCA	TMEM92	9.268e-07	1.36048e-05	gain	0.0880505	-0.0727205	156	20	906
BRCA	SLC52A3	9.27692e-07	1.36078e-05	loss	0.15683	-0.066146	32	76	974
BRCA	HAX1	9.32636e-07	1.36701e-05	gain	0.0987013	-0.0743922	162	22	898
BRCA	NRBP2	9.42425e-07	1.37829e-05	gain	0.0822485	-0.0790921	174	61	847
BRCA	C1orf43	9.46628e-07	1.38238e-05	gain	0.0980603	-0.0739529	163	21	898
BRCA	C1orf189	9.46628e-07	1.38238e-05	gain	0.0980603	-0.0739529	163	21	898
BRCA	SERINC5	9.55379e-07	1.3931e-05	loss	0.187408	-0.0625307	8	63	1011
BRCA	S100A1	9.6498e-07	1.40192e-05	gain	0.099752	-0.0750832	159	22	901
BRCA	CHTOP	9.6498e-07	1.40192e-05	gain	0.099752	-0.0750832	159	22	901
BRCA	S100A13	9.6498e-07	1.40192e-05	gain	0.099752	-0.0750832	159	22	901
BRCA	S100A14	9.6498e-07	1.40192e-05	gain	0.099752	-0.0750832	159	22	901
BRCA	DEPDC7	9.68683e-07	1.40626e-05	gain	0.170896	-0.064639	78	6	998
BRCA	SMCP	9.73519e-07	1.41225e-05	gain	0.0919553	-0.0746163	175	19	888
BRCA	YWHAZ	9.75922e-07	1.41365e-05	gain	0.0756508	-0.0774128	189	19	874
BRCA	LCE6A	9.76634e-07	1.41365e-05	gain	0.0927152	-0.0745777	174	19	889
BRCA	TMEM70	9.761e-07	1.41365e-05	gain	0.112425	-0.0718295	106	37	939
BRCA	TCHHL1	9.88134e-07	1.42787e-05	gain	0.0906381	-0.0745867	176	20	886
BRCA	SNAPIN	9.8863e-07	1.42787e-05	gain	0.099752	-0.0749245	159	23	900
BRCA	ILF2	9.8863e-07	1.42787e-05	gain	0.099752	-0.0749245	159	23	900
BRCA	DCDC1	9.90306e-07	1.42924e-05	gain	0.177538	-0.0677076	71	15	996
BRCA	MRPL13	9.99412e-07	1.44028e-05	gain	0.0723529	-0.0749362	199	21	862
BRCA	MRPL9	1.00102e-06	1.44154e-05	gain	0.0876303	-0.0742446	183	20	879
BRCA	KIAA1211	1.00635e-06	1.44816e-05	gain	0.174226	-0.0654607	76	10	996
BRCA	UQCRB	1.01001e-06	1.45026e-05	gain	0.088759	-0.0746854	164	18	900
BRCA	MTERF3	1.01001e-06	1.45026e-05	gain	0.088759	-0.0746854	164	18	900
BRCA	PTDSS1	1.01001e-06	1.45026e-05	gain	0.088759	-0.0746854	164	18	900
BRCA	REST	1.01551e-06	1.45709e-05	gain	0.177516	-0.0653202	73	10	999
BRCA	NR1D1	1.0284e-06	1.47451e-05	gain	0.103271	-0.0718024	129	52	901
BRCA	NHLH1	1.03384e-06	1.48016e-05	gain	0.0993713	-0.0698939	149	20	913
BRCA	MAP2K2	1.03352e-06	1.48016e-05	loss	0.120323	-0.0720525	32	101	949
BRCA	FOXA1	1.04183e-06	1.49052e-05	gain	0.12021	-0.0695293	113	15	954
BRCA	MTAP	1.05492e-06	1.50815e-05	loss	0.168243	-0.0664465	22	72	988
BRCA	ST3GAL1	1.06709e-06	1.52445e-05	gain	0.0752067	-0.0774977	181	43	858
BRCA	SPATA16	1.06981e-06	1.52723e-05	gain	0.0968462	-0.0726294	141	11	930
BRCA	ZNF420	1.07493e-06	1.53343e-05	gain	0.175868	-0.0657835	64	24	994
BRCA	KLF16	1.08107e-06	1.54107e-05	loss	0.0896868	-0.0744124	20	157	905
BRCA	CA10	1.08693e-06	1.5483e-05	gain	0.0849275	-0.0732262	168	21	893
BRCA	MRGBP	1.08837e-06	1.54924e-05	gain	0.110797	-0.068967	133	28	921
BRCA	DPYS	1.09662e-06	1.55513e-05	gain	0.0695376	-0.0769027	197	13	872
BRCA	TPM3	1.09623e-06	1.55513e-05	gain	0.0963889	-0.0738391	164	21	897
BRCA	CLDN11	1.09738e-06	1.55513e-05	gain	0.0967093	-0.0731402	145	12	925
BRCA	ZNF585B	1.10177e-06	1.55932e-05	gain	0.176763	-0.0650265	64	22	996
BRCA	SLC7A14	1.10538e-06	1.5633e-05	gain	0.0980217	-0.0729762	143	12	927
BRCA	TNIK	1.11105e-06	1.5702e-05	gain	0.0969578	-0.0730349	141	13	928
BRCA	GXYLT1	1.11431e-06	1.57368e-05	gain	0.203779	-0.0639356	57	26	999
BRCA	RUFY1	1.11665e-06	1.57444e-05	gain	0.144208	-0.0660294	96	32	954
BRCA	RNPEPL1	1.11755e-06	1.57444e-05	loss	0.135635	-0.0694624	29	93	960
BRCA	DUSP28	1.11755e-06	1.57444e-05	loss	0.135635	-0.0694624	29	93	960
BRCA	LAPTM4B	1.12009e-06	1.5762e-05	gain	0.0819985	-0.0762409	170	20	892
BRCA	NUP210L	1.12174e-06	1.5774e-05	gain	0.0953209	-0.0736714	165	22	895
BRCA	OGFR	1.13295e-06	1.58862e-05	gain	0.109969	-0.0692366	135	28	919
BRCA	FABP5	1.13936e-06	1.59649e-05	gain	0.102953	-0.0698992	121	27	934
BRCA	NPR1	1.14376e-06	1.60037e-05	gain	0.0980283	-0.074812	160	23	899
BRCA	ZNF585A	1.15379e-06	1.61327e-05	gain	0.175868	-0.0649689	64	22	996
BRCA	HELZ2	1.16361e-06	1.62584e-05	gain	0.107337	-0.0712979	133	34	915
BRCA	PSMD3	1.16487e-06	1.62645e-05	gain	0.097024	-0.0728542	140	47	895
BRCA	COL9A3	1.183e-06	1.64943e-05	gain	0.109969	-0.0689148	135	29	918
BRCA	BHLHE23	1.18421e-06	1.64984e-05	gain	0.110001	-0.0700921	130	34	918
BRCA	DYNLL2	1.19282e-06	1.65843e-05	gain	0.0807484	-0.0760403	181	19	882
BRCA	FAM153C	1.19994e-06	1.66715e-05	gain	0.149328	-0.0650203	85	26	971
BRCA	PPP1R1B	1.20256e-06	1.66962e-05	gain	0.0852772	-0.0750103	165	41	876
BRCA	MRPS23	1.20438e-06	1.67098e-05	gain	0.0785465	-0.0754767	187	19	876
BRCA	CRNN	1.20759e-06	1.67425e-05	gain	0.0919903	-0.0736208	174	19	889
BRCA	LDLRAD3	1.21099e-06	1.67779e-05	gain	0.155853	-0.0653039	81	9	992
BRCA	NEUROD2	1.21878e-06	1.68267e-05	gain	0.0870347	-0.0744198	160	41	881
BRCA	ZNF639	1.21852e-06	1.68267e-05	gain	0.0930183	-0.0728411	147	11	924
BRCA	MFN1	1.21852e-06	1.68267e-05	gain	0.0930183	-0.0728411	147	11	924
BRCA	MSL1	1.22203e-06	1.68598e-05	gain	0.106898	-0.0712671	121	54	907
BRCA	GID8	1.229e-06	1.69322e-05	gain	0.109479	-0.0690549	131	31	920
BRCA	SLC17A9	1.229e-06	1.69322e-05	gain	0.109479	-0.0690549	131	31	920
BRCA	DUSP12	1.23775e-06	1.70409e-05	gain	0.0958336	-0.0707592	156	21	905
BRCA	ZNF461	1.24614e-06	1.71205e-05	gain	0.182352	-0.0623996	59	19	1004
BRCA	TCHH	1.24792e-06	1.71212e-05	gain	0.090844	-0.0735814	175	19	888
BRCA	RPTN	1.24792e-06	1.71212e-05	gain	0.090844	-0.0735814	175	19	888
BRCA	MB21D2	1.25301e-06	1.7179e-05	gain	0.104892	-0.0728037	133	26	923
BRCA	TG	1.25707e-06	1.72158e-05	gain	0.0702433	-0.0782442	192	40	850
BRCA	CASS4	1.25744e-06	1.72158e-05	gain	0.110137	-0.0703861	124	16	942
BRCA	PAPD4	1.25915e-06	1.72274e-05	loss	0.190417	-0.0623341	7	62	1013
BRCA	ABHD17A	1.26238e-06	1.72595e-05	loss	0.090294	-0.073682	21	155	906
BRCA	KCNB2	1.27963e-06	1.74833e-05	gain	0.109556	-0.072422	111	40	931
BRCA	FCRLB	1.29096e-06	1.76258e-05	gain	0.0965599	-0.0705151	154	21	907
BRCA	BIRC7	1.29818e-06	1.76755e-05	gain	0.105694	-0.0718892	135	34	913
BRCA	NKAIN4	1.29818e-06	1.76755e-05	gain	0.105694	-0.0718892	135	34	913
BRCA	ARFGAP1	1.29818e-06	1.76755e-05	gain	0.105694	-0.0718892	135	34	913
BRCA	SIPA1L3	1.29789e-06	1.76755e-05	gain	0.157076	-0.0677978	76	19	987
BRCA	PEX2	1.30036e-06	1.7693e-05	gain	0.112229	-0.0695303	103	36	943
BRCA	ADAT3	1.30482e-06	1.77292e-05	loss	0.0910116	-0.0736231	21	154	907
BRCA	SCAMP4	1.30482e-06	1.77292e-05	loss	0.0910116	-0.0736231	21	154	907
BRCA	SCRT2	1.31093e-06	1.77878e-05	loss	0.151677	-0.0656943	32	77	973
BRCA	OR4D1	1.32895e-06	1.80075e-05	gain	0.0802434	-0.0751272	182	17	883
BRCA	OR4D2	1.32895e-06	1.80075e-05	gain	0.0802434	-0.0751272	182	17	883
BRCA	PVRL4	1.33601e-06	1.80659e-05	gain	0.0885763	-0.0708593	164	18	900
BRCA	ARHGAP30	1.33601e-06	1.80659e-05	gain	0.0885763	-0.0708593	164	18	900
BRCA	AL591806.1	1.33601e-06	1.80659e-05	gain	0.0885763	-0.0708593	164	18	900
BRCA	NTSR1	1.34031e-06	1.81039e-05	gain	0.109556	-0.0698388	132	31	919
BRCA	PRR5L	1.34065e-06	1.81039e-05	gain	0.169692	-0.0642355	73	10	999
BRCA	POP1	1.34178e-06	1.81067e-05	gain	0.0780416	-0.0754622	177	20	885
BRCA	F11R	1.35508e-06	1.81268e-05	gain	0.0891279	-0.0710489	163	19	900
BRCA	USF1	1.35508e-06	1.81268e-05	gain	0.0891279	-0.0710489	163	19	900
BRCA	TSTD1	1.35508e-06	1.81268e-05	gain	0.0891279	-0.0710489	163	19	900
BRCA	RP11.544M22.13	1.35508e-06	1.81268e-05	gain	0.0891279	-0.0710489	163	19	900
BRCA	OPA1	1.34795e-06	1.81268e-05	gain	0.103471	-0.0726378	133	25	924
BRCA	RP5.850E9.3	1.34899e-06	1.81268e-05	loss	0.151677	-0.0654146	33	77	972
BRCA	SNX31	1.36858e-06	1.82808e-05	gain	0.0700392	-0.0774486	197	19	866
BRCA	FCRLA	1.37659e-06	1.83753e-05	gain	0.0952513	-0.0705151	155	20	907
BRCA	C8orf37	1.38467e-06	1.84706e-05	gain	0.0784766	-0.0753387	180	17	885
BRCA	TFRC	1.38919e-06	1.85184e-05	gain	0.101547	-0.075361	133	28	921
BRCA	LRRC3C	1.39519e-06	1.85859e-05	gain	0.0922966	-0.072847	143	45	894
BRCA	PKIA	1.39718e-06	1.85999e-05	gain	0.103253	-0.0719738	115	31	936
BRCA	CHIC2	1.40291e-06	1.86421e-05	gain	0.177554	-0.0642152	71	8	1003
BRCA	PMVK	1.41366e-06	1.87182e-05	gain	0.0925524	-0.0739974	168	21	893
BRCA	OXR1	1.43517e-06	1.89648e-05	gain	0.0677205	-0.0764274	201	10	871
BRCA	FAM209B	1.43444e-06	1.89648e-05	gain	0.108666	-0.0711001	126	14	942
BRCA	SRXN1	1.43855e-06	1.89967e-05	loss	0.151677	-0.064767	32	77	973
BRCA	TMEM44	1.44209e-06	1.90307e-05	gain	0.106072	-0.0719529	129	24	929
BRCA	ENPP2	1.45127e-06	1.91146e-05	gain	0.0696982	-0.0745729	202	17	863
BRCA	CLK4	1.45135e-06	1.91146e-05	gain	0.147016	-0.0648819	87	29	966
BRCA	ZNF354A	1.45135e-06	1.91146e-05	gain	0.147016	-0.0648819	87	29	966
BRCA	SPZ1	1.4796e-06	1.94607e-05	loss	0.189448	-0.0619119	8	60	1014
BRCA	CASC3	1.49011e-06	1.95859e-05	gain	0.10479	-0.0708011	120	55	907
BRCA	DCAF13	1.50103e-06	1.97163e-05	gain	0.0684491	-0.0752925	195	13	874
BRCA	SRP72	1.50515e-06	1.9744e-05	gain	0.173784	-0.0643951	73	9	1000
BRCA	ARL9	1.50515e-06	1.9744e-05	gain	0.173784	-0.0643951	73	9	1000
BRCA	COL1A1	1.51208e-06	1.98113e-05	gain	0.0835977	-0.0728802	157	21	904
BRCA	ATP9A	1.51228e-06	1.98113e-05	gain	0.11126	-0.0725043	127	24	931
BRCA	CUEDC1	1.5188e-06	1.98703e-05	gain	0.0784497	-0.0755037	185	21	876
BRCA	NCSTN	1.51818e-06	1.98703e-05	gain	0.0961533	-0.0701067	150	21	911
BRCA	TCF15	1.53786e-06	2.01063e-05	loss	0.149709	-0.0641625	31	78	973
BRCA	ZFP82	1.57479e-06	2.05755e-05	gain	0.180173	-0.0628208	61	17	1004
BRCA	PRICKLE1	1.58186e-06	2.06473e-05	gain	0.193416	-0.063439	60	28	994
BRCA	ZNF260	1.58238e-06	2.06473e-05	gain	0.178944	-0.0621108	59	18	1005
BRCA	MAST4	1.58448e-06	2.0661e-05	loss	0.166049	-0.0653565	18	74	990
BRCA	LRRC15	1.59731e-06	2.08008e-05	gain	0.103724	-0.071899	130	24	928
BRCA	CPN2	1.59731e-06	2.08008e-05	gain	0.103724	-0.071899	130	24	928
BRCA	CELF3	1.60789e-06	2.08973e-05	gain	0.0860473	-0.0731377	182	21	879
BRCA	RIIAD1	1.60789e-06	2.08973e-05	gain	0.0860473	-0.0731377	182	21	879
BRCA	COL14A1	1.61719e-06	2.10043e-05	gain	0.0687381	-0.0749362	201	19	862
BRCA	GDF6	1.64261e-06	2.13204e-05	gain	0.0846773	-0.0741181	165	18	899
BRCA	PGLYRP4	1.65212e-06	2.14298e-05	gain	0.091988	-0.0742712	171	20	891
BRCA	SLAMF7	1.67706e-06	2.17105e-05	gain	0.0934261	-0.070142	154	19	909
BRCA	MBTD1	1.69026e-06	2.1867e-05	gain	0.0865648	-0.071262	159	19	904
BRCA	SLC25A32	1.69382e-06	2.18926e-05	gain	0.0684491	-0.0745531	195	12	875
BRCA	ITPR2	1.69446e-06	2.18926e-05	gain	0.182746	-0.0663412	67	26	989
BRCA	ZNF879	1.71342e-06	2.21231e-05	gain	0.145857	-0.0645053	90	30	962
BRCA	PSMA7	1.72486e-06	2.22562e-05	gain	0.106963	-0.0705666	133	31	918
BRCA	QSER1	1.72728e-06	2.22729e-05	gain	0.162798	-0.0644616	80	6	996
BRCA	DCSTAMP	1.7736e-06	2.22887e-05	gain	0.0679748	-0.076531	195	12	875
BRCA	MED1	1.75182e-06	2.22887e-05	gain	0.0959067	-0.0730766	142	49	891
BRCA	CD48	1.74053e-06	2.22887e-05	gain	0.0909065	-0.0708219	158	20	904
BRCA	SLAMF1	1.74529e-06	2.22887e-05	gain	0.092078	-0.0698651	156	20	906
BRCA	RTEL1.TNFRSF6B	1.78047e-06	2.22887e-05	gain	0.104701	-0.0713646	132	36	914
BRCA	TPD52L2	1.78047e-06	2.22887e-05	gain	0.104701	-0.0713646	132	36	914
BRCA	DNAJC5	1.78047e-06	2.22887e-05	gain	0.104701	-0.0713646	132	36	914
BRCA	PRPF6	1.78047e-06	2.22887e-05	gain	0.104701	-0.0713646	132	36	914
BRCA	GMEB2	1.78047e-06	2.22887e-05	gain	0.104701	-0.0713646	132	36	914
BRCA	ARFRP1	1.78047e-06	2.22887e-05	gain	0.104701	-0.0713646	132	36	914
BRCA	OPRL1	1.78047e-06	2.22887e-05	gain	0.104701	-0.0713646	132	36	914
BRCA	SLC2A4RG	1.78047e-06	2.22887e-05	gain	0.104701	-0.0713646	132	36	914
BRCA	NPBWR2	1.78047e-06	2.22887e-05	gain	0.104701	-0.0713646	132	36	914
BRCA	ZBTB46	1.78047e-06	2.22887e-05	gain	0.104701	-0.0713646	132	36	914
BRCA	SAMD10	1.78047e-06	2.22887e-05	gain	0.104701	-0.0713646	132	36	914
BRCA	LKAAEAR1	1.78047e-06	2.22887e-05	gain	0.104701	-0.0713646	132	36	914
BRCA	RGS19	1.78047e-06	2.22887e-05	gain	0.104701	-0.0713646	132	36	914
BRCA	TCEA2	1.78047e-06	2.22887e-05	gain	0.104701	-0.0713646	132	36	914
BRCA	ABHD16B	1.78047e-06	2.22887e-05	gain	0.104701	-0.0713646	132	36	914
BRCA	MYT1	1.78047e-06	2.22887e-05	gain	0.104701	-0.0713646	132	36	914
BRCA	ZNF512B	1.78047e-06	2.22887e-05	gain	0.104701	-0.0713646	132	36	914
BRCA	ZGPAT	1.78047e-06	2.22887e-05	gain	0.104701	-0.0713646	132	36	914
BRCA	STMN3	1.78047e-06	2.22887e-05	gain	0.104701	-0.0713646	132	36	914
BRCA	UCKL1	1.78047e-06	2.22887e-05	gain	0.104701	-0.0713646	132	36	914
BRCA	PCMTD2	1.78047e-06	2.22887e-05	gain	0.104701	-0.0713646	132	36	914
BRCA	SOX18	1.78047e-06	2.22887e-05	gain	0.104701	-0.0713646	132	36	914
BRCA	LIME1	1.78047e-06	2.22887e-05	gain	0.104701	-0.0713646	132	36	914
BRCA	TNFRSF6B	1.78047e-06	2.22887e-05	gain	0.104701	-0.0713646	132	36	914
BRCA	RTEL1	1.78047e-06	2.22887e-05	gain	0.104701	-0.0713646	132	36	914
BRCA	RP4.583P15.14	1.78047e-06	2.22887e-05	gain	0.104701	-0.0713646	132	36	914
BRCA	RP4.583P15.15	1.78047e-06	2.22887e-05	gain	0.104701	-0.0713646	132	36	914
BRCA	DEFB127	1.77025e-06	2.22887e-05	loss	0.146464	-0.0644925	37	79	966
BRCA	TRIB3	1.77025e-06	2.22887e-05	loss	0.146464	-0.0644925	37	79	966
BRCA	CSNK2A1	1.77025e-06	2.22887e-05	loss	0.146464	-0.0644925	37	79	966
BRCA	DEFB126	1.77025e-06	2.22887e-05	loss	0.146464	-0.0644925	37	79	966
BRCA	RBCK1	1.77025e-06	2.22887e-05	loss	0.146464	-0.0644925	37	79	966
BRCA	NRSN2	1.77025e-06	2.22887e-05	loss	0.146464	-0.0644925	37	79	966
BRCA	TBC1D20	1.77025e-06	2.22887e-05	loss	0.146464	-0.0644925	37	79	966
BRCA	DEFB129	1.77025e-06	2.22887e-05	loss	0.146464	-0.0644925	37	79	966
BRCA	SOX12	1.77025e-06	2.22887e-05	loss	0.146464	-0.0644925	37	79	966
BRCA	DEFB125	1.77025e-06	2.22887e-05	loss	0.146464	-0.0644925	37	79	966
BRCA	DEFB128	1.77025e-06	2.22887e-05	loss	0.146464	-0.0644925	37	79	966
BRCA	DEFB132	1.77025e-06	2.22887e-05	loss	0.146464	-0.0644925	37	79	966
BRCA	C20orf96	1.77025e-06	2.22887e-05	loss	0.146464	-0.0644925	37	79	966
BRCA	ZCCHC3	1.77025e-06	2.22887e-05	loss	0.146464	-0.0644925	37	79	966
BRCA	NAV2	1.73037e-06	2.22887e-05	gain	0.168758	-0.0668748	67	32	983
BRCA	PLEKHF2	1.78762e-06	2.23639e-05	gain	0.0750468	-0.0764553	182	18	882
BRCA	TNFSF10	1.78892e-06	2.23661e-05	gain	0.0949173	-0.0701982	142	8	932
BRCA	DLG1	1.79247e-06	2.23963e-05	gain	0.0997887	-0.0755972	132	33	917
BRCA	FCGR2B	1.81062e-06	2.25231e-05	gain	0.0936431	-0.0701067	153	19	910
BRCA	COPA	1.80983e-06	2.25231e-05	gain	0.0961533	-0.0688103	150	22	910
BRCA	FCGR2A	1.81062e-06	2.25231e-05	gain	0.0936431	-0.0701067	153	19	910
BRCA	FCGR3B	1.81062e-06	2.25231e-05	gain	0.0936431	-0.0701067	153	19	910
BRCA	HSPA6	1.81062e-06	2.25231e-05	gain	0.0936431	-0.0701067	153	19	910
BRCA	FCGR3A	1.81062e-06	2.25231e-05	gain	0.0936431	-0.0701067	153	19	910
BRCA	PEX19	1.80719e-06	2.25231e-05	gain	0.0971031	-0.0687846	149	22	911
BRCA	DPY19L4	1.81481e-06	2.25468e-05	gain	0.0737638	-0.0772067	183	23	876
BRCA	CDK12	1.8146e-06	2.25468e-05	gain	0.0855716	-0.0744047	158	46	878
BRCA	HOPX	1.82514e-06	2.26466e-05	gain	0.175035	-0.0642472	72	9	1001
BRCA	DNAJC24	1.83696e-06	2.2779e-05	gain	0.186996	-0.065391	66	11	1005
BRCA	GHSR	1.87099e-06	2.31864e-05	gain	0.0950876	-0.0707305	141	9	932
BRCA	RAB13	1.87716e-06	2.32459e-05	gain	0.0926239	-0.0729891	164	22	896
BRCA	PFDN2	1.88168e-06	2.32459e-05	gain	0.0882083	-0.0704396	162	18	902
BRCA	NIT1	1.88168e-06	2.32459e-05	gain	0.0882083	-0.0704396	162	18	902
BRCA	DEDD	1.88168e-06	2.32459e-05	gain	0.0882083	-0.0704396	162	18	902
BRCA	KLHDC9	1.88168e-06	2.32459e-05	gain	0.0882083	-0.0704396	162	18	902
BRCA	ZNF146	1.88854e-06	2.3316e-05	gain	0.173806	-0.0639712	65	20	997
BRCA	ZNF566	1.91937e-06	2.3667e-05	gain	0.176426	-0.0625932	61	17	1004
BRCA	LSG1	1.93314e-06	2.38071e-05	gain	0.104654	-0.0721715	128	25	929
BRCA	FAM43A	1.93314e-06	2.38071e-05	gain	0.104654	-0.0721715	128	25	929
BRCA	EIF3M	1.9593e-06	2.41142e-05	gain	0.162608	-0.0645729	77	7	998
BRCA	S100A7A	1.9619e-06	2.41161e-05	gain	0.0950619	-0.0739002	165	21	896
BRCA	S100A7L2	1.9619e-06	2.41161e-05	gain	0.0950619	-0.0739002	165	21	896
BRCA	ANKMY1	1.97695e-06	2.4286e-05	loss	0.131159	-0.0694624	30	92	960
BRCA	RSPO4	1.97948e-06	2.43019e-05	loss	0.15301	-0.064995	31	72	979
BRCA	FBXL20	1.99396e-06	2.44492e-05	gain	0.0938412	-0.0724617	140	53	889
BRCA	KCNN3	1.99385e-06	2.44492e-05	gain	0.0905794	-0.0745451	167	24	891
BRCA	SAMD14	1.99929e-06	2.44842e-05	gain	0.082459	-0.0728812	156	22	904
BRCA	INTS3	2.00502e-06	2.45279e-05	gain	0.093574	-0.0742058	161	23	898
BRCA	FBXO45	2.00659e-06	2.45279e-05	gain	0.100281	-0.0741035	130	27	925
BRCA	WDR53	2.00659e-06	2.45279e-05	gain	0.100281	-0.0741035	130	27	925
BRCA	RPS27	2.02956e-06	2.47474e-05	gain	0.0930378	-0.0728797	163	22	897
BRCA	CREB3L3	2.02843e-06	2.47474e-05	loss	0.119519	-0.070629	30	99	953
BRCA	SIRT6	2.02843e-06	2.47474e-05	loss	0.119519	-0.070629	30	99	953
BRCA	BZRAP1	2.04425e-06	2.48957e-05	gain	0.0748145	-0.0751993	188	17	877
BRCA	SUPT4H1	2.04425e-06	2.48957e-05	gain	0.0748145	-0.0751993	188	17	877
BRCA	HRASLS	2.0545e-06	2.49896e-05	gain	0.101002	-0.0722075	133	27	922
BRCA	KCNQ2	2.07322e-06	2.51864e-05	gain	0.103176	-0.0716087	134	33	915
BRCA	NFATC2	2.09297e-06	2.53793e-05	gain	0.109218	-0.0715316	127	23	932
BRCA	PDK2	2.10113e-06	2.54155e-05	gain	0.0827735	-0.0730044	154	23	905
BRCA	C1orf111	2.10121e-06	2.54155e-05	gain	0.0938294	-0.0708975	151	21	910
BRCA	C1orf226	2.10121e-06	2.54155e-05	gain	0.0938294	-0.0708975	151	21	910
BRCA	RP11.565P22.6	2.10121e-06	2.54155e-05	gain	0.0938294	-0.0708975	151	21	910
BRCA	SPINK2	2.10239e-06	2.54155e-05	gain	0.172378	-0.0640561	72	9	1001
BRCA	IQCG	2.10885e-06	2.54468e-05	gain	0.0993664	-0.0729051	129	31	922
BRCA	RPL35A	2.10885e-06	2.54468e-05	gain	0.0993664	-0.0729051	129	31	922
BRCA	LMLN	2.10885e-06	2.54468e-05	gain	0.0993664	-0.0729051	129	31	922
BRCA	DPM1	2.11768e-06	2.55378e-05	gain	0.113335	-0.0695391	125	22	935
BRCA	MKS1	2.15467e-06	2.59362e-05	gain	0.075688	-0.0750285	184	19	879
BRCA	EPX	2.15467e-06	2.59362e-05	gain	0.075688	-0.0750285	184	19	879
BRCA	RP11.145E5.5	2.16074e-06	2.59776e-05	loss	0.15265	-0.0669223	23	79	980
BRCA	SKIL	2.1662e-06	2.59958e-05	gain	0.094576	-0.0715949	142	10	930
BRCA	PRKCI	2.1662e-06	2.59958e-05	gain	0.094576	-0.0715949	142	10	930
BRCA	CABS1	2.16489e-06	2.59958e-05	gain	0.147088	-0.0648612	83	12	987
BRCA	CEP135	2.16845e-06	2.60069e-05	gain	0.172449	-0.0648486	74	10	998
BRCA	RAPGEFL1	2.18488e-06	2.61721e-05	gain	0.103471	-0.0702434	118	55	909
BRCA	PABPC1	2.22245e-06	2.65939e-05	gain	0.0705322	-0.0765418	191	19	872
BRCA	YTHDC1	2.22279e-06	2.65939e-05	gain	0.151053	-0.0659488	81	13	988
BRCA	MPO	2.22926e-06	2.66552e-05	gain	0.0758124	-0.0746228	184	18	880
BRCA	SEMA6C	2.24768e-06	2.68429e-05	gain	0.0779832	-0.0750602	191	21	870
BRCA	BTBD2	2.27138e-06	2.71095e-05	loss	0.0920364	-0.0733194	23	148	911
BRCA	GPC1	2.3029e-06	2.74692e-05	loss	0.12979	-0.0687054	28	94	960
BRCA	PHF20L1	2.3375e-06	2.78649e-05	gain	0.0684757	-0.0769073	188	38	856
BRCA	JTB	2.34467e-06	2.7874e-05	gain	0.0921262	-0.0727141	163	22	897
BRCA	SLC39A1	2.34467e-06	2.7874e-05	gain	0.0921262	-0.0727141	163	22	897
BRCA	CREB3L4	2.34467e-06	2.7874e-05	gain	0.0921262	-0.0727141	163	22	897
BRCA	HRH3	2.34532e-06	2.7874e-05	gain	0.105895	-0.070323	131	32	919
BRCA	C8orf89	2.34476e-06	2.7874e-05	gain	0.104847	-0.0732872	108	39	935
BRCA	ADNP	2.35825e-06	2.80026e-05	gain	0.112777	-0.0696269	123	23	936
BRCA	ELOVL7	2.35898e-06	2.80026e-05	loss	0.175728	-0.0619643	19	67	996
BRCA	KCNMB2	2.36722e-06	2.80666e-05	gain	0.0909232	-0.0718396	146	12	924
BRCA	KCNMB2.1	2.36722e-06	2.80666e-05	gain	0.0909232	-0.0718396	146	12	924
BRCA	TRIM44	2.37044e-06	2.80879e-05	gain	0.15847	-0.0642124	80	6	996
BRCA	PIGX	2.39093e-06	2.82798e-05	gain	0.100283	-0.0740919	127	30	925
BRCA	NRROS	2.39093e-06	2.82798e-05	gain	0.100283	-0.0740919	127	30	925
BRCA	CEP19	2.39093e-06	2.82798e-05	gain	0.100283	-0.0740919	127	30	925
BRCA	VANGL2	2.39352e-06	2.82935e-05	gain	0.0937524	-0.069479	150	19	913
BRCA	CTSK	2.39897e-06	2.83383e-05	gain	0.0759448	-0.073863	197	18	867
BRCA	GP5	2.40019e-06	2.83383e-05	gain	0.102298	-0.0712125	129	25	928
BRCA	NSRP1	2.40557e-06	2.83848e-05	gain	0.110839	-0.0664485	120	42	920
BRCA	S100A8	2.41251e-06	2.83963e-05	gain	0.0903647	-0.0737754	170	20	892
BRCA	S100A9	2.41251e-06	2.83963e-05	gain	0.0903647	-0.0737754	170	20	892
BRCA	S100A12	2.41251e-06	2.83963e-05	gain	0.0903647	-0.0737754	170	20	892
BRCA	MKNK2	2.4104e-06	2.83963e-05	loss	0.0920364	-0.0728635	22	148	912
BRCA	GFM2	2.41374e-06	2.83963e-05	loss	0.178387	-0.0616629	8	65	1009
BRCA	PSMD4	2.42648e-06	2.85203e-05	gain	0.0798011	-0.0739257	189	19	874
BRCA	ATP13A3	2.42716e-06	2.85203e-05	gain	0.103255	-0.071361	128	26	928
BRCA	CD84	2.43933e-06	2.86462e-05	gain	0.0908449	-0.0694758	155	20	907
BRCA	ERCC8	2.44178e-06	2.86578e-05	loss	0.173503	-0.0628697	21	67	994
BRCA	ZNF354C	2.46905e-06	2.89607e-05	gain	0.144221	-0.0646763	89	31	962
BRCA	UTP18	2.48078e-06	2.9081e-05	gain	0.086438	-0.0707181	156	19	907
BRCA	SAMD12	2.48632e-06	2.91287e-05	gain	0.0618487	-0.0764936	212	19	851
BRCA	TNFAIP8L2	2.51816e-06	2.94317e-05	gain	0.0779832	-0.0742951	191	20	871
BRCA	LYSMD1	2.51816e-06	2.94317e-05	gain	0.0779832	-0.0742951	191	20	871
BRCA	SCNM1	2.51816e-06	2.94317e-05	gain	0.0779832	-0.0742951	191	20	871
BRCA	ESRP1	2.51473e-06	2.94317e-05	gain	0.0717717	-0.0767906	183	23	876
BRCA	KCNMB3	2.52676e-06	2.95147e-05	gain	0.0886731	-0.0725744	146	12	924
BRCA	ADAMTSL4	2.53367e-06	2.9578e-05	gain	0.0740971	-0.0740676	202	17	863
BRCA	OSTN	2.53679e-06	2.95968e-05	gain	0.10736	-0.0706601	125	22	935
BRCA	NME2	2.56435e-06	2.97601e-05	gain	0.0842132	-0.0711013	158	19	905
BRCA	NME1	2.56435e-06	2.97601e-05	gain	0.0842132	-0.0711013	158	19	905
BRCA	NME1.NME2	2.56435e-06	2.97601e-05	gain	0.0842132	-0.0711013	158	19	905
BRCA	NME1.NME2.1	2.56435e-06	2.97601e-05	gain	0.0842132	-0.0711013	158	19	905
BRCA	PIK3CA	2.56175e-06	2.97601e-05	gain	0.0893118	-0.072725	145	15	922
BRCA	ZNF607	2.60192e-06	3.01251e-05	gain	0.156385	-0.0658199	69	20	993
BRCA	CTD.2528L19.4	2.60192e-06	3.01251e-05	gain	0.156385	-0.0658199	69	20	993
BRCA	BAI1	2.63252e-06	3.04081e-05	gain	0.0791936	-0.0757432	175	56	851
BRCA	TNK2	2.64375e-06	3.04487e-05	gain	0.0986688	-0.0740027	131	27	924
BRCA	MUC4	2.64375e-06	3.04487e-05	gain	0.0986688	-0.0740027	131	27	924
BRCA	MUC20	2.64375e-06	3.04487e-05	gain	0.0986688	-0.0740027	131	27	924
BRCA	PPP1R2	2.64375e-06	3.04487e-05	gain	0.0986688	-0.0740027	131	27	924
BRCA	APOD	2.64375e-06	3.04487e-05	gain	0.0986688	-0.0740027	131	27	924
BRCA	FJX1	2.65533e-06	3.05642e-05	gain	0.160647	-0.0641616	79	6	997
BRCA	PIP5K1A	2.66908e-06	3.06055e-05	gain	0.0779832	-0.0738801	191	19	872
BRCA	TMOD4	2.66908e-06	3.06055e-05	gain	0.0779832	-0.0738801	191	19	872
BRCA	VPS72	2.66908e-06	3.06055e-05	gain	0.0779832	-0.0738801	191	19	872
BRCA	CD244	2.66974e-06	3.06055e-05	gain	0.088191	-0.0701659	159	18	905
BRCA	ITLN1	2.66974e-06	3.06055e-05	gain	0.088191	-0.0701659	159	18	905
BRCA	MYNN	2.67133e-06	3.06055e-05	gain	0.0945408	-0.0708071	141	9	932
BRCA	LRRC34	2.67133e-06	3.06055e-05	gain	0.0945408	-0.0708071	141	9	932
BRCA	ACAP2	2.67894e-06	3.06749e-05	gain	0.0986688	-0.0739167	131	28	923
BRCA	ACTL6A	2.71637e-06	3.10674e-05	gain	0.089366	-0.0720854	146	11	925
BRCA	MRPL47	2.71637e-06	3.10674e-05	gain	0.089366	-0.0720854	146	11	925
BRCA	COL20A1	2.72437e-06	3.11408e-05	gain	0.102633	-0.0711224	133	33	916
BRCA	CYC1	2.74613e-06	3.1317e-05	gain	0.0817313	-0.0773596	166	75	841
BRCA	SHARPIN	2.74613e-06	3.1317e-05	gain	0.0817313	-0.0773596	166	75	841
BRCA	MAF1	2.74613e-06	3.1317e-05	gain	0.0817313	-0.0773596	166	75	841
BRCA	KIAA1875	2.74613e-06	3.1317e-05	gain	0.0817313	-0.0773596	166	75	841
BRCA	CHRNA4	2.75944e-06	3.14506e-05	gain	0.102633	-0.0709995	133	32	917
BRCA	HAS2	2.79928e-06	3.18679e-05	gain	0.0660551	-0.0735624	201	20	861
BRCA	LRRC4C	2.79806e-06	3.18679e-05	gain	0.161648	-0.06453	71	25	986
BRCA	CCDC50	2.81513e-06	3.20114e-05	gain	0.105098	-0.0711004	126	22	934
BRCA	UTS2B	2.81513e-06	3.20114e-05	gain	0.105098	-0.0711004	126	22	934
BRCA	GATA5	2.83327e-06	3.21991e-05	gain	0.105738	-0.06854	131	32	919
BRCA	DNM1L	2.84735e-06	3.23404e-05	gain	0.202186	-0.0623768	55	13	1014
BRCA	ABRA	2.90077e-06	3.28338e-05	gain	0.0668202	-0.0744482	198	8	876
BRCA	SRSF1	2.89925e-06	3.28338e-05	gain	0.0765249	-0.0744802	179	19	884
BRCA	RP11.159D12.5	2.89925e-06	3.28338e-05	gain	0.0765249	-0.0744802	179	19	884
BRCA	PPP1R9B	2.95097e-06	3.33828e-05	gain	0.0797591	-0.0725838	157	22	903
BRCA	DEPTOR	2.9547e-06	3.34059e-05	gain	0.0653042	-0.0741355	201	19	862
BRCA	ZC2HC1A	2.96457e-06	3.34983e-05	gain	0.0995523	-0.0711543	113	31	938
BRCA	LPO	2.96768e-06	3.35142e-05	gain	0.0737845	-0.0743672	185	18	879
BRCA	NSFL1C	2.97328e-06	3.35391e-05	loss	0.152712	-0.0658791	32	68	982
BRCA	SIRPB2	2.97328e-06	3.35391e-05	loss	0.152712	-0.0658791	32	68	982
BRCA	AASDH	3.00014e-06	3.38228e-05	gain	0.164377	-0.0641655	75	9	998
BRCA	EIF3H	3.01453e-06	3.39655e-05	gain	0.059078	-0.0768952	217	14	851
BRCA	OSR2	3.02777e-06	3.39982e-05	gain	0.0697473	-0.0768691	181	20	881
BRCA	GRM6	3.0274e-06	3.39982e-05	gain	0.142272	-0.0639556	89	30	963
BRCA	ZNF454	3.0274e-06	3.39982e-05	gain	0.142272	-0.0639556	89	30	963
BRCA	ZFP2	3.0274e-06	3.39982e-05	gain	0.142272	-0.0639556	89	30	963
BRCA	YTHDF1	3.03294e-06	3.40303e-05	gain	0.101725	-0.0709241	133	34	915
BRCA	C17orf47	3.03928e-06	3.40693e-05	gain	0.0727908	-0.0744418	185	16	881
BRCA	KCNK9	3.06468e-06	3.43335e-05	gain	0.0784595	-0.0763286	175	51	856
BRCA	MTX3	3.06633e-06	3.43335e-05	loss	0.182549	-0.0619481	8	61	1013
BRCA	CSNK1G2	3.07402e-06	3.44001e-05	loss	0.0875739	-0.0731236	23	151	908
BRCA	UBXN7	3.09991e-06	3.46309e-05	gain	0.0964735	-0.0740729	130	28	924
BRCA	RNF168	3.09943e-06	3.46309e-05	gain	0.0982137	-0.0736271	129	27	926
BRCA	SMCO1	3.09943e-06	3.46309e-05	gain	0.0982137	-0.0736271	129	27	926
BRCA	NDRG1	3.10641e-06	3.46642e-05	gain	0.0686751	-0.0757687	184	40	858
BRCA	B4GALT7	3.13003e-06	3.48884e-05	gain	0.138176	-0.0650925	88	26	968
BRCA	TMED9	3.13003e-06	3.48884e-05	gain	0.138176	-0.0650925	88	26	968
BRCA	ZCRB1	3.13772e-06	3.49543e-05	gain	0.184713	-0.0637707	61	27	994
BRCA	AQP10	3.14272e-06	3.49902e-05	gain	0.0932514	-0.0728541	159	22	901
BRCA	POGZ	3.14532e-06	3.49994e-05	gain	0.0785647	-0.0732204	188	22	872
BRCA	TMX4	3.1531e-06	3.50663e-05	loss	0.180675	-0.0627839	26	53	1003
BRCA	ADAMTS2	3.18427e-06	3.53332e-05	gain	0.135722	-0.0644437	93	33	956
BRCA	DSCC1	3.20219e-06	3.54324e-05	gain	0.0675858	-0.0732587	197	17	868
BRCA	TP53INP1	3.20081e-06	3.54324e-05	gain	0.0739172	-0.0752426	178	21	883
BRCA	LY9	3.19814e-06	3.54324e-05	gain	0.0887923	-0.0698806	157	19	906
BRCA	CPSF1	3.29756e-06	3.55118e-05	gain	0.0804588	-0.079146	163	79	840
BRCA	ZNF7	3.29756e-06	3.55118e-05	gain	0.0804588	-0.079146	163	79	840
BRCA	ARHGAP39	3.29756e-06	3.55118e-05	gain	0.0804588	-0.079146	163	79	840
BRCA	SLC39A4	3.29756e-06	3.55118e-05	gain	0.0804588	-0.079146	163	79	840
BRCA	VPS28	3.29756e-06	3.55118e-05	gain	0.0804588	-0.079146	163	79	840
BRCA	TONSL	3.29756e-06	3.55118e-05	gain	0.0804588	-0.079146	163	79	840
BRCA	RECQL4	3.29756e-06	3.55118e-05	gain	0.0804588	-0.079146	163	79	840
BRCA	LRRC14	3.29756e-06	3.55118e-05	gain	0.0804588	-0.079146	163	79	840
BRCA	PPP1R16A	3.29756e-06	3.55118e-05	gain	0.0804588	-0.079146	163	79	840
BRCA	FOXH1	3.29756e-06	3.55118e-05	gain	0.0804588	-0.079146	163	79	840
BRCA	RPL8	3.29756e-06	3.55118e-05	gain	0.0804588	-0.079146	163	79	840
BRCA	MFSD3	3.29756e-06	3.55118e-05	gain	0.0804588	-0.079146	163	79	840
BRCA	GPT	3.29756e-06	3.55118e-05	gain	0.0804588	-0.079146	163	79	840
BRCA	KIFC2	3.29756e-06	3.55118e-05	gain	0.0804588	-0.079146	163	79	840
BRCA	COMMD5	3.29756e-06	3.55118e-05	gain	0.0804588	-0.079146	163	79	840
BRCA	ZNF16	3.29756e-06	3.55118e-05	gain	0.0804588	-0.079146	163	79	840
BRCA	ADCK5	3.29756e-06	3.55118e-05	gain	0.0804588	-0.079146	163	79	840
BRCA	C8orf33	3.29756e-06	3.55118e-05	gain	0.0804588	-0.079146	163	79	840
BRCA	FBXL6	3.29756e-06	3.55118e-05	gain	0.0804588	-0.079146	163	79	840
BRCA	DGAT1	3.29756e-06	3.55118e-05	gain	0.0804588	-0.079146	163	79	840
BRCA	HSF1	3.29756e-06	3.55118e-05	gain	0.0804588	-0.079146	163	79	840
BRCA	SLC52A2	3.29756e-06	3.55118e-05	gain	0.0804588	-0.079146	163	79	840
BRCA	CYHR1	3.29756e-06	3.55118e-05	gain	0.0804588	-0.079146	163	79	840
BRCA	ZNF250	3.29756e-06	3.55118e-05	gain	0.0804588	-0.079146	163	79	840
BRCA	ZNF34	3.29756e-06	3.55118e-05	gain	0.0804588	-0.079146	163	79	840
BRCA	ZNF517	3.29756e-06	3.55118e-05	gain	0.0804588	-0.079146	163	79	840
BRCA	ZNF251	3.29756e-06	3.55118e-05	gain	0.0804588	-0.079146	163	79	840
BRCA	C8orf82	3.29756e-06	3.55118e-05	gain	0.0804588	-0.079146	163	79	840
BRCA	LRRC24	3.29756e-06	3.55118e-05	gain	0.0804588	-0.079146	163	79	840
BRCA	SCX	3.29756e-06	3.55118e-05	gain	0.0804588	-0.079146	163	79	840
BRCA	BOP1	3.29756e-06	3.55118e-05	gain	0.0804588	-0.079146	163	79	840
BRCA	TMEM249	3.29756e-06	3.55118e-05	gain	0.0804588	-0.079146	163	79	840
BRCA	SCRT1	3.29756e-06	3.55118e-05	gain	0.0804588	-0.079146	163	79	840
BRCA	TMEM249.1	3.29756e-06	3.55118e-05	gain	0.0804588	-0.079146	163	79	840
BRCA	EEF1A2	3.22186e-06	3.55118e-05	gain	0.101016	-0.0711044	133	33	916
BRCA	GNB4	3.25756e-06	3.55118e-05	gain	0.0877022	-0.0721087	148	12	922
BRCA	SLC2A2	3.23951e-06	3.55118e-05	gain	0.0916994	-0.0716202	141	12	929
BRCA	TMPRSS11E	3.26657e-06	3.55118e-05	gain	0.149922	-0.065638	80	13	989
BRCA	UGT2B10	3.26657e-06	3.55118e-05	gain	0.149922	-0.065638	80	13	989
BRCA	UGT2A3	3.26657e-06	3.55118e-05	gain	0.149922	-0.065638	80	13	989
BRCA	UGT2B28	3.26657e-06	3.55118e-05	gain	0.149922	-0.065638	80	13	989
BRCA	UGT2B7	3.26657e-06	3.55118e-05	gain	0.149922	-0.065638	80	13	989
BRCA	UGT2B15	3.26657e-06	3.55118e-05	gain	0.149922	-0.065638	80	13	989
BRCA	UGT2B17	3.26657e-06	3.55118e-05	gain	0.149922	-0.065638	80	13	989
BRCA	UGT2B11	3.26657e-06	3.55118e-05	gain	0.149922	-0.065638	80	13	989
BRCA	COL5A2	3.3226e-06	3.57619e-05	gain	0.210331	-0.0635708	54	21	1007
BRCA	PROP1	3.40519e-06	3.6591e-05	gain	0.1405	-0.0647481	85	27	970
BRCA	VEZF1	3.40738e-06	3.65945e-05	gain	0.075264	-0.0740637	180	20	882
BRCA	COL3A1	3.40999e-06	3.66026e-05	gain	0.210331	-0.0631893	54	20	1008
BRCA	XXYLT1	3.43543e-06	3.68557e-05	gain	0.0991411	-0.072632	127	26	929
BRCA	MROH1	3.45378e-06	3.69284e-05	gain	0.0779603	-0.0792225	166	79	837
BRCA	HGH1	3.45378e-06	3.69284e-05	gain	0.0779603	-0.0792225	166	79	837
BRCA	ARNT	3.45404e-06	3.69284e-05	gain	0.0737531	-0.073863	196	19	867
BRCA	MTMR4	3.45531e-06	3.69284e-05	gain	0.0714161	-0.0746869	187	17	878
BRCA	CRTC2	3.44857e-06	3.69284e-05	gain	0.0899135	-0.0725997	162	24	896
BRCA	DENND4B	3.44857e-06	3.69284e-05	gain	0.0899135	-0.0725997	162	24	896
BRCA	SLC27A3	3.47238e-06	3.70706e-05	gain	0.0903759	-0.07345	160	23	899
BRCA	AL513523.2	3.47238e-06	3.70706e-05	gain	0.0903759	-0.07345	160	23	899
BRCA	MPND	3.49548e-06	3.7297e-05	loss	0.116412	-0.0706675	31	100	951
BRCA	FKBP1A	3.50649e-06	3.7354e-05	loss	0.148959	-0.0654531	33	69	980
BRCA	SDCBP2	3.50649e-06	3.7354e-05	loss	0.148959	-0.0654531	33	69	980
BRCA	RP11.314N13.10	3.50649e-06	3.7354e-05	loss	0.148959	-0.0654531	33	69	980
BRCA	GOLPH3L	3.51451e-06	3.74192e-05	gain	0.0723494	-0.0737199	201	18	863
BRCA	CDH17	3.54013e-06	3.76514e-05	gain	0.0733343	-0.0759503	177	21	884
BRCA	RBBP8NL	3.53975e-06	3.76514e-05	gain	0.103103	-0.0696587	131	30	921
BRCA	COMMD9	3.59022e-06	3.8143e-05	gain	0.164853	-0.0635875	71	9	1002
BRCA	ITLN2	3.59852e-06	3.82106e-05	gain	0.0864033	-0.0698518	159	18	905
BRCA	ZFPM2	3.60973e-06	3.83089e-05	gain	0.0584651	-0.0771307	205	15	862
BRCA	THBS4	3.64002e-06	3.86096e-05	loss	0.176502	-0.062055	8	63	1011
BRCA	YARS2	3.65433e-06	3.87407e-05	gain	0.207504	-0.0621334	53	13	1016
BRCA	ZNF573	3.6954e-06	3.90501e-05	gain	0.152518	-0.0657711	70	20	992
BRCA	SMR3A	3.70735e-06	3.91136e-05	gain	0.144473	-0.0640901	82	13	987
BRCA	SGCA	3.71826e-06	3.92077e-05	gain	0.0792003	-0.0723188	156	22	904
BRCA	HES1	3.7387e-06	3.94021e-05	gain	0.0959917	-0.0715378	134	24	924
BRCA	RP11.574F21.3	3.74321e-06	3.94076e-05	gain	0.0915053	-0.0682196	151	22	909
BRCA	BCAS4	3.74155e-06	3.94076e-05	gain	0.109738	-0.0694337	124	23	935
BRCA	ACTRT3	3.76108e-06	3.95745e-05	gain	0.0909842	-0.070952	141	10	931
BRCA	CERS2	3.79544e-06	3.98723e-05	gain	0.0745108	-0.0734589	193	19	870
BRCA	SNPH	3.79443e-06	3.98723e-05	loss	0.149341	-0.065158	32	70	980
BRCA	SS18L1	3.81292e-06	4.00134e-05	gain	0.104297	-0.0684201	133	34	915
BRCA	N4BP3	3.81106e-06	4.00134e-05	gain	0.140862	-0.0646225	87	25	970
BRCA	GATAD2B	3.82311e-06	4.00989e-05	gain	0.0872264	-0.0731197	165	25	892
BRCA	ZFP14	3.86643e-06	4.05318e-05	gain	0.165511	-0.0630683	66	17	999
BRCA	SHOX2	3.87703e-06	4.05998e-05	gain	0.121439	-0.0672271	100	14	968
BRCA	RAD21L1	3.87617e-06	4.05998e-05	loss	0.149341	-0.0649145	31	70	981
BRCA	RPS21	3.88481e-06	4.06596e-05	gain	0.102994	-0.0689587	131	29	922
BRCA	ATP13A5	3.91469e-06	4.08208e-05	gain	0.0965515	-0.0717481	134	27	921
BRCA	CCDC94	3.91305e-06	4.08208e-05	loss	0.116651	-0.070105	33	97	952
BRCA	SHD	3.91305e-06	4.08208e-05	loss	0.116651	-0.070105	33	97	952
BRCA	TMIGD2	3.91305e-06	4.08208e-05	loss	0.116651	-0.070105	33	97	952
BRCA	PKP2	3.90724e-06	4.08208e-05	gain	0.206665	-0.061562	53	15	1014
BRCA	CGN	3.92458e-06	4.08591e-05	gain	0.0786594	-0.0724677	187	21	874
BRCA	ATP8B2	3.95051e-06	4.11074e-05	gain	0.0910885	-0.0726542	160	22	900
BRCA	DGKG	4.01881e-06	4.17521e-05	gain	0.105067	-0.0700612	124	19	939
BRCA	TAF2	4.10561e-06	4.26314e-05	gain	0.0654057	-0.0727824	200	17	865
BRCA	UQCRFS1	4.13616e-06	4.29034e-05	gain	0.152954	-0.0613308	62	14	1006
BRCA	PTX3	4.13993e-06	4.292e-05	gain	0.117774	-0.0675045	101	12	969
BRCA	EXT1	4.14758e-06	4.29767e-05	gain	0.0608053	-0.0766736	206	19	857
BRCA	RAD54B	4.15308e-06	4.3011e-05	gain	0.0704992	-0.0763751	180	19	883
BRCA	MOCS3	4.20312e-06	4.35065e-05	gain	0.108722	-0.0684301	126	21	935
BRCA	ZNF687	4.21638e-06	4.35752e-05	gain	0.0774739	-0.0730779	187	19	876
BRCA	RFX5	4.21638e-06	4.35752e-05	gain	0.0774739	-0.0730779	187	19	876
BRCA	PI4KB	4.21638e-06	4.35752e-05	gain	0.0774739	-0.0730779	187	19	876
BRCA	TRAF6	4.23311e-06	4.37251e-05	gain	0.165865	-0.0616712	67	7	1008
BRCA	GABPB2	4.24882e-06	4.38186e-05	gain	0.0747745	-0.073762	192	20	870
BRCA	CDC42SE1	4.24882e-06	4.38186e-05	gain	0.0747745	-0.073762	192	20	870
BRCA	MLLT11	4.24882e-06	4.38186e-05	gain	0.0747745	-0.073762	192	20	870
BRCA	ZDHHC19	4.25876e-06	4.38981e-05	gain	0.0943976	-0.073963	131	28	923
BRCA	SLA	4.2753e-06	4.39539e-05	gain	0.0661169	-0.0764734	187	40	855
BRCA	PSMF1	4.27528e-06	4.39539e-05	loss	0.146822	-0.063683	30	71	981
BRCA	TMEM74B	4.27528e-06	4.39539e-05	loss	0.146822	-0.063683	30	71	981
BRCA	C20orf202	4.27528e-06	4.39539e-05	loss	0.146822	-0.063683	30	71	981
BRCA	COL23A1	4.28273e-06	4.40073e-05	gain	0.136055	-0.0635698	89	31	962
BRCA	FSBP	4.29502e-06	4.4085e-05	gain	0.0704992	-0.0761209	180	18	884
BRCA	SBSPON	4.29371e-06	4.4085e-05	gain	0.102594	-0.0716796	107	39	936
BRCA	FAM153A	4.297e-06	4.4085e-05	gain	0.134857	-0.0645848	87	26	969
BRCA	PCYT1A	4.33843e-06	4.43972e-05	gain	0.0931805	-0.0739714	132	28	922
BRCA	SLC51A	4.33843e-06	4.43972e-05	gain	0.0931805	-0.0739714	132	28	922
BRCA	RP11.447L10.1	4.33843e-06	4.43972e-05	gain	0.0931805	-0.0739714	132	28	922
BRCA	TMPRSS11F	4.33868e-06	4.43972e-05	gain	0.15012	-0.0655128	79	12	991
BRCA	ATP13A4	4.36475e-06	4.46408e-05	gain	0.0959622	-0.0721557	134	26	922
BRCA	RSRC1	4.39397e-06	4.49124e-05	gain	0.119258	-0.0667952	101	16	965
BRCA	FYTTD1	4.41487e-06	4.50367e-05	gain	0.0951245	-0.0734032	130	31	921
BRCA	C1orf56	4.49891e-06	4.58229e-05	gain	0.0747745	-0.0733471	192	19	871
BRCA	BNIPL	4.49891e-06	4.58229e-05	gain	0.0747745	-0.0733471	192	19	871
BRCA	MCL1	4.52529e-06	4.60203e-05	gain	0.0709756	-0.07317	201	17	864
BRCA	ENSA	4.52529e-06	4.60203e-05	gain	0.0709756	-0.07317	201	17	864
BRCA	PQLC2L	4.52319e-06	4.60203e-05	gain	0.11565	-0.067393	102	14	966
BRCA	GEM	4.54074e-06	4.61299e-05	gain	0.0715231	-0.0757575	177	19	886
BRCA	TBL1XR1	4.55079e-06	4.62082e-05	gain	0.0851809	-0.0719081	148	12	922
BRCA	ZFP30	4.56379e-06	4.63164e-05	gain	0.151275	-0.0664255	68	23	991
BRCA	LRRC31	4.59105e-06	4.65212e-05	gain	0.0907557	-0.0704073	142	9	931
BRCA	SAMD7	4.59105e-06	4.65212e-05	gain	0.0907557	-0.0704073	142	9	931
BRCA	LRRIQ4	4.59105e-06	4.65212e-05	gain	0.0907557	-0.0704073	142	9	931
BRCA	ANKRD24	4.60764e-06	4.66653e-05	loss	0.112203	-0.0707484	31	99	952
BRCA	SH2D1B	4.65275e-06	4.7098e-05	gain	0.0904457	-0.0697252	149	19	914
BRCA	CTSS	4.68375e-06	4.73875e-05	gain	0.0716333	-0.0732175	199	18	865
BRCA	UTP23	4.71029e-06	4.76072e-05	gain	0.0582609	-0.0762128	214	14	854
BRCA	ARL14EP	4.70973e-06	4.76072e-05	gain	0.187842	-0.064584	60	15	1007
BRCA	SALL4	4.71817e-06	4.76625e-05	gain	0.107328	-0.070548	123	20	939
BRCA	ZMAT3	4.7358e-06	4.77916e-05	gain	0.0863309	-0.0716063	146	11	925
BRCA	PLD1	4.74507e-06	4.78607e-05	gain	0.0882953	-0.0714474	143	12	927
BRCA	LRP12	4.7506e-06	4.78919e-05	gain	0.0613134	-0.0755324	196	11	875
BRCA	SHC1	4.80072e-06	4.83232e-05	gain	0.0842752	-0.0724402	168	21	893
BRCA	CKS1B	4.80072e-06	4.83232e-05	gain	0.0842752	-0.0724402	168	21	893
BRCA	C19orf33	4.91096e-06	4.93573e-05	gain	0.153354	-0.0661129	69	22	991
BRCA	YIF1B	4.91096e-06	4.93573e-05	gain	0.153354	-0.0661129	69	22	991
BRCA	CTB.102L5.4	4.91096e-06	4.93573e-05	gain	0.153354	-0.0661129	69	22	991
BRCA	SLCO4A1	4.92208e-06	4.94312e-05	gain	0.100905	-0.0690498	133	29	920
BRCA	VEPH1	4.92333e-06	4.94312e-05	gain	0.115029	-0.0674421	102	13	967
BRCA	HNRNPH1	4.93109e-06	4.9484e-05	gain	0.133815	-0.0650099	96	34	952
BRCA	NDUFB5	4.95644e-06	4.97131e-05	gain	0.085561	-0.0713152	145	11	926
BRCA	ZBTB7B	4.96179e-06	4.97162e-05	gain	0.0840981	-0.0725823	169	21	892
BRCA	DCST2	4.96179e-06	4.97162e-05	gain	0.0840981	-0.0725823	169	21	892
BRCA	ITGA3	5.00043e-06	5.00425e-05	gain	0.0783263	-0.0719156	152	23	907
BRCA	FDCSP	5.00196e-06	5.00425e-05	gain	0.13802	-0.0642854	84	11	987
BRCA	ZFYVE16	5.03349e-06	5.03323e-05	loss	0.177439	-0.0622572	10	61	1011
BRCA	ZNF781	5.05664e-06	5.05343e-05	gain	0.151275	-0.0652468	68	20	994
BRCA	MOB3A	5.07828e-06	5.06775e-05	loss	0.0893034	-0.07143	20	146	916
BRCA	ITGAV	5.09179e-06	5.074e-05	gain	0.197293	-0.0639756	56	18	1008
BRCA	FAM151B	5.12558e-06	5.09433e-05	loss	0.177439	-0.0620173	9	61	1012
BRCA	BICD1	5.15888e-06	5.12485e-05	gain	0.199354	-0.0626956	57	14	1011
BRCA	PRUNE	5.17447e-06	5.13626e-05	gain	0.0734212	-0.0732172	193	19	870
BRCA	GNRHR	5.17557e-06	5.13626e-05	gain	0.162487	-0.0642297	71	11	1000
BRCA	DCST1	5.23353e-06	5.18856e-05	gain	0.0840981	-0.0721939	169	22	891
BRCA	ANGPT1	5.26248e-06	5.21203e-05	gain	0.06427	-0.0740103	196	12	874
BRCA	SEPT4	5.31886e-06	5.26257e-05	gain	0.0696055	-0.0739358	186	16	880
BRCA	NSD1	5.3174e-06	5.26257e-05	gain	0.126754	-0.0646754	98	26	958
BRCA	LPP	5.33122e-06	5.26952e-05	gain	0.0955336	-0.0741917	129	31	922
BRCA	NOV	5.34128e-06	5.27418e-05	gain	0.064599	-0.0727428	198	17	867
BRCA	NCEH1	5.3653e-06	5.2926e-05	gain	0.0858671	-0.0707704	143	10	929
BRCA	FAM153B	5.365e-06	5.2926e-05	gain	0.152695	-0.0634305	78	28	976
BRCA	EBI3	5.37555e-06	5.30006e-05	loss	0.112148	-0.071158	30	98	954
BRCA	ZNF354B	5.41472e-06	5.33601e-05	gain	0.135206	-0.0644031	88	30	964
BRCA	IFT80	5.45611e-06	5.37144e-05	gain	0.116816	-0.068435	101	14	967
BRCA	SIRPG	5.58849e-06	5.4908e-05	loss	0.14913	-0.0649667	32	67	983
BRCA	SIRPB1	5.58849e-06	5.4908e-05	loss	0.14913	-0.0649667	32	67	983
BRCA	RP4.576H24.4	5.58849e-06	5.4908e-05	loss	0.14913	-0.0649667	32	67	983
BRCA	CD180	5.68287e-06	5.57521e-05	loss	0.157153	-0.063735	14	72	996
BRCA	NUDCD1	5.69387e-06	5.58214e-05	gain	0.0669264	-0.073773	190	12	880
BRCA	SIRPD	5.701e-06	5.58465e-05	loss	0.14913	-0.064731	31	67	984
BRCA	PI15	5.7295e-06	5.6098e-05	gain	0.100187	-0.0709061	107	40	935
BRCA	MTG2	5.78805e-06	5.6475e-05	gain	0.100502	-0.0690144	132	33	917
BRCA	CSN3	5.78707e-06	5.6475e-05	gain	0.136305	-0.0637785	84	12	986
BRCA	ANKAR	5.80408e-06	5.65754e-05	gain	0.197013	-0.065954	55	24	1003
BRCA	RALYL	5.82145e-06	5.67167e-05	gain	0.096869	-0.0698071	122	30	930
BRCA	TM4SF18	5.85623e-06	5.69711e-05	gain	0.126749	-0.0652572	89	12	981
BRCA	CCNL1	5.8726e-06	5.71023e-05	gain	0.11556	-0.067309	101	13	968
BRCA	FAM63A	5.88217e-06	5.7139e-05	gain	0.0721353	-0.0730989	194	19	869
BRCA	ANXA9	5.88217e-06	5.7139e-05	gain	0.0721353	-0.0730989	194	19	869
BRCA	HORMAD1	5.92852e-06	5.75044e-05	gain	0.0698854	-0.0729805	200	18	864
BRCA	LENEP	5.92615e-06	5.75044e-05	gain	0.0840945	-0.0722311	167	21	894
BRCA	RAG2	5.9351e-06	5.75398e-05	gain	0.159674	-0.0622475	68	9	1005
BRCA	AURKA	5.98045e-06	5.78941e-05	gain	0.100245	-0.0684296	122	17	943
BRCA	NCBP2	5.99972e-06	5.79102e-05	gain	0.0938307	-0.0737875	128	32	922
BRCA	PIGZ	5.99972e-06	5.79102e-05	gain	0.0938307	-0.0737875	128	32	922
BRCA	SENP5	5.99972e-06	5.79102e-05	gain	0.0938307	-0.0737875	128	32	922
BRCA	MFI2	5.99972e-06	5.79102e-05	gain	0.0938307	-0.0737875	128	32	922
BRCA	PAK2	5.99972e-06	5.79102e-05	gain	0.0938307	-0.0737875	128	32	922
BRCA	BDH1	6.00678e-06	5.7918e-05	gain	0.0918824	-0.0734843	133	31	918
BRCA	MSTO1	6.02758e-06	5.80251e-05	gain	0.0884366	-0.0714564	156	24	902
BRCA	PHYKPL	6.02927e-06	5.80251e-05	gain	0.13555	-0.0637809	88	30	964
BRCA	LRCH3	6.03764e-06	5.80774e-05	gain	0.0931254	-0.0722112	130	31	921
BRCA	EFNA1	6.07374e-06	5.83961e-05	gain	0.0847181	-0.0714352	164	22	896
BRCA	EFNA3	6.0788e-06	5.84163e-05	gain	0.0838157	-0.071791	167	22	893
BRCA	ENY2	6.0922e-06	5.85165e-05	gain	0.0671764	-0.0736669	189	12	881
BRCA	CDKN2B	6.0956e-06	5.85207e-05	loss	0.147144	-0.0658727	20	77	985
BRCA	SETDB1	6.10221e-06	5.85557e-05	gain	0.0716521	-0.072991	194	19	869
BRCA	TUFT1	6.10716e-06	5.85747e-05	gain	0.0760205	-0.0719031	187	21	874
BRCA	TM4SF19	6.13749e-06	5.86944e-05	gain	0.0917597	-0.0735886	131	28	923
BRCA	TCTEX1D2	6.13749e-06	5.86944e-05	gain	0.0917597	-0.0735886	131	28	923
BRCA	TM4SF19.TCTEX1D2	6.13749e-06	5.86944e-05	gain	0.0917597	-0.0735886	131	28	923
BRCA	KCNQ3	6.16571e-06	5.87934e-05	gain	0.0618797	-0.0775979	190	43	849
BRCA	SH3GL1	6.15942e-06	5.87934e-05	loss	0.111407	-0.0703324	31	101	950
BRCA	MC3R	6.19467e-06	5.89839e-05	gain	0.0994434	-0.0706691	120	22	940
BRCA	CABLES2	6.21515e-06	5.91219e-05	gain	0.099468	-0.0689587	130	30	922
BRCA	MIPOL1	6.22247e-06	5.9163e-05	gain	0.10196	-0.0696541	122	16	944
BRCA	ADRM1	6.24048e-06	5.9277e-05	gain	0.100552	-0.0691207	130	30	922
BRCA	NDUFS2	6.28237e-06	5.95889e-05	gain	0.081467	-0.0694277	159	19	904
BRCA	FCER1G	6.28237e-06	5.95889e-05	gain	0.081467	-0.0694277	159	19	904
BRCA	CMYA5	6.3132e-06	5.98237e-05	loss	0.173926	-0.0613248	7	62	1013
BRCA	PPOX	6.34697e-06	5.99997e-05	gain	0.081467	-0.0693293	159	18	905
BRCA	USP21	6.34697e-06	5.99997e-05	gain	0.081467	-0.0693293	159	18	905
BRCA	B4GALT3	6.34697e-06	5.99997e-05	gain	0.081467	-0.0693293	159	18	905
BRCA	ADAMTS4	6.34697e-06	5.99997e-05	gain	0.081467	-0.0693293	159	18	905
BRCA	PBXIP1	6.36858e-06	6.01463e-05	gain	0.0832484	-0.0720731	167	21	894
BRCA	PYGO2	6.36858e-06	6.01463e-05	gain	0.0832484	-0.0720731	167	21	894
BRCA	NBN	6.41313e-06	6.02491e-05	gain	0.078174	-0.0720949	154	19	909
BRCA	OSGIN2	6.41313e-06	6.02491e-05	gain	0.078174	-0.0720949	154	19	909
BRCA	SCHIP1	6.40121e-06	6.02491e-05	gain	0.117197	-0.0677325	100	12	970
BRCA	IL12A	6.40121e-06	6.02491e-05	gain	0.117197	-0.0677325	100	12	970
BRCA	SIMC1	6.44986e-06	6.05085e-05	gain	0.148824	-0.0633255	81	29	972
BRCA	SNX27	6.46645e-06	6.06092e-05	gain	0.0757215	-0.0718391	187	21	874
BRCA	MPZ	6.46675e-06	6.06092e-05	gain	0.0838045	-0.0689004	157	19	906
BRCA	TAC4	6.48024e-06	6.06493e-05	gain	0.0831821	-0.0712293	144	24	914
BRCA	NUF2	6.47893e-06	6.06493e-05	gain	0.0903887	-0.0689551	145	20	917
BRCA	IL1RAP	6.47729e-06	6.06493e-05	gain	0.0975191	-0.071328	127	23	932
BRCA	USP13	6.52538e-06	6.10138e-05	gain	0.0853072	-0.0708904	143	13	926
BRCA	RUNX1T1	6.55472e-06	6.11433e-05	gain	0.0726924	-0.0780853	163	35	884
BRCA	MAL2	6.65665e-06	6.18893e-05	gain	0.0601918	-0.0734803	204	17	861
BRCA	SLC30A8	6.72519e-06	6.24383e-05	gain	0.0540058	-0.0764816	218	15	849
BRCA	FAM60A	6.73679e-06	6.24901e-05	gain	0.184963	-0.0635132	64	14	1004
BRCA	IL7	6.82177e-06	6.32159e-05	gain	0.0931638	-0.0706933	115	32	935
BRCA	DENND5B	6.833e-06	6.32648e-05	gain	0.180988	-0.0643552	65	14	1003
BRCA	UFC1	6.88887e-06	6.37479e-05	gain	0.081467	-0.0687215	159	17	906
BRCA	NR1I3	6.92734e-06	6.40138e-05	gain	0.0816883	-0.0692996	158	19	905
BRCA	APOA2	6.92734e-06	6.40138e-05	gain	0.0816883	-0.0692996	158	19	905
BRCA	TOMM40L	6.92734e-06	6.40138e-05	gain	0.0816883	-0.0692996	158	19	905
BRCA	TARS2	6.937e-06	6.40397e-05	gain	0.0685421	-0.0729556	200	19	863
BRCA	PKLR	6.95853e-06	6.41218e-05	gain	0.0825965	-0.0720271	165	23	894
BRCA	NLGN1	7.01388e-06	6.45716e-05	gain	0.0842151	-0.0712248	144	13	925
BRCA	FNDC3B	7.0214e-06	6.46106e-05	gain	0.0864976	-0.0706202	142	11	929
BRCA	TMEM74	7.04625e-06	6.47789e-05	gain	0.0643454	-0.0743462	190	14	878
BRCA	BBOX1	7.05715e-06	6.48489e-05	gain	0.1902	-0.0652341	52	21	1009
BRCA	EIF3E	7.07276e-06	6.49621e-05	gain	0.0635795	-0.0755906	188	16	878
BRCA	KIAA1429	7.07864e-06	6.49781e-05	gain	0.0678342	-0.0760351	178	36	868
BRCA	NOP16	7.09427e-06	6.49781e-05	gain	0.147426	-0.0629796	81	27	974
BRCA	KIAA1191	7.09427e-06	6.49781e-05	gain	0.147426	-0.0629796	81	27	974
BRCA	HIGD2A	7.09427e-06	6.49781e-05	gain	0.147426	-0.0629796	81	27	974
BRCA	ARL10	7.09427e-06	6.49781e-05	gain	0.147426	-0.0629796	81	27	974
BRCA	CLTB	7.09427e-06	6.49781e-05	gain	0.147426	-0.0629796	81	27	974
BRCA	SEC62	7.10615e-06	6.49964e-05	gain	0.0874405	-0.0700709	143	9	930
BRCA	PHC3	7.10615e-06	6.49964e-05	gain	0.0874405	-0.0700709	143	9	930
BRCA	GPR160	7.10615e-06	6.49964e-05	gain	0.0874405	-0.0700709	143	9	930
BRCA	FAM171B	7.12615e-06	6.51189e-05	gain	0.197721	-0.06374	55	18	1009
BRCA	ZSWIM2	7.12325e-06	6.51189e-05	gain	0.202049	-0.0637125	54	18	1010
BRCA	GFM1	7.17332e-06	6.55196e-05	gain	0.115718	-0.0674455	99	14	969
BRCA	ODAM	7.21263e-06	6.58177e-05	gain	0.13337	-0.0640897	85	11	986
BRCA	CDKN2A	7.23432e-06	6.59852e-05	loss	0.144604	-0.0653213	22	77	983
BRCA	DCAF8	7.23818e-06	6.59899e-05	gain	0.0887712	-0.0674218	149	22	911
BRCA	FAM117A	7.28097e-06	6.63493e-05	gain	0.0842208	-0.0713346	142	27	913
BRCA	TMPRSS11D	7.28987e-06	6.63998e-05	gain	0.154653	-0.0643304	74	11	997
BRCA	MED30	7.29778e-06	6.64104e-05	gain	0.0580252	-0.075342	207	15	860
BRCA	NDUFAF2	7.29498e-06	6.64104e-05	loss	0.160761	-0.0620711	19	68	995
BRCA	RIPK2	7.31957e-06	6.65501e-05	gain	0.0785498	-0.0725008	154	21	907
BRCA	SLC50A1	7.34609e-06	6.67269e-05	gain	0.0831315	-0.0711448	164	22	896
BRCA	DPM3	7.34609e-06	6.67269e-05	gain	0.0831315	-0.0711448	164	22	896
BRCA	TMEM71	7.35467e-06	6.67742e-05	gain	0.0608339	-0.0758677	192	38	852
BRCA	OSGEPL1	7.47964e-06	6.78776e-05	gain	0.198548	-0.0657747	54	24	1004
BRCA	PCP4L1	7.51306e-06	6.81495e-05	gain	0.0816883	-0.0686919	158	18	906
BRCA	PRRG4	7.52137e-06	6.81935e-05	gain	0.155233	-0.0631961	77	6	999
BRCA	SELENBP1	7.60976e-06	6.88999e-05	gain	0.0743648	-0.0719818	188	20	874
BRCA	PSMB4	7.60976e-06	6.88999e-05	gain	0.0743648	-0.0719818	188	20	874
BRCA	ECT2	7.69077e-06	6.95377e-05	gain	0.0851742	-0.0705249	139	11	932
BRCA	DOT1L	7.71798e-06	6.97517e-05	loss	0.0863571	-0.0703101	20	145	917
BRCA	IMMP1L	7.74196e-06	6.99044e-05	gain	0.174143	-0.0647847	67	11	1004
BRCA	ATP6V0D2	7.76815e-06	7.00768e-05	gain	0.0914518	-0.0678769	121	23	938
BRCA	ZNF540	7.77989e-06	7.01185e-05	gain	0.148369	-0.0660097	67	23	992
BRCA	ZNF571	7.77989e-06	7.01185e-05	gain	0.148369	-0.0660097	67	23	992
BRCA	TMPRSS11A	7.85651e-06	7.07445e-05	gain	0.151986	-0.0650047	76	12	994
BRCA	PYHIN1	7.87862e-06	7.09111e-05	gain	0.0940581	-0.0690675	140	24	918
BRCA	UBE2Q1	7.89118e-06	7.09919e-05	gain	0.087316	-0.0724985	159	24	899
BRCA	WT1	7.90073e-06	7.10453e-05	gain	0.152558	-0.0636094	77	6	999
BRCA	WISP1	7.92814e-06	7.11945e-05	gain	0.064139	-0.0751205	186	40	856
BRCA	PSKH2	7.97537e-06	7.1586e-05	gain	0.0914518	-0.0676395	121	21	940
BRCA	SPINT2	8.07714e-06	7.23678e-05	gain	0.146972	-0.0658834	70	22	990
BRCA	STATH	8.10009e-06	7.24418e-05	gain	0.136215	-0.0653615	82	12	988
BRCA	RCN1	8.11724e-06	7.25294e-05	gain	0.148528	-0.0649776	82	8	992
BRCA	RSPO2	8.17001e-06	7.29349e-05	gain	0.0633237	-0.0745263	189	15	878
BRCA	SMIM15	8.24998e-06	7.35822e-05	loss	0.161318	-0.0616609	19	66	997
BRCA	GNA11	8.28098e-06	7.3792e-05	loss	0.0932257	-0.0701439	26	126	930
BRCA	ARL14	8.37811e-06	7.45901e-05	gain	0.112421	-0.0687442	101	15	966
BRCA	CALML5	8.39176e-06	7.46298e-05	gain	0.110555	-0.0669938	122	8	952
BRCA	C5AR2	8.38758e-06	7.46298e-05	loss	0.169388	-0.0642487	32	65	985
BRCA	TM4SF1	8.43175e-06	7.49324e-05	gain	0.12303	-0.0647166	89	10	983
BRCA	TMEM212	8.43557e-06	7.49326e-05	gain	0.0846057	-0.0707107	142	12	928
BRCA	EMC2	8.51239e-06	7.5513e-05	gain	0.0630467	-0.0745486	188	14	880
BRCA	GMNC	8.52207e-06	7.55649e-05	gain	0.0983422	-0.0698726	125	23	934
BRCA	LPHN3	8.53778e-06	7.56702e-05	gain	0.151028	-0.0638753	73	16	993
BRCA	PARK2	8.55104e-06	7.57537e-05	loss	0.101153	-0.0764766	57	121	904
BRCA	KIAA0226	8.60872e-06	7.61962e-05	gain	0.090421	-0.0729167	131	31	920
BRCA	AC063956.1	8.6086e-06	7.61962e-05	gain	0.136215	-0.0647133	82	11	989
BRCA	MECOM	8.6412e-06	7.64494e-05	gain	0.0832141	-0.0707523	142	13	927
BRCA	KAT7	8.6974e-06	7.69122e-05	gain	0.080544	-0.0711902	145	25	912
BRCA	AC074033.1	8.71538e-06	7.70366e-05	gain	0.0856976	-0.0705873	140	11	931
BRCA	IFI16	8.74204e-06	7.72377e-05	gain	0.0940581	-0.068214	140	26	916
BRCA	ASH1L	8.75148e-06	7.72865e-05	gain	0.0800497	-0.073024	165	26	891
BRCA	CSTF1	8.78212e-06	7.74876e-05	gain	0.0966046	-0.0684296	123	16	943
BRCA	ANKRD34B	8.83805e-06	7.79463e-05	loss	0.174219	-0.0617531	10	60	1012
BRCA	TMEM207	8.8489e-06	7.80071e-05	gain	0.0972962	-0.0710021	124	22	936
BRCA	IZUMO4	8.90414e-06	7.83629e-05	loss	0.0849813	-0.0710414	19	145	918
BRCA	E2F8	8.90515e-06	7.83629e-05	gain	0.165869	-0.0639009	58	27	997
BRCA	DHFR	8.94199e-06	7.86257e-05	loss	0.174219	-0.0615901	9	60	1013
BRCA	UHMK1	8.96232e-06	7.87276e-05	gain	0.0865792	-0.0692654	150	19	913
BRCA	DAPK3	8.98652e-06	7.87978e-05	loss	0.104487	-0.0702097	28	104	950
BRCA	EEF2	8.98652e-06	7.87978e-05	loss	0.104487	-0.0702097	28	104	950
BRCA	KPNA4	8.97928e-06	7.87978e-05	gain	0.113499	-0.0686683	100	15	967
BRCA	CCDC158	8.98498e-06	7.87978e-05	gain	0.120982	-0.0659196	92	14	976
BRCA	FLAD1	9.0024e-06	7.8902e-05	gain	0.0803372	-0.0718698	169	21	892
BRCA	ITPR1	9.01631e-06	7.89888e-05	gain	0.104053	-0.072354	111	36	935
BRCA	LAMA5	9.03192e-06	7.90223e-05	gain	0.0960393	-0.0688421	132	30	920
BRCA	LINGO3	9.02421e-06	7.90223e-05	loss	0.0851697	-0.070214	20	142	920
BRCA	KCNV1	9.07122e-06	7.93289e-05	gain	0.0638978	-0.0725946	186	13	883
BRCA	HCN3	9.09629e-06	7.95129e-05	gain	0.082383	-0.0710078	164	22	896
BRCA	GULP1	9.10797e-06	7.95797e-05	gain	0.184214	-0.0633935	59	20	1003
BRCA	DLX4	9.12498e-06	7.96226e-05	gain	0.0783627	-0.0707417	148	23	911
BRCA	ZNF555	9.12172e-06	7.96226e-05	loss	0.0902865	-0.0720672	30	130	922
BRCA	RMND5B	9.11692e-06	7.96226e-05	gain	0.133292	-0.0642268	88	26	968
BRCA	RAB24	9.16548e-06	7.98701e-05	gain	0.124387	-0.0635583	94	25	963
BRCA	PRELID1	9.16548e-06	7.98701e-05	gain	0.124387	-0.0635583	94	25	963
BRCA	MXD3	9.16548e-06	7.98701e-05	gain	0.124387	-0.0635583	94	25	963
BRCA	PPP1R14A	9.1719e-06	7.98907e-05	gain	0.148499	-0.0658675	69	21	992
BRCA	ECM1	9.22761e-06	8.03404e-05	gain	0.0674634	-0.0725434	199	19	864
BRCA	UBA6	9.25038e-06	8.04677e-05	gain	0.155149	-0.0643343	72	12	998
BRCA	DLX3	9.26491e-06	8.05231e-05	gain	0.0783627	-0.0706483	148	24	910
BRCA	TNFRSF11B	9.28232e-06	8.06096e-05	gain	0.0600204	-0.0729763	201	17	864
BRCA	FAM47E.STBD1.1	9.29335e-06	8.06637e-05	gain	0.122326	-0.0661493	91	16	975
BRCA	ASB13	9.32775e-06	8.09266e-05	gain	0.10988	-0.066723	123	9	950
BRCA	CENPC	9.41296e-06	8.14868e-05	gain	0.155612	-0.0646673	72	13	997
BRCA	ADAM15	9.46565e-06	8.18352e-05	gain	0.0816598	-0.0713879	167	22	893
BRCA	EFNA4	9.46565e-06	8.18352e-05	gain	0.0816598	-0.0713879	167	22	893
BRCA	DPF1	9.52433e-06	8.22703e-05	gain	0.147699	-0.0659933	71	19	992
BRCA	FAM47E.STBD1	9.54882e-06	8.23573e-05	gain	0.122326	-0.0658535	91	14	977
BRCA	YY1AP1	9.61009e-06	8.28298e-05	gain	0.0858836	-0.0709475	155	25	902
BRCA	FDPS	9.62608e-06	8.29314e-05	gain	0.0800425	-0.0717255	166	23	893
BRCA	TERF1	9.64358e-06	8.30097e-05	gain	0.0971666	-0.0709335	108	37	937
BRCA	GATAD2A	9.64329e-06	8.30097e-05	gain	0.143166	-0.0646899	61	29	992
BRCA	ZNF554	9.72164e-06	8.36086e-05	loss	0.0887169	-0.0726214	31	131	920
BRCA	FSD1	9.75321e-06	8.38071e-05	loss	0.109514	-0.070105	32	98	952
BRCA	STAP2	9.75321e-06	8.38071e-05	loss	0.109514	-0.070105	32	98	952
BRCA	SMR3B	9.87625e-06	8.47905e-05	gain	0.136137	-0.0635999	83	13	986
BRCA	MMP16	9.89191e-06	8.4888e-05	gain	0.08102	-0.0710342	143	24	915
BRCA	C1orf204	9.91558e-06	8.49802e-05	gain	0.0915345	-0.0674894	146	25	911
BRCA	VSIG8	9.91558e-06	8.49802e-05	gain	0.0915345	-0.0674894	146	25	911
BRCA	RP11.190A12.7	9.91558e-06	8.49802e-05	gain	0.0915345	-0.0674894	146	25	911
BRCA	ARHGAP35	9.92672e-06	8.50387e-05	loss	0.155633	-0.0677812	34	73	975
BRCA	PIAS4	9.94692e-06	8.51378e-05	loss	0.1046	-0.0707541	29	103	950
BRCA	NOA1	9.97192e-06	8.52831e-05	gain	0.158308	-0.0643098	73	9	1000
BRCA	C2orf88	9.97833e-06	8.52957e-05	gain	0.191515	-0.0657794	55	27	1000
BRCA	C3orf80	1.00447e-05	8.57885e-05	gain	0.112157	-0.0677623	100	14	968
BRCA	ORMDL1	1.00434e-05	8.57885e-05	gain	0.191515	-0.0656526	55	24	1003
BRCA	CP	1.00664e-05	8.58997e-05	gain	0.122243	-0.064848	89	13	980
BRCA	S1PR4	1.00768e-05	8.59145e-05	loss	0.095246	-0.0689143	26	123	933
BRCA	ZBTB7A	1.00743e-05	8.59145e-05	loss	0.1046	-0.070651	31	103	948
BRCA	RUSC1	1.02089e-05	8.68898e-05	gain	0.0811413	-0.0715877	164	23	895
BRCA	BLMH	1.0332e-05	8.77865e-05	gain	0.103516	-0.0650636	114	43	925
BRCA	PEA15	1.04493e-05	8.87447e-05	gain	0.0871486	-0.0669271	148	23	911
BRCA	LXN	1.04995e-05	8.90941e-05	gain	0.114048	-0.067088	98	14	970
BRCA	MLF1	1.04995e-05	8.90941e-05	gain	0.114048	-0.067088	98	14	970
BRCA	MSTN	1.05925e-05	8.97292e-05	gain	0.191515	-0.0648856	55	24	1003
BRCA	OR6K3	1.06132e-05	8.98658e-05	gain	0.0919776	-0.0695054	138	26	918
BRCA	TBXA2R	1.06494e-05	9.00691e-05	loss	0.0995092	-0.0701458	30	113	939
BRCA	BCHE	1.06509e-05	9.00691e-05	gain	0.0946912	-0.0703493	122	17	943
BRCA	PEX5L	1.07028e-05	9.04698e-05	gain	0.083761	-0.0703189	141	13	928
BRCA	NMD3	1.07174e-05	9.05541e-05	gain	0.103359	-0.0697732	108	15	959
BRCA	KCNG1	1.07351e-05	9.06649e-05	gain	0.100677	-0.0674043	125	19	938
BRCA	AP3D1	1.07772e-05	9.09813e-05	loss	0.0832287	-0.0705506	20	146	916
BRCA	F12	1.08784e-05	9.16398e-05	gain	0.124371	-0.0630635	91	24	967
BRCA	PFN3	1.08784e-05	9.16398e-05	gain	0.124371	-0.0630635	91	24	967
BRCA	GRK6	1.08784e-05	9.16398e-05	gain	0.124371	-0.0630635	91	24	967
BRCA	SDAD1	1.09095e-05	9.18623e-05	gain	0.126936	-0.0663458	91	15	976
BRCA	THOP1	1.09755e-05	9.22214e-05	loss	0.0887169	-0.0715894	28	131	923
BRCA	FAF2	1.09951e-05	9.23463e-05	gain	0.140249	-0.0627997	83	27	972
BRCA	CANX	1.10187e-05	9.25056e-05	gain	0.122823	-0.06412	96	35	951
BRCA	DCUN1D4	1.10486e-05	9.2711e-05	gain	0.189642	-0.0614781	62	4	1016
BRCA	VPS45	1.11583e-05	9.34787e-05	gain	0.0685568	-0.0730736	193	21	868
BRCA	IL6R	1.1203e-05	9.37737e-05	gain	0.0829093	-0.0722368	162	24	896
BRCA	RP11.540D14.8	1.13276e-05	9.47358e-05	gain	0.079857	-0.0712199	168	22	892
BRCA	RGS5	1.14375e-05	9.56145e-05	gain	0.0857479	-0.0687656	146	22	914
BRCA	PKHD1L1	1.15476e-05	9.64122e-05	gain	0.0624618	-0.072809	190	12	880
BRCA	CFAP126	1.15574e-05	9.64426e-05	gain	0.0803077	-0.0683945	154	20	908
BRCA	SGTA	1.15708e-05	9.64426e-05	loss	0.0887169	-0.0711716	30	131	921
BRCA	PRR27	1.16345e-05	9.68921e-05	gain	0.129219	-0.0645268	84	12	986
BRCA	RP11.432B6.3	1.1715e-05	9.74798e-05	gain	0.108563	-0.0687078	103	15	964
BRCA	GMFG	1.18455e-05	9.84826e-05	gain	0.153898	-0.0691145	66	29	987
BRCA	SULT1B1	1.18625e-05	9.85824e-05	gain	0.135463	-0.0648887	81	12	989
BRCA	HRG	1.18723e-05	9.86225e-05	gain	0.0963422	-0.0699452	124	22	936
BRCA	PAF1	1.1889e-05	9.86785e-05	gain	0.149095	-0.0692357	68	29	985
BRCA	MED29	1.1889e-05	9.86785e-05	gain	0.149095	-0.0692357	68	29	985
BRCA	ADCY8	1.19006e-05	9.86918e-05	gain	0.0591924	-0.0753984	195	34	853
BRCA	ATP1A2	1.18981e-05	9.86918e-05	gain	0.0864929	-0.0675742	149	24	909
BRCA	MATK	1.19407e-05	9.89828e-05	loss	0.097659	-0.0711373	31	107	944
BRCA	ADAR	1.20497e-05	9.97605e-05	gain	0.0823403	-0.072134	162	24	896
BRCA	CHRNB2	1.20497e-05	9.97605e-05	gain	0.0823403	-0.072134	162	24	896
BRCA	CELF5	1.22575e-05	0.000101225	loss	0.0935363	-0.0702805	29	121	932
BRCA	HTN1	1.22728e-05	0.000101268	gain	0.131475	-0.0645185	83	11	988
BRCA	HTN3	1.22728e-05	0.000101268	gain	0.131475	-0.0645185	83	11	988
BRCA	DNAJB11	1.23809e-05	0.000102074	gain	0.100399	-0.0692474	119	21	942
BRCA	AIM2	1.24063e-05	0.00010224	gain	0.093071	-0.0678683	141	25	916
BRCA	ZFR2	1.24588e-05	0.000102416	loss	0.097659	-0.0707725	31	107	944
BRCA	ELP4	1.24667e-05	0.000102439	gain	0.150196	-0.0653205	77	11	994
BRCA	SLC6A4	1.24829e-05	0.000102529	gain	0.103155	-0.0648375	113	43	926
BRCA	SLAMF8	1.25205e-05	0.000102655	gain	0.0892125	-0.067289	147	25	910
BRCA	FCRL6	1.25205e-05	0.000102655	gain	0.0892125	-0.067289	147	25	910
BRCA	PTPN1	1.25242e-05	0.000102655	gain	0.0972385	-0.0693362	125	28	929
BRCA	RAX2	1.25241e-05	0.000102655	loss	0.097659	-0.0706996	30	107	945
BRCA	MRPL54	1.25241e-05	0.000102655	loss	0.097659	-0.0706996	30	107	945
BRCA	NMRK2	1.26525e-05	0.000103577	loss	0.100413	-0.0705983	28	105	949
BRCA	KIF2B	1.27001e-05	0.000103825	gain	0.0821019	-0.0680251	148	21	913
BRCA	ATP1A4	1.27932e-05	0.000104469	gain	0.0864929	-0.066989	149	23	910
BRCA	ATCAY	1.28429e-05	0.000104832	loss	0.0988925	-0.0706087	28	106	948
BRCA	PDE4D	1.29641e-05	0.000105733	loss	0.131336	-0.0641935	38	81	963
BRCA	TMPRSS11B	1.30865e-05	0.000106644	gain	0.141372	-0.0647905	77	14	991
BRCA	ZSWIM6	1.31048e-05	0.000106749	loss	0.153599	-0.060588	17	66	999
BRCA	DDX11	1.31709e-05	0.000107154	gain	0.180047	-0.0623761	63	15	1004
BRCA	APBA3	1.31816e-05	0.000107197	loss	0.097659	-0.0702435	31	107	944
BRCA	AARD	1.31984e-05	0.000107201	gain	0.0531952	-0.0747935	213	14	855
BRCA	PLEKHJ1	1.31973e-05	0.000107201	loss	0.0829871	-0.0696108	20	144	918
BRCA	SF3A2	1.31973e-05	0.000107201	loss	0.0829871	-0.0696108	20	144	918
BRCA	TDRD10	1.32476e-05	0.000107556	gain	0.0846747	-0.071932	159	25	898
BRCA	DUSP23	1.33104e-05	0.000108022	gain	0.0897342	-0.0672009	146	25	911
BRCA	IGFBP7	1.33352e-05	0.000108179	gain	0.154319	-0.0643875	75	10	997
BRCA	COLEC10	1.33512e-05	0.000108263	gain	0.0567375	-0.0723022	205	18	859
BRCA	GNA15	1.35974e-05	0.000110215	loss	0.0920939	-0.0689143	25	124	933
BRCA	CATSPERG	1.36271e-05	0.00011041	gain	0.141088	-0.0647137	68	24	990
BRCA	TPRG1	1.36411e-05	0.000110478	gain	0.0920132	-0.0718501	129	25	928
BRCA	TRIM46	1.3667e-05	0.000110552	gain	0.0788609	-0.0705299	165	22	895
BRCA	KRTCAP2	1.3667e-05	0.000110552	gain	0.0788609	-0.0705299	165	22	895
BRCA	RP11.201K10.3	1.3667e-05	0.000110552	gain	0.0788609	-0.0705299	165	22	895
BRCA	STAP1	1.36843e-05	0.000110646	gain	0.1534	-0.0642893	71	13	998
BRCA	ST6GAL1	1.3722e-05	0.000110906	gain	0.0961854	-0.0691945	122	23	937
BRCA	MYDGF	1.38203e-05	0.000111199	loss	0.103629	-0.071745	35	100	947
BRCA	UBXN6	1.38203e-05	0.000111199	loss	0.103629	-0.071745	35	100	947
BRCA	HDGFRP2	1.38203e-05	0.000111199	loss	0.103629	-0.071745	35	100	947
BRCA	PLIN4	1.38203e-05	0.000111199	loss	0.103629	-0.071745	35	100	947
BRCA	SEMA6B	1.38203e-05	0.000111199	loss	0.103629	-0.071745	35	100	947
BRCA	LRG1	1.38203e-05	0.000111199	loss	0.103629	-0.071745	35	100	947
BRCA	TNFAIP8L1	1.38203e-05	0.000111199	loss	0.103629	-0.071745	35	100	947
BRCA	PLIN5	1.38203e-05	0.000111199	loss	0.103629	-0.071745	35	100	947
BRCA	CTB.50L17.14	1.38203e-05	0.000111199	loss	0.103629	-0.071745	35	100	947
BRCA	OR6K6	1.38605e-05	0.000111477	gain	0.0910421	-0.0691902	137	26	919
BRCA	TIPARP	1.43404e-05	0.000115055	gain	0.110756	-0.0663039	101	12	969
BRCA	KCNJ9	1.43744e-05	0.000115141	gain	0.0861046	-0.0673417	148	24	910
BRCA	IGSF8	1.43744e-05	0.000115141	gain	0.0861046	-0.0673417	148	24	910
BRCA	KCNJ10	1.43744e-05	0.000115141	gain	0.0861046	-0.0673417	148	24	910
BRCA	FAM47E	1.43632e-05	0.000115141	gain	0.121826	-0.0661026	91	16	975
BRCA	FERMT1	1.44712e-05	0.00011587	loss	0.150637	-0.0623534	29	59	994
BRCA	B3GALNT1	1.45318e-05	0.000116213	gain	0.103708	-0.0692205	105	15	962
BRCA	RGS4	1.46068e-05	0.000116766	gain	0.0859117	-0.068454	144	22	916
BRCA	OR6N1	1.47225e-05	0.000117643	gain	0.0910421	-0.0686706	137	25	920
BRCA	ARRDC5	1.4782e-05	0.00011807	loss	0.110274	-0.0718772	39	88	955
BRCA	PPM1L	1.47897e-05	0.000118084	gain	0.103708	-0.069075	105	17	960
BRCA	OTUD7B	1.49139e-05	0.000118932	gain	0.065269	-0.0727553	195	22	865
BRCA	THBS3	1.49767e-05	0.000119144	gain	0.0790584	-0.0703993	164	22	896
BRCA	MUC1	1.49767e-05	0.000119144	gain	0.0790584	-0.0703993	164	22	896
BRCA	AC234582.1	1.49767e-05	0.000119144	gain	0.0790584	-0.0703993	164	22	896
BRCA	AC234582.2	1.49767e-05	0.000119144	gain	0.0790584	-0.0703993	164	22	896
BRCA	NHP2	1.49728e-05	0.000119144	gain	0.130145	-0.0637404	87	26	969
BRCA	SAFB2	1.50059e-05	0.000119296	loss	0.125197	-0.0693457	39	79	964
BRCA	SCARB2	1.5008e-05	0.000119296	gain	0.123542	-0.065773	90	14	978
BRCA	NCLN	1.51002e-05	0.000119981	loss	0.0926301	-0.0688383	27	122	933
BRCA	CSRP3	1.53479e-05	0.000121851	gain	0.162962	-0.0634025	57	28	997
BRCA	OR6N2	1.54743e-05	0.000122706	gain	0.0917214	-0.0685975	136	25	921
BRCA	CA14	1.55813e-05	0.000123406	gain	0.0658642	-0.0718562	197	19	866
BRCA	TMEM160	1.56498e-05	0.000123849	loss	0.154336	-0.06644	33	72	977
BRCA	NPAS1	1.56498e-05	0.000123849	loss	0.154336	-0.06644	33	72	977
BRCA	RAD21	1.57283e-05	0.000124322	gain	0.0529006	-0.0744223	211	14	857
BRCA	AC087350.1	1.57283e-05	0.000124322	gain	0.0529006	-0.0744223	211	14	857
BRCA	NFIC	1.57285e-05	0.000124322	loss	0.0959419	-0.0692136	34	115	933
BRCA	RAG1	1.57453e-05	0.000124405	gain	0.149954	-0.062088	69	11	1002
BRCA	ZNF57	1.58863e-05	0.000125418	loss	0.0873826	-0.0708873	29	129	924
BRCA	ZNF556	1.59246e-05	0.000125621	loss	0.0873826	-0.0708478	28	129	925
BRCA	E2F5	1.60416e-05	0.000126392	gain	0.0921823	-0.0675647	118	28	936
BRCA	C8orf59	1.60554e-05	0.00012645	gain	0.0921823	-0.067527	118	26	938
BRCA	FAM210B	1.6063e-05	0.00012646	gain	0.0951274	-0.0679436	119	19	944
BRCA	C11orf74	1.61039e-05	0.000126731	gain	0.149954	-0.0618006	69	9	1004
BRCA	SUMF1	1.6197e-05	0.000127412	gain	0.110202	-0.0680856	104	38	940
BRCA	KCNA4	1.62432e-05	0.000127725	gain	0.181392	-0.0638737	58	18	1006
BRCA	OR6K2	1.64027e-05	0.000128838	gain	0.0883751	-0.0684439	138	25	919
BRCA	ATP13A1	1.63921e-05	0.000128838	gain	0.145503	-0.0625506	55	24	1003
[truncated: 9,131 more rows]

## Sheet: CESC
cancer	gene	p_value	FDR	cnv_type	mean_glycolysis_score_cnv	mean_glycolysis_score_neutral	sample_size_gain	sample_size_loss	sample_size_neutral
CESC	PARD3B	0.00423897	0.554062	loss	0.10036	-0.0589174	7	61	224
CESC	ALS2CR12	0.00447089	0.554062	loss	0.140472	-0.0508568	12	39	241
CESC	ALS2	0.00477138	0.554062	loss	0.140692	-0.0490467	11	39	242
CESC	CASP8	0.00406922	0.554062	loss	0.140472	-0.0529898	11	39	242
CESC	MPP4	0.00477138	0.554062	loss	0.140692	-0.0490467	11	39	242
CESC	CDK15	0.00477138	0.554062	loss	0.140692	-0.0490467	11	39	242
CESC	ALS2CR11	0.00477138	0.554062	loss	0.140692	-0.0490467	11	39	242
CESC	TMEM237	0.00477138	0.554062	loss	0.140692	-0.0490467	11	39	242
CESC	STRADB	0.00501228	0.554062	loss	0.143959	-0.0487768	11	38	243
CESC	TRAK2	0.00501228	0.554062	loss	0.143959	-0.0487768	11	38	243
CESC	CDK11A	0.0059751	0.554062	loss	-0.188249	-0.011137	11	29	252
CESC	NADK	0.0059751	0.554062	loss	-0.188249	-0.011137	11	29	252
CESC	PRKCZ	0.0059751	0.554062	loss	-0.188249	-0.011137	11	29	252
CESC	GNB1	0.0059751	0.554062	loss	-0.188249	-0.011137	11	29	252
CESC	SDF4	0.0059751	0.554062	loss	-0.188249	-0.011137	11	29	252
CESC	DVL1	0.0059751	0.554062	loss	-0.188249	-0.011137	11	29	252
CESC	MORN1	0.0059751	0.554062	loss	-0.188249	-0.011137	11	29	252
CESC	CPSF3L	0.0059751	0.554062	loss	-0.188249	-0.011137	11	29	252
CESC	ACAP3	0.0059751	0.554062	loss	-0.188249	-0.011137	11	29	252
CESC	C1orf159	0.0059751	0.554062	loss	-0.188249	-0.011137	11	29	252
CESC	MMEL1	0.0059751	0.554062	loss	-0.188249	-0.011137	11	29	252
CESC	CFAP74	0.0059751	0.554062	loss	-0.188249	-0.011137	11	29	252
CESC	PRDM16	0.0059751	0.554062	loss	-0.188249	-0.011137	11	29	252
CESC	PLCH2	0.0059751	0.554062	loss	-0.188249	-0.011137	11	29	252
CESC	FAM213B	0.0059751	0.554062	loss	-0.188249	-0.011137	11	29	252
CESC	TNFRSF14	0.0059751	0.554062	loss	-0.188249	-0.011137	11	29	252
CESC	PANK4	0.0059751	0.554062	loss	-0.188249	-0.011137	11	29	252
CESC	PEX10	0.0059751	0.554062	loss	-0.188249	-0.011137	11	29	252
CESC	RER1	0.0059751	0.554062	loss	-0.188249	-0.011137	11	29	252
CESC	SKI	0.0059751	0.554062	loss	-0.188249	-0.011137	11	29	252
CESC	ATAD3B	0.0059751	0.554062	loss	-0.188249	-0.011137	11	29	252
CESC	SSU72	0.0059751	0.554062	loss	-0.188249	-0.011137	11	29	252
CESC	UBE2J2	0.0059751	0.554062	loss	-0.188249	-0.011137	11	29	252
CESC	TTLL10	0.0059751	0.554062	loss	-0.188249	-0.011137	11	29	252
CESC	SCNN1D	0.0059751	0.554062	loss	-0.188249	-0.011137	11	29	252
CESC	MXRA8	0.0059751	0.554062	loss	-0.188249	-0.011137	11	29	252
CESC	C1orf86	0.0059751	0.554062	loss	-0.188249	-0.011137	11	29	252
CESC	ACTRT2	0.0059751	0.554062	loss	-0.188249	-0.011137	11	29	252
CESC	CALML6	0.0059751	0.554062	loss	-0.188249	-0.011137	11	29	252
CESC	TAS1R3	0.0059751	0.554062	loss	-0.188249	-0.011137	11	29	252
CESC	PUSL1	0.0059751	0.554062	loss	-0.188249	-0.011137	11	29	252
CESC	AURKAIP1	0.0059751	0.554062	loss	-0.188249	-0.011137	11	29	252
CESC	B3GALT6	0.0059751	0.554062	loss	-0.188249	-0.011137	11	29	252
CESC	TMEM52	0.0059751	0.554062	loss	-0.188249	-0.011137	11	29	252
CESC	VWA1	0.0059751	0.554062	loss	-0.188249	-0.011137	11	29	252
CESC	FAM132A	0.0059751	0.554062	loss	-0.188249	-0.011137	11	29	252
CESC	OR4F5	0.0059751	0.554062	loss	-0.188249	-0.011137	11	29	252
CESC	TNFRSF4	0.0059751	0.554062	loss	-0.188249	-0.011137	11	29	252
CESC	TNFRSF18	0.0059751	0.554062	loss	-0.188249	-0.011137	11	29	252
CESC	PLEKHN1	0.0059751	0.554062	loss	-0.188249	-0.011137	11	29	252
CESC	ISG15	0.0059751	0.554062	loss	-0.188249	-0.011137	11	29	252
CESC	SAMD11	0.0059751	0.554062	loss	-0.188249	-0.011137	11	29	252
CESC	PERM1	0.0059751	0.554062	loss	-0.188249	-0.011137	11	29	252
CESC	GABRD	0.0059751	0.554062	loss	-0.188249	-0.011137	11	29	252
CESC	KLHL17	0.0059751	0.554062	loss	-0.188249	-0.011137	11	29	252
CESC	AGRN	0.0059751	0.554062	loss	-0.188249	-0.011137	11	29	252
CESC	HES4	0.0059751	0.554062	loss	-0.188249	-0.011137	11	29	252
CESC	NOC2L	0.0059751	0.554062	loss	-0.188249	-0.011137	11	29	252
CESC	SLC35E2B	0.0059751	0.554062	loss	-0.188249	-0.011137	11	29	252
CESC	MMP23B	0.0059751	0.554062	loss	-0.188249	-0.011137	11	29	252
CESC	MIB2	0.0059751	0.554062	loss	-0.188249	-0.011137	11	29	252
CESC	ATAD3A	0.0059751	0.554062	loss	-0.188249	-0.011137	11	29	252
CESC	HES5	0.0059751	0.554062	loss	-0.188249	-0.011137	11	29	252
CESC	TMEM240	0.0059751	0.554062	loss	-0.188249	-0.011137	11	29	252
CESC	TMEM88B	0.0059751	0.554062	loss	-0.188249	-0.011137	11	29	252
CESC	SLC35E2	0.0059751	0.554062	loss	-0.188249	-0.011137	11	29	252
CESC	TTC34	0.0059751	0.554062	loss	-0.188249	-0.011137	11	29	252
CESC	ATAD3C	0.0059751	0.554062	loss	-0.188249	-0.011137	11	29	252
CESC	CCNL2	0.0059751	0.554062	loss	-0.188249	-0.011137	11	29	252
CESC	CPTP	0.0059751	0.554062	loss	-0.188249	-0.011137	11	29	252
CESC	C1orf233	0.0059751	0.554062	loss	-0.188249	-0.011137	11	29	252
CESC	ANKRD65	0.0059751	0.554062	loss	-0.188249	-0.011137	11	29	252
CESC	RNF223	0.0059751	0.554062	loss	-0.188249	-0.011137	11	29	252
CESC	MRPL20	0.0059751	0.554062	loss	-0.188249	-0.011137	11	29	252
CESC	CDK11B	0.0059751	0.554062	loss	-0.188249	-0.011137	11	29	252
CESC	OR4F16	0.0059751	0.554062	loss	-0.188249	-0.011137	11	29	252
CESC	OR4F29	0.0059751	0.554062	loss	-0.188249	-0.011137	11	29	252
CESC	AL645728.1	0.0059751	0.554062	loss	-0.188249	-0.011137	11	29	252
CESC	FO538757.2	0.0059751	0.554062	loss	-0.188249	-0.011137	11	29	252
CESC	FO538757.3	0.0059751	0.554062	loss	-0.188249	-0.011137	11	29	252
CESC	HES2	0.00530982	0.554062	loss	-0.197099	-0.0169874	10	28	254
CESC	CCDC27	0.0048369	0.554062	loss	-0.197099	-0.0146954	10	28	254
CESC	KCNAB2	0.00469684	0.554062	loss	-0.197099	-0.0141217	9	28	255
CESC	ACOT7	0.00469684	0.554062	loss	-0.197099	-0.0141217	9	28	255
CESC	CEP104	0.00469684	0.554062	loss	-0.197099	-0.0141217	9	28	255
CESC	ICMT	0.00469684	0.554062	loss	-0.197099	-0.0141217	9	28	255
CESC	RPL22	0.00469684	0.554062	loss	-0.197099	-0.0141217	9	28	255
CESC	CHD5	0.00469684	0.554062	loss	-0.197099	-0.0141217	9	28	255
CESC	LRRC47	0.00469684	0.554062	loss	-0.197099	-0.0141217	9	28	255
CESC	NPHP4	0.00469684	0.554062	loss	-0.197099	-0.0141217	9	28	255
CESC	RNF207	0.00469684	0.554062	loss	-0.197099	-0.0141217	9	28	255
CESC	GPR153	0.00469684	0.554062	loss	-0.197099	-0.0141217	9	28	255
CESC	LRRC38	0.00394414	0.554062	loss	-0.208855	-0.0136318	9	28	255
CESC	DFFB	0.00469684	0.554062	loss	-0.197099	-0.0141217	9	28	255
CESC	HES3	0.00469684	0.554062	loss	-0.197099	-0.0141217	9	28	255
CESC	AJAP1	0.00469684	0.554062	loss	-0.197099	-0.0141217	9	28	255
CESC	C1orf174	0.00469684	0.554062	loss	-0.197099	-0.0141217	9	28	255
CESC	SMIM1	0.00469684	0.554062	loss	-0.197099	-0.0141217	9	28	255
CESC	PCDH20	0.00345508	0.554062	loss	0.147959	-0.0439156	2	29	261
CESC	PCDH20.1	0.00345508	0.554062	loss	0.147959	-0.0439156	2	29	261
CESC	ITPR1	0.00247952	0.554062	gain	0.270775	-0.0331909	10	4	278
CESC	ZNF521	0.00150639	0.554062	gain	-0.387468	-0.0140395	8	3	281
CESC	CTAGE1	0.0019306	0.554062	gain	-0.406978	-0.0158513	8	2	282
CESC	GATA6	0.00598515	0.554062	gain	-0.369908	-0.0181503	7	2	283
CESC	DDX58	0.00366835	0.554062	loss	0.254418	-0.0271474	0	2	290
CESC	ACO1	0.00366835	0.554062	loss	0.254418	-0.0271474	0	2	290
CESC	NDUFB6	0.00366835	0.554062	loss	0.254418	-0.0271474	0	2	290
CESC	TOPORS	0.00366835	0.554062	loss	0.254418	-0.0271474	0	2	290
CESC	GVQW1	0.00366835	0.554062	loss	0.254418	-0.0271474	0	2	290
CESC	ARHGEF16	0.00685338	0.622742	loss	-0.188249	-0.0144117	9	29	254
CESC	MEGF6	0.00685338	0.622742	loss	-0.188249	-0.0144117	9	29	254
CESC	TDRD3	0.00707774	0.640179	loss	0.129288	-0.0447301	3	31	258
CESC	DNAJC11	0.00731875	0.655959	loss	-0.18522	-0.0145155	8	29	255
CESC	CAMTA1	0.00831971	0.716325	loss	-0.179007	-0.0131033	9	31	252
CESC	ESPN	0.00838694	0.716325	loss	-0.18522	-0.0176372	10	29	253
CESC	TP73	0.00809767	0.716325	loss	-0.188351	-0.0141217	10	27	255
CESC	CROT	0.00846454	0.716325	gain	0.221077	-0.033875	8	3	281
CESC	ABCB4	0.00846454	0.716325	gain	0.221077	-0.033875	8	3	281
CESC	DMTF1	0.00846454	0.716325	gain	0.221077	-0.033875	8	3	281
CESC	TMEM243	0.00846454	0.716325	gain	0.221077	-0.033875	8	3	281
CESC	PDPN	0.00867176	0.730726	loss	-0.190142	-0.016368	9	27	256
CESC	NGEF	0.0401678	0.779294	loss	0.0531451	-0.05549	1	82	209
CESC	EFHD1	0.0401678	0.779294	loss	0.0531451	-0.05549	1	82	209
CESC	KCNJ13	0.0401678	0.779294	loss	0.0531451	-0.05549	1	82	209
CESC	DIS3L2	0.0311313	0.779294	loss	0.0575776	-0.0572291	1	82	209
CESC	C2orf82	0.0401678	0.779294	loss	0.0531451	-0.05549	1	82	209
CESC	GIGYF2	0.0401678	0.779294	loss	0.0531451	-0.05549	1	82	209
CESC	DGKD	0.0478442	0.779294	loss	0.0512068	-0.0542251	1	81	210
CESC	ATG16L1	0.0478442	0.779294	loss	0.0512068	-0.0542251	1	81	210
CESC	USP40	0.0478442	0.779294	loss	0.0512068	-0.0542251	1	81	210
CESC	NCL	0.0478442	0.779294	loss	0.0512068	-0.0542251	1	81	210
CESC	NEU2	0.0478442	0.779294	loss	0.0512068	-0.0542251	1	81	210
CESC	HJURP	0.0478442	0.779294	loss	0.0512068	-0.0542251	1	81	210
CESC	SAG	0.0478442	0.779294	loss	0.0512068	-0.0542251	1	81	210
CESC	CHRND	0.0478442	0.779294	loss	0.0512068	-0.0542251	1	81	210
CESC	EIF4E2	0.0478442	0.779294	loss	0.0512068	-0.0542251	1	81	210
CESC	COPS7B	0.0478442	0.779294	loss	0.0512068	-0.0542251	1	81	210
CESC	PDE6D	0.0478442	0.779294	loss	0.0512068	-0.0542251	1	81	210
CESC	NPPC	0.0478442	0.779294	loss	0.0512068	-0.0542251	1	81	210
CESC	ALPP	0.0478442	0.779294	loss	0.0512068	-0.0542251	1	81	210
CESC	ALPPL2	0.0478442	0.779294	loss	0.0512068	-0.0542251	1	81	210
CESC	ALPI	0.0478442	0.779294	loss	0.0512068	-0.0542251	1	81	210
CESC	UGT1A6	0.0478442	0.779294	loss	0.0512068	-0.0542251	1	81	210
CESC	INPP5D	0.0478442	0.779294	loss	0.0512068	-0.0542251	1	81	210
CESC	ECEL1	0.0478442	0.779294	loss	0.0512068	-0.0542251	1	81	210
CESC	NMUR1	0.0478442	0.779294	loss	0.0512068	-0.0542251	1	81	210
CESC	C2orf57	0.0478442	0.779294	loss	0.0512068	-0.0542251	1	81	210
CESC	MROH2A	0.0478442	0.779294	loss	0.0512068	-0.0542251	1	81	210
CESC	PTMA	0.0478442	0.779294	loss	0.0512068	-0.0542251	1	81	210
CESC	CHRNG	0.0478442	0.779294	loss	0.0512068	-0.0542251	1	81	210
CESC	TIGD1	0.0478442	0.779294	loss	0.0512068	-0.0542251	1	81	210
CESC	PRSS56	0.0478442	0.779294	loss	0.0512068	-0.0542251	1	81	210
CESC	UGT1A5	0.0478442	0.779294	loss	0.0512068	-0.0542251	1	81	210
CESC	UGT1A9	0.0478442	0.779294	loss	0.0512068	-0.0542251	1	81	210
CESC	UGT1A1	0.0478442	0.779294	loss	0.0512068	-0.0542251	1	81	210
CESC	UGT1A8	0.0478442	0.779294	loss	0.0512068	-0.0542251	1	81	210
CESC	UGT1A10	0.0478442	0.779294	loss	0.0512068	-0.0542251	1	81	210
CESC	UGT1A3	0.0478442	0.779294	loss	0.0512068	-0.0542251	1	81	210
CESC	UGT1A7	0.0478442	0.779294	loss	0.0512068	-0.0542251	1	81	210
CESC	UGT1A4	0.0478442	0.779294	loss	0.0512068	-0.0542251	1	81	210
CESC	SPP2	0.029728	0.779294	loss	0.0589944	-0.056678	1	80	211
CESC	SH3BP4	0.0496328	0.779294	loss	0.0512209	-0.0537308	1	80	211
CESC	GPR55	0.0351964	0.779294	loss	0.0562003	-0.056678	2	79	211
CESC	HTR2B	0.0351964	0.779294	loss	0.0562003	-0.056678	2	79	211
CESC	ITM2C	0.0351964	0.779294	loss	0.0562003	-0.056678	2	79	211
CESC	ARMC9	0.0351964	0.779294	loss	0.0562003	-0.056678	2	79	211
CESC	CAB39	0.027188	0.779294	loss	0.0595154	-0.0579192	2	79	211
CESC	TRPM8	0.029728	0.779294	loss	0.0589944	-0.056678	1	80	211
CESC	B3GNT7	0.0351964	0.779294	loss	0.0562003	-0.056678	2	79	211
CESC	PSMD1	0.0351964	0.779294	loss	0.0562003	-0.056678	2	79	211
CESC	SPATA3	0.0351964	0.779294	loss	0.0562003	-0.056678	2	79	211
CESC	ARL4C	0.029728	0.779294	loss	0.0589944	-0.056678	1	80	211
CESC	C2orf72	0.0351964	0.779294	loss	0.0562003	-0.056678	2	79	211
CESC	CUL3	0.0317376	0.779294	loss	0.0585173	-0.0554172	1	78	213
CESC	SP100	0.0303745	0.779294	loss	0.0594932	-0.0568085	2	77	213
CESC	SP140	0.0303745	0.779294	loss	0.0594932	-0.0568085	2	77	213
CESC	SP110	0.0303745	0.779294	loss	0.0594932	-0.0568085	2	77	213
CESC	SP140L	0.0303745	0.779294	loss	0.0594932	-0.0568085	2	77	213
CESC	SP110.1	0.0303745	0.779294	loss	0.0594932	-0.0568085	2	77	213
CESC	COL4A4	0.0457666	0.779294	loss	0.05394	-0.0532378	1	77	214
CESC	DOCK10	0.037101	0.779294	loss	0.05704	-0.0543532	1	77	214
CESC	NYAP2	0.0457666	0.779294	loss	0.05394	-0.0532378	1	77	214
CESC	SLC16A14	0.0251502	0.779294	loss	0.0633738	-0.0576432	2	76	214
CESC	COL4A3	0.0457666	0.779294	loss	0.05394	-0.0532378	1	77	214
CESC	FAM124B	0.0324855	0.779294	loss	0.0601265	-0.0549262	1	76	215
CESC	SLC19A3	0.046754	0.779294	loss	0.0543304	-0.0528773	1	76	215
CESC	PID1	0.0415999	0.779294	loss	0.0587578	-0.0517452	2	75	215
CESC	TRIP12	0.0353529	0.779294	loss	0.0587578	-0.0554701	2	75	215
CESC	FBXO36	0.0353529	0.779294	loss	0.0587578	-0.0554701	2	75	215
CESC	DNER	0.0353529	0.779294	loss	0.0587578	-0.0554701	2	75	215
CESC	SLC11A1	0.036506	0.779294	loss	0.0670929	-0.0489714	5	71	216
CESC	C2orf83	0.0377122	0.779294	loss	0.0587578	-0.0539183	1	75	216
CESC	ASIC4	0.0331607	0.779294	loss	0.0653642	-0.0517785	4	72	216
CESC	SPEG	0.0331607	0.779294	loss	0.0653642	-0.0517785	4	72	216
CESC	WDFY1	0.0372975	0.779294	loss	0.0589483	-0.0539844	1	75	216
CESC	SLC4A3	0.0321387	0.779294	loss	0.0653642	-0.0525322	4	72	216
CESC	CCL20	0.0377122	0.779294	loss	0.0587578	-0.0539183	1	75	216
CESC	FARSB	0.0372975	0.779294	loss	0.0589483	-0.0539844	1	75	216
CESC	DAW1	0.0377122	0.779294	loss	0.0587578	-0.0539183	1	75	216
CESC	CHPF	0.0331607	0.779294	loss	0.0653642	-0.0517785	4	72	216
CESC	INHA	0.0331607	0.779294	loss	0.0653642	-0.0517785	4	72	216
CESC	MOGAT1	0.0372975	0.779294	loss	0.0589483	-0.0539844	1	75	216
CESC	OBSL1	0.0331607	0.779294	loss	0.0653642	-0.0517785	4	72	216
CESC	VIL1	0.036506	0.779294	loss	0.0670929	-0.0489714	5	71	216
CESC	MRPL44	0.0372975	0.779294	loss	0.0589483	-0.0539844	1	75	216
CESC	PAX3	0.0372975	0.779294	loss	0.0589483	-0.0539844	1	75	216
CESC	USP37	0.0323792	0.779294	loss	0.0670929	-0.0517621	5	71	216
CESC	SERPINE2	0.0372975	0.779294	loss	0.0589483	-0.0539844	1	75	216
CESC	CTDSP1	0.036506	0.779294	loss	0.0670929	-0.0489714	5	71	216
CESC	STK11IP	0.0321387	0.779294	loss	0.0653642	-0.0525322	4	72	216
CESC	GMPPA	0.0331607	0.779294	loss	0.0653642	-0.0517785	4	72	216
CESC	KCNE4	0.0372975	0.779294	loss	0.0589483	-0.0539844	1	75	216
CESC	AP1S3	0.0372975	0.779294	loss	0.0589483	-0.0539844	1	75	216
CESC	SPHKAP	0.0377122	0.779294	loss	0.0587578	-0.0539183	1	75	216
CESC	CCDC140	0.0372975	0.779294	loss	0.0589483	-0.0539844	1	75	216
CESC	SGPP2	0.0372975	0.779294	loss	0.0589483	-0.0539844	1	75	216
CESC	SCG2	0.0372975	0.779294	loss	0.0589483	-0.0539844	1	75	216
CESC	AGFG1	0.0377122	0.779294	loss	0.0587578	-0.0539183	1	75	216
CESC	CCDC108	0.0294468	0.779294	loss	0.0645015	-0.054173	3	73	216
CESC	TMEM198	0.0331607	0.779294	loss	0.0653642	-0.0517785	4	72	216
CESC	PTPRN	0.0300587	0.779294	loss	0.0653642	-0.0539124	3	72	217
CESC	BCS1L	0.029352	0.779294	loss	0.0670929	-0.0539124	4	71	217
CESC	PLCD4	0.029352	0.779294	loss	0.0670929	-0.0539124	4	71	217
CESC	ZNF142	0.029352	0.779294	loss	0.0670929	-0.0539124	4	71	217
CESC	PRKAG3	0.029352	0.779294	loss	0.0670929	-0.0539124	4	71	217
CESC	WNT6	0.029352	0.779294	loss	0.0670929	-0.0539124	4	71	217
CESC	CNPPD1	0.0300587	0.779294	loss	0.0653642	-0.0539124	3	72	217
CESC	ABCB6	0.0300587	0.779294	loss	0.0653642	-0.0539124	3	72	217
CESC	STK16	0.0300587	0.779294	loss	0.0653642	-0.0539124	3	72	217
CESC	ACSL3	0.0346786	0.779294	loss	0.0612202	-0.0542388	1	74	217
CESC	DNPEP	0.0300587	0.779294	loss	0.0653642	-0.0539124	3	72	217
CESC	TUBA4A	0.0300587	0.779294	loss	0.0653642	-0.0539124	3	72	217
CESC	PNKD	0.0331289	0.779294	loss	0.0670929	-0.0511346	4	71	217
CESC	TTLL4	0.029352	0.779294	loss	0.0670929	-0.0539124	4	71	217
CESC	DNAJB2	0.0300587	0.779294	loss	0.0653642	-0.0539124	3	72	217
CESC	WNT10A	0.029352	0.779294	loss	0.0670929	-0.0539124	4	71	217
CESC	CYP27A1	0.029352	0.779294	loss	0.0670929	-0.0539124	4	71	217
CESC	FAM134A	0.0300587	0.779294	loss	0.0653642	-0.0539124	3	72	217
CESC	RQCD1	0.029352	0.779294	loss	0.0670929	-0.0539124	4	71	217
CESC	CATIP	0.0331289	0.779294	loss	0.0670929	-0.0511346	4	71	217
CESC	ZFAND2B	0.0300587	0.779294	loss	0.0653642	-0.0539124	3	72	217
CESC	RNF25	0.029352	0.779294	loss	0.0670929	-0.0539124	4	71	217
CESC	STK36	0.029352	0.779294	loss	0.0670929	-0.0539124	4	71	217
CESC	FEV	0.0300587	0.779294	loss	0.0653642	-0.0539124	3	72	217
CESC	CRYBA2	0.0300587	0.779294	loss	0.0653642	-0.0539124	3	72	217
CESC	IHH	0.0300587	0.779294	loss	0.0653642	-0.0539124	3	72	217
CESC	ANKZF1	0.0300587	0.779294	loss	0.0653642	-0.0539124	3	72	217
CESC	GLB1L	0.0300587	0.779294	loss	0.0653642	-0.0539124	3	72	217
CESC	CDK5R2	0.0300587	0.779294	loss	0.0653642	-0.0539124	3	72	217
CESC	DES	0.0300587	0.779294	loss	0.0653642	-0.0539124	3	72	217
CESC	RESP18	0.0300587	0.779294	loss	0.0653642	-0.0539124	3	72	217
CESC	NHEJ1	0.0300587	0.779294	loss	0.0653642	-0.0539124	3	72	217
CESC	ATG9A	0.0300587	0.779294	loss	0.0653642	-0.0539124	3	72	217
CESC	SLC23A3	0.0300587	0.779294	loss	0.0653642	-0.0539124	3	72	217
CESC	RP11.33O4.2	0.0300587	0.779294	loss	0.0653642	-0.0539124	3	72	217
CESC	TNS1	0.0303836	0.779294	loss	0.0670929	-0.0530091	3	71	218
CESC	IGFBP2	0.0303836	0.779294	loss	0.0670929	-0.0530091	3	71	218
CESC	IGFBP5	0.0303836	0.779294	loss	0.0670929	-0.0530091	3	71	218
CESC	TNP1	0.0303836	0.779294	loss	0.0670929	-0.0530091	3	71	218
CESC	AAMP	0.0303836	0.779294	loss	0.0670929	-0.0530091	3	71	218
CESC	TMBIM1	0.0303836	0.779294	loss	0.0670929	-0.0530091	3	71	218
CESC	CXCR1	0.0303836	0.779294	loss	0.0670929	-0.0530091	3	71	218
CESC	ARPC2	0.0303836	0.779294	loss	0.0670929	-0.0530091	3	71	218
CESC	GPBAR1	0.0303836	0.779294	loss	0.0670929	-0.0530091	3	71	218
CESC	CXCR2	0.0303836	0.779294	loss	0.0670929	-0.0530091	3	71	218
CESC	RUFY4	0.0303836	0.779294	loss	0.0670929	-0.0530091	3	71	218
CESC	RPL37A	0.0303836	0.779294	loss	0.0670929	-0.0530091	3	71	218
CESC	DIRC3	0.0303836	0.779294	loss	0.0670929	-0.0530091	3	71	218
CESC	AC007557.5	0.0303836	0.779294	loss	0.0670929	-0.0530091	3	71	218
CESC	XRCC5	0.0490574	0.779294	loss	0.059104	-0.0499071	3	70	219
CESC	FN1	0.0490574	0.779294	loss	0.059104	-0.0499071	3	70	219
CESC	PECR	0.0490574	0.779294	loss	0.059104	-0.0499071	3	70	219
CESC	MREG	0.0490574	0.779294	loss	0.059104	-0.0499071	3	70	219
CESC	ATIC	0.0490574	0.779294	loss	0.059104	-0.0499071	3	70	219
CESC	SMARCAL1	0.0490574	0.779294	loss	0.059104	-0.0499071	3	70	219
CESC	ABCA12	0.0490574	0.779294	loss	0.059104	-0.0499071	3	70	219
CESC	MARCH4	0.0490574	0.779294	loss	0.059104	-0.0499071	3	70	219
CESC	TMEM169	0.0490574	0.779294	loss	0.059104	-0.0499071	3	70	219
CESC	IKZF2	0.0480184	0.779294	loss	0.0594316	-0.0500453	2	70	220
CESC	BARD1	0.0487211	0.779294	loss	0.059104	-0.0499411	2	70	220
CESC	PIKFYVE	0.0444162	0.779294	loss	0.0633647	-0.0486504	4	65	223
CESC	IDH1	0.0444162	0.779294	loss	0.0633647	-0.0486504	4	65	223
CESC	PTH2R	0.0270249	0.779294	loss	0.0723988	-0.0507315	4	64	224
CESC	KANSL1L	0.0138015	0.779294	loss	0.0831654	-0.0535405	3	65	224
CESC	LRP1B	0.0201247	0.779294	loss	0.0848326	-0.0581999	2	66	224
CESC	CPS1	0.0198506	0.779294	loss	0.076928	-0.052667	2	65	225
CESC	INO80D	0.0166861	0.779294	loss	0.0796651	-0.0538568	4	63	225
CESC	ADAM23	0.0204032	0.779294	loss	0.0772904	-0.0534568	5	62	225
CESC	ACADL	0.0161606	0.779294	loss	0.0822304	-0.052667	3	64	225
CESC	LANCL1	0.0198506	0.779294	loss	0.076928	-0.052667	2	65	225
CESC	CRYGD	0.0184864	0.779294	loss	0.0795311	-0.0521813	4	63	225
CESC	FASTKD2	0.0204032	0.779294	loss	0.0772904	-0.0534568	5	62	225
CESC	CREB1	0.0127189	0.779294	loss	0.085007	-0.0534568	3	64	225
CESC	KLF7	0.0127189	0.779294	loss	0.085007	-0.0534568	3	64	225
CESC	MDH1B	0.0204032	0.779294	loss	0.0772904	-0.0534568	5	62	225
CESC	METTL21A	0.0127189	0.779294	loss	0.085007	-0.0534568	3	64	225
CESC	UNC80	0.0161606	0.779294	loss	0.0822304	-0.052667	3	64	225
CESC	CPO	0.0127189	0.779294	loss	0.085007	-0.0534568	3	64	225
CESC	CRYGC	0.0184864	0.779294	loss	0.0795311	-0.0521813	4	63	225
CESC	MYL1	0.0161606	0.779294	loss	0.0822304	-0.052667	3	64	225
CESC	CRYGA	0.0184864	0.779294	loss	0.0795311	-0.0521813	4	63	225
CESC	CRYGB	0.0184864	0.779294	loss	0.0795311	-0.0521813	4	63	225
CESC	C2orf80	0.0184864	0.779294	loss	0.0795311	-0.0521813	4	63	225
CESC	RPE	0.0161606	0.779294	loss	0.0822304	-0.052667	3	64	225
CESC	DYTN	0.0204032	0.779294	loss	0.0772904	-0.0534568	5	62	225
CESC	AC006994.3	0.0161606	0.779294	loss	0.0822304	-0.052667	3	64	225
CESC	NDUFS1	0.021083	0.779294	loss	0.0772904	-0.0526145	4	62	226
CESC	MAP2	0.0258082	0.779294	loss	0.0751395	-0.0500934	3	63	226
CESC	EEF1B2	0.021083	0.779294	loss	0.0772904	-0.0526145	4	62	226
CESC	CCNYL1	0.0191318	0.779294	loss	0.0795311	-0.0513176	3	63	226
CESC	FZD5	0.0191318	0.779294	loss	0.0795311	-0.0513176	3	63	226
CESC	PLEKHM3	0.0191318	0.779294	loss	0.0795311	-0.0513176	3	63	226
CESC	GPR1	0.021083	0.779294	loss	0.0772904	-0.0526145	4	62	226
CESC	ZDBF2	0.021083	0.779294	loss	0.0772904	-0.0526145	4	62	226
CESC	AC017081.1	0.021083	0.779294	loss	0.0772904	-0.0526145	4	62	226
CESC	NRP2	0.0338918	0.779294	loss	0.0695893	-0.0499728	4	61	227
CESC	FYTTD1	0.0473255	0.779294	gain	0.0676092	-0.049142	58	4	230
CESC	IQCG	0.0337309	0.779294	gain	0.0749435	-0.0499059	56	4	232
CESC	RPL35A	0.0337309	0.779294	gain	0.0749435	-0.0499059	56	4	232
CESC	LMLN	0.0337309	0.779294	gain	0.0749435	-0.0499059	56	4	232
CESC	CTLA4	0.0188089	0.779294	loss	0.0936188	-0.049125	6	52	234
CESC	ICOS	0.0188089	0.779294	loss	0.0936188	-0.049125	6	52	234
CESC	CYP20A1	0.0259968	0.779294	loss	0.0892059	-0.0475599	6	51	235
CESC	ABI2	0.0259968	0.779294	loss	0.0892059	-0.0475599	6	51	235
CESC	NBEAL1	0.0376038	0.779294	loss	0.082456	-0.0463527	7	50	235
CESC	RAPH1	0.0259968	0.779294	loss	0.0892059	-0.0475599	6	51	235
CESC	CD28	0.0259968	0.779294	loss	0.0892059	-0.0475599	6	51	235
CESC	CARF	0.0446096	0.779294	loss	0.0808169	-0.0454666	7	49	236
CESC	FAM117B	0.0446096	0.779294	loss	0.0808169	-0.0454666	7	49	236
CESC	WDR12	0.0446096	0.779294	loss	0.0808169	-0.0454666	7	49	236
CESC	LPAR6	0.0108151	0.779294	loss	0.103027	-0.0523013	2	54	236
CESC	RB1	0.0108151	0.779294	loss	0.103027	-0.0523013	2	54	236
CESC	ICA1L	0.0446096	0.779294	loss	0.0808169	-0.0454666	7	49	236
CESC	RGCC	0.0112148	0.779294	loss	0.0985925	-0.0519479	2	53	237
CESC	VWA8	0.0113659	0.779294	loss	0.0985925	-0.0515323	1	53	238
CESC	DGKH	0.0197805	0.779294	loss	0.0915267	-0.0474112	2	52	238
CESC	ENOX1	0.0170352	0.779294	loss	0.0915267	-0.0508634	2	52	238
CESC	WBP4	0.00984827	0.779294	loss	0.10247	-0.0523958	1	53	238
CESC	ELF1	0.00984827	0.779294	loss	0.10247	-0.0523958	1	53	238
CESC	LRCH1	0.0360338	0.779294	loss	0.0805754	-0.0459177	2	52	238
CESC	ITM2B	0.0191003	0.779294	loss	0.0921812	-0.0501046	1	53	238
CESC	RCBTB2	0.0186741	0.779294	loss	0.0926299	-0.0502045	1	53	238
CESC	SMIM2	0.019982	0.779294	loss	0.0915267	-0.0471569	2	52	238
CESC	ESD	0.0360338	0.779294	loss	0.0805754	-0.0459177	2	52	238
CESC	FOXO1	0.012702	0.779294	loss	0.0960362	-0.0509631	1	53	238
CESC	NAA16	0.0184916	0.779294	loss	0.0907141	-0.0495941	2	52	238
CESC	GTF2F2	0.021947	0.779294	loss	0.0907406	-0.0479306	3	51	238
CESC	RP11.65B7.2	0.019982	0.779294	loss	0.0915267	-0.0471569	2	52	238
CESC	AKAP11	0.0181295	0.779294	loss	0.0915267	-0.0493669	1	52	239
CESC	NOP58	0.0467744	0.779294	loss	0.0845724	-0.0462462	9	44	239
CESC	CPB2	0.0165217	0.779294	loss	0.093359	-0.0497655	1	52	239
CESC	NUFIP1	0.023324	0.779294	loss	0.0907406	-0.0464089	2	51	239
CESC	KIAA0226L	0.0222912	0.779294	loss	0.0907406	-0.0475576	2	51	239
CESC	HTR2A	0.0344171	0.779294	loss	0.0805754	-0.0469841	1	52	239
CESC	MRPS31	0.0187248	0.779294	loss	0.0907141	-0.0491901	1	52	239
CESC	SLC25A15	0.0187248	0.779294	loss	0.0907141	-0.0491901	1	52	239
CESC	TSC22D1	0.023324	0.779294	loss	0.0907406	-0.0464089	2	51	239
CESC	TNFSF11	0.0181295	0.779294	loss	0.0915267	-0.0493669	1	52	239
CESC	MTRF1	0.0187248	0.779294	loss	0.0907141	-0.0491901	1	52	239
CESC	DNAJC15	0.0181295	0.779294	loss	0.0915267	-0.0493669	1	52	239
CESC	KBTBD7	0.0187248	0.779294	loss	0.0907141	-0.0491901	1	52	239
CESC	COG6	0.029198	0.779294	loss	0.0863379	-0.0457911	3	50	239
CESC	EPSTI1	0.0181295	0.779294	loss	0.0915267	-0.0493669	1	52	239
CESC	TPT1	0.0199684	0.779294	loss	0.0907406	-0.0501373	2	51	239
CESC	GPALPP1	0.023324	0.779294	loss	0.0907406	-0.0464089	2	51	239
CESC	SUCLA2	0.0344171	0.779294	loss	0.0805754	-0.0469841	1	52	239
CESC	MED4	0.0344171	0.779294	loss	0.0805754	-0.0469841	1	52	239
CESC	COG3	0.0199684	0.779294	loss	0.0907406	-0.0501373	2	51	239
CESC	NUDT15	0.0344171	0.779294	loss	0.0805754	-0.0469841	1	52	239
CESC	LCP1	0.0222912	0.779294	loss	0.0907406	-0.0475576	2	51	239
CESC	CCDC122	0.0181295	0.779294	loss	0.0915267	-0.0493669	1	52	239
CESC	SERP2	0.023324	0.779294	loss	0.0907406	-0.0464089	2	51	239
CESC	KBTBD6	0.0187248	0.779294	loss	0.0907141	-0.0491901	1	52	239
CESC	ERICH6B	0.0199684	0.779294	loss	0.0907406	-0.0501373	2	51	239
CESC	LRRC63	0.0222912	0.779294	loss	0.0907406	-0.0475576	2	51	239
CESC	SPERT	0.0199684	0.779294	loss	0.0907406	-0.0501373	2	51	239
CESC	SLC25A30	0.0199684	0.779294	loss	0.0907406	-0.0501373	2	51	239
CESC	LACC1	0.0181295	0.779294	loss	0.0915267	-0.0493669	1	52	239
CESC	FAM216B	0.0181295	0.779294	loss	0.0915267	-0.0493669	1	52	239
CESC	KCTD4	0.023324	0.779294	loss	0.0907406	-0.0464089	2	51	239
CESC	SIAH3	0.0199684	0.779294	loss	0.0907406	-0.0501373	2	51	239
CESC	FNDC3A	0.040355	0.779294	loss	0.0792438	-0.0461697	1	51	240
CESC	MLNR	0.040355	0.779294	loss	0.0792438	-0.0461697	1	51	240
CESC	CDADC1	0.040355	0.779294	loss	0.0792438	-0.0461697	1	51	240
CESC	CAB39L	0.040355	0.779294	loss	0.0792438	-0.0461697	1	51	240
CESC	ZC3H13	0.0212377	0.779294	loss	0.0907406	-0.0486127	1	51	240
CESC	RCBTB1	0.040355	0.779294	loss	0.0792438	-0.0461697	1	51	240
CESC	PHF11	0.040355	0.779294	loss	0.0792438	-0.0461697	1	51	240
CESC	SETDB2	0.040355	0.779294	loss	0.0792438	-0.0461697	1	51	240
CESC	CYSLTR2	0.040355	0.779294	loss	0.0792438	-0.0461697	1	51	240
CESC	LHFP	0.0459089	0.779294	loss	0.0778691	-0.0435116	3	49	240
CESC	KPNA3	0.0479825	0.779294	loss	0.0774589	-0.045279	1	50	241
CESC	PROSER1	0.0492824	0.779294	loss	0.0748977	-0.043975	2	49	241
CESC	EBPL	0.0479825	0.779294	loss	0.0774589	-0.045279	1	50	241
CESC	STOML3	0.0492824	0.779294	loss	0.0748977	-0.043975	2	49	241
CESC	FREM2	0.0492824	0.779294	loss	0.0748977	-0.043975	2	49	241
CESC	ARL11	0.0479825	0.779294	loss	0.0774589	-0.045279	1	50	241
CESC	FZD7	0.0333238	0.779294	loss	0.0961717	-0.0471821	9	42	241
CESC	KIAA2012	0.0333238	0.779294	loss	0.0961717	-0.0471821	9	42	241
CESC	NHLRC3	0.0492824	0.779294	loss	0.0748977	-0.043975	2	49	241
CESC	CASP10	0.0129399	0.779294	loss	0.127978	-0.0512041	13	35	244
CESC	DHRS12	0.0414416	0.779294	loss	0.0836992	-0.0452375	2	46	244
CESC	WDFY2	0.0425378	0.779294	loss	0.0836992	-0.0444467	1	46	245
CESC	CFLAR	0.0462152	0.779294	loss	0.106411	-0.0474606	15	31	246
CESC	TNFRSF1B	0.046216	0.779294	loss	-0.152897	-0.0182977	11	29	252
CESC	TNFRSF8	0.046216	0.779294	loss	-0.152897	-0.0182977	11	29	252
CESC	VAMP3	0.0148361	0.779294	loss	-0.169648	-0.0148688	9	30	253
CESC	PER3	0.0148361	0.779294	loss	-0.169648	-0.0148688	9	30	253
CESC	UTS2	0.0148361	0.779294	loss	-0.169648	-0.0148688	9	30	253
CESC	TNFRSF9	0.0229608	0.779294	loss	-0.158618	-0.0164255	8	31	253
CESC	PARK7	0.0229608	0.779294	loss	-0.158618	-0.0164255	8	31	253
CESC	KAZN	0.0289739	0.779294	loss	-0.165334	-0.0173016	11	28	253
CESC	VPS13D	0.0486479	0.779294	loss	-0.152897	-0.0199559	9	29	254
CESC	WRAP73	0.0124127	0.779294	loss	-0.17636	-0.0147575	10	28	254
CESC	ERRFI1	0.0197839	0.779294	loss	-0.165367	-0.0161882	8	30	254
CESC	MFN2	0.0436981	0.779294	loss	-0.152897	-0.0167285	9	29	254
CESC	MIIP	0.0436981	0.779294	loss	-0.152897	-0.0167285	9	29	254
CESC	PRAMEF1	0.017322	0.779294	loss	-0.182757	-0.0158429	9	29	254
CESC	PRAMEF12	0.017322	0.779294	loss	-0.182757	-0.0158429	9	29	254
CESC	PRAMEF2	0.017322	0.779294	loss	-0.182757	-0.0158429	9	29	254
CESC	CASP9	0.0390059	0.779294	loss	-0.16184	-0.0178602	11	27	254
CESC	CELA2A	0.0390059	0.779294	loss	-0.16184	-0.0178602	11	27	254
CESC	FHAD1	0.0400291	0.779294	loss	-0.16184	-0.0186409	11	27	254
CESC	SLC25A33	0.0210538	0.779294	loss	-0.157415	-0.0171274	8	30	254
CESC	SPSB1	0.0210538	0.779294	loss	-0.157415	-0.0171274	8	30	254
CESC	PLEKHG5	0.0120158	0.779294	loss	-0.182562	-0.01859	10	28	254
CESC	HNRNPCL1	0.017322	0.779294	loss	-0.182757	-0.0158429	9	29	254
CESC	HNRNPCL4	0.017322	0.779294	loss	-0.182757	-0.0158429	9	29	254
CESC	PRAMEF8	0.017322	0.779294	loss	-0.182757	-0.0158429	9	29	254
CESC	PRAMEF10	0.017322	0.779294	loss	-0.182757	-0.0158429	9	29	254
CESC	TMEM201	0.0210538	0.779294	loss	-0.157415	-0.0171274	8	30	254
CESC	PRAMEF20	0.017322	0.779294	loss	-0.182757	-0.0158429	9	29	254
CESC	PRAMEF17	0.017322	0.779294	loss	-0.182757	-0.0158429	9	29	254
CESC	PRAMEF19	0.017322	0.779294	loss	-0.182757	-0.0158429	9	29	254
CESC	PRAMEF14	0.017322	0.779294	loss	-0.182757	-0.0158429	9	29	254
CESC	PRAMEF9	0.017322	0.779294	loss	-0.182757	-0.0158429	9	29	254
CESC	PRAMEF25	0.017322	0.779294	loss	-0.182757	-0.0158429	9	29	254
CESC	PRAMEF7	0.017322	0.779294	loss	-0.182757	-0.0158429	9	29	254
CESC	CELA2B	0.0390059	0.779294	loss	-0.16184	-0.0178602	11	27	254
CESC	TNFRSF25	0.0120158	0.779294	loss	-0.182562	-0.01859	10	28	254
CESC	PRAMEF26	0.017322	0.779294	loss	-0.182757	-0.0158429	9	29	254
CESC	PRAMEF6	0.017322	0.779294	loss	-0.182757	-0.0158429	9	29	254
CESC	PRAMEF11	0.017322	0.779294	loss	-0.182757	-0.0158429	9	29	254
CESC	PRAMEF4	0.017322	0.779294	loss	-0.182757	-0.0158429	9	29	254
CESC	PRAMEF5	0.017322	0.779294	loss	-0.182757	-0.0158429	9	29	254
CESC	WI2.3308P17.2	0.017322	0.779294	loss	-0.182757	-0.0158429	9	29	254
CESC	HNRNPCL2	0.017322	0.779294	loss	-0.182757	-0.0158429	9	29	254
CESC	HNRNPCL3	0.017322	0.779294	loss	-0.182757	-0.0158429	9	29	254
CESC	PRAMEF11.1	0.017322	0.779294	loss	-0.182757	-0.0158429	9	29	254
CESC	PRAMEF18	0.017322	0.779294	loss	-0.182757	-0.0158429	9	29	254
CESC	PRAMEF25.1	0.017322	0.779294	loss	-0.182757	-0.0158429	9	29	254
CESC	THAP3	0.0107237	0.779294	loss	-0.182562	-0.0157179	9	28	255
CESC	H6PD	0.029551	0.779294	loss	-0.153594	-0.0181122	8	29	255
CESC	SZRD1	0.0335146	0.779294	loss	-0.165823	-0.017403	9	28	255
CESC	ENO1	0.029551	0.779294	loss	-0.153594	-0.0181122	8	29	255
CESC	SLC12A7	0.0319015	0.779294	gain	0.0993083	-0.0378225	33	4	255
CESC	DNAJC16	0.039955	0.779294	loss	-0.16184	-0.0186591	10	27	255
CESC	PHF13	0.0107237	0.779294	loss	-0.182562	-0.0157179	9	28	255
CESC	AGMAT	0.039955	0.779294	loss	-0.16184	-0.0186591	10	27	255
CESC	CA6	0.029551	0.779294	loss	-0.153594	-0.0181122	8	29	255
CESC	SLC2A5	0.029551	0.779294	loss	-0.153594	-0.0181122	8	29	255
CESC	RERE	0.00988874	0.779294	loss	-0.180792	-0.0150191	8	29	255
CESC	EFHD2	0.039955	0.779294	loss	-0.16184	-0.0186591	10	27	255
CESC	TPRG1L	0.0132359	0.779294	loss	-0.17636	-0.0163988	9	28	255
CESC	NOL9	0.0107237	0.779294	loss	-0.182562	-0.0157179	9	28	255
CESC	KLHL21	0.0107237	0.779294	loss	-0.182562	-0.0157179	9	28	255
CESC	SLC45A1	0.00988874	0.779294	loss	-0.180792	-0.0150191	8	29	255
CESC	CTRC	0.039955	0.779294	loss	-0.16184	-0.0186591	10	27	255
CESC	LZIC	0.0475261	0.779294	loss	-0.144711	-0.0194935	9	28	255
CESC	DHRS3	0.0344861	0.779294	loss	-0.16378	-0.018174	9	28	255
CESC	SLC6A18	0.0319015	0.779294	gain	0.0993083	-0.0378225	33	4	255
CESC	TMEM51	0.0290731	0.779294	loss	-0.165334	-0.0174567	9	28	255
CESC	NMNAT1	0.0475261	0.779294	loss	-0.144711	-0.0194935	9	28	255
CESC	TAS1R1	0.0107237	0.779294	loss	-0.182562	-0.0157179	9	28	255
CESC	SLC6A19	0.0319015	0.779294	gain	0.0993083	-0.0378225	33	4	255
CESC	GPR157	0.029551	0.779294	loss	-0.153594	-0.0181122	8	29	255
CESC	SLC2A7	0.029551	0.779294	loss	-0.153594	-0.0181122	8	29	255
CESC	ZBTB48	0.0107237	0.779294	loss	-0.182562	-0.0157179	9	28	255
CESC	KIF1B	0.0475918	0.779294	loss	-0.144711	-0.019613	8	28	256
CESC	PRDM2	0.0206692	0.779294	loss	-0.170856	-0.0167533	8	28	256
CESC	UBE4B	0.0475918	0.779294	loss	-0.144711	-0.019613	8	28	256
CESC	C1orf158	0.0336565	0.779294	loss	-0.16378	-0.0175272	8	28	256
CESC	RBP7	0.0475918	0.779294	loss	-0.144711	-0.019613	8	28	256
CESC	AADACL3	0.0336565	0.779294	loss	-0.16378	-0.0175272	8	28	256
CESC	FHIT	0.0477042	0.779294	loss	0.0954137	-0.0386306	5	31	256
CESC	C1orf195	0.0395257	0.779294	loss	-0.16184	-0.0184028	9	27	256
CESC	AADACL4	0.0336565	0.779294	loss	-0.16378	-0.0175272	8	28	256
CESC	NECAP2	0.0429394	0.779294	loss	-0.164447	-0.0186972	9	26	257
CESC	CROCC	0.0458542	0.779294	loss	-0.164447	-0.0208139	8	26	258
CESC	MFAP2	0.0458542	0.779294	loss	-0.164447	-0.0208139	8	26	258
CESC	NBPF1	0.0458542	0.779294	loss	-0.164447	-0.0208139	8	26	258
CESC	FAM231A	0.0458542	0.779294	loss	-0.164447	-0.0208139	8	26	258
CESC	FAM231C	0.0458542	0.779294	loss	-0.164447	-0.0208139	8	26	258
CESC	FAM231A.1	0.0458542	0.779294	loss	-0.164447	-0.0208139	8	26	258
CESC	STXBP3	0.0420317	0.779294	loss	0.111505	-0.0379824	3	29	260
CESC	WNT2B	0.0401318	0.779294	loss	0.109044	-0.0384622	2	30	260
CESC	CTTNBP2NL	0.0401318	0.779294	loss	0.109044	-0.0384622	2	30	260
CESC	KCND3	0.0265919	0.779294	loss	0.122384	-0.0420704	3	29	260
CESC	ST7L	0.0310605	0.779294	loss	0.119455	-0.0390538	2	29	261
CESC	MAGI3	0.0164645	0.779294	loss	0.13106	-0.0435289	1	30	261
CESC	CAPZA1	0.0310605	0.779294	loss	0.119455	-0.0390538	2	29	261
CESC	SLC16A1	0.0310605	0.779294	loss	0.119455	-0.0390538	2	29	261
CESC	DDX20	0.0266159	0.779294	loss	0.122384	-0.0419023	1	29	262
CESC	ANKRD44	0.0167793	0.779294	gain	0.154178	-0.0452105	21	9	262
CESC	RSBN1	0.0322234	0.779294	loss	0.119898	-0.043261	2	28	262
CESC	OVGP1	0.0266159	0.779294	loss	0.122384	-0.0419023	1	29	262
CESC	WDR77	0.0266159	0.779294	loss	0.122384	-0.0419023	1	29	262
CESC	ATP5F1	0.0266159	0.779294	loss	0.122384	-0.0419023	1	29	262
CESC	RAP1A	0.0266159	0.779294	loss	0.122384	-0.0419023	1	29	262
CESC	PHTF1	0.0322234	0.779294	loss	0.119898	-0.043261	2	28	262
CESC	ADORA3	0.0266159	0.779294	loss	0.122384	-0.0419023	1	29	262
CESC	CHIA	0.0488075	0.779294	loss	0.103803	-0.0398456	1	29	262
CESC	PTPN22	0.0322234	0.779294	loss	0.119898	-0.043261	2	28	262
CESC	C1orf162	0.0266159	0.779294	loss	0.122384	-0.0419023	1	29	262
CESC	MOV10	0.0481391	0.779294	loss	0.11062	-0.0375046	2	28	262
CESC	RHOC	0.0481391	0.779294	loss	0.11062	-0.0375046	2	28	262
CESC	PPM1J	0.0481391	0.779294	loss	0.11062	-0.0375046	2	28	262
CESC	AHCYL1	0.0262763	0.779294	loss	0.129153	-0.0386599	3	27	262
CESC	PIFO	0.0266159	0.779294	loss	0.122384	-0.0419023	1	29	262
CESC	FAM19A3	0.0481391	0.779294	loss	0.11062	-0.0375046	2	28	262
CESC	FAM212B	0.0266159	0.779294	loss	0.122384	-0.0419023	1	29	262
CESC	RP11.426L16.10	0.0481391	0.779294	loss	0.11062	-0.0375046	2	28	262
CESC	CSDE1	0.0470403	0.779294	loss	0.108462	-0.0397954	1	28	263
CESC	SIKE1	0.0470403	0.779294	loss	0.108462	-0.0397954	1	28	263
CESC	COQ10B	0.0180713	0.779294	gain	0.154205	-0.0426641	21	8	263
CESC	SF3B1	0.0180802	0.779294	gain	0.154178	-0.042662	21	8	263
CESC	MOB4	0.0180713	0.779294	gain	0.154205	-0.0426641	21	8	263
CESC	HSPE1	0.0180713	0.779294	gain	0.154205	-0.0426641	21	8	263
CESC	AMPD1	0.0470403	0.779294	loss	0.108462	-0.0397954	1	28	263
CESC	BCAS2	0.0470403	0.779294	loss	0.108462	-0.0397954	1	28	263
CESC	TSPAN2	0.0470403	0.779294	loss	0.108462	-0.0397954	1	28	263
CESC	TSHB	0.0470403	0.779294	loss	0.108462	-0.0397954	1	28	263
CESC	VAV3	0.0471625	0.779294	loss	0.119968	-0.0345992	4	25	263
CESC	LAMTOR5	0.0267303	0.779294	loss	0.121431	-0.0411761	1	28	263
CESC	NGF	0.0470403	0.779294	loss	0.108462	-0.0397954	1	28	263
CESC	KCNA10	0.0267303	0.779294	loss	0.121431	-0.0411761	1	28	263
CESC	PROK1	0.0267303	0.779294	loss	0.121431	-0.0411761	1	28	263
CESC	HSPD1	0.0180713	0.779294	gain	0.154205	-0.0426641	21	8	263
CESC	RBM15	0.0267303	0.779294	loss	0.121431	-0.0411761	1	28	263
CESC	RFTN2	0.032932	0.779294	gain	0.140552	-0.0410486	20	9	263
CESC	SLC16A4	0.0267303	0.779294	loss	0.121431	-0.0411761	1	28	263
CESC	DENND2C	0.0470403	0.779294	loss	0.108462	-0.0397954	1	28	263
CESC	TRIM33	0.0470403	0.779294	loss	0.108462	-0.0397954	1	28	263
CESC	SYCP1	0.0470403	0.779294	loss	0.108462	-0.0397954	1	28	263
CESC	LRIG2	0.0470403	0.779294	loss	0.108462	-0.0397954	1	28	263
CESC	PRMT6	0.0358261	0.779294	loss	0.124552	-0.0394625	4	25	263
CESC	NRAS	0.0470403	0.779294	loss	0.108462	-0.0397954	1	28	263
CESC	HSPE1.MOB4	0.0180713	0.779294	gain	0.154205	-0.0426641	21	8	263
CESC	SLC25A24	0.0446288	0.779294	loss	0.119968	-0.0365189	3	25	264
CESC	KCNC4	0.0335685	0.779294	loss	0.120469	-0.0404618	1	27	264
CESC	WARS2	0.044367	0.779294	loss	0.12599	-0.0393153	4	24	264
CESC	LRIF1	0.0335685	0.779294	loss	0.120469	-0.0404618	1	27	264
CESC	CEPT1	0.0335685	0.779294	loss	0.120469	-0.0404618	1	27	264
CESC	STRIP1	0.0306179	0.779294	loss	0.128451	-0.0404618	2	26	264
CESC	CD53	0.0335685	0.779294	loss	0.120469	-0.0404618	1	27	264
CESC	BOLL	0.0330282	0.779294	gain	0.140552	-0.0408841	20	8	264
CESC	ALX3	0.0306179	0.779294	loss	0.128451	-0.0404618	2	26	264
CESC	DRAM2	0.0335685	0.779294	loss	0.120469	-0.0404618	1	27	264
CESC	DENND2D	0.0335685	0.779294	loss	0.120469	-0.0404618	1	27	264
CESC	KCNA3	0.0335685	0.779294	loss	0.120469	-0.0404618	1	27	264
CESC	KCNA2	0.0335685	0.779294	loss	0.120469	-0.0404618	1	27	264
CESC	NBPF4	0.0446288	0.779294	loss	0.119968	-0.0365189	3	25	264
CESC	SLC6A17	0.0335685	0.779294	loss	0.120469	-0.0404618	1	27	264
CESC	MARS2	0.0330282	0.779294	gain	0.140552	-0.0408841	20	8	264
CESC	TBX15	0.046496	0.779294	loss	0.12599	-0.0375546	3	24	265
CESC	ADAM30	0.0130127	0.779294	loss	0.168287	-0.0421726	6	21	265
CESC	ADAMTS16	0.0380165	0.779294	gain	0.117002	-0.0354455	22	5	265
CESC	UBL4B	0.0303998	0.779294	loss	0.128451	-0.0406377	1	26	265
CESC	PTPRU	0.0334978	0.779294	loss	-0.182762	-0.0210416	6	19	267
CESC	SRSF4	0.0334978	0.779294	loss	-0.182762	-0.0210416	6	19	267
CESC	MECR	0.0334978	0.779294	loss	-0.182762	-0.0210416	6	19	267
CESC	REG4	0.0198754	0.779294	loss	0.164766	-0.040754	5	20	267
CESC	HMGCS2	0.0198754	0.779294	loss	0.164766	-0.040754	5	20	267
CESC	TMEM200B	0.0334978	0.779294	loss	-0.182762	-0.0210416	6	19	267
CESC	MAPK10	0.0186917	0.779294	loss	0.222913	-0.0381012	5	17	270
CESC	CDKN1A	0.0444739	0.779294	gain	0.194845	-0.0345907	16	4	272
CESC	BCAR3	0.0332045	0.779294	loss	0.144048	-0.0388316	2	18	272
CESC	RAB44	0.0444739	0.779294	gain	0.194845	-0.0345907	16	4	272
CESC	DNTTIP2	0.0357025	0.779294	loss	0.144048	-0.036064	1	18	273
CESC	GOLGA8A	0.0452171	0.779294	loss	0.198833	-0.0336953	5	14	273
CESC	LPCAT4	0.0452171	0.779294	loss	0.198833	-0.0336953	5	14	273
CESC	PNPLA1	0.0496128	0.779294	gain	0.176446	-0.0366531	17	2	273
CESC	GOLGA8B	0.0452171	0.779294	loss	0.198833	-0.0336953	5	14	273
CESC	NANOGP8	0.0455576	0.779294	loss	0.198833	-0.0332797	5	14	273
CESC	ETV7	0.0425382	0.779294	gain	0.194845	-0.0369498	16	2	274
CESC	AQR	0.0461886	0.779294	loss	0.198833	-0.0324812	4	14	274
CESC	TGFBR3	0.0483851	0.779294	loss	0.142947	-0.0353383	1	17	274
CESC	KIAA1107	0.0483851	0.779294	loss	0.142947	-0.0353383	1	17	274
CESC	SRPK1	0.0425382	0.779294	gain	0.194845	-0.0369498	16	2	274
CESC	BRPF3	0.0425382	0.779294	gain	0.194845	-0.0369498	16	2	274
CESC	SLC26A8	0.0425382	0.779294	gain	0.194845	-0.0369498	16	2	274
CESC	MAPK14	0.0425382	0.779294	gain	0.194845	-0.0369498	16	2	274
CESC	KCTD20	0.0425382	0.779294	gain	0.194845	-0.0369498	16	2	274
CESC	STK38	0.0425382	0.779294	gain	0.194845	-0.0369498	16	2	274
CESC	SRSF3	0.0425382	0.779294	gain	0.194845	-0.0369498	16	2	274
CESC	DR1	0.0483851	0.779294	loss	0.142947	-0.0353383	1	17	274
CESC	RPAP2	0.0483851	0.779294	loss	0.142947	-0.0353383	1	17	274
CESC	OPN5	0.0414917	0.779294	gain	0.201879	-0.0361259	14	4	274
CESC	FNBP1L	0.0483851	0.779294	loss	0.142947	-0.0353383	1	17	274
CESC	BRDT	0.0483851	0.779294	loss	0.142947	-0.0353383	1	17	274
CESC	GPR115	0.0414917	0.779294	gain	0.201879	-0.0361259	14	4	274
CESC	MAPK13	0.0425382	0.779294	gain	0.194845	-0.0369498	16	2	274
CESC	GJD2	0.0461886	0.779294	loss	0.198833	-0.0324812	4	14	274
CESC	ACTC1	0.0461886	0.779294	loss	0.198833	-0.0324812	4	14	274
CESC	GFI1	0.0483851	0.779294	loss	0.142947	-0.0353383	1	17	274
CESC	GPR111	0.0414917	0.779294	gain	0.201879	-0.0361259	14	4	274
CESC	EPHX4	0.0483851	0.779294	loss	0.142947	-0.0353383	1	17	274
CESC	GLMN	0.0483851	0.779294	loss	0.142947	-0.0353383	1	17	274
CESC	PXT1	0.0425382	0.779294	gain	0.194845	-0.0369498	16	2	274
CESC	BTBD8	0.0483851	0.779294	loss	0.142947	-0.0353383	1	17	274
CESC	C6orf222	0.0425382	0.779294	gain	0.194845	-0.0369498	16	2	274
CESC	LHFPL5	0.0425382	0.779294	gain	0.194845	-0.0369498	16	2	274
CESC	CD2AP	0.0414917	0.779294	gain	0.201879	-0.0361259	14	4	274
CESC	ZNF770	0.0461886	0.779294	loss	0.198833	-0.0324812	4	14	274
CESC	C1orf146	0.0483851	0.779294	loss	0.142947	-0.0353383	1	17	274
CESC	SETSIP	0.0483851	0.779294	loss	0.142947	-0.0353383	1	17	274
CESC	PTCHD4	0.0414917	0.779294	gain	0.201879	-0.0361259	14	4	274
CESC	ZNF326	0.0475671	0.779294	loss	0.16278	-0.0359763	3	14	275
CESC	BPI	0.0490215	0.779294	gain	0.204646	-0.0341221	11	4	277
CESC	CFAP69	0.0449762	0.779294	gain	0.154022	-0.0346518	12	3	277
CESC	CTNNBL1	0.045523	0.779294	gain	0.217393	-0.0346283	11	4	277
CESC	VSTM2L	0.045523	0.779294	gain	0.217393	-0.0346283	11	4	277
CESC	KIAA1755	0.0490215	0.779294	gain	0.204646	-0.0341221	11	4	277
CESC	STEAP2	0.0449762	0.779294	gain	0.154022	-0.0346518	12	3	277
CESC	C7orf62	0.0449762	0.779294	gain	0.154022	-0.0346518	12	3	277
CESC	STEAP1	0.0449762	0.779294	gain	0.154022	-0.0346518	12	3	277
CESC	BLCAP	0.0436627	0.779294	gain	0.217393	-0.0372849	11	4	277
CESC	LRRC8D	0.0490816	0.779294	loss	0.16278	-0.0344098	1	14	277
CESC	ZNF804B	0.0449762	0.779294	gain	0.154022	-0.0346518	12	3	277
CESC	RP11.302M6.4	0.0490816	0.779294	loss	0.16278	-0.0344098	1	14	277
CESC	NNAT	0.0444926	0.779294	gain	0.217393	-0.0360728	11	3	278
CESC	NKX2.2	0.0147183	0.779294	loss	0.207914	-0.0353195	3	11	278
CESC	CDH10	0.0358002	0.779294	gain	0.21892	-0.030265	9	4	279
CESC	KLF6	0.0490071	0.779294	gain	0.137372	-0.0303385	9	4	279
CESC	SSTR1	0.0170582	0.779294	gain	-0.308634	-0.0149148	10	3	279
CESC	GALNT13	0.0212647	0.779294	loss	0.259061	-0.0332637	4	9	279
CESC	AKR1C2	0.0449291	0.779294	gain	0.133062	-0.0313989	9	4	279
CESC	SEMA3D	0.022533	0.779294	gain	0.180677	-0.0322368	9	4	279
CESC	CLEC14A	0.0170582	0.779294	gain	-0.308634	-0.0149148	10	3	279
CESC	AKR1C1	0.0449291	0.779294	gain	0.133062	-0.0313989	9	4	279
CESC	GRM3	0.0213706	0.779294	gain	0.180677	-0.0346812	9	4	279
CESC	XRN2	0.0217133	0.779294	loss	0.217079	-0.0338416	2	10	280
CESC	PAX1	0.0350414	0.779294	loss	0.185978	-0.0327309	2	10	280
CESC	NKX2.4	0.0217133	0.779294	loss	0.217079	-0.0338416	2	10	280
CESC	KCTD1	0.0321852	0.779294	gain	-0.287782	-0.0165179	11	1	280
CESC	TAF4B	0.0165317	0.779294	gain	-0.333894	-0.0153487	10	2	280
CESC	KIAA1324L	0.0219238	0.779294	gain	0.180677	-0.033487	9	3	280
CESC	CDH2	0.0346584	0.779294	gain	-0.273996	-0.0170595	11	1	280
CESC	PAX9	0.0370967	0.779294	gain	-0.315692	-0.0188779	9	3	280
CESC	KIZ	0.0476624	0.779294	loss	0.200118	-0.0324054	2	9	281
CESC	SS18	0.0391187	0.779294	gain	-0.296941	-0.0158422	9	2	281
CESC	PSMA8	0.0166552	0.779294	gain	-0.333894	-0.0158422	10	1	281
CESC	CELF2	0.0421048	0.779294	gain	0.114371	-0.0289316	7	3	282
CESC	SMARCB1	0.0297849	0.779294	gain	-0.318942	-0.0164196	9	1	282
CESC	DERL3	0.0297849	0.779294	gain	-0.318942	-0.0164196	9	1	282
CESC	DDTL	0.0297849	0.779294	gain	-0.318942	-0.0164196	9	1	282
CESC	DDT	0.0297849	0.779294	gain	-0.318942	-0.0164196	9	1	282
CESC	CABIN1	0.0297849	0.779294	gain	-0.318942	-0.0164196	9	1	282
CESC	CDH23	0.0233092	0.779294	gain	-0.347484	-0.0199745	7	3	282
CESC	GSTT2B	0.0297849	0.779294	gain	-0.318942	-0.0164196	9	1	282
CESC	SLC2A11	0.0297849	0.779294	gain	-0.318942	-0.0164196	9	1	282
CESC	ESCO1	0.0388027	0.779294	gain	-0.295676	-0.0148668	9	1	282
CESC	GREB1L	0.0388027	0.779294	gain	-0.295676	-0.0148668	9	1	282
CESC	USP6NL	0.0421048	0.779294	gain	0.114371	-0.0289316	7	3	282
CESC	MIF	0.0297849	0.779294	gain	-0.318942	-0.0164196	9	1	282
CESC	AP000350.10	0.0297849	0.779294	gain	-0.318942	-0.0164196	9	1	282
CESC	MMP11	0.04164	0.779294	gain	-0.336326	-0.0169971	8	1	283
CESC	SUSD2	0.04164	0.779294	gain	-0.336326	-0.0169971	8	1	283
CESC	GGT5	0.04164	0.779294	gain	-0.336326	-0.0169971	8	1	283
CESC	SPECC1L	0.04164	0.779294	gain	-0.336326	-0.0169971	8	1	283
CESC	VPREB3	0.04164	0.779294	gain	-0.336326	-0.0169971	8	1	283
CESC	IGLL1	0.04164	0.779294	gain	-0.336326	-0.0169971	8	1	283
CESC	ABHD3	0.0397656	0.779294	gain	-0.295676	-0.0166177	9	0	283
CESC	RGL4	0.04164	0.779294	gain	-0.336326	-0.0169971	8	1	283
CESC	SNRPD1	0.0397656	0.779294	gain	-0.295676	-0.0166177	9	0	283
CESC	C22orf15	0.04164	0.779294	gain	-0.336326	-0.0169971	8	1	283
CESC	ZNF70	0.04164	0.779294	gain	-0.336326	-0.0169971	8	1	283
CESC	DRICH1	0.04164	0.779294	gain	-0.336326	-0.0169971	8	1	283
CESC	CHCHD10	0.04164	0.779294	gain	-0.336326	-0.0169971	8	1	283
CESC	SPECC1L.ADORA2A	0.04164	0.779294	gain	-0.336326	-0.0169971	8	1	283
CESC	AP000349.2	0.04164	0.779294	gain	-0.336326	-0.0169971	8	1	283
CESC	DSG2	0.0272797	0.779294	gain	-0.296731	-0.0175706	8	0	284
CESC	RNF125	0.0271621	0.779294	gain	-0.298078	-0.0175327	8	0	284
CESC	TTR	0.0272797	0.779294	gain	-0.296731	-0.0175706	8	0	284
CESC	DSG3	0.0272797	0.779294	gain	-0.296731	-0.0175706	8	0	284
CESC	RNF138	0.0271621	0.779294	gain	-0.298078	-0.0175327	8	0	284
CESC	DSG1	0.0272797	0.779294	gain	-0.296731	-0.0175706	8	0	284
CESC	DSG4	0.0272797	0.779294	gain	-0.296731	-0.0175706	8	0	284
CESC	KCNIP4	0.012182	0.779294	loss	0.40977	-0.0342165	1	7	284
CESC	SLC9A7	0.0182482	0.779294	gain	-0.400989	-0.016775	5	2	285
CESC	RP2	0.0182482	0.779294	gain	-0.400989	-0.016775	5	2	285
CESC	CHST7	0.0182482	0.779294	gain	-0.400989	-0.016775	5	2	285
CESC	NRP1	0.0450749	0.779294	gain	-0.390032	-0.0214353	5	1	286
CESC	EPC1	0.0450749	0.779294	gain	-0.390032	-0.0214353	5	1	286
CESC	CCDC7	0.0450749	0.779294	gain	-0.390032	-0.0214353	5	1	286
CESC	ITGB1	0.0450749	0.779294	gain	-0.390032	-0.0214353	5	1	286
CESC	LYZL2	0.0163188	0.779294	gain	-0.435661	-0.0206375	5	1	286
CESC	CCDC7.1	0.0450749	0.779294	gain	-0.390032	-0.0214353	5	1	286
CESC	MTPAP	0.0396938	0.779294	gain	-0.469863	-0.0216069	4	1	287
CESC	MAP3K8	0.0396938	0.779294	gain	-0.469863	-0.0216069	4	1	287
CESC	ZEB1	0.0396938	0.779294	gain	-0.469863	-0.0216069	4	1	287
CESC	ARHGAP12	0.0396938	0.779294	gain	-0.469863	-0.0216069	4	1	287
CESC	KIF5B	0.0396938	0.779294	gain	-0.469863	-0.0216069	4	1	287
CESC	ZNF438	0.0396938	0.779294	gain	-0.469863	-0.0216069	4	1	287
CESC	ACKR3	0.0753105	0.779883	loss	0.0443638	-0.0506804	1	79	212
CESC	RHBDD1	0.0688353	0.779883	loss	0.0465673	-0.0510412	1	78	213
CESC	IRS1	0.0688353	0.779883	loss	0.0465673	-0.0510412	1	78	213
CESC	TM4SF20	0.0526982	0.779883	loss	0.052508	-0.0522331	1	76	215
CESC	MFF	0.0526982	0.779883	loss	0.052508	-0.0522331	1	76	215
CESC	EPHA4	0.0529579	0.779883	loss	0.0536555	-0.0516591	1	74	217
CESC	SPAG16	0.0549442	0.779883	loss	0.0537564	-0.0514785	3	72	217
CESC	VWC2L	0.0715149	0.779883	loss	0.0515536	-0.0479912	2	71	219
CESC	ERBB4	0.0703032	0.779883	loss	0.0506763	-0.0495775	3	69	220
CESC	LRCH3	0.0655734	0.779883	gain	0.0619364	-0.0472368	57	4	231
CESC	SPG20	0.0570287	0.779883	loss	0.0761024	-0.0406496	4	49	239
CESC	SUMO1	0.053513	0.779883	loss	0.0838139	-0.0455653	9	43	240
CESC	UFM1	0.0533841	0.779883	loss	0.0751351	-0.0435309	2	48	242
CESC	SPRYD7	0.0731035	0.779883	loss	0.0686669	-0.0429916	1	49	242
CESC	INTS6	0.0678678	0.779883	loss	0.072242	-0.042765	1	47	244
CESC	FAM124A	0.0678678	0.779883	loss	0.072242	-0.042765	1	47	244
CESC	SERPINE3	0.0678678	0.779883	loss	0.072242	-0.042765	1	47	244
CESC	OLFM4	0.06503	0.779883	loss	0.0749192	-0.0423197	1	45	246
CESC	CCDC70	0.0740643	0.779883	loss	0.0732472	-0.0423197	2	44	246
CESC	ATP7B	0.0757946	0.779883	loss	0.0732472	-0.0415472	1	44	247
CESC	NEK3	0.0757946	0.779883	loss	0.0732472	-0.0415472	1	44	247
CESC	PCDH8	0.0757946	0.779883	loss	0.0732472	-0.0415472	1	44	247
CESC	VPS36	0.0757946	0.779883	loss	0.0732472	-0.0415472	1	44	247
CESC	CKAP2	0.0757946	0.779883	loss	0.0732472	-0.0415472	1	44	247
CESC	LECT1	0.0757946	0.779883	loss	0.0732472	-0.0415472	1	44	247
CESC	THSD1	0.0757946	0.779883	loss	0.0732472	-0.0415472	1	44	247
CESC	HNRNPA1L2	0.0757946	0.779883	loss	0.0732472	-0.0415472	1	44	247
CESC	SUGT1	0.0757946	0.779883	loss	0.0732472	-0.0415472	1	44	247
CESC	NEK5	0.0757946	0.779883	loss	0.0732472	-0.0415472	1	44	247
CESC	ALG11	0.0757946	0.779883	loss	0.0732472	-0.0415472	1	44	247
CESC	UTP14C	0.0757946	0.779883	loss	0.0732472	-0.0415472	1	44	247
CESC	UBL4A	0.0717002	0.779883	gain	-0.140609	-0.00631853	35	5	252
CESC	VAMP7	0.0769338	0.779883	gain	-0.137846	-0.0067024	35	5	252
CESC	IL9R	0.0769338	0.779883	gain	-0.137846	-0.0067024	35	5	252
CESC	CTAG2	0.0769338	0.779883	gain	-0.137846	-0.0067024	35	5	252
CESC	SLC10A3	0.0717002	0.779883	gain	-0.140609	-0.00631853	35	5	252
CESC	DKC1	0.0769338	0.779883	gain	-0.137846	-0.0067024	35	5	252
CESC	PLXNA3	0.0717002	0.779883	gain	-0.140609	-0.00631853	35	5	252
CESC	MPP1	0.0769338	0.779883	gain	-0.137846	-0.0067024	35	5	252
CESC	VBP1	0.0769338	0.779883	gain	-0.137846	-0.0067024	35	5	252
CESC	RAB39B	0.0769338	0.779883	gain	-0.137846	-0.0067024	35	5	252
CESC	CLIC2	0.0769338	0.779883	gain	-0.137846	-0.0067024	35	5	252
CESC	GAB3	0.0769338	0.779883	gain	-0.137846	-0.0067024	35	5	252
CESC	FUNDC2	0.0769338	0.779883	gain	-0.137846	-0.0067024	35	5	252
CESC	SPRY3	0.0769338	0.779883	gain	-0.137846	-0.0067024	35	5	252
CESC	CMC4	0.0769338	0.779883	gain	-0.137846	-0.0067024	35	5	252
CESC	CTAG1B	0.0769338	0.779883	gain	-0.137846	-0.0067024	35	5	252
CESC	F8	0.0769338	0.779883	gain	-0.137846	-0.0067024	35	5	252
CESC	BRCC3	0.0769338	0.779883	gain	-0.137846	-0.0067024	35	5	252
CESC	TMLHE	0.0769338	0.779883	gain	-0.137846	-0.0067024	35	5	252
CESC	LAGE3	0.0717002	0.779883	gain	-0.140609	-0.00631853	35	5	252
CESC	SMIM9	0.0769338	0.779883	gain	-0.137846	-0.0067024	35	5	252
CESC	MTCP1	0.0769338	0.779883	gain	-0.137846	-0.0067024	35	5	252
CESC	CTAG1A	0.0769338	0.779883	gain	-0.137846	-0.0067024	35	5	252
CESC	IKBKG	0.0769338	0.779883	gain	-0.137846	-0.0067024	35	5	252
CESC	H2AFB1	0.0769338	0.779883	gain	-0.137846	-0.0067024	35	5	252
CESC	F8A2	0.0769338	0.779883	gain	-0.137846	-0.0067024	35	5	252
CESC	F8A3	0.0769338	0.779883	gain	-0.137846	-0.0067024	35	5	252
CESC	F8A1	0.0769338	0.779883	gain	-0.137846	-0.0067024	35	5	252
CESC	H2AFB3	0.0769338	0.779883	gain	-0.137846	-0.0067024	35	5	252
CESC	H2AFB2	0.0769338	0.779883	gain	-0.137846	-0.0067024	35	5	252
CESC	ATP2B3	0.0723905	0.779883	gain	-0.142048	-0.00439492	33	6	253
CESC	FBXO6	0.0692083	0.779883	loss	-0.136384	-0.0191499	8	31	253
CESC	MAD2L2	0.0692083	0.779883	loss	-0.136384	-0.0191499	8	31	253
CESC	FBXO44	0.0692083	0.779883	loss	-0.136384	-0.0191499	8	31	253
CESC	DRAXIN	0.0692083	0.779883	loss	-0.136384	-0.0191499	8	31	253
CESC	CLCN6	0.0605719	0.779883	loss	-0.142888	-0.0188433	8	30	254
CESC	MAMLD1	0.069063	0.779883	gain	-0.146163	-0.00320358	32	6	254
CESC	PLOD1	0.0605719	0.779883	loss	-0.142888	-0.0188433	8	30	254
CESC	KIAA2013	0.0605719	0.779883	loss	-0.142888	-0.0188433	8	30	254
CESC	PLEKHM2	0.0538892	0.779883	loss	-0.150796	-0.0193128	10	28	254
CESC	NPPB	0.0605719	0.779883	loss	-0.142888	-0.0188433	8	30	254
CESC	DIAPH3	0.0545192	0.779883	loss	0.0756716	-0.0417714	1	37	254
CESC	FBLIM1	0.0538892	0.779883	loss	-0.150796	-0.0193128	10	28	254
CESC	TMEM82	0.0538892	0.779883	loss	-0.150796	-0.0193128	10	28	254
CESC	SLC25A34	0.0538892	0.779883	loss	-0.150796	-0.0193128	10	28	254
CESC	NPPA	0.0605719	0.779883	loss	-0.142888	-0.0188433	8	30	254
CESC	MTHFR	0.0605719	0.779883	loss	-0.142888	-0.0188433	8	30	254
CESC	AGTRAP	0.0605719	0.779883	loss	-0.142888	-0.0188433	8	30	254
CESC	CTNNBIP1	0.0502795	0.779883	loss	-0.144711	-0.0210379	10	28	254
CESC	DDI2	0.0538892	0.779883	loss	-0.150796	-0.0193128	10	28	254
CESC	RSC1A1	0.0538892	0.779883	loss	-0.150796	-0.0193128	10	28	254
CESC	C1orf167	0.0605719	0.779883	loss	-0.142888	-0.0188433	8	30	254
CESC	CLSTN1	0.0503388	0.779883	loss	-0.144711	-0.0211518	9	28	255
CESC	PIK3CD	0.0503388	0.779883	loss	-0.144711	-0.0211518	9	28	255
CESC	HSPB7	0.0533152	0.779883	loss	-0.150796	-0.0190529	9	28	255
CESC	C1orf64	0.0533152	0.779883	loss	-0.150796	-0.0190529	9	28	255
CESC	CLCNKB	0.0533152	0.779883	loss	-0.150796	-0.0190529	9	28	255
CESC	FAM131C	0.0533152	0.779883	loss	-0.150796	-0.0190529	9	28	255
CESC	CLCNKA	0.0533152	0.779883	loss	-0.150796	-0.0190529	9	28	255
CESC	UQCRHL	0.0533152	0.779883	loss	-0.150796	-0.0190529	9	28	255
CESC	AL357140.1	0.0503388	0.779883	loss	-0.144711	-0.0211518	9	28	255
CESC	MAGEA9B	0.050597	0.779883	gain	-0.161663	-0.00671067	30	6	256
CESC	MAGEA8	0.050597	0.779883	gain	-0.161663	-0.00671067	30	6	256
CESC	HSFX1	0.050597	0.779883	gain	-0.161663	-0.00671067	30	6	256
CESC	MAGEA11	0.050597	0.779883	gain	-0.161663	-0.00671067	30	6	256
CESC	SPATA21	0.0576386	0.779883	loss	-0.152897	-0.019346	9	27	256
CESC	CXorf40B	0.050597	0.779883	gain	-0.161663	-0.00671067	30	6	256
CESC	CXorf40A	0.050597	0.779883	gain	-0.161663	-0.00671067	30	6	256
CESC	MAGEA9	0.050597	0.779883	gain	-0.161663	-0.00671067	30	6	256
CESC	HSFX2	0.050597	0.779883	gain	-0.161663	-0.00671067	30	6	256
CESC	TMEM185A	0.050597	0.779883	gain	-0.161663	-0.00671067	30	6	256
CESC	ATP13A2	0.0613746	0.779883	loss	-0.152944	-0.0214634	8	27	257
CESC	ARID1A	0.062316	0.779883	loss	-0.148469	-0.0185156	7	25	260
CESC	NIPAL3	0.0686464	0.779883	loss	-0.149896	-0.01927	7	24	261
CESC	RUNX3	0.0686464	0.779883	loss	-0.149896	-0.01927	7	24	261
CESC	SARS	0.0551483	0.779883	loss	0.107982	-0.0370317	3	28	261
CESC	GNAI3	0.0551483	0.779883	loss	0.107982	-0.0370317	3	28	261
CESC	WDR47	0.0551483	0.779883	loss	0.107982	-0.0370317	3	28	261
CESC	KIAA1324	0.0551483	0.779883	loss	0.107982	-0.0370317	3	28	261
CESC	AMPD2	0.0551483	0.779883	loss	0.107982	-0.0370317	3	28	261
CESC	RCAN3	0.0686464	0.779883	loss	-0.149896	-0.01927	7	24	261
CESC	CLCC1	0.0551483	0.779883	loss	0.107982	-0.0370317	3	28	261
CESC	GPSM2	0.0551483	0.779883	loss	0.107982	-0.0370317	3	28	261
CESC	SRRM1	0.0686464	0.779883	loss	-0.149896	-0.01927	7	24	261
CESC	GNAT2	0.0551483	0.779883	loss	0.107982	-0.0370317	3	28	261
CESC	GSTM1	0.0551483	0.779883	loss	0.107982	-0.0370317	3	28	261
CESC	PRPF38B	0.0672868	0.779883	loss	0.100228	-0.0361998	3	28	261
CESC	GSTM5	0.0551483	0.779883	loss	0.107982	-0.0370317	3	28	261
CESC	GSTM3	0.0551483	0.779883	loss	0.107982	-0.0370317	3	28	261
CESC	PSRC1	0.0551483	0.779883	loss	0.107982	-0.0370317	3	28	261
CESC	SORT1	0.0551483	0.779883	loss	0.107982	-0.0370317	3	28	261
CESC	SYPL2	0.0551483	0.779883	loss	0.107982	-0.0370317	3	28	261
CESC	PSMA5	0.0551483	0.779883	loss	0.107982	-0.0370317	3	28	261
CESC	FNDC7	0.0672868	0.779883	loss	0.100228	-0.0361998	3	28	261
CESC	CELSR2	0.0551483	0.779883	loss	0.107982	-0.0370317	3	28	261
CESC	GPR61	0.0551483	0.779883	loss	0.107982	-0.0370317	3	28	261
CESC	NTNG1	0.0690256	0.779883	loss	0.107122	-0.0366851	6	25	261
CESC	FAM102B	0.0672868	0.779883	loss	0.100228	-0.0361998	3	28	261
CESC	HENMT1	0.0672868	0.779883	loss	0.100228	-0.0361998	3	28	261
CESC	AKNAD1	0.0551483	0.779883	loss	0.107982	-0.0370317	3	28	261
CESC	ATXN7L2	0.0551483	0.779883	loss	0.107982	-0.0370317	3	28	261
CESC	GSTM4	0.0551483	0.779883	loss	0.107982	-0.0370317	3	28	261
CESC	CLIC4	0.0686464	0.779883	loss	-0.149896	-0.01927	7	24	261
CESC	IRX1	0.0622209	0.779883	gain	0.0978724	-0.0340165	24	7	261
CESC	CYB561D1	0.0551483	0.779883	loss	0.107982	-0.0370317	3	28	261
CESC	C1orf194	0.0551483	0.779883	loss	0.107982	-0.0370317	3	28	261
CESC	AMIGO1	0.0551483	0.779883	loss	0.107982	-0.0370317	3	28	261
CESC	CSF1	0.0551483	0.779883	loss	0.107982	-0.0370317	3	28	261
CESC	NCMAP	0.0686464	0.779883	loss	-0.149896	-0.01927	7	24	261
CESC	NBPF6	0.0672868	0.779883	loss	0.100228	-0.0361998	3	28	261
CESC	TAF13	0.0551483	0.779883	loss	0.107982	-0.0370317	3	28	261
CESC	EPS8L3	0.0551483	0.779883	loss	0.107982	-0.0370317	3	28	261
CESC	GSTM2	0.0551483	0.779883	loss	0.107982	-0.0370317	3	28	261
CESC	TMEM167B	0.0551483	0.779883	loss	0.107982	-0.0370317	3	28	261
CESC	MYBPHL	0.0551483	0.779883	loss	0.107982	-0.0370317	3	28	261
CESC	RP11.475E11.9	0.0551483	0.779883	loss	0.107982	-0.0370317	3	28	261
CESC	WDR3	0.0537345	0.779883	loss	0.107918	-0.0406832	3	27	262
CESC	CD58	0.0633392	0.779883	loss	0.100088	-0.0387184	2	28	262
CESC	CD2	0.0633392	0.779883	loss	0.100088	-0.0387184	2	28	262
CESC	RPS6KA1	0.0697361	0.779883	loss	-0.151709	-0.0207999	6	24	262
CESC	DHDDS	0.0697361	0.779883	loss	-0.151709	-0.0207999	6	24	262
CESC	CEP85	0.0697361	0.779883	loss	-0.151709	-0.0207999	6	24	262
CESC	LIN28A	0.0697361	0.779883	loss	-0.151709	-0.0207999	6	24	262
CESC	SH3BGRL3	0.0697361	0.779883	loss	-0.151709	-0.0207999	6	24	262
CESC	IGSF3	0.0633392	0.779883	loss	0.100088	-0.0387184	2	28	262
CESC	SPAG17	0.0537345	0.779883	loss	0.107918	-0.0406832	3	27	262
CESC	UBXN11	0.0697361	0.779883	loss	-0.151709	-0.0207999	6	24	262
CESC	SLC22A15	0.0662114	0.779883	loss	0.100088	-0.0371286	2	28	262
CESC	CD52	0.0697361	0.779883	loss	-0.151709	-0.0207999	6	24	262
CESC	MAB21L3	0.0662114	0.779883	loss	0.100088	-0.0371286	2	28	262
CESC	ZNF683	0.0697361	0.779883	loss	-0.151709	-0.0207999	6	24	262
CESC	AIM1L	0.0697361	0.779883	loss	-0.151709	-0.0207999	6	24	262
CESC	FAM46C	0.0597976	0.779883	loss	0.100088	-0.0406832	2	28	262
CESC	GDAP2	0.0537345	0.779883	loss	0.107918	-0.0406832	3	27	262
CESC	MAN1A2	0.0597976	0.779883	loss	0.100088	-0.0406832	2	28	262
CESC	HMGN2	0.0697361	0.779883	loss	-0.151709	-0.0207999	6	24	262
CESC	C1orf137	0.0633392	0.779883	loss	0.100088	-0.0387184	2	28	262
CESC	CHI3L2	0.0598062	0.779883	loss	0.102247	-0.0391337	1	28	263
CESC	TTF2	0.0628961	0.779883	loss	0.100088	-0.0389039	1	28	263
CESC	TRIM45	0.0628961	0.779883	loss	0.100088	-0.0389039	1	28	263
CESC	VTCN1	0.0628961	0.779883	loss	0.100088	-0.0389039	1	28	263
CESC	ATP1A1	0.0628961	0.779883	loss	0.100088	-0.0389039	1	28	263
CESC	OLFML3	0.0578389	0.779883	loss	0.10702	-0.0390863	1	27	264
CESC	DCLRE1B	0.0578389	0.779883	loss	0.10702	-0.0390863	1	27	264
CESC	CASQ2	0.0578389	0.779883	loss	0.10702	-0.0390863	1	27	264
CESC	GTF3C3	0.0542199	0.779883	gain	0.126393	-0.0417003	19	9	264
CESC	RAP2A	0.0762524	0.779883	gain	0.113383	-0.0419246	22	6	264
CESC	SYT6	0.0578389	0.779883	loss	0.10702	-0.0390863	1	27	264
CESC	AP4B1	0.0578389	0.779883	loss	0.10702	-0.0390863	1	27	264
CESC	CCDC150	0.0542199	0.779883	gain	0.126393	-0.0417003	19	9	264
CESC	HIPK1	0.0578389	0.779883	loss	0.10702	-0.0390863	1	27	264
CESC	VANGL1	0.0578389	0.779883	loss	0.10702	-0.0390863	1	27	264
CESC	NHLH2	0.0578389	0.779883	loss	0.10702	-0.0390863	1	27	264
CESC	C2orf66	0.0542199	0.779883	gain	0.126393	-0.0417003	19	9	264
CESC	BCL2L15	0.0578389	0.779883	loss	0.10702	-0.0390863	1	27	264
CESC	PGAP1	0.0542199	0.779883	gain	0.126393	-0.0417003	19	9	264
CESC	STK17B	0.0560436	0.779883	gain	0.126393	-0.0403061	19	8	265
CESC	HAO2	0.0548947	0.779883	loss	0.133186	-0.0377099	6	21	265
CESC	DNAH7	0.0560436	0.779883	gain	0.126393	-0.0403061	19	8	265
CESC	HECW2	0.0560436	0.779883	gain	0.126393	-0.0403061	19	8	265
CESC	TRNAU1AP	0.0762174	0.779883	loss	-0.150306	-0.022393	6	21	265
CESC	RCC1	0.0762174	0.779883	loss	-0.150306	-0.022393	6	21	265
CESC	HSD3B2	0.0548947	0.779883	loss	0.133186	-0.0377099	6	21	265
CESC	PHGDH	0.0531379	0.779883	loss	0.133186	-0.0390334	5	21	266
CESC	SEMA5A	0.0741091	0.779883	gain	0.109366	-0.0342959	21	5	266
CESC	OPRD1	0.0511404	0.779883	loss	-0.166032	-0.0216915	6	20	266
CESC	TAF12	0.0511404	0.779883	loss	-0.166032	-0.0216915	6	20	266
CESC	ZNF697	0.0531379	0.779883	loss	0.133186	-0.0390334	5	21	266
CESC	EPB41	0.0511404	0.779883	loss	-0.166032	-0.0216915	6	20	266
CESC	GMEB1	0.0511404	0.779883	loss	-0.166032	-0.0216915	6	20	266
CESC	RAB42	0.0511404	0.779883	loss	-0.166032	-0.0216915	6	20	266
CESC	YTHDF2	0.0511404	0.779883	loss	-0.166032	-0.0216915	6	20	266
CESC	HSD3B1	0.0531379	0.779883	loss	0.133186	-0.0390334	5	21	266
CESC	MATN1	0.0643848	0.779883	loss	-0.169549	-0.0241741	8	17	267
CESC	LAPTM5	0.0643848	0.779883	loss	-0.169549	-0.0241741	8	17	267
CESC	C2	0.0760296	0.779883	gain	0.119589	-0.0368426	23	2	267
CESC	TAP1	0.0760296	0.779883	gain	0.119589	-0.0368426	23	2	267
CESC	TNXB	0.0760296	0.779883	gain	0.119589	-0.0368426	23	2	267
CESC	HLA.DQB1	0.0760296	0.779883	gain	0.119589	-0.0368426	23	2	267
CESC	HLA.DRB1	0.0760296	0.779883	gain	0.119589	-0.0368426	23	2	267
CESC	HLA.DQA1	0.0760296	0.779883	gain	0.119589	-0.0368426	23	2	267
CESC	HLA.DRB5	0.0760296	0.779883	gain	0.119589	-0.0368426	23	2	267
CESC	DDX39B	0.0760296	0.779883	gain	0.119589	-0.0368426	23	2	267
CESC	PSMB8	0.0760296	0.779883	gain	0.119589	-0.0368426	23	2	267
CESC	TAP2	0.0760296	0.779883	gain	0.119589	-0.0368426	23	2	267
CESC	HLA.DRA	0.0760296	0.779883	gain	0.119589	-0.0368426	23	2	267
CESC	BTNL2	0.0760296	0.779883	gain	0.119589	-0.0368426	23	2	267
CESC	C6orf10	0.0760296	0.779883	gain	0.119589	-0.0368426	23	2	267
CESC	NOTCH4	0.0760296	0.779883	gain	0.119589	-0.0368426	23	2	267
CESC	PBX2	0.0760296	0.779883	gain	0.119589	-0.0368426	23	2	267
CESC	AGER	0.0760296	0.779883	gain	0.119589	-0.0368426	23	2	267
CESC	RNF5	0.0760296	0.779883	gain	0.119589	-0.0368426	23	2	267
CESC	AGPAT1	0.0760296	0.779883	gain	0.119589	-0.0368426	23	2	267
CESC	PRRT1	0.0760296	0.779883	gain	0.119589	-0.0368426	23	2	267
CESC	FKBPL	0.0760296	0.779883	gain	0.119589	-0.0368426	23	2	267
CESC	STK19	0.0760296	0.779883	gain	0.119589	-0.0368426	23	2	267
CESC	DXO	0.0760296	0.779883	gain	0.119589	-0.0368426	23	2	267
CESC	SKIV2L	0.0760296	0.779883	gain	0.119589	-0.0368426	23	2	267
CESC	NELFE	0.0760296	0.779883	gain	0.119589	-0.0368426	23	2	267
CESC	ZBTB12	0.0760296	0.779883	gain	0.119589	-0.0368426	23	2	267
CESC	EHMT2	0.0760296	0.779883	gain	0.119589	-0.0368426	23	2	267
CESC	SLC44A4	0.0760296	0.779883	gain	0.119589	-0.0368426	23	2	267
CESC	NEU1	0.0760296	0.779883	gain	0.119589	-0.0368426	23	2	267
CESC	C6orf48	0.0760296	0.779883	gain	0.119589	-0.0368426	23	2	267
CESC	HSPA1B	0.0760296	0.779883	gain	0.119589	-0.0368426	23	2	267
CESC	HSPA1A	0.0760296	0.779883	gain	0.119589	-0.0368426	23	2	267
CESC	HSPA1L	0.0760296	0.779883	gain	0.119589	-0.0368426	23	2	267
CESC	LSM2	0.0760296	0.779883	gain	0.119589	-0.0368426	23	2	267
CESC	VARS	0.0760296	0.779883	gain	0.119589	-0.0368426	23	2	267
CESC	VWA7	0.0760296	0.779883	gain	0.119589	-0.0368426	23	2	267
CESC	MSH5	0.0760296	0.779883	gain	0.119589	-0.0368426	23	2	267
CESC	C6orf25	0.0760296	0.779883	gain	0.119589	-0.0368426	23	2	267
CESC	LY6G6C	0.0760296	0.779883	gain	0.119589	-0.0368426	23	2	267
CESC	XXbac.BPG32J3.20	0.0760296	0.779883	gain	0.119589	-0.0368426	23	2	267
CESC	LY6G6F	0.0760296	0.779883	gain	0.119589	-0.0368426	23	2	267
CESC	ABHD16A	0.0760296	0.779883	gain	0.119589	-0.0368426	23	2	267
CESC	LY6G5C	0.0760296	0.779883	gain	0.119589	-0.0368426	23	2	267
CESC	CSNK2B	0.0760296	0.779883	gain	0.119589	-0.0368426	23	2	267
CESC	GPANK1	0.0760296	0.779883	gain	0.119589	-0.0368426	23	2	267
CESC	C6orf47	0.0760296	0.779883	gain	0.119589	-0.0368426	23	2	267
CESC	APOM	0.0760296	0.779883	gain	0.119589	-0.0368426	23	2	267
CESC	BAG6	0.0760296	0.779883	gain	0.119589	-0.0368426	23	2	267
CESC	PRRC2A	0.0760296	0.779883	gain	0.119589	-0.0368426	23	2	267
CESC	AIF1	0.0760296	0.779883	gain	0.119589	-0.0368426	23	2	267
CESC	NCR3	0.0760296	0.779883	gain	0.119589	-0.0368426	23	2	267
CESC	LST1	0.0760296	0.779883	gain	0.119589	-0.0368426	23	2	267
CESC	NFKBIL1	0.0760296	0.779883	gain	0.119589	-0.0368426	23	2	267
CESC	MCCD1	0.0760296	0.779883	gain	0.119589	-0.0368426	23	2	267
CESC	MICB	0.0760296	0.779883	gain	0.119589	-0.0368426	23	2	267
CESC	MICA	0.0760296	0.779883	gain	0.119589	-0.0368426	23	2	267
CESC	HLA.C	0.0760296	0.779883	gain	0.119589	-0.0368426	23	2	267
CESC	GPSM3	0.0760296	0.779883	gain	0.119589	-0.0368426	23	2	267
CESC	ATF6B	0.0760296	0.779883	gain	0.119589	-0.0368426	23	2	267
CESC	CLIC1	0.0760296	0.779883	gain	0.119589	-0.0368426	23	2	267
CESC	DDAH2	0.0760296	0.779883	gain	0.119589	-0.0368426	23	2	267
CESC	ATP6V1G2	0.0760296	0.779883	gain	0.119589	-0.0368426	23	2	267
CESC	PPT2	0.0760296	0.779883	gain	0.119589	-0.0368426	23	2	267
CESC	C4B	0.0760296	0.779883	gain	0.119589	-0.0368426	23	2	267
CESC	LTA	0.0760296	0.779883	gain	0.119589	-0.0368426	23	2	267
CESC	LTB	0.0760296	0.779883	gain	0.119589	-0.0368426	23	2	267
CESC	SAPCD1	0.0760296	0.779883	gain	0.119589	-0.0368426	23	2	267
CESC	CYP21A2	0.0760296	0.779883	gain	0.119589	-0.0368426	23	2	267
CESC	HLA.DQB2	0.0760296	0.779883	gain	0.119589	-0.0368426	23	2	267
CESC	TNF	0.0760296	0.779883	gain	0.119589	-0.0368426	23	2	267
CESC	HLA.B	0.0760296	0.779883	gain	0.119589	-0.0368426	23	2	267
CESC	HLA.DQA2	0.0760296	0.779883	gain	0.119589	-0.0368426	23	2	267
CESC	LY6G5B	0.0760296	0.779883	gain	0.119589	-0.0368426	23	2	267
CESC	PSMB9	0.0760296	0.779883	gain	0.119589	-0.0368426	23	2	267
CESC	HLA.DOB	0.0760296	0.779883	gain	0.119589	-0.0368426	23	2	267
CESC	EGFL8	0.0760296	0.779883	gain	0.119589	-0.0368426	23	2	267
CESC	CFB	0.0760296	0.779883	gain	0.119589	-0.0368426	23	2	267
CESC	XXbac.BPG116M5.17	0.0760296	0.779883	gain	0.119589	-0.0368426	23	2	267
CESC	LY6G6D	0.0760296	0.779883	gain	0.119589	-0.0368426	23	2	267
CESC	C4A	0.0760296	0.779883	gain	0.119589	-0.0368426	23	2	267
CESC	XXbac.BPG246D15.9	0.0760296	0.779883	gain	0.119589	-0.0368426	23	2	267
CESC	XXbac.BPG32J3.19	0.0760296	0.779883	gain	0.119589	-0.0368426	23	2	267
CESC	ATP6V1G2.DDX39B	0.0760296	0.779883	gain	0.119589	-0.0368426	23	2	267
CESC	MSH5.SAPCD1	0.0760296	0.779883	gain	0.119589	-0.0368426	23	2	267
CESC	LY6G6E	0.0760296	0.779883	gain	0.119589	-0.0368426	23	2	267
CESC	PPT2.EGFL8	0.0760296	0.779883	gain	0.119589	-0.0368426	23	2	267
CESC	CSNK2B.LY6G5B.562	0.0760296	0.779883	gain	0.119589	-0.0368426	23	2	267
CESC	AL645922.1	0.0760296	0.779883	gain	0.119589	-0.0368426	23	2	267
CESC	COL11A1	0.0684117	0.779883	loss	0.11348	-0.0393615	2	22	268
CESC	OLFM3	0.0550419	0.779883	loss	0.114954	-0.0396676	1	23	268
CESC	AMY1B	0.0684117	0.779883	loss	0.11348	-0.0393615	2	22	268
CESC	RNPC3	0.0684117	0.779883	loss	0.11348	-0.0393615	2	22	268
CESC	AMY1C	0.0684117	0.779883	loss	0.11348	-0.0393615	2	22	268
CESC	AMY1A	0.0684117	0.779883	loss	0.11348	-0.0393615	2	22	268
CESC	AMY2B	0.0684117	0.779883	loss	0.11348	-0.0393615	2	22	268
CESC	AMY2A	0.0684117	0.779883	loss	0.11348	-0.0393615	2	22	268
CESC	CDC14A	0.0587907	0.779883	loss	0.114954	-0.0372039	0	23	269
CESC	PALMD	0.0587907	0.779883	loss	0.114954	-0.0372039	0	23	269
CESC	DPH5	0.0587907	0.779883	loss	0.114954	-0.0372039	0	23	269
CESC	LPPR5	0.0587907	0.779883	loss	0.114954	-0.0372039	0	23	269
CESC	LPPR4	0.0587907	0.779883	loss	0.114954	-0.0372039	0	23	269
CESC	SLC35A3	0.0587907	0.779883	loss	0.114954	-0.0372039	0	23	269
CESC	TRMT13	0.0587907	0.779883	loss	0.114954	-0.0372039	0	23	269
CESC	LRRC39	0.0587907	0.779883	loss	0.114954	-0.0372039	0	23	269
CESC	DBT	0.0587907	0.779883	loss	0.114954	-0.0372039	0	23	269
CESC	RTCA	0.0587907	0.779883	loss	0.114954	-0.0372039	0	23	269
CESC	CCT5	0.0586174	0.779883	gain	0.12196	-0.0359804	20	3	269
CESC	FAM173B	0.0586174	0.779883	gain	0.12196	-0.0359804	20	3	269
CESC	FRRS1	0.0587907	0.779883	loss	0.114954	-0.0372039	0	23	269
CESC	HIAT1	0.0587907	0.779883	loss	0.114954	-0.0372039	0	23	269
CESC	SASS6	0.0587907	0.779883	loss	0.114954	-0.0372039	0	23	269
CESC	SNX7	0.0587907	0.779883	loss	0.114954	-0.0372039	0	23	269
CESC	AGL	0.0587907	0.779883	loss	0.114954	-0.0372039	0	23	269
CESC	VCAM1	0.0587907	0.779883	loss	0.114954	-0.0372039	0	23	269
CESC	EXTL2	0.0587907	0.779883	loss	0.114954	-0.0372039	0	23	269
CESC	SLC30A7	0.0587907	0.779883	loss	0.114954	-0.0372039	0	23	269
CESC	CMBL	0.0586174	0.779883	gain	0.12196	-0.0359804	20	3	269
CESC	TAS2R1	0.0586174	0.779883	gain	0.12196	-0.0359804	20	3	269
CESC	S1PR1	0.0587907	0.779883	loss	0.114954	-0.0372039	0	23	269
CESC	GPR88	0.0587907	0.779883	loss	0.114954	-0.0372039	0	23	269
CESC	PTPN13	0.0705446	0.779883	loss	0.18481	-0.0365554	7	15	270
CESC	PHF1	0.0518174	0.779883	gain	0.163191	-0.0360201	18	3	271
CESC	CUTA	0.0518174	0.779883	gain	0.163191	-0.0360201	18	3	271
CESC	F3	0.0524359	0.779883	loss	0.124804	-0.0365447	2	19	271
CESC	ABCD3	0.051777	0.779883	loss	0.124804	-0.0370238	2	19	271
CESC	SYNGAP1	0.0518174	0.779883	gain	0.163191	-0.0360201	18	3	271
CESC	DAXX	0.0518174	0.779883	gain	0.163191	-0.0360201	18	3	271
CESC	PFDN6	0.0518174	0.779883	gain	0.163191	-0.0360201	18	3	271
CESC	VPS52	0.0518174	0.779883	gain	0.163191	-0.0360201	18	3	271
CESC	WDR46	0.0518174	0.779883	gain	0.163191	-0.0360201	18	3	271
CESC	RPS18	0.0518174	0.779883	gain	0.163191	-0.0360201	18	3	271
CESC	TAPBP	0.0518174	0.779883	gain	0.163191	-0.0360201	18	3	271
CESC	B3GALT4	0.0518174	0.779883	gain	0.163191	-0.0360201	18	3	271
CESC	ZBTB22	0.0518174	0.779883	gain	0.163191	-0.0360201	18	3	271
CESC	RGL2	0.0518174	0.779883	gain	0.163191	-0.0360201	18	3	271
CESC	KIFC1	0.0518174	0.779883	gain	0.163191	-0.0360201	18	3	271
CESC	PKHD1	0.060698	0.779883	gain	0.160786	-0.0379169	15	5	272
CESC	ALG14	0.0679886	0.779883	loss	0.110863	-0.0352249	0	20	272
CESC	EVI5	0.0505706	0.779883	loss	0.142947	-0.0334666	2	17	273
CESC	CNN3	0.0535241	0.779883	loss	0.124804	-0.03566	0	19	273
CESC	MTCH1	0.0726547	0.779883	gain	0.164349	-0.0358998	17	2	273
CESC	SLC44A3	0.0535241	0.779883	loss	0.124804	-0.03566	0	19	273
CESC	FGD2	0.0726547	0.779883	gain	0.164349	-0.0358998	17	2	273
CESC	TMEM56	0.0535241	0.779883	loss	0.124804	-0.03566	0	19	273
CESC	PI16	0.0726547	0.779883	gain	0.164349	-0.0358998	17	2	273
CESC	EMC4	0.0588188	0.779883	loss	0.202888	-0.033039	5	13	274
CESC	TINAG	0.0696638	0.779883	gain	0.17081	-0.0392518	13	5	274
CESC	SLC12A6	0.0588188	0.779883	loss	0.202888	-0.033039	5	13	274
CESC	NOP10	0.0588188	0.779883	loss	0.202888	-0.033039	5	13	274
CESC	NUTM1	0.0588188	0.779883	loss	0.202888	-0.033039	5	13	274
CESC	CDC7	0.063459	0.779883	loss	0.142669	-0.0346738	1	16	275
CESC	KATNBL1	0.0599421	0.779883	loss	0.202888	-0.0318318	4	13	275
CESC	EMC7	0.0599421	0.779883	loss	0.202888	-0.0318318	4	13	275
CESC	HFM1	0.063459	0.779883	loss	0.142669	-0.0346738	1	16	275
CESC	AVEN	0.0599421	0.779883	loss	0.202888	-0.0318318	4	13	275
CESC	PGBD4	0.0599421	0.779883	loss	0.202888	-0.0318318	4	13	275
CESC	CHRM5	0.0599421	0.779883	loss	0.202888	-0.0318318	4	13	275
CESC	NPAS3	0.0615849	0.779883	gain	-0.240066	-0.01936	11	5	276
CESC	SLC25A21	0.0752149	0.779883	gain	-0.23563	-0.016717	12	4	276
CESC	EGLN3	0.0499744	0.779883	gain	-0.237426	-0.0205193	11	4	277
CESC	RAPGEF6	0.0611406	0.779883	loss	0.258209	-0.0364581	4	11	277
CESC	CTC.432M15.3	0.0611406	0.779883	loss	0.258209	-0.0364581	4	11	277
CESC	RAPGEF6.1	0.0611406	0.779883	loss	0.258209	-0.0364581	4	11	277
CESC	AAR2	0.0689416	0.779883	gain	0.166989	-0.0321633	12	2	278
CESC	ARHGAP24	0.0531454	0.779883	loss	0.15848	-0.0323623	4	10	278
CESC	LRRC8C	0.0762282	0.779883	loss	0.155977	-0.0333824	1	13	278
CESC	LRRC8B	0.0762282	0.779883	loss	0.155977	-0.0333824	1	13	278
CESC	FNIP1	0.0539628	0.779883	loss	0.293506	-0.0366679	4	10	278
CESC	RIMBP2	0.0537945	0.779883	gain	-0.213547	-0.0224545	9	4	279
CESC	MANBAL	0.055921	0.779883	gain	0.198132	-0.033165	11	2	279
CESC	FZD10	0.0537945	0.779883	gain	-0.213547	-0.0224545	9	4	279
CESC	STX2	0.0537945	0.779883	gain	-0.213547	-0.0224545	9	4	279
CESC	GHRH	0.055921	0.779883	gain	0.198132	-0.033165	11	2	279
CESC	PIWIL1	0.0537945	0.779883	gain	-0.213547	-0.0224545	9	4	279
CESC	SLC15A4	0.0537945	0.779883	gain	-0.213547	-0.0224545	9	4	279
CESC	GLT1D1	0.0537945	0.779883	gain	-0.213547	-0.0224545	9	4	279
CESC	BACH1	0.0689263	0.779883	loss	-0.217128	-0.0218812	3	10	279
CESC	SRC	0.055921	0.779883	gain	0.198132	-0.033165	11	2	279
CESC	CHST9	0.0697322	0.779883	gain	-0.249913	-0.017118	10	2	280
CESC	CST9L	0.076332	0.779883	loss	0.25026	-0.0347286	3	8	281
CESC	CST3	0.076332	0.779883	loss	0.25026	-0.0347286	3	8	281
CESC	GZF1	0.076332	0.779883	loss	0.25026	-0.0347286	3	8	281
CESC	NAPB	0.076332	0.779883	loss	0.25026	-0.0347286	3	8	281
CESC	CST8	0.076332	0.779883	loss	0.25026	-0.0347286	3	8	281
CESC	CSTL1	0.076332	0.779883	loss	0.25026	-0.0347286	3	8	281
CESC	CST11	0.076332	0.779883	loss	0.25026	-0.0347286	3	8	281
CESC	NXT1	0.076332	0.779883	loss	0.25026	-0.0347286	3	8	281
CESC	BMS1	0.0668531	0.779883	gain	-0.253872	-0.0200551	8	3	281
CESC	AQP4	0.0714843	0.779883	gain	-0.249913	-0.0188309	10	1	281
CESC	CST9	0.076332	0.779883	loss	0.25026	-0.0347286	3	8	281
CESC	KRTAP13.2	0.0755853	0.779883	loss	-0.220215	-0.0212319	3	8	281
CESC	KRTAP23.1	0.0755853	0.779883	loss	-0.220215	-0.0212319	3	8	281
CESC	KRTAP27.1	0.0755853	0.779883	loss	-0.220215	-0.0212319	3	8	281
CESC	RASSF4	0.0710399	0.779883	gain	-0.282441	-0.0206318	7	3	282
CESC	CXCL12	0.0710399	0.779883	gain	-0.282441	-0.0206318	7	3	282
CESC	MEGF10	0.0626535	0.779883	loss	0.337913	-0.0367699	3	7	282
CESC	LYPD1	0.0715487	0.779883	loss	0.27675	-0.0349323	3	7	282
CESC	GRAMD3	0.0626535	0.779883	loss	0.337913	-0.0367699	3	7	282
CESC	C5orf63	0.0626535	0.779883	loss	0.337913	-0.0367699	3	7	282
CESC	PHAX	0.0626535	0.779883	loss	0.337913	-0.0367699	3	7	282
CESC	ALDH7A1	0.0626535	0.779883	loss	0.337913	-0.0367699	3	7	282
CESC	C10orf10	0.0710399	0.779883	gain	-0.282441	-0.0206318	7	3	282
CESC	ZNF22	0.0710399	0.779883	gain	-0.282441	-0.0206318	7	3	282
CESC	ZNF32	0.0710399	0.779883	gain	-0.282441	-0.0206318	7	3	282
CESC	KRTAP11.1	0.0747589	0.779883	loss	-0.220215	-0.0205591	2	8	282
CESC	KRTAP8.1	0.0747589	0.779883	loss	-0.220215	-0.0205591	2	8	282
CESC	GPR39	0.0715487	0.779883	loss	0.27675	-0.0349323	3	7	282
CESC	KRTAP20.2	0.0747589	0.779883	loss	-0.220215	-0.0205591	2	8	282
CESC	KRTAP19.1	0.0747589	0.779883	loss	-0.220215	-0.0205591	2	8	282
CESC	KRTAP6.1	0.0747589	0.779883	loss	-0.220215	-0.0205591	2	8	282
CESC	KRTAP22.1	0.0747589	0.779883	loss	-0.220215	-0.0205591	2	8	282
CESC	KRTAP19.6	0.0747589	0.779883	loss	-0.220215	-0.0205591	2	8	282
CESC	KRTAP6.2	0.0747589	0.779883	loss	-0.220215	-0.0205591	2	8	282
CESC	KRTAP19.2	0.0747589	0.779883	loss	-0.220215	-0.0205591	2	8	282
CESC	KRTAP19.4	0.0747589	0.779883	loss	-0.220215	-0.0205591	2	8	282
CESC	KRTAP15.1	0.0747589	0.779883	loss	-0.220215	-0.0205591	2	8	282
CESC	KRTAP13.4	0.0747589	0.779883	loss	-0.220215	-0.0205591	2	8	282
CESC	KRTAP19.5	0.0747589	0.779883	loss	-0.220215	-0.0205591	2	8	282
CESC	KRTAP21.1	0.0747589	0.779883	loss	-0.220215	-0.0205591	2	8	282
CESC	KRTAP21.2	0.0747589	0.779883	loss	-0.220215	-0.0205591	2	8	282
CESC	TMEM72	0.0710399	0.779883	gain	-0.282441	-0.0206318	7	3	282
CESC	ZNF239	0.0710399	0.779883	gain	-0.282441	-0.0206318	7	3	282
CESC	TEX43	0.0626535	0.779883	loss	0.337913	-0.0367699	3	7	282
CESC	ZNF679	0.0588058	0.779883	gain	0.218746	-0.0340213	8	2	282
CESC	ZNF485	0.0710399	0.779883	gain	-0.282441	-0.0206318	7	3	282
CESC	KRTAP13.1	0.0747589	0.779883	loss	-0.220215	-0.0205591	2	8	282
CESC	KRTAP19.8	0.0747589	0.779883	loss	-0.220215	-0.0205591	2	8	282
CESC	KRTAP20.3	0.0747589	0.779883	loss	-0.220215	-0.0205591	2	8	282
CESC	KRTAP20.4	0.0747589	0.779883	loss	-0.220215	-0.0205591	2	8	282
CESC	KRTAP22.2	0.0747589	0.779883	loss	-0.220215	-0.0205591	2	8	282
CESC	KRTAP6.3	0.0747589	0.779883	loss	-0.220215	-0.0205591	2	8	282
CESC	ZNF727	0.0588058	0.779883	gain	0.218746	-0.0340213	8	2	282
CESC	KRTAP21.3	0.0747589	0.779883	loss	-0.220215	-0.0205591	2	8	282
CESC	ZNF736	0.0588058	0.779883	gain	0.218746	-0.0340213	8	2	282
CESC	KRTAP13.3	0.0747589	0.779883	loss	-0.220215	-0.0205591	2	8	282
CESC	KRTAP19.3	0.0747589	0.779883	loss	-0.220215	-0.0205591	2	8	282
CESC	KRTAP19.7	0.0747589	0.779883	loss	-0.220215	-0.0205591	2	8	282
CESC	KRTAP20.1	0.0747589	0.779883	loss	-0.220215	-0.0205591	2	8	282
CESC	KRTAP7.1	0.0747589	0.779883	loss	-0.220215	-0.0205591	2	8	282
CESC	RP11.20J15.5	0.0710399	0.779883	gain	-0.282441	-0.0206318	7	3	282
CESC	CA9	0.0627773	0.779883	gain	-0.314451	-0.0230372	5	2	285
CESC	B4GALT6	0.0669771	0.779883	gain	-0.267917	-0.0192578	7	0	285
CESC	TLN1	0.0627773	0.779883	gain	-0.314451	-0.0230372	5	2	285
CESC	MEP1B	0.0669771	0.779883	gain	-0.267917	-0.0192578	7	0	285
CESC	SLC25A52	0.0669771	0.779883	gain	-0.267917	-0.0192578	7	0	285
CESC	TRAPPC8	0.0669771	0.779883	gain	-0.267917	-0.0192578	7	0	285
CESC	TPM2	0.0627773	0.779883	gain	-0.314451	-0.0230372	5	2	285
CESC	RWDD3	0.0773016	0.780457	loss	0.107429	-0.0349723	0	20	272
CESC	TMEM56.RWDD3	0.0773016	0.780457	loss	0.107429	-0.0349723	0	20	272
CESC	IDH3G	0.0782021	0.782736	gain	-0.142048	-0.00718899	33	5	254
CESC	PDZD4	0.0782021	0.782736	gain	-0.142048	-0.00718899	33	5	254
CESC	ABCD1	0.0782021	0.782736	gain	-0.142048	-0.00718899	33	5	254
CESC	AVPR2	0.0782021	0.782736	gain	-0.142048	-0.00718899	33	5	254
CESC	SLC6A8	0.0782021	0.782736	gain	-0.142048	-0.00718899	33	5	254
CESC	PNCK	0.0782021	0.782736	gain	-0.142048	-0.00718899	33	5	254
CESC	DUSP9	0.0782021	0.782736	gain	-0.142048	-0.00718899	33	5	254
CESC	SSR4	0.0782021	0.782736	gain	-0.142048	-0.00718899	33	5	254
CESC	SRPK3	0.0782021	0.782736	gain	-0.142048	-0.00718899	33	5	254
CESC	BCAP31	0.0782021	0.782736	gain	-0.142048	-0.00718899	33	5	254
CESC	PLXNB3	0.0782021	0.782736	gain	-0.142048	-0.00718899	33	5	254
CESC	L1CAM	0.0782021	0.782736	gain	-0.142048	-0.00718899	33	5	254
CESC	FAM58A	0.0782021	0.782736	gain	-0.142048	-0.00718899	33	5	254
CESC	CTNND2	0.0779654	0.782736	gain	0.109366	-0.0322614	21	5	266
CESC	IQCA1	0.082409	0.783784	loss	0.0443638	-0.0484807	2	79	211
CESC	KIAA0226	0.0888703	0.783784	gain	0.0550678	-0.0449766	58	3	231
CESC	BDH1	0.0888703	0.783784	gain	0.0550678	-0.0449766	58	3	231
CESC	BMPR2	0.0804138	0.783784	loss	0.0699377	-0.0436963	8	48	236
CESC	SOHLH2	0.0842788	0.783784	loss	0.0679462	-0.0385319	4	48	240
CESC	DCLK1	0.0842788	0.783784	loss	0.0679462	-0.0385319	4	48	240
CESC	CCNA1	0.0842788	0.783784	loss	0.0679462	-0.0385319	4	48	240
CESC	CCDC169	0.0842788	0.783784	loss	0.0679462	-0.0385319	4	48	240
CESC	CCDC169.SOHLH2	0.0842788	0.783784	loss	0.0679462	-0.0385319	4	48	240
CESC	GABRA3	0.0932107	0.783784	gain	-0.139528	-0.0075592	32	6	254
CESC	MAGEA10	0.0932107	0.783784	gain	-0.139528	-0.0075592	32	6	254
CESC	GABRQ	0.0932107	0.783784	gain	-0.139528	-0.0075592	32	6	254
CESC	ZNF275	0.0942261	0.783784	gain	-0.139528	-0.00803415	32	5	255
CESC	GABRE	0.0889544	0.783784	gain	-0.144862	-0.00742831	31	6	255
CESC	NKD2	0.0789983	0.783784	gain	0.0775946	-0.0378225	34	3	255
CESC	NSDHL	0.0942261	0.783784	gain	-0.139528	-0.00803415	32	5	255
CESC	ZNF185	0.0942261	0.783784	gain	-0.139528	-0.00803415	32	5	255
CESC	CETN2	0.0942261	0.783784	gain	-0.139528	-0.00803415	32	5	255
CESC	TERT	0.0789983	0.783784	gain	0.0775946	-0.0378225	34	3	255
CESC	BGN	0.0942261	0.783784	gain	-0.139528	-0.00803415	32	5	255
CESC	MAGEA2B	0.0942261	0.783784	gain	-0.139528	-0.00803415	32	5	255
CESC	TREX2	0.0942261	0.783784	gain	-0.139528	-0.00803415	32	5	255
CESC	PNMA3	0.0942261	0.783784	gain	-0.139528	-0.00803415	32	5	255
CESC	ZFP92	0.0942261	0.783784	gain	-0.139528	-0.00803415	32	5	255
CESC	MAGEA6	0.0942261	0.783784	gain	-0.139528	-0.00803415	32	5	255
CESC	MAGEA1	0.0942261	0.783784	gain	-0.139528	-0.00803415	32	5	255
CESC	PNMA5	0.0942261	0.783784	gain	-0.139528	-0.00803415	32	5	255
CESC	CSAG1	0.0942261	0.783784	gain	-0.139528	-0.00803415	32	5	255
CESC	HAUS7	0.0942261	0.783784	gain	-0.139528	-0.00803415	32	5	255
CESC	MAGEA12	0.0942261	0.783784	gain	-0.139528	-0.00803415	32	5	255
CESC	MAGEA3	0.0942261	0.783784	gain	-0.139528	-0.00803415	32	5	255
CESC	PNMA6A	0.0942261	0.783784	gain	-0.139528	-0.00803415	32	5	255
CESC	MAGEA2	0.0942261	0.783784	gain	-0.139528	-0.00803415	32	5	255
CESC	GPR50	0.0841098	0.783784	gain	-0.144862	-0.0053173	31	5	256
CESC	SLC39A11	0.078605	0.783784	gain	0.111584	-0.0446904	28	8	256
CESC	HMGB3	0.0892031	0.783784	gain	-0.144862	-0.00764261	31	4	257
CESC	MUL1	0.0941243	0.783784	loss	-0.139538	-0.0208216	9	26	257
CESC	VWA5B1	0.0941243	0.783784	loss	-0.139538	-0.0208216	9	26	257
CESC	CDA	0.0941243	0.783784	loss	-0.139538	-0.0208216	9	26	257
CESC	PINK1	0.0941243	0.783784	loss	-0.139538	-0.0208216	9	26	257
CESC	VMA21	0.0892031	0.783784	gain	-0.144862	-0.00764261	31	4	257
CESC	CAMK2N1	0.0941243	0.783784	loss	-0.139538	-0.0208216	9	26	257
CESC	FAM43B	0.0941243	0.783784	loss	-0.139538	-0.0208216	9	26	257
CESC	IDS	0.0817273	0.783784	gain	-0.145274	-0.00692063	29	5	258
CESC	KIF17	0.0884081	0.783784	loss	-0.139538	-0.0186206	8	26	258
CESC	HP1BP3	0.0884081	0.783784	loss	-0.139538	-0.0186206	8	26	258
CESC	SH2D5	0.0884081	0.783784	loss	-0.139538	-0.0186206	8	26	258
CESC	IDS.1	0.0817273	0.783784	gain	-0.145274	-0.00692063	29	5	258
CESC	DDOST	0.0884081	0.783784	loss	-0.139538	-0.0186206	8	26	258
CESC	FAM19A4	0.0939714	0.783784	loss	0.0848468	-0.0388476	3	26	263
CESC	DPYD	0.0882814	0.783784	loss	0.0962208	-0.0383334	1	25	266
CESC	SLC39A10	0.0918065	0.783784	gain	0.112875	-0.0387646	18	8	266
CESC	PTEN	0.0833783	0.783784	loss	0.126378	-0.0384182	3	22	267
CESC	DAP	0.0942464	0.783784	gain	0.101829	-0.0349923	21	3	268
CESC	BCAS3	0.0922021	0.783784	gain	0.148615	-0.038708	21	3	268
CESC	ROPN1L	0.0942464	0.783784	gain	0.101829	-0.0349923	21	3	268
CESC	MARCH6	0.0942464	0.783784	gain	0.101829	-0.0349923	21	3	268
CESC	NACA2	0.0931679	0.783784	gain	0.149141	-0.0374873	21	3	268
CESC	TBX2	0.0863359	0.783784	gain	0.161611	-0.0377207	20	3	269
CESC	TBX4	0.0863359	0.783784	gain	0.161611	-0.0377207	20	3	269
CESC	HLA.DPB1	0.0891022	0.783784	gain	0.135557	-0.0357309	18	5	269
CESC	HLA.DPA1	0.0891022	0.783784	gain	0.135557	-0.0357309	18	5	269
CESC	ARHGAP29	0.0879936	0.783784	loss	0.112446	-0.0351772	3	19	270
CESC	MLIP	0.0906708	0.783784	gain	0.132498	-0.0422203	15	7	270
CESC	GCLC	0.0924732	0.783784	gain	0.132498	-0.0411375	15	6	271
CESC	KLHL31	0.0924732	0.783784	gain	0.132498	-0.0411375	15	6	271
CESC	ABCA4	0.0913117	0.783784	loss	0.112446	-0.0335361	2	19	271
CESC	HLA.DOA	0.091736	0.783784	gain	0.135557	-0.0341847	18	3	271
CESC	BRD2	0.091736	0.783784	gain	0.135557	-0.0341847	18	3	271
CESC	HLA.DMA	0.091736	0.783784	gain	0.135557	-0.0341847	18	3	271
CESC	HLA.DMB	0.091736	0.783784	gain	0.135557	-0.0341847	18	3	271
CESC	XXbac.BPG181M17.5	0.091736	0.783784	gain	0.135557	-0.0341847	18	3	271
CESC	GCLM	0.0892203	0.783784	loss	0.112446	-0.0345187	1	19	272
CESC	MLN	0.0860724	0.783784	gain	0.147691	-0.0343189	17	3	272
CESC	ITPR3	0.0860724	0.783784	gain	0.147691	-0.0343189	17	3	272
CESC	SLC39A7	0.0860724	0.783784	gain	0.147691	-0.0343189	17	3	272
CESC	UQCC2	0.0860724	0.783784	gain	0.147691	-0.0343189	17	3	272
CESC	IP6K3	0.0860724	0.783784	gain	0.147691	-0.0343189	17	3	272
CESC	LEMD2	0.0860724	0.783784	gain	0.147691	-0.0343189	17	3	272
CESC	RING1	0.0860724	0.783784	gain	0.147691	-0.0343189	17	3	272
CESC	HSD17B8	0.0860724	0.783784	gain	0.147691	-0.0343189	17	3	272
CESC	RXRB	0.0860724	0.783784	gain	0.147691	-0.0343189	17	3	272
CESC	COL11A2	0.0860724	0.783784	gain	0.147691	-0.0343189	17	3	272
CESC	ZBTB9	0.0860724	0.783784	gain	0.147691	-0.0343189	17	3	272
CESC	OTUD7A	0.0901958	0.783784	loss	0.171678	-0.0309159	5	14	273
CESC	GSTA4	0.0906059	0.783784	gain	0.147013	-0.0388009	14	5	273
CESC	GSTA3	0.0906059	0.783784	gain	0.147013	-0.0388009	14	5	273
CESC	GSTA5	0.0906059	0.783784	gain	0.147013	-0.0388009	14	5	273
CESC	GSTA1	0.0906059	0.783784	gain	0.147013	-0.0388009	14	5	273
CESC	GSTA2	0.0906059	0.783784	gain	0.147013	-0.0388009	14	5	273
CESC	TAF11	0.0873153	0.783784	gain	0.160052	-0.0336671	15	3	274
CESC	ANKS1A	0.0873153	0.783784	gain	0.160052	-0.0336671	15	3	274
CESC	UHRF1BP1	0.0873153	0.783784	gain	0.160052	-0.0336671	15	3	274
CESC	TULP1	0.0873153	0.783784	gain	0.160052	-0.0336671	15	3	274
CESC	GRM4	0.0873153	0.783784	gain	0.160052	-0.0336671	15	3	274
CESC	SNRPC	0.0873153	0.783784	gain	0.160052	-0.0336671	15	3	274
CESC	TCP11	0.0873153	0.783784	gain	0.160052	-0.0336671	15	3	274
CESC	TRPM1	0.093599	0.783784	loss	0.184701	-0.0307944	5	13	274
CESC	KLF13	0.093599	0.783784	loss	0.184701	-0.0307944	5	13	274
CESC	TFAP2D	0.0931631	0.783784	gain	0.172656	-0.0358574	12	5	275
CESC	CENPQ	0.0931631	0.783784	gain	0.172656	-0.0358574	12	5	275
CESC	APBA2	0.092882	0.783784	loss	0.184701	-0.0312973	4	13	275
CESC	CRISP3	0.0931631	0.783784	gain	0.172656	-0.0358574	12	5	275
CESC	FKBP5	0.0864725	0.783784	gain	0.160052	-0.0342091	15	2	275
CESC	FAM189A1	0.092882	0.783784	loss	0.184701	-0.0312973	4	13	275
CESC	TJP1	0.092882	0.783784	loss	0.184701	-0.0312973	4	13	275
CESC	RHAG	0.0931631	0.783784	gain	0.172656	-0.0358574	12	5	275
CESC	CRISP2	0.0931631	0.783784	gain	0.172656	-0.0358574	12	5	275
CESC	CRISP1	0.0931631	0.783784	gain	0.172656	-0.0358574	12	5	275
CESC	CLPS	0.0864725	0.783784	gain	0.160052	-0.0342091	15	2	275
CESC	MUT	0.0931631	0.783784	gain	0.172656	-0.0358574	12	5	275
CESC	GOLGA8F	0.092882	0.783784	loss	0.184701	-0.0312973	4	13	275
CESC	ARMC12	0.0864725	0.783784	gain	0.160052	-0.0342091	15	2	275
CESC	CHRFAM7A	0.092882	0.783784	loss	0.184701	-0.0312973	4	13	275
CESC	SCG5	0.093324	0.783784	loss	0.184701	-0.030972	4	13	275
CESC	GREM1	0.093324	0.783784	loss	0.184701	-0.030972	4	13	275
CESC	PGK2	0.0931631	0.783784	gain	0.172656	-0.0358574	12	5	275
CESC	CHRNA7	0.093324	0.783784	loss	0.184701	-0.030972	4	13	275
CESC	DEFB114	0.0931631	0.783784	gain	0.172656	-0.0358574	12	5	275
CESC	GOLGA8Q	0.092882	0.783784	loss	0.184701	-0.0312973	4	13	275
CESC	GOLGA8J	0.092882	0.783784	loss	0.184701	-0.0312973	4	13	275
CESC	GOLGA8G	0.092882	0.783784	loss	0.184701	-0.0312973	4	13	275
CESC	NDNL2	0.092882	0.783784	loss	0.184701	-0.0312973	4	13	275
CESC	GOLGA8R	0.092882	0.783784	loss	0.184701	-0.0312973	4	13	275
CESC	ARHGAP11B	0.092882	0.783784	loss	0.184701	-0.0312973	4	13	275
CESC	GOLGA8M	0.092882	0.783784	loss	0.184701	-0.0312973	4	13	275
CESC	CLPSL2	0.0864725	0.783784	gain	0.160052	-0.0342091	15	2	275
CESC	C6orf141	0.0931631	0.783784	gain	0.172656	-0.0358574	12	5	275
CESC	ARHGAP11A	0.093324	0.783784	loss	0.184701	-0.030972	4	13	275
CESC	DEFB110	0.0931631	0.783784	gain	0.172656	-0.0358574	12	5	275
CESC	GLYATL3	0.0931631	0.783784	gain	0.172656	-0.0358574	12	5	275
CESC	CLPSL1	0.0864725	0.783784	gain	0.160052	-0.0342091	15	2	275
CESC	GOLGA8O	0.093324	0.783784	loss	0.184701	-0.030972	4	13	275
CESC	DEFB113	0.0931631	0.783784	gain	0.172656	-0.0358574	12	5	275
CESC	DEFB133	0.0931631	0.783784	gain	0.172656	-0.0358574	12	5	275
CESC	GOLGA8N	0.093324	0.783784	loss	0.184701	-0.030972	4	13	275
CESC	GOLGA8K	0.093324	0.783784	loss	0.184701	-0.030972	4	13	275
CESC	GOLGA8T	0.092882	0.783784	loss	0.184701	-0.0312973	4	13	275
CESC	GOLGA8H	0.092882	0.783784	loss	0.184701	-0.0312973	4	13	275
CESC	MTMR10	0.0930155	0.783784	loss	0.184701	-0.0311753	3	13	276
CESC	FAN1	0.0930155	0.783784	loss	0.184701	-0.0311753	3	13	276
CESC	CDK14	0.0934502	0.783784	gain	0.142512	-0.035451	10	4	278
CESC	ABCB1	0.0795198	0.783784	gain	0.154034	-0.0337502	9	4	279
CESC	CDC42SE2	0.0885084	0.783784	loss	0.287245	-0.0352825	4	9	279
CESC	ACSL6	0.0885084	0.783784	loss	0.287245	-0.0352825	4	9	279
CESC	IL3	0.0885084	0.783784	loss	0.287245	-0.0352825	4	9	279
CESC	CSF2	0.0885084	0.783784	loss	0.287245	-0.0352825	4	9	279
CESC	HINT1	0.0885084	0.783784	loss	0.287245	-0.0352825	4	9	279
CESC	LYRM7	0.0885084	0.783784	loss	0.287245	-0.0352825	4	9	279
CESC	DBF4	0.0810246	0.783784	gain	0.154034	-0.0326306	9	3	280
CESC	CYP3A43	0.0941967	0.783784	gain	0.163912	-0.0310935	9	3	280
CESC	SLC25A40	0.0810246	0.783784	gain	0.154034	-0.0326306	9	3	280
CESC	RUNDC3B	0.0810246	0.783784	gain	0.154034	-0.0326306	9	3	280
CESC	PDAP1	0.0941967	0.783784	gain	0.163912	-0.0310935	9	3	280
CESC	BUD31	0.0941967	0.783784	gain	0.163912	-0.0310935	9	3	280
CESC	PTCD1	0.0941967	0.783784	gain	0.163912	-0.0310935	9	3	280
CESC	CYP3A5	0.0941967	0.783784	gain	0.163912	-0.0310935	9	3	280
CESC	ARPC1B	0.0941967	0.783784	gain	0.163912	-0.0310935	9	3	280
CESC	PEMT	0.090799	0.783784	loss	-0.225535	-0.0172219	3	9	280
CESC	TRIM4	0.0941967	0.783784	gain	0.163912	-0.0310935	9	3	280
CESC	AZGP1	0.0941967	0.783784	gain	0.163912	-0.0310935	9	3	280
CESC	CYP3A4	0.0941967	0.783784	gain	0.163912	-0.0310935	9	3	280
CESC	CYP3A7	0.0941967	0.783784	gain	0.163912	-0.0310935	9	3	280
CESC	ZNF394	0.0941967	0.783784	gain	0.163912	-0.0310935	9	3	280
CESC	CPSF4	0.0941967	0.783784	gain	0.163912	-0.0310935	9	3	280
CESC	TMEM130	0.0941967	0.783784	gain	0.163912	-0.0310935	9	3	280
CESC	GJC3	0.0941967	0.783784	gain	0.163912	-0.0310935	9	3	280
CESC	KPNA7	0.0941967	0.783784	gain	0.163912	-0.0310935	9	3	280
CESC	TRRAP	0.0941967	0.783784	gain	0.163912	-0.0310935	9	3	280
CESC	ZKSCAN5	0.0941967	0.783784	gain	0.163912	-0.0310935	9	3	280
CESC	ZSCAN25	0.0941967	0.783784	gain	0.163912	-0.0310935	9	3	280
CESC	ZNF655	0.0941967	0.783784	gain	0.163912	-0.0310935	9	3	280
CESC	ZNF789	0.0941967	0.783784	gain	0.163912	-0.0310935	9	3	280
CESC	SMURF1	0.0941967	0.783784	gain	0.163912	-0.0310935	9	3	280
CESC	FAM200A	0.0941967	0.783784	gain	0.163912	-0.0310935	9	3	280
CESC	ATP5J2	0.0941967	0.783784	gain	0.163912	-0.0310935	9	3	280
CESC	ARPC1A	0.0941967	0.783784	gain	0.163912	-0.0310935	9	3	280
CESC	OR2AE1	0.0941967	0.783784	gain	0.163912	-0.0310935	9	3	280
CESC	ATP5J2.PTCD1	0.0941967	0.783784	gain	0.163912	-0.0310935	9	3	280
CESC	GS1.259H13.10	0.0941967	0.783784	gain	0.163912	-0.0310935	9	3	280
CESC	GEMIN2	0.084569	0.783784	gain	-0.25986	-0.0181038	8	3	281
CESC	BRMS1L	0.0860696	0.783784	gain	-0.265296	-0.021369	8	3	281
CESC	SEC23A	0.084569	0.783784	gain	-0.25986	-0.0181038	8	3	281
CESC	FBXO18	0.0916813	0.783784	gain	0.086161	-0.0268159	8	3	281
CESC	RBM17	0.0916813	0.783784	gain	0.086161	-0.0268159	8	3	281
CESC	IL2RA	0.0916813	0.783784	gain	0.086161	-0.0268159	8	3	281
CESC	ANKRD16	0.0916813	0.783784	gain	0.086161	-0.0268159	8	3	281
CESC	IL15RA	0.0916813	0.783784	gain	0.086161	-0.0268159	8	3	281
CESC	NKX2.8	0.0860696	0.783784	gain	-0.265296	-0.021369	8	3	281
CESC	NKX2.1	0.0860696	0.783784	gain	-0.265296	-0.021369	8	3	281
CESC	ZNF92	0.0833575	0.783784	gain	0.186942	-0.0318791	8	3	281
CESC	CDHR1	0.0856502	0.783784	loss	0.242761	-0.0309463	3	8	281
CESC	LRIT1	0.0856502	0.783784	loss	0.242761	-0.0309463	3	8	281
CESC	RGR	0.0856502	0.783784	loss	0.242761	-0.0309463	3	8	281
CESC	MBIP	0.0860696	0.783784	gain	-0.265296	-0.021369	8	3	281
CESC	FBXO33	0.088178	0.783784	gain	-0.25986	-0.0214544	8	3	281
CESC	GHITM	0.0856502	0.783784	loss	0.242761	-0.0309463	3	8	281
CESC	INSM2	0.0860696	0.783784	gain	-0.265296	-0.021369	8	3	281
CESC	PFKFB3	0.0916813	0.783784	gain	0.086161	-0.0268159	8	3	281
CESC	RALGAPA1	0.0860696	0.783784	gain	-0.265296	-0.021369	8	3	281
CESC	TRAPPC6B	0.084569	0.783784	gain	-0.25986	-0.0181038	8	3	281
CESC	C10orf99	0.0856502	0.783784	loss	0.242761	-0.0309463	3	8	281
CESC	LRIT2	0.0856502	0.783784	loss	0.242761	-0.0309463	3	8	281
CESC	SFTA3	0.0860696	0.783784	gain	-0.265296	-0.021369	8	3	281
CESC	AC073107.1	0.0833575	0.783784	gain	0.186942	-0.0318791	8	3	281
CESC	AC104073.2	0.0833575	0.783784	gain	0.186942	-0.0318791	8	3	281
CESC	AC104057.1	0.0833575	0.783784	gain	0.186942	-0.0318791	8	3	281
CESC	MYH13	0.0877294	0.783784	loss	-0.217904	-0.018386	0	10	282
CESC	PNN	0.0864423	0.783784	gain	-0.25986	-0.0198652	8	2	282
CESC	MYH1	0.0877294	0.783784	loss	-0.217904	-0.018386	0	10	282
CESC	MYH3	0.0877294	0.783784	loss	-0.217904	-0.018386	0	10	282
CESC	MYH2	0.0877294	0.783784	loss	-0.217904	-0.018386	0	10	282
CESC	MYH8	0.0877294	0.783784	loss	-0.217904	-0.018386	0	10	282
CESC	SCO1	0.0877294	0.783784	loss	-0.217904	-0.018386	0	10	282
CESC	MIA2	0.0864423	0.783784	gain	-0.25986	-0.0198652	8	2	282
CESC	CTAGE5	0.0864423	0.783784	gain	-0.25986	-0.0198652	8	2	282
CESC	CSNK1G3	0.0816888	0.783784	loss	0.27959	-0.0337343	2	8	282
CESC	USP43	0.0877294	0.783784	loss	-0.217904	-0.018386	0	10	282
CESC	ZNF608	0.0816888	0.783784	loss	0.27959	-0.0337343	2	8	282
CESC	CEP120	0.0816888	0.783784	loss	0.27959	-0.0337343	2	8	282
CESC	GUSB	0.0841881	0.783784	gain	0.186942	-0.0311514	8	2	282
CESC	ADPRM	0.0877294	0.783784	loss	-0.217904	-0.018386	0	10	282
CESC	DHRS7C	0.0877294	0.783784	loss	-0.217904	-0.018386	0	10	282
CESC	TMEM220	0.0877294	0.783784	loss	-0.217904	-0.018386	0	10	282
CESC	VKORC1L1	0.0841881	0.783784	gain	0.186942	-0.0311514	8	2	282
CESC	RP11.407N17.3	0.0864423	0.783784	gain	-0.25986	-0.0198652	8	2	282
CESC	MYH4	0.0877294	0.783784	loss	-0.217904	-0.018386	0	10	282
CESC	INO80C	0.0859996	0.783784	gain	-0.254513	-0.0208945	8	1	283
CESC	RP11.322E11.6	0.0859996	0.783784	gain	-0.254513	-0.0208945	8	1	283
CESC	MIB1	0.0852217	0.783784	gain	-0.270332	-0.0183142	8	0	284
CESC	TMEM248	0.0841112	0.783784	gain	0.186942	-0.0311952	8	0	284
CESC	SBDS	0.0841112	0.783784	gain	0.186942	-0.0311952	8	0	284
CESC	ADORA2A	0.087208	0.783784	gain	-0.318141	-0.0185698	7	1	284
CESC	RABGEF1	0.0841112	0.783784	gain	0.186942	-0.0311952	8	0	284
CESC	TYW1	0.0841112	0.783784	gain	0.186942	-0.0311952	8	0	284
CESC	KCTD7	0.0841112	0.783784	gain	0.186942	-0.0311952	8	0	284
CESC	C1GALT1	0.0841514	0.783784	loss	-0.33725	-0.0228226	2	5	285
CESC	INPP4A	0.089584	0.783784	loss	0.405131	-0.0304324	1	3	288
CESC	CNGA3	0.089584	0.783784	loss	0.405131	-0.0304324	1	3	288
CESC	VWA3B	0.089584	0.783784	loss	0.405131	-0.0304324	1	3	288
CESC	AGAP1	0.0946085	0.784801	loss	0.0407003	-0.0479494	2	81	209
CESC	DNAJC3	0.0946473	0.784801	gain	0.109936	-0.0427391	21	8	263
CESC	UGGT2	0.0946473	0.784801	gain	0.109936	-0.0427391	21	8	263
CESC	OXGR1	0.0946473	0.784801	gain	0.109936	-0.0427391	21	8	263
CESC	HS6ST3	0.0946473	0.784801	gain	0.109936	-0.0427391	21	8	263
CESC	CNTN3	0.0945407	0.784801	loss	0.0896901	-0.0359781	0	25	267
CESC	MTMR1	0.0951741	0.787513	gain	-0.136222	-0.00461075	32	6	254
CESC	CD99L2	0.0951741	0.787513	gain	-0.136222	-0.00461075	32	6	254
CESC	ADCY2	0.0950654	0.787513	gain	0.0962185	-0.0337465	22	5	265
CESC	WNT4	0.095341	0.788227	loss	-0.139538	-0.0212724	7	26	259
CESC	FMN1	0.0955129	0.788992	loss	0.184701	-0.029393	5	13	274
CESC	SYF2	0.0959195	0.790034	loss	-0.138004	-0.021611	6	25	261
CESC	RSRP1	0.0959195	0.790034	loss	-0.138004	-0.021611	6	25	261
CESC	TMEM50A	0.0959195	0.790034	loss	-0.138004	-0.021611	6	25	261
CESC	RHD	0.0959195	0.790034	loss	-0.138004	-0.021611	6	25	261
CESC	RHCE	0.0959195	0.790034	loss	-0.138004	-0.021611	6	25	261
CESC	LBP	0.0958881	0.790034	gain	0.178509	-0.0337706	10	3	279
CESC	RALGAPB	0.0958881	0.790034	gain	0.178509	-0.0337706	10	3	279
CESC	LDB3	0.0959708	0.790126	loss	0.193316	-0.033676	3	12	277
CESC	DFFA	0.0961742	0.790202	loss	-0.128909	-0.0209194	8	29	255
CESC	CORT	0.0961742	0.790202	loss	-0.128909	-0.0209194	8	29	255
CESC	MBNL2	0.0962448	0.790202	gain	0.109936	-0.0419246	21	7	264
CESC	RERGL	0.0960381	0.790202	loss	-0.199081	-0.0218477	2	7	283
CESC	TRAM2	0.0967904	0.79093	gain	0.132498	-0.0386836	15	5	272
CESC	TMEM14A	0.0967904	0.79093	gain	0.132498	-0.0386836	15	5	272
CESC	ICK	0.0967904	0.79093	gain	0.132498	-0.0386836	15	5	272
CESC	FBXO9	0.0967904	0.79093	gain	0.132498	-0.0386836	15	5	272
CESC	GCM1	0.0967904	0.79093	gain	0.132498	-0.0386836	15	5	272
CESC	HSPA5	0.097032	0.791591	gain	0.126971	-0.0317413	12	0	280
CESC	PPP6C	0.097032	0.791591	gain	0.126971	-0.0317413	12	0	280
CESC	RABEPK	0.097032	0.791591	gain	0.126971	-0.0317413	12	0	280
CESC	GAPVD1	0.097032	0.791591	gain	0.126971	-0.0317413	12	0	280
CESC	ICE1	0.0971313	0.791746	gain	0.09044	-0.0337089	23	5	264
CESC	ELOVL5	0.0971184	0.791746	gain	0.132498	-0.0385324	15	6	271
CESC	ANKRD33B	0.0973357	0.793085	gain	0.101829	-0.0336824	21	4	267
CESC	IPO5	0.0979619	0.793483	gain	0.109936	-0.0410654	21	6	265
CESC	RNF113B	0.0979619	0.793483	gain	0.109936	-0.0410654	21	6	265
CESC	TUBD1	0.0976096	0.793483	gain	0.142455	-0.0372397	21	2	269
CESC	TTI1	0.0978872	0.793483	gain	0.178509	-0.032323	10	4	278
CESC	RPRD1B	0.0978872	0.793483	gain	0.178509	-0.032323	10	4	278
CESC	TGM2	0.0978872	0.793483	gain	0.178509	-0.032323	10	4	278
CESC	GTPBP10	0.0976689	0.793483	gain	0.142512	-0.0328867	10	3	279
CESC	MTERF1	0.0976689	0.793483	gain	0.142512	-0.0328867	10	3	279
CESC	SGCE	0.0977091	0.793483	gain	0.142455	-0.0328847	10	3	279
CESC	CLDN12	0.0976689	0.793483	gain	0.142512	-0.0328867	10	3	279
CESC	FZD1	0.0976689	0.793483	gain	0.142512	-0.0328867	10	3	279
CESC	PEG10	0.0977091	0.793483	gain	0.142455	-0.0328847	10	3	279
CESC	MTM1	0.0996201	0.803398	gain	-0.136222	-0.00642895	32	5	255
CESC	DEFB112	0.100072	0.806716	gain	0.153936	-0.0357302	13	5	274
CESC	RGS9	0.100117	0.806743	gain	0.135443	-0.0386915	23	2	267
CESC	PLA2G2F	0.101007	0.812254	loss	-0.139538	-0.0233241	8	26	258
CESC	UBXN10	0.101007	0.812254	loss	-0.139538	-0.0233241	8	26	258
CESC	PLA2G2C	0.101007	0.812254	loss	-0.139538	-0.0233241	8	26	258
CESC	FBXO42	0.101788	0.816785	loss	-0.138551	-0.0199323	9	29	254
CESC	FARP1	0.101821	0.816785	gain	0.109936	-0.0392709	21	7	264
CESC	EFHC1	0.101784	0.816785	gain	0.120369	-0.0385991	16	5	271
CESC	PAQR8	0.101784	0.816785	gain	0.120369	-0.0385991	16	5	271
CESC	KIAA0391	0.101901	0.816785	gain	-0.235609	-0.021452	9	3	280
CESC	PSMA6	0.101901	0.816785	gain	-0.235609	-0.021452	9	3	280
CESC	KIAA0391.1	0.101901	0.816785	gain	-0.235609	-0.021452	9	3	280
CESC	ADAMTS1	0.102251	0.818922	loss	-0.200847	-0.0223836	2	9	281
CESC	ADAMTS5	0.102251	0.818922	loss	-0.200847	-0.0223836	2	9	281
CESC	RNASEH2B	0.103323	0.823492	loss	0.061196	-0.0410564	1	48	243
CESC	DLEU1	0.103323	0.823492	loss	0.061196	-0.0410564	1	48	243
CESC	DLEU7	0.103323	0.823492	loss	0.061196	-0.0410564	1	48	243
CESC	KCNRG	0.103323	0.823492	loss	0.061196	-0.0410564	1	48	243
CESC	TRIM13	0.103323	0.823492	loss	0.061196	-0.0410564	1	48	243
CESC	GBP6	0.103623	0.825553	loss	0.153539	-0.034141	3	12	277
CESC	SUPT20H	0.105465	0.828012	loss	0.0607958	-0.0406867	2	48	242
CESC	EXOSC8	0.105465	0.828012	loss	0.0607958	-0.0406867	2	48	242
CESC	TRPC4	0.105465	0.828012	loss	0.0607958	-0.0406867	2	48	242
CESC	POSTN	0.105465	0.828012	loss	0.0607958	-0.0406867	2	48	242
CESC	CSNK1A1L	0.105465	0.828012	loss	0.0607958	-0.0406867	2	48	242
CESC	AL138706.2	0.105465	0.828012	loss	0.0607958	-0.0406867	2	48	242
CESC	CASZ1	0.107049	0.828012	loss	-0.120807	-0.0208616	9	31	252
CESC	TKTL1	0.107669	0.828012	gain	-0.129603	-0.00832842	34	5	253
CESC	DNASE1L1	0.107669	0.828012	gain	-0.129603	-0.00832842	34	5	253
CESC	ATP6AP1	0.107669	0.828012	gain	-0.129603	-0.00832842	34	5	253
CESC	FAM50A	0.107669	0.828012	gain	-0.129603	-0.00832842	34	5	253
CESC	FAM3A	0.107669	0.828012	gain	-0.129603	-0.00832842	34	5	253
CESC	ARHGAP4	0.107669	0.828012	gain	-0.129603	-0.00832842	34	5	253
CESC	NAA10	0.107669	0.828012	gain	-0.129603	-0.00832842	34	5	253
CESC	RENBP	0.107669	0.828012	gain	-0.129603	-0.00832842	34	5	253
CESC	OPN1LW	0.107669	0.828012	gain	-0.129603	-0.00832842	34	5	253
CESC	EMD	0.107669	0.828012	gain	-0.129603	-0.00832842	34	5	253
CESC	TAZ	0.107669	0.828012	gain	-0.129603	-0.00832842	34	5	253
CESC	RPL10	0.107669	0.828012	gain	-0.129603	-0.00832842	34	5	253
CESC	G6PD	0.107669	0.828012	gain	-0.129603	-0.00832842	34	5	253
CESC	OPN1MW2	0.107669	0.828012	gain	-0.129603	-0.00832842	34	5	253
CESC	MECP2	0.107669	0.828012	gain	-0.129603	-0.00832842	34	5	253
CESC	HCFC1	0.107669	0.828012	gain	-0.129603	-0.00832842	34	5	253
CESC	TMEM187	0.107669	0.828012	gain	-0.129603	-0.00832842	34	5	253
CESC	IRAK1	0.107669	0.828012	gain	-0.129603	-0.00832842	34	5	253
CESC	FLNA	0.107669	0.828012	gain	-0.129603	-0.00832842	34	5	253
CESC	GDI1	0.107669	0.828012	gain	-0.129603	-0.00832842	34	5	253
CESC	OPN1MW	0.107669	0.828012	gain	-0.129603	-0.00832842	34	5	253
CESC	OPN1MW.1	0.107669	0.828012	gain	-0.129603	-0.00832842	34	5	253
CESC	TEX28	0.107669	0.828012	gain	-0.129603	-0.00832842	34	5	253
CESC	PTPRG	0.104298	0.828012	loss	0.0804836	-0.0334717	1	27	264
CESC	MCM3	0.106849	0.828012	gain	0.120369	-0.0361218	16	4	272
CESC	KIF2C	0.1069	0.828012	gain	0.159843	-0.0334722	14	3	275
CESC	ZNF644	0.107431	0.828012	loss	0.12644	-0.0331493	1	15	276
CESC	BARHL2	0.107431	0.828012	loss	0.12644	-0.0331493	1	15	276
CESC	RPN2	0.105002	0.828012	gain	0.156555	-0.0322023	12	2	278
CESC	DSN1	0.104727	0.828012	gain	0.149422	-0.031405	12	2	278
CESC	SH3GLB1	0.106141	0.828012	loss	0.153539	-0.0325988	1	12	279
CESC	LMO4	0.106141	0.828012	loss	0.153539	-0.0325988	1	12	279
CESC	SEP15	0.106141	0.828012	loss	0.153539	-0.0325988	1	12	279
CESC	RP5.1052I5.2	0.106141	0.828012	loss	0.153539	-0.0325988	1	12	279
CESC	SPTSSA	0.105032	0.828012	gain	-0.228898	-0.0216677	9	3	280
CESC	NTPCR	0.107969	0.829025	gain	-0.208291	-0.0219509	13	6	273
CESC	OR8K1	0.10848	0.82923	gain	0.1058	-0.0348812	26	4	262
CESC	OR8U1	0.10848	0.82923	gain	0.1058	-0.0348812	26	4	262
CESC	OR8J1	0.10848	0.82923	gain	0.1058	-0.0348812	26	4	262
CESC	OR5T3	0.10848	0.82923	gain	0.1058	-0.0348812	26	4	262
CESC	OR8K3	0.10848	0.82923	gain	0.1058	-0.0348812	26	4	262
CESC	OR8H1	0.10848	0.82923	gain	0.1058	-0.0348812	26	4	262
CESC	OR5T1	0.10848	0.82923	gain	0.1058	-0.0348812	26	4	262
CESC	GPR125	0.108467	0.82923	loss	0.483654	-0.0288196	1	3	288
CESC	PACRGL	0.108467	0.82923	loss	0.483654	-0.0288196	1	3	288
CESC	PIGV	0.109531	0.833227	loss	-0.131892	-0.0205378	7	24	261
CESC	PRDM6	0.110896	0.840694	loss	0.228224	-0.0332042	2	9	281
CESC	SNX24	0.110896	0.840694	loss	0.228224	-0.0332042	2	9	281
CESC	PPIC	0.110896	0.840694	loss	0.228224	-0.0332042	2	9	281
CESC	SNX2	0.110896	0.840694	loss	0.228224	-0.0332042	2	9	281
CESC	DPH6	0.111006	0.841207	loss	0.152645	-0.0323327	4	15	273
CESC	CA4	0.111278	0.842298	gain	0.146116	-0.0368454	20	2	270
CESC	AC025048.1	0.111278	0.842298	gain	0.146116	-0.0368454	20	2	270
CESC	ALG5	0.111347	0.842492	loss	0.0577782	-0.0404943	2	49	241
CESC	IRX4	0.111966	0.844264	gain	0.0773431	-0.0355749	29	3	260
CESC	SLC6A3	0.111966	0.844264	gain	0.0773431	-0.0355749	29	3	260
CESC	NDUFS6	0.111966	0.844264	gain	0.0773431	-0.0355749	29	3	260
CESC	LPCAT1	0.111966	0.844264	gain	0.0773431	-0.0355749	29	3	260
CESC	MRPL36	0.111966	0.844264	gain	0.0773431	-0.0355749	29	3	260
CESC	HEATR6	0.111841	0.844264	gain	0.146116	-0.0365686	20	3	269
CESC	USP32	0.111841	0.844264	gain	0.146116	-0.0365686	20	3	269
CESC	OCA2	0.111671	0.844264	loss	0.14852	-0.0351711	5	15	272
CESC	GBX2	0.112845	0.84862	loss	0.0380689	-0.0465248	2	80	210
CESC	ISOC2	0.11296	0.848836	gain	0.106877	-0.035427	22	10	260
CESC	SHISA7	0.11296	0.848836	gain	0.106877	-0.035427	22	10	260
CESC	ST3GAL3	0.113212	0.850081	gain	0.143596	-0.0349104	15	4	273
CESC	GPR42	0.113386	0.850414	gain	0.118142	-0.0325716	18	2	272
CESC	FFAR1	0.113386	0.850414	gain	0.118142	-0.0325716	18	2	272
CESC	FFAR3	0.113386	0.850414	gain	0.118142	-0.0325716	18	2	272
CESC	NCBP2	0.116005	0.850617	gain	0.0487923	-0.0451971	58	4	230
CESC	PIGZ	0.116005	0.850617	gain	0.0487923	-0.0451971	58	4	230
CESC	SENP5	0.116005	0.850617	gain	0.0487923	-0.0451971	58	4	230
CESC	MFI2	0.116005	0.850617	gain	0.0487923	-0.0451971	58	4	230
CESC	CEP19	0.116005	0.850617	gain	0.0487923	-0.0451971	58	4	230
CESC	PAK2	0.116005	0.850617	gain	0.0487923	-0.0451971	58	4	230
CESC	PEX14	0.116924	0.850617	loss	-0.120847	-0.0212518	9	30	253
CESC	CDC42	0.116644	0.850617	loss	-0.128911	-0.0202075	8	27	257
CESC	EIF4G3	0.113505	0.850617	loss	-0.128911	-0.0192665	8	27	257
CESC	RAP1GAP	0.116644	0.850617	loss	-0.128911	-0.0202075	8	27	257
CESC	USP48	0.116644	0.850617	loss	-0.128911	-0.0202075	8	27	257
CESC	CELA3A	0.116644	0.850617	loss	-0.128911	-0.0202075	8	27	257
CESC	HSPG2	0.116644	0.850617	loss	-0.128911	-0.0202075	8	27	257
CESC	LDLRAD2	0.116644	0.850617	loss	-0.128911	-0.0202075	8	27	257
CESC	CELA3B	0.116644	0.850617	loss	-0.128911	-0.0202075	8	27	257
CESC	NUDC	0.11601	0.850617	loss	-0.131892	-0.0226151	6	24	262
CESC	NR0B2	0.11601	0.850617	loss	-0.131892	-0.0226151	6	24	262
CESC	GPN2	0.11601	0.850617	loss	-0.131892	-0.0226151	6	24	262
CESC	KDF1	0.11601	0.850617	loss	-0.131892	-0.0226151	6	24	262
CESC	SFN	0.11601	0.850617	loss	-0.131892	-0.0226151	6	24	262
CESC	GPATCH3	0.11601	0.850617	loss	-0.131892	-0.0226151	6	24	262
CESC	ZDHHC18	0.11601	0.850617	loss	-0.131892	-0.0226151	6	24	262
CESC	DDR1	0.117439	0.850617	gain	0.0944379	-0.0371401	28	2	262
CESC	NSUN2	0.117389	0.850617	gain	0.0847969	-0.0332438	23	5	264
CESC	PAPD7	0.117389	0.850617	gain	0.0847969	-0.0332438	23	5	264
CESC	SOX21	0.116105	0.850617	gain	0.108063	-0.0420189	20	8	264
CESC	MED10	0.117389	0.850617	gain	0.0847969	-0.0332438	23	5	264
CESC	DZIP1	0.116105	0.850617	gain	0.108063	-0.0420189	20	8	264
CESC	SRD5A1	0.117389	0.850617	gain	0.0847969	-0.0332438	23	5	264
CESC	UBE2QL1	0.117389	0.850617	gain	0.0847969	-0.0332438	23	5	264
CESC	TRIM51	0.11575	0.850617	gain	0.107053	-0.0333973	23	4	265
CESC	OR5F1	0.11575	0.850617	gain	0.107053	-0.0333973	23	4	265
CESC	TRIM48	0.11575	0.850617	gain	0.107053	-0.0333973	23	4	265
CESC	OR8J3	0.11575	0.850617	gain	0.107053	-0.0333973	23	4	265
CESC	OR5I1	0.11575	0.850617	gain	0.107053	-0.0333973	23	4	265
CESC	OR8I2	0.11575	0.850617	gain	0.107053	-0.0333973	23	4	265
CESC	OR4C11	0.11575	0.850617	gain	0.107053	-0.0333973	23	4	265
CESC	OR5J2	0.11575	0.850617	gain	0.107053	-0.0333973	23	4	265
CESC	OR10AG1	0.11575	0.850617	gain	0.107053	-0.0333973	23	4	265
CESC	OR4S2	0.11575	0.850617	gain	0.107053	-0.0333973	23	4	265
CESC	OR5T2	0.11575	0.850617	gain	0.107053	-0.0333973	23	4	265
CESC	OR8K5	0.11575	0.850617	gain	0.107053	-0.0333973	23	4	265
CESC	OR8H3	0.11575	0.850617	gain	0.107053	-0.0333973	23	4	265
CESC	OR8H2	0.11575	0.850617	gain	0.107053	-0.0333973	23	4	265
CESC	OR5AS1	0.11575	0.850617	gain	0.107053	-0.0333973	23	4	265
CESC	OR4C6	0.11575	0.850617	gain	0.107053	-0.0333973	23	4	265
CESC	OR4P4	0.11575	0.850617	gain	0.107053	-0.0333973	23	4	265
CESC	OR4C16	0.11575	0.850617	gain	0.107053	-0.0333973	23	4	265
CESC	OR4C15	0.11575	0.850617	gain	0.107053	-0.0333973	23	4	265
CESC	OR4A15	0.11575	0.850617	gain	0.107053	-0.0333973	23	4	265
CESC	OR4A16	0.11575	0.850617	gain	0.107053	-0.0333973	23	4	265
CESC	OR4C46	0.11575	0.850617	gain	0.107053	-0.0333973	23	4	265
CESC	OR5D14	0.11575	0.850617	gain	0.107053	-0.0333973	23	4	265
CESC	OR5L1	0.11575	0.850617	gain	0.107053	-0.0333973	23	4	265
CESC	OR5D18	0.11575	0.850617	gain	0.107053	-0.0333973	23	4	265
CESC	OR5W2	0.11575	0.850617	gain	0.107053	-0.0333973	23	4	265
CESC	OR5D13	0.11575	0.850617	gain	0.107053	-0.0333973	23	4	265
CESC	OR5D16	0.11575	0.850617	gain	0.107053	-0.0333973	23	4	265
CESC	OR5L2	0.11575	0.850617	gain	0.107053	-0.0333973	23	4	265
CESC	OR4A5	0.11575	0.850617	gain	0.107053	-0.0333973	23	4	265
CESC	HERC2	0.114327	0.850617	loss	0.14852	-0.0336801	5	15	272
CESC	PCNXL2	0.113625	0.850617	gain	-0.192844	-0.021598	14	6	272
CESC	TEAD3	0.117554	0.850617	gain	0.1362	-0.0329788	16	3	273
CESC	DEF6	0.117554	0.850617	gain	0.1362	-0.0329788	16	3	273
CESC	ZNF76	0.117554	0.850617	gain	0.1362	-0.0329788	16	3	273
CESC	PPARD	0.117554	0.850617	gain	0.1362	-0.0329788	16	3	273
CESC	FANCE	0.117554	0.850617	gain	0.1362	-0.0329788	16	3	273
CESC	SCUBE3	0.117554	0.850617	gain	0.1362	-0.0329788	16	3	273
CESC	GABRG3	0.115596	0.850617	loss	0.14852	-0.0330413	4	15	273
CESC	RPL10A	0.117554	0.850617	gain	0.1362	-0.0329788	16	3	273
CESC	TBC1D22B	0.11659	0.850617	gain	0.147916	-0.0342094	16	2	274
CESC	ARTN	0.116246	0.850617	gain	0.143596	-0.0332882	15	3	274
CESC	IPO13	0.116246	0.850617	gain	0.143596	-0.0332882	15	3	274
CESC	ATP6V0B	0.116246	0.850617	gain	0.143596	-0.0332882	15	3	274
CESC	B4GALT2	0.116246	0.850617	gain	0.143596	-0.0332882	15	3	274
CESC	DPH2	0.116246	0.850617	gain	0.143596	-0.0332882	15	3	274
CESC	PPIL1	0.11659	0.850617	gain	0.147916	-0.0342094	16	2	274
CESC	PIM1	0.11659	0.850617	gain	0.147916	-0.0342094	16	2	274
CESC	CCDC24	0.116246	0.850617	gain	0.143596	-0.0332882	15	3	274
CESC	TMEM217	0.11659	0.850617	gain	0.147916	-0.0342094	16	2	274
CESC	GABRA5	0.115231	0.850617	loss	0.14852	-0.0332114	3	15	274
CESC	SLC6A9	0.116246	0.850617	gain	0.143596	-0.0332882	15	3	274
CESC	C6orf89	0.11659	0.850617	gain	0.147916	-0.0342094	16	2	274
CESC	ASL	0.117232	0.850617	gain	0.150336	-0.030755	9	2	281
CESC	CRCP	0.117232	0.850617	gain	0.150336	-0.030755	9	2	281
CESC	AC068533.7	0.117232	0.850617	gain	0.150336	-0.030755	9	2	281
CESC	DLG1	0.117774	0.85158	gain	0.046541	-0.0454292	60	4	228
CESC	CLPTM1L	0.117733	0.85158	gain	0.0697357	-0.0355362	31	3	258
CESC	GABRB3	0.117837	0.851725	loss	0.14852	-0.0318498	5	15	272
CESC	ASB18	0.118809	0.851872	loss	0.0380689	-0.045235	3	80	209
CESC	SMAD9	0.119405	0.851872	loss	0.0521909	-0.0427511	3	50	239
CESC	RFXAP	0.119405	0.851872	loss	0.0521909	-0.0427511	3	50	239
CESC	GJB6	0.12165	0.851872	loss	0.0511351	-0.0426195	7	45	240
CESC	GJA3	0.12165	0.851872	loss	0.0511351	-0.0426195	7	45	240
CESC	GJB2	0.12165	0.851872	loss	0.0511351	-0.0426195	7	45	240
CESC	CRYL1	0.12165	0.851872	loss	0.0511351	-0.0426195	7	45	240
CESC	PDX1	0.122421	0.851872	loss	0.0646053	-0.0333129	5	42	245
CESC	CDX2	0.122421	0.851872	loss	0.0646053	-0.0333129	5	42	245
CESC	GSX1	0.122421	0.851872	loss	0.0646053	-0.0333129	5	42	245
CESC	ATP5EP2	0.122421	0.851872	loss	0.0646053	-0.0333129	5	42	245
CESC	URAD	0.122421	0.851872	loss	0.0646053	-0.0333129	5	42	245
CESC	MASP2	0.122998	0.851872	loss	-0.1197	-0.021582	8	30	254
CESC	SRM	0.122998	0.851872	loss	-0.1197	-0.021582	8	30	254
CESC	FBXO2	0.122998	0.851872	loss	-0.1197	-0.021582	8	30	254
CESC	UBIAD1	0.122998	0.851872	loss	-0.1197	-0.021582	8	30	254
CESC	TARDBP	0.122998	0.851872	loss	-0.1197	-0.021582	8	30	254
CESC	PGD	0.122998	0.851872	loss	-0.1197	-0.021582	8	30	254
CESC	ANGPTL7	0.122998	0.851872	loss	-0.1197	-0.021582	8	30	254
CESC	EXOSC10	0.122998	0.851872	loss	-0.1197	-0.021582	8	30	254
CESC	C1orf127	0.122998	0.851872	loss	-0.1197	-0.021582	8	30	254
CESC	APITD1	0.122998	0.851872	loss	-0.1197	-0.021582	8	30	254
CESC	MTOR	0.122998	0.851872	loss	-0.1197	-0.021582	8	30	254
CESC	PTCHD2	0.122998	0.851872	loss	-0.1197	-0.021582	8	30	254
CESC	APITD1.CORT	0.122998	0.851872	loss	-0.1197	-0.021582	8	30	254
CESC	TARDBP.1	0.122998	0.851872	loss	-0.1197	-0.021582	8	30	254
CESC	PAX7	0.121716	0.851872	loss	-0.128512	-0.0244353	8	26	258
CESC	ARHGEF10L	0.121716	0.851872	loss	-0.128512	-0.0244353	8	26	258
CESC	PADI2	0.121716	0.851872	loss	-0.128512	-0.0244353	8	26	258
CESC	SDHB	0.121716	0.851872	loss	-0.128512	-0.0244353	8	26	258
CESC	ACTL8	0.121716	0.851872	loss	-0.128512	-0.0244353	8	26	258
CESC	PADI3	0.121716	0.851872	loss	-0.128512	-0.0244353	8	26	258
CESC	PADI1	0.121716	0.851872	loss	-0.128512	-0.0244353	8	26	258
CESC	NBPF3	0.122252	0.851872	loss	-0.128911	-0.0219262	7	27	258
CESC	PADI4	0.121716	0.851872	loss	-0.128512	-0.0244353	8	26	258
CESC	ALPL	0.122252	0.851872	loss	-0.128911	-0.0219262	7	27	258
CESC	KLHDC7A	0.121716	0.851872	loss	-0.128512	-0.0244353	8	26	258
CESC	RCC2	0.121716	0.851872	loss	-0.128512	-0.0244353	8	26	258
CESC	PADI6	0.121716	0.851872	loss	-0.128512	-0.0244353	8	26	258
CESC	AC004824.2	0.121716	0.851872	loss	-0.128512	-0.0244353	8	26	258
CESC	ECE1	0.121167	0.851872	loss	-0.128911	-0.0216602	6	27	259
CESC	OR5AN1	0.122429	0.851872	gain	0.107933	-0.032129	25	5	262
CESC	DCT	0.120386	0.851872	gain	0.108063	-0.0401972	20	9	263
CESC	TGDS	0.120386	0.851872	gain	0.108063	-0.0401972	20	9	263
CESC	STMN1	0.121525	0.851872	loss	-0.134552	-0.022798	6	23	263
CESC	MTFR1L	0.121525	0.851872	loss	-0.134552	-0.022798	6	23	263
CESC	MAN1C1	0.121525	0.851872	loss	-0.134552	-0.022798	6	23	263
CESC	AUNIP	0.121525	0.851872	loss	-0.134552	-0.022798	6	23	263
CESC	CNKSR1	0.121525	0.851872	loss	-0.134552	-0.022798	6	23	263
CESC	ZNF593	0.121525	0.851872	loss	-0.134552	-0.022798	6	23	263
CESC	GPR180	0.120386	0.851872	gain	0.108063	-0.0401972	20	9	263
CESC	LDLRAP1	0.121525	0.851872	loss	-0.134552	-0.022798	6	23	263
CESC	PAFAH2	0.121525	0.851872	loss	-0.134552	-0.022798	6	23	263
CESC	EXTL1	0.121525	0.851872	loss	-0.134552	-0.022798	6	23	263
CESC	SLC30A2	0.121525	0.851872	loss	-0.134552	-0.022798	6	23	263
CESC	TRIM63	0.121525	0.851872	loss	-0.134552	-0.022798	6	23	263
CESC	SEPN1	0.121525	0.851872	loss	-0.134552	-0.022798	6	23	263
CESC	PDIK1L	0.121525	0.851872	loss	-0.134552	-0.022798	6	23	263
CESC	PAQR7	0.121525	0.851872	loss	-0.134552	-0.022798	6	23	263
CESC	CATSPER4	0.121525	0.851872	loss	-0.134552	-0.022798	6	23	263
CESC	FAM110D	0.121525	0.851872	loss	-0.134552	-0.022798	6	23	263
CESC	TMEM57	0.121525	0.851872	loss	-0.134552	-0.022798	6	23	263
CESC	RP1.317E23.6	0.121525	0.851872	loss	-0.134552	-0.022798	6	23	263
CESC	IRX2	0.122046	0.851872	gain	0.0760054	-0.0349269	25	3	264
CESC	C5orf38	0.122046	0.851872	gain	0.0760054	-0.0349269	25	3	264
CESC	LRTM1	0.117948	0.851872	loss	0.0866649	-0.0352383	0	24	268
CESC	CPNE5	0.11792	0.851872	gain	0.147916	-0.033523	16	3	273
CESC	WDR26	0.122707	0.851872	gain	-0.201587	-0.0234432	11	5	276
CESC	SOGA1	0.121276	0.851872	gain	0.157065	-0.031405	11	3	278
CESC	PRDM9	0.122673	0.851872	gain	0.133052	-0.0334264	9	3	280
CESC	SBF2	0.118888	0.851872	loss	-0.20359	-0.0217208	3	8	281
CESC	EGFR	0.118962	0.851872	gain	0.206798	-0.0343014	11	0	281
CESC	PPFIBP2	0.122796	0.851872	loss	-0.19719	-0.0221357	2	8	282
CESC	CYB5R2	0.122796	0.851872	loss	-0.19719	-0.0221357	2	8	282
CESC	OVCH2	0.122796	0.851872	loss	-0.19719	-0.0221357	2	8	282
CESC	IKZF3	0.123072	0.852083	gain	-0.143646	-0.0154836	20	4	268
CESC	PTGFRN	0.123406	0.853551	loss	0.078667	-0.0370634	1	29	262
CESC	CD101	0.123406	0.853551	loss	0.078667	-0.0370634	1	29	262
CESC	FAM19A1	0.123984	0.855485	loss	0.0743049	-0.0349467	0	26	266
CESC	NCKAP5	0.124173	0.856101	loss	0.124935	-0.0363956	4	18	270
CESC	TLDC2	0.124442	0.857657	gain	0.157065	-0.0296429	11	4	277
CESC	OR5R1	0.124695	0.857894	gain	0.0960711	-0.0344138	27	4	261
CESC	SLC25A26	0.124963	0.857894	loss	0.0784898	-0.0345062	0	24	268
CESC	LRIG1	0.124963	0.857894	loss	0.0784898	-0.0345062	0	24	268
CESC	KBTBD8	0.124963	0.857894	loss	0.0784898	-0.0345062	0	24	268
CESC	ABCA1	0.125803	0.859821	gain	0.147008	-0.0308323	9	4	279
CESC	ATP11B	0.126672	0.864165	gain	0.0548146	-0.0399418	55	4	233
CESC	SLC39A6	0.127021	0.864548	gain	-0.264751	-0.0214647	7	1	284
CESC	RPRD1A	0.127021	0.864548	gain	-0.264751	-0.0214647	7	1	284
CESC	C18orf21	0.127021	0.864548	gain	-0.264751	-0.0214647	7	1	284
CESC	GALNT1	0.127021	0.864548	gain	-0.264751	-0.0214647	7	1	284
CESC	PCDH17	0.12816	0.866917	loss	0.0575836	-0.0383621	0	40	252
CESC	PRR20B	0.12816	0.866917	loss	0.0575836	-0.0383621	0	40	252
CESC	PRR20A	0.12816	0.866917	loss	0.0575836	-0.0383621	0	40	252
CESC	PRR20D	0.12816	0.866917	loss	0.0575836	-0.0383621	0	40	252
CESC	PRR20C	0.12816	0.866917	loss	0.0575836	-0.0383621	0	40	252
CESC	PRR20E	0.12816	0.866917	loss	0.0575836	-0.0383621	0	40	252
CESC	MRPS22	0.128123	0.866917	gain	0.0994435	-0.0391361	25	6	261
CESC	ZNF117	0.128351	0.867313	gain	0.189038	-0.0311552	7	3	282
CESC	ZNF680	0.128351	0.867313	gain	0.189038	-0.0311552	7	3	282
CESC	ERV3.1	0.128351	0.867313	gain	0.189038	-0.0311552	7	3	282
CESC	GAREM	0.129099	0.870282	gain	-0.219787	-0.0190312	9	0	283
CESC	NBEA	0.129144	0.870288	loss	0.0576232	-0.0355335	5	48	239
CESC	C17orf64	0.130023	0.874718	gain	0.146879	-0.0359457	19	3	270
CESC	PPM1D	0.130023	0.874718	gain	0.146879	-0.0359457	19	3	270
CESC	AC110602.1	0.130023	0.874718	gain	0.146879	-0.0359457	19	3	270
CESC	OR4D6	0.13072	0.874814	gain	0.100433	-0.0319185	26	5	261
CESC	OR5A2	0.13072	0.874814	gain	0.100433	-0.0319185	26	5	261
CESC	OR4D9	0.13072	0.874814	gain	0.100433	-0.0319185	26	5	261
CESC	OR4D11	0.13072	0.874814	gain	0.100433	-0.0319185	26	5	261
CESC	OR4D10	0.13072	0.874814	gain	0.100433	-0.0319185	26	5	261
CESC	GNPAT	0.130925	0.874814	gain	-0.201765	-0.0222616	13	6	273
CESC	C1orf198	0.130925	0.874814	gain	-0.201765	-0.0222616	13	6	273
CESC	TRIM67	0.130925	0.874814	gain	-0.201765	-0.0222616	13	6	273
CESC	AGT	0.130925	0.874814	gain	-0.201765	-0.0222616	13	6	273
CESC	CAPN9	0.130925	0.874814	gain	-0.201765	-0.0222616	13	6	273
CESC	C1orf131	0.130925	0.874814	gain	-0.201765	-0.0222616	13	6	273
CESC	TTC13	0.130925	0.874814	gain	-0.201765	-0.0222616	13	6	273
CESC	ARV1	0.130925	0.874814	gain	-0.201765	-0.0222616	13	6	273
CESC	FAM89A	0.130925	0.874814	gain	-0.201765	-0.0222616	13	6	273
CESC	DECR1	0.130847	0.874814	gain	-0.264875	-0.0193775	7	3	282
CESC	CALB1	0.130847	0.874814	gain	-0.264875	-0.0193775	7	3	282
CESC	OSGIN2	0.130847	0.874814	gain	-0.264875	-0.0193775	7	3	282
CESC	RALA	0.13045	0.874814	loss	0.393911	-0.0315719	1	3	288
CESC	CDK13	0.13045	0.874814	loss	0.393911	-0.0315719	1	3	288
CESC	MOCOS	0.131704	0.87794	gain	-0.264751	-0.0250106	7	3	282
CESC	ELP2	0.131704	0.87794	gain	-0.264751	-0.0250106	7	3	282
CESC	FAM171A1	0.131637	0.87794	gain	0.0810593	-0.0299012	7	3	282
CESC	PLA2G2D	0.132138	0.878851	loss	-0.133087	-0.0233241	9	25	258
CESC	PLA2G5	0.132138	0.878851	loss	-0.133087	-0.0233241	9	25	258
CESC	PLA2G2A	0.132138	0.878851	loss	-0.133087	-0.0233241	9	25	258
CESC	PLA2G2E	0.132138	0.878851	loss	-0.133087	-0.0233241	9	25	258
CESC	OR5M9	0.132153	0.878851	gain	0.0960711	-0.0317813	27	5	260
CESC	OR5M3	0.132153	0.878851	gain	0.0960711	-0.0317813	27	5	260
CESC	CDH9	0.13242	0.879746	gain	0.170231	-0.0288002	7	3	282
CESC	MAPRE2	0.132596	0.880611	gain	-0.25391	-0.0193627	7	1	284
CESC	PRRG3	0.133769	0.887206	gain	-0.132313	-0.00963361	30	4	258
CESC	FATE1	0.133769	0.887206	gain	-0.132313	-0.00963361	30	4	258
CESC	PASD1	0.133769	0.887206	gain	-0.132313	-0.00963361	30	4	258
CESC	CNGA2	0.133769	0.887206	gain	-0.132313	-0.00963361	30	4	258
CESC	STARD4	0.134285	0.890027	loss	0.161206	-0.0362746	1	14	277
CESC	SBNO2	0.140966	0.890112	loss	0.0573572	-0.0393721	9	49	234
CESC	SERTM1	0.13461	0.890112	loss	0.0548902	-0.03772	3	49	240
CESC	PPFIA1	0.13547	0.890112	gain	0.0687791	-0.0391821	34	2	256
CESC	DTX4	0.14453	0.890112	gain	0.0924107	-0.0313341	27	6	259
CESC	FAM111A	0.14453	0.890112	gain	0.0924107	-0.0313341	27	6	259
CESC	OR5AP2	0.145133	0.890112	gain	0.0884911	-0.0314555	28	5	259
CESC	OR5M8	0.145133	0.890112	gain	0.0884911	-0.0314555	28	5	259
CESC	MPEG1	0.14453	0.890112	gain	0.0924107	-0.0313341	27	6	259
CESC	OR5M10	0.145133	0.890112	gain	0.0884911	-0.0314555	28	5	259
CESC	OR5M1	0.145133	0.890112	gain	0.0884911	-0.0314555	28	5	259
CESC	OR5M11	0.145133	0.890112	gain	0.0884911	-0.0314555	28	5	259
CESC	OR5AR1	0.145133	0.890112	gain	0.0884911	-0.0314555	28	5	259
CESC	ASAP3	0.144905	0.890112	loss	-0.125362	-0.0211265	7	25	260
CESC	OSBP	0.143586	0.890112	gain	0.0924107	-0.0315945	27	5	260
CESC	HNRNPR	0.144905	0.890112	loss	-0.125362	-0.0211265	7	25	260
CESC	ZNF436	0.144905	0.890112	loss	-0.125362	-0.0211265	7	25	260
CESC	GLYATL2	0.143586	0.890112	gain	0.0924107	-0.0315945	27	5	260
CESC	GLYATL1	0.143586	0.890112	gain	0.0924107	-0.0315945	27	5	260
CESC	PATL1	0.143586	0.890112	gain	0.0924107	-0.0315945	27	5	260
CESC	OR10V1	0.143586	0.890112	gain	0.0924107	-0.0315945	27	5	260
CESC	OR5A1	0.135193	0.890112	gain	0.100433	-0.0303636	26	6	260
CESC	FAM111B	0.143586	0.890112	gain	0.0924107	-0.0315945	27	5	260
CESC	TCEA3	0.144905	0.890112	loss	-0.125362	-0.0211265	7	25	260
CESC	GIF	0.14299	0.890112	gain	0.0924107	-0.0317444	27	4	261
CESC	MRPL16	0.14299	0.890112	gain	0.0924107	-0.0317444	27	4	261
CESC	IFNLR1	0.143109	0.890112	loss	-0.128092	-0.0225605	6	25	261
CESC	RBP2	0.137845	0.890112	gain	0.10163	-0.0388075	24	6	262
CESC	RBP1	0.137845	0.890112	gain	0.10163	-0.0388075	24	6	262
CESC	CLSTN2	0.137845	0.890112	gain	0.10163	-0.0388075	24	6	262
CESC	NMNAT3	0.137845	0.890112	gain	0.10163	-0.0388075	24	6	262
CESC	ROBO1	0.140898	0.890112	loss	0.0707979	-0.0362192	5	25	262
CESC	COPB2	0.137845	0.890112	gain	0.10163	-0.0388075	24	6	262
CESC	AXIN2	0.142824	0.890112	gain	0.108113	-0.0374274	25	2	265
CESC	TEX2	0.144762	0.890112	gain	0.121545	-0.0375043	22	4	266
CESC	GNA13	0.146135	0.890112	gain	0.121545	-0.0369008	22	2	268
CESC	LRRC37A3	0.146135	0.890112	gain	0.121545	-0.0369008	22	2	268
CESC	PECAM1	0.146135	0.890112	gain	0.121545	-0.0369008	22	2	268
CESC	MILR1	0.146135	0.890112	gain	0.121545	-0.0369008	22	2	268
CESC	DDX5	0.145394	0.890112	gain	0.121545	-0.0371774	22	1	269
CESC	TCF12	0.138535	0.890112	loss	-0.174576	-0.0161383	6	17	269
CESC	POLG2	0.145394	0.890112	gain	0.121545	-0.0371774	22	1	269
CESC	FAM105A	0.144749	0.890112	gain	0.0943726	-0.034539	18	2	272
CESC	ANKH	0.144749	0.890112	gain	0.0943726	-0.034539	18	2	272
CESC	OTULIN	0.144749	0.890112	gain	0.0943726	-0.034539	18	2	272
CESC	AK8	0.137387	0.890112	gain	0.105007	-0.0333023	19	1	272
CESC	BAK1	0.140538	0.890112	gain	0.129034	-0.0325588	16	3	273
CESC	TMED5	0.135795	0.890112	loss	0.104655	-0.0334666	1	18	273
CESC	RPL5	0.135795	0.890112	loss	0.104655	-0.0334666	1	18	273
CESC	CCDC18	0.135795	0.890112	loss	0.104655	-0.0334666	1	18	273
CESC	MTF2	0.135795	0.890112	loss	0.104655	-0.0334666	1	18	273
CESC	FAM69A	0.135795	0.890112	loss	0.104655	-0.0334666	1	18	273
CESC	COX7A1	0.138403	0.890112	gain	0.13949	-0.0294235	13	4	275
CESC	BMPR1A	0.140459	0.890112	loss	0.169834	-0.0325877	4	12	276
CESC	SH2B3	0.139873	0.890112	loss	0.141068	-0.0284115	4	9	279
CESC	SHFM1	0.136064	0.890112	gain	0.117119	-0.0301153	10	3	279
CESC	ACN9	0.136064	0.890112	gain	0.117119	-0.0301153	10	3	279
CESC	ATXN2	0.139873	0.890112	loss	0.141068	-0.0284115	4	9	279
CESC	MAP2K4	0.144229	0.890112	loss	-0.182167	-0.0184925	0	12	280
CESC	CCDC132	0.145834	0.890112	gain	0.142546	-0.0316393	8	3	281
CESC	NECAB1	0.135483	0.890112	gain	-0.218925	-0.019812	8	3	281
CESC	SLC26A7	0.135483	0.890112	gain	-0.218925	-0.019812	8	3	281
CESC	TMEM55A	0.135483	0.890112	gain	-0.218925	-0.019812	8	3	281
CESC	OTUD6B	0.135483	0.890112	gain	-0.218925	-0.019812	8	3	281
CESC	CLDN17	0.141975	0.890112	loss	-0.177026	-0.0212319	2	9	281
CESC	CLDN8	0.141975	0.890112	loss	-0.177026	-0.0212319	2	9	281
CESC	GRIK1	0.141975	0.890112	loss	-0.177026	-0.0212319	2	9	281
CESC	SAMD9L	0.145834	0.890112	gain	0.142546	-0.0316393	8	3	281
CESC	HEPACAM2	0.145834	0.890112	gain	0.142546	-0.0316393	8	3	281
CESC	KRTAP24.1	0.141975	0.890112	loss	-0.177026	-0.0212319	2	9	281
CESC	KRTAP26.1	0.141975	0.890112	loss	-0.177026	-0.0212319	2	9	281
CESC	SAMD9	0.145834	0.890112	gain	0.142546	-0.0316393	8	3	281
CESC	LRRC69	0.135483	0.890112	gain	-0.218925	-0.019812	8	3	281
CESC	KRTAP25.1	0.141975	0.890112	loss	-0.177026	-0.0212319	2	9	281
CESC	C8orf88	0.135483	0.890112	gain	-0.218925	-0.019812	8	3	281
CESC	ROCK1	0.138147	0.890112	gain	-0.217838	-0.0190932	9	0	283
CESC	ANKRD30B	0.138147	0.890112	gain	-0.217838	-0.0190932	9	0	283
CESC	AP005242.1	0.138147	0.890112	gain	-0.217838	-0.0190932	9	0	283
CESC	SEC61G	0.139666	0.890112	gain	0.26778	-0.0316047	7	1	284
CESC	ZNF24	0.135881	0.890112	gain	-0.25391	-0.0217319	7	1	284
CESC	ZNF396	0.135881	0.890112	gain	-0.25391	-0.0217319	7	1	284
CESC	ZNF397	0.135881	0.890112	gain	-0.25391	-0.0217319	7	1	284
CESC	ZSCAN30	0.135881	0.890112	gain	-0.25391	-0.0217319	7	1	284
CESC	CUL2	0.145305	0.890112	gain	-0.288624	-0.0243975	5	2	285
CESC	ASAH1	0.135638	0.890112	loss	0.272628	-0.0281764	1	5	286
CESC	NAT2	0.135638	0.890112	loss	0.272628	-0.0281764	1	5	286
[truncated: 10,360 more rows]

## Sheet: COAD
cancer	gene	p_value	FDR	cnv_type	mean_glycolysis_score_cnv	mean_glycolysis_score_neutral	sample_size_gain	sample_size_loss	sample_size_neutral
[truncated: 11,612 more rows]

[truncated: 22 more sheets: ESCA, GBM, HNSC, KIRC, KIRP, LGG, LIHC, LUAD, LUSC, OV, PAAD, PCPG, PRAD, Pan-cancer, READ, SARC, SKCM, STAD, TGCT, THCA …]
