# Supplementary material for: Characterization of Glycolysis-Associated Molecules in the Tumor Microenvironment Revealed by Pan-Cancer Tissues and Lung Cancer Single Cell Data
Source: Cancers (Basel). 2020 Jul 4;12(7):1788. doi: 10.3390/cancers12071788 (PMC7408567; doi:10.3390/cancers12071788)
Supplement: Supplementary file 1 [file cancers-12-01788-s001.zip › Supplementary Files/Supplementary Tables/Table S6. Correlation coefficient of glycolysis score and other signature score.xlsx]

## Sheet: 1
Supplementary Table 6. Correlation coefficient of glycolysis score and other signature score.
Table 6-1.Spearman correlation between glycolysis score and aneuploidy score
cancer type	spearmanr	pval	FDR
BLCA	-0.0606627	0.227231	0.310948
BRCA	0.237938	7.26874e-15	9.44936e-14
CESC	0.0287703	0.623805	0.705171
COAD	-0.314889	2.36706e-11	2.05145e-10
ESCA	0.00640312	0.939931	0.939931
GBM	-0.0162923	0.843137	0.913398
HNSC	0.0802344	0.0775189	0.125968
KIRC	-0.0847502	0.063834	0.110646
KIRP	0.065281	0.278052	0.361468
LGG	0.00380974	0.931471	0.939931
LIHC	0.134104	0.0113148	0.0226296
LUAD	0.207489	3.08823e-06	1.60588e-05
LUSC	0.130314	0.00427932	0.00928643
OV	-0.163269	0.00196908	0.0051196
PAAD	0.431897	1.46036e-08	9.49235e-08
PCPG	0.103394	0.189047	0.273067
PRAD	-0.0432964	0.348973	0.432062
READ	-0.320344	5.11659e-05	0.000190045
SARC	0.287459	4.58905e-06	1.98859e-05
SKCM	-0.082091	0.405116	0.478773
STAD	-0.167539	0.00137779	0.00398027
TGCT	0.11917	0.139698	0.213656
THCA	0.177587	0.000116222	0.000377721
THYM	0.236157	0.0168677	0.0313257
UCEC	-0.125914	0.00428604	0.00928643
pancancer	0.216113	2.08721e-93	5.42675e-92

## Sheet: 2
Table 6-2.Spearman correlation between tumor cell proliferation signature score and glycolysis score.
cancer type	spearmanr	p_value
BLCA	0.52	2.2e−16
BRCA	0.52	2.2e-16
CESC	0.44	2.2e−16
COAD	0.43	2.2e−16
ESCA	0.52	2.2e−16
GBM	0.076	0.35
HNSC	0.31	1.5e−12
KIRC	0.19	1.2e−05
KIRP	0.25	2e−05
LGG	−0.086	0.052
LIHC	0.19	0.00021
LUAD	0.64	2.2e-16
LUSC	0.38	2.2e−16
OV	0.32	2.9e−10
PAAD	0.63	2.2e−16
PCPG	0.26	6e−04
PRAD	0.26	6e−04
READ	0.4	1.2e−07
SARC	0.35	7.4e−09
SKCM	0.43	6.1e−06
STAD	0.59	2.2e−16
TGCT	0.67	2.2e−16
THCA	0.11	0.013
THYM	0.46	1.5e−07
UCEC	0.4	2.2e−16

## Sheet: 3
Table 6-3.Spearman correlation between glycolysis score and hypoxia score.
cancer_type	r	p_value
BLCA	0.911747	0
BRCA	0.865253	0
CESC	0.898235	0
COAD	0.892133	0
ESCA	0.927804	0
GBM	0.849778	0
HNSC	0.822642	0
KIRC	0.881101	0
KIRP	0.859715	0
LGG	0.803579	0
LIHC	0.7093	0
LUAD	0.883759	0
LUSC	0.872387	0
OV	0.826051	0
PAAD	0.908264	0
PCPG	0.812484	0
PRAD	0.803706	0
Pan-cancer	0.85922	0
READ	0.836221	0
SARC	0.860998	0
SKCM	0.863001	0
STAD	0.88929	0
TGCT	0.935933	0
THCA	0.71084	0
THYM	0.829768	0
UCEC	0.887338	0

## Sheet: 4
Table 6-4.Spearman correlation between between hallmark_glycolysis score and hallmark_hypoxia score.
cancer_type	r	p_value	signature_type
BLCA	0.77884	0	Hallmark
BRCA	0.571234	0	Hallmark
CESC	0.664872	0	Hallmark
COAD	0.678013	0	Hallmark
ESCA	0.64703	0	Hallmark
GBM	0.778986	0	Hallmark
HNSC	0.717945	0	Hallmark
KIRC	0.863337	0	Hallmark
KIRP	0.823178	0	Hallmark
LGG	0.776953	0	Hallmark
LIHC	0.65554	0	Hallmark
LUAD	0.728206	0	Hallmark
LUSC	0.709688	0	Hallmark
OV	0.795283	0	Hallmark
PAAD	0.765631	0	Hallmark
Pan-cancer	0.729478	0	Hallmark
PCPG	0.7518	0	Hallmark
PRAD	0.571836	0	Hallmark
READ	0.512476	0	Hallmark
SARC	0.708381	0	Hallmark
SKCM	0.73391	0	Hallmark
STAD	0.734732	0	Hallmark
TGCT	0.875874	0	Hallmark
THCA	0.767991	0	Hallmark
THYM	0.475353	6.93e-08	Hallmark
UCEC	0.798472	0	Hallmark

## Sheet: 5
Table 6-5. Spearman correlation between glycolysis score (16-gene) and hypoxia score or between glycolysis score (22-gene) and hallmark_hypoxia score.
cancer_type	r	p_value	signature_type
BLCA	0.842477	0	16 genes
BRCA	0.772215	0	16 genes
CESC	0.804382	0	16 genes
COAD	0.794559	0	16 genes
ESCA	0.86426	0	16 genes
GBM	0.732338	0	16 genes
HNSC	0.672261	0	16 genes
KIRC	0.807518	0	16 genes
KIRP	0.793519	0	16 genes
LGG	0.670527	0	16 genes
LIHC	0.484348	0	16 genes
LUAD	0.77674	0	16 genes
LUSC	0.770694	0	16 genes
OV	0.684243	0	16 genes
PAAD	0.832216	0	16 genes
PCPG	0.681731	0	16 genes
PRAD	0.670088	0	16 genes
READ	0.715857	0	16 genes
SARC	0.750724	0	16 genes
SKCM	0.781927	0	16 genes
STAD	0.8151	0	16 genes
TGCT	0.902097	0	16 genes
THCA	0.562755	0	16 genes
THYM	0.725082	0	16 genes
UCEC	0.802048	0	16 genes
BLCA	0.911747	0	22 genes
BRCA	0.865253	0	22 genes
CESC	0.898235	0	22 genes
COAD	0.892133	0	22 genes
ESCA	0.927804	0	22 genes
GBM	0.849778	0	22 genes
HNSC	0.822642	0	22 genes
KIRC	0.881101	0	22 genes
KIRP	0.859715	0	22 genes
LGG	0.803579	0	22 genes
LIHC	0.7093	0	22 genes
LUAD	0.883759	0	22 genes
LUSC	0.872387	0	22 genes
OV	0.826051	0	22 genes
PAAD	0.908264	0	22 genes
PCPG	0.812484	0	22 genes
PRAD	0.803706	0	22 genes
READ	0.836221	0	22 genes
SARC	0.860998	0	22 genes
SKCM	0.863001	0	22 genes
STAD	0.88929	0	22 genes
TGCT	0.935933	0	22 genes
THCA	0.71084	0	22 genes
THYM	0.829768	0	22 genes
UCEC	0.887338	0	22 genes
