# Supplementary material for: Characterization of Glycolysis-Associated Molecules in the Tumor Microenvironment Revealed by Pan-Cancer Tissues and Lung Cancer Single Cell Data
Source: Cancers (Basel). 2020 Jul 4;12(7):1788. doi: 10.3390/cancers12071788 (PMC7408567; doi:10.3390/cancers12071788)
Supplement: Supplementary file 1 [file cancers-12-01788-s001.zip › Supplementary Files/Supplementary Tables/Table S8. DEGs and pathways of glycilysis high verse low tumors and single cells.xlsx]

## Sheet: 1
Supplementary table 8. Differences in gene expression and pathways in glycolysis-high versus glycolysis-low tumors.
Table 8-1. Different expression genes up-regulated in glycolysis high versus low tumors.(adj P ≤ 0.05, log Foldchange ≥ 1.5)
Gene_name	25cancers	KIRP	CESC	READ	LUSC	PCPG	ESCA	HNSC	LUAD	TGCT	PRAD	LIHC	SARC	STAD	THYM	GBM[	OV	LGG	THCA	KIRC	SKCM	COAD	PAAD	BLCA	UCEC	BRCA
A1BG	0.52532	0.779279			0.493329	0.350259			0.454476	0.772985				1.33678					0.242006	1.86595			1.01699		0.675994	0.450654
A1CF	0.268428				3.29341		3.00406				1.39946	0.473267								-0.772591		0.602855	1.2937	4.80701	-1.55047	0.491437
A2M	0.223523	-0.435688	1.04884	0.51605	1.178	-1.07125	1.40819	0.477846	1.1188	0.986362	-0.410963			0.786172	0.880577	-0.537151				-0.262959		0.642232	0.641563	1.26876	0.736613
A2ML1	-0.517544	1.30169		-3.72751			-1.53176		-4.16134	-0.990897	-0.836956			-2.58762	-4.73538	1.05383	-0.848981			2.32619		-2.56726	-2.56248		-0.872881	-2.41147
A3GALT2	0.550015													1.53527												0.722883
A4GALT	-0.326483				-0.612646	-0.61768	-1.8022		-0.510332	-1.77852		-0.825613			1.57959		-0.5096		0.260107	-0.191356			-0.704062	-0.428842		-0.204581
A4GNT	1.07643	1.52714					4.05475		3.40582			3.20385						0.679713					1.40767
AAAS		0.231566		-0.546421		0.390952	-0.320932							-0.335548	-0.333408			0.377214	0.129168	0.219954		-0.493706
AACS	-0.508009	-0.572815	-0.217112	-0.719501			-0.750671	-0.396736	-0.50325	-0.772637	-0.387727	-0.678426		-0.500241	-1.74427	-0.331642	-0.5074	-0.933183	-0.371576	-0.372588	-0.854193	-0.668971		-0.699487	-0.570741	-0.494148
AADAC	0.641493					3.37991			1.18628			0.621133	4.85148	1.04725					1.88276	5.02409				2.22385
AADACL2	0.650507				1.27932		-2.20128	0.945282	1.30627				2.31696	-1.76342	-3.04554									1.4233	1.92216	1.29189
AADACL3	-0.418196						2.52691							3.21277										-1.49318	1.49752	-0.685631
AADACL4	0.569672																2.78827							-3.68985	1.67159
AADAT	0.219097			-0.439949					0.342414	0.712451	0.559384			0.437367				0.315981					0.333969	0.556508	0.306732	-0.834524
AAED1	-0.055208			0.536442				-0.318308					-0.408279	0.214449	0.755781								0.33032	-0.611966
AAGAB	-0.2286		-0.25706		-0.288091	-0.204373		-0.255091	-0.313906		-0.205832	-0.120422		-0.487605	-0.471885		-0.285468	-0.479583	-0.367375	0.167544		-0.268297	-0.270461	-0.222904	-0.429712	-0.162439
AAK1	-0.0707019	-0.265376	-0.24503	0.519949				-0.13934	0.162323	0.33817		-0.449878		0.286669				-0.959309	-0.336814			0.485908	0.292029			0.145938
AAMDC	0.228786		0.394592	0.335659	0.317516	0.631279		0.689294				0.605912		0.719177										0.593757	0.319616
AAMP	-0.252909	-0.323049		-0.23602	-0.146316			-0.110639	-0.266652	-0.365874	-0.187921			-0.607387	-0.270818				-0.238467	-0.326304	-0.434666	-0.398398	-0.445566	-0.278681	-0.420479	-0.288949
AANAT	0.215209	0.767879								1.0842		-0.917849					0.434424	0.368052		1.03086						-0.370638
AAR2	-0.105568										-0.178087			-0.187568	-0.352611			0.0802721	-0.162711	-0.266654	-0.372774	0.273805			-0.17757	-0.317899
AARD	-0.576385		1.37526		1.46722			1.00746	1.18657	1.84545	-0.52549			2.31276				-1.44784	-0.813481				1.26681			-0.809665
AARS	-0.44342	-0.713217	-0.23044		-0.468982	-0.365949	-0.345347	-0.395391	-0.301069	-1.07607	-0.265599	-0.288989	-0.41588	-0.635913		-0.288015	-0.304962	-0.22139	-0.510408	-0.263261	-0.795162	-0.227508	-0.286241	-0.503092	-0.590631	-0.882812
AARS2	-0.0753199	-0.272477		-0.310708						-0.497809				-0.260263	-0.50211							-0.254553			-0.178751	-0.162227
AARSD1	0.271937	0.494018		0.415294			0.584121		0.371241		0.145447	0.17972		0.616887			0.399496	0.400702	0.194057	0.600107		0.479314		0.246155	0.2391	0.213503
AASDH	0.0328077																	0.134057				0.288097	0.211175			0.120566
AASDHPPT	-0.0640359	-0.3288	-0.362554	0.343621				-0.168759	-0.146892					-0.226339	0.232977		0.224224	-0.16263		-0.213808		0.317079				-0.0986802
AASS	0.330179	0.647249		0.984132					0.520014	-2.45361		0.753039	0.553771	0.686539	1.89243			0.368455	0.269595	0.56712		1.10206	0.521219		0.43514	0.922624
AATF	-0.306263		-0.231388		-0.372504		-0.313333	-0.301771	-0.465307	-0.410731	-0.182463		-0.383588	-1.08776	-0.662197			0.214911	-0.104341	-0.253641		-0.238457	-0.359484	-0.301912	-0.315948	-0.409678
AATK			0.639676		0.82856		0.942647		0.96083		-0.353422	0.631225		-0.439866	0.912162				0.338809			-0.77628		0.487795
ABAT	0.316943	-0.655342		0.593383	0.614875				0.988693	1.12857		0.432086		0.504965	0.645908					-0.35898	1.12024	0.889073	1.77436	0.671038		0.378618
ABCA1		-0.414424		0.707305		-0.500659		-0.298387				0.320448		0.378216				0.216311		-0.375819		0.759871			0.290323
ABCA10	1.1516	2.32659	0.507813	1.49883	0.726269	1.02241	1.20959	0.636985	1.67629	1.93306	0.886185	1.48533	2.32772	1.52643		1.88902	1.21605		1.27496	1.39707	1.8088	0.978945	1.00915		1.457	2.18412
ABCA12	-0.673906	-1.69264			-0.480383		-1.37236		-0.866914			-3.05085		-0.905022	-1.68139			-0.353068		-0.792149		-1.93328	-0.883422	-1.64246	-0.894488	-0.877954
ABCA13	-0.24704	1.14284			-0.562488		-3.08663		1.05993			-1.39669	-2.75147	0.790883	-2.74242				0.788881	1.53284		1.00029	-0.783531
ABCA2				-0.642035		-0.275132	0.680486	0.353537	0.207405		-0.251294			-0.476081		-0.603418						-0.473517			-0.372767
ABCA3		-0.640433			1.14472	-0.38242		1.1809	1.03391	0.810562					-0.604222	-0.458124		-0.183177	-0.199321	-0.557176			0.533955	0.660514	-0.499168	-0.240927
ABCA4	-0.757375		0.773236		-1.18962	-0.905559	-3.02866	-1.53181			-0.439739			0.883706	2.64811		0.512543	-4.48611		-0.660256				-2.4752
ABCA5	0.583349	1.01467	0.51325	1.07287			0.465582	0.584952	0.961757	2.02108	0.541832	0.687528	0.589528	0.601397	0.580913	0.76575	0.485531	-0.795439	0.378925	0.636581	0.96698	0.936662	0.929574	0.484254	0.798684	0.469065
ABCA6	1.00644		1.3549	1.53673	0.967179		1.87617	1.2023	1.14473	1.43026		0.776192	1.42365	1.51283		1.23863	0.820988		0.569035	0.800986	2.23088	1.59934	0.963235	1.03012	1.37627	1.49067
ABCA7	0.150648	0.350695	0.46583		0.538394			0.682243	0.303397	0.985966				-0.257743				-0.313683		1.03489		-0.433383		0.370867
ABCA8	0.910834		1.91373	1.66071	1.55852		2.51011	1.81158	2.07887					2.44612	1.40474		0.897446					1.36552	2.10212	1.53047	1.19737	2.08892
ABCA9	1.48015		1.47048	1.79366	1.09682	0.863013	2.40045	1.21063	1.39508	1.26768	0.347962	0.962888	1.99368	1.89277		2.69606	0.940362		1.075	1.03977	2.40063	1.63298	1.3774	1.62176	1.49291	1.88363
ABCB1			0.778277		1.18991		2.08681	1.11588	0.588478	2.23996				0.722304	0.65418					-0.403106		0.434846	1.86291	1.15958	1.1323	1.54214
ABCB10	-0.0515639	-0.268794			-0.184511							0.309702		-0.283486				0.121876	-0.187967	-0.36427		0.261515	0.217306	-0.3337
ABCB11	0.936986										-0.741502		2.94662		-4.31864			1.06967		4.08642				-1.39919	1.50567	0.769076
ABCB4	0.327949		0.804719	0.606842	1.03262		1.69333	0.820061					1.04179	0.917811	0.659649				0.401677			0.728478	0.649597	0.7264	0.381849	0.261526
ABCB5							1.456			3.29536	2.50852		-1.37301	2.04191			1.14965			2.62763		1.505	1.23886	0.990552		1.44923
ABCB6	-0.269568	-0.461424			-0.848691		-1.046											0.400667		-0.29099			-0.282466		-0.684334	-0.592109
ABCB7	-0.186218	-0.380486		-0.25599		-0.361571		-0.107953	-0.232236	-0.82404	-0.226499		-0.209875	-0.176429	-0.365203			0.16572	-0.218751	-0.23722			-0.11919	-0.514294	-0.442924	-0.135949
ABCB8	-0.141349		-0.192314	-0.716414			-0.388186					-0.20633		-0.526043	-0.439601				-0.324591	0.19988	-0.551347	-0.544894		-0.22297
ABCB9	-0.317149			-0.778855					-0.595365	0.546198	-0.252623	-0.541251		-0.294455	-1.17616	-0.422242		-0.772223		0.249424	-0.877173	-0.510531	-0.397111	-0.333057		-0.528733
ABCC1	-0.57789	-0.485797		-0.267441	-0.878778	-0.398815	-1.88467	-0.700077	-0.512804		0.185533	-1.34911	-0.322396	-0.264627	-1.07879		-0.300898		-0.187801	-0.355588	-0.620813		-0.49793	-0.807923	-0.389782	-0.443798
ABCC10	0.0783336	0.40034		-0.364768					0.218699	0.494628				-0.215524	0.844771			0.275463	0.154801	0.558272						-0.150508
ABCC11		-0.594164							-1.06674	0.755727			0.904262	1.11729							2.41996			0.876704
ABCC12	0.374837				3.65138		2.53145	1.33402	1.1904	1.48624	1.07673	-0.914642		2.71928		1.55404		-1.97923		3.22323	5.01221	1.97551			1.34534
ABCC2	-0.364843	-2.60898	-0.915845		-1.15391	0.509773	1.02037		-2.88772	0.702031	0.69165		1.53737				0.682966	0.680181	0.67268	-0.579387		0.600808		-2.06745	-0.949589	-1.09735
ABCC3	-0.190913	-0.609511	1.27317		-0.565236	1.21549	0.925083	-0.750346		1.42649			-0.7358		1.2038					-0.358115					-0.675285	-0.342526
ABCC4									0.925406	0.938644		-0.520549							-0.90484	-0.273848		0.462138	0.637325	0.477294	-0.629682	-0.417488
ABCC5		0.440078		0.272607	-0.447636		-1.8328			0.433265		-0.321483		0.427366		0.4234	0.283612	0.175313	0.250646	1.06489		0.631899		0.506712	0.575527
ABCC6			1.37086		0.396171	0.612526	1.43672		0.936604		0.509609		1.36932	0.591203			0.433732			-0.621124			0.970369	-0.639295		0.523707
ABCC8	1.10797		2.20257		1.90316	1.21353	2.61415			1.09929			2.43347	1.65052	-1.28626		1.69853	0.430088		1.48678		-0.774471	2.6664	1.80104	0.832949	0.498279
ABCC9	0.401596			0.986217	0.334276	-0.825994	0.859911	0.45207	0.983237			0.689304		1.43241	1.99532					0.251922		1.02292	1.30231	0.550115	0.973144	0.578029
ABCD1	-0.308177			-0.552298					-0.368153			-0.361981		-0.402202	-0.339182			0.231554			-1.2961	-0.436175				-0.804573
ABCD2	0.198885		0.956209	1.10347	1.22321		1.95471	1.16246	0.860552	1.90279			1.25925	0.978628				-1.18629	0.417527	0.602493		0.626174	2.20324	0.599738	1.34791	1.01896
ABCD3	0.055925	-0.259186	0.403756		0.177347		0.606624		0.20749		-0.173709	0.210345	-0.277287	-0.22591	-0.457955				-0.174823	-0.374393	0.499417			0.835637
ABCD4	0.181584	0.174486	0.20995		0.137111		0.288953	0.148191	0.163323	1.42409		0.253212	0.245718					0.384917	0.130921	0.119691	0.37854	-0.135649				0.311152
ABCE1	-0.208937	-0.210006	-0.400782		-0.208181			-0.318835	-0.509032		-0.176674	-0.168987	-0.433536	-0.38396	-0.32984			0.0905672	-0.0902069				-0.187773	-0.416271		-0.364633
ABCF1	-0.260392	-0.305022	-0.241814	-0.196846	-0.145595	-0.459942		-0.208027	-0.325716	-0.659659	-0.293907		-0.319672		-0.472336				-0.341341	-0.224134	-0.468785	-0.186188		-0.404852	-0.508786	-0.476111
ABCF2	-0.356849	-0.135908	-0.423293	-0.354012	-0.426694	-0.335938	-0.602066	-0.26941	-0.553657	-0.588992	-0.265439	-0.317852	-0.285074	-0.520307	-0.627557		-0.264578	-0.100621	-0.315963		-0.388401	-0.282863		-0.489376	-0.504462	-0.458813
ABCF3	-0.203971	-0.151143	-0.284231	-0.207515	-0.503884	0.432841	-0.616937	-0.139848	-0.337169		-0.205315			-0.370328				-0.1268	-0.183561		-0.517083	-0.286277		-0.191293	-0.131556	-0.374242
ABCG1	-0.154193	-0.509812				-0.606024				0.640167	-0.403103				-0.435779		-0.320714	0.402231	-0.187211	-0.237405			-0.555338		-0.287186
ABCG2	0.21965	-0.604342	1.01431	0.92927	-0.486867		0.805239	-0.556205		-3.47961		0.995323	1.59073	0.588381	0.871618	0.786091	0.598788			-0.303581			0.515349		1.50944	1.00527
ABCG4	-0.188021		-0.653883			1.08885	-0.805777			1.05399		-0.832548		0.371038				-2.351		0.877278	-2.38082					-0.345109
ABCG5	1.09853	1.712			1.09572		2.09907			2.35726		0.992173	1.82625					-0.28696		1.78635		-0.62152		1.3617	0.674849
ABCG8	0.623177	1.8674					2.50312					0.50797								2.4927				1.76605	0.722963	-0.70498
ABHD1	0.496598	0.433752		0.564872		0.806529	0.793174	0.628984		0.693346	0.636207	1.52528		1.17113				0.290406	0.374896			0.541774	0.49791	0.655097	0.753557	0.424215
ABHD10	0.0715952					0.563946		0.197357	-0.176293	0.403288		0.381153	0.227161	-0.222968		0.342406								0.147536	0.201014
ABHD11		0.808287	0.778148	-0.296902		0.384614	0.488798							-0.561604	-0.355202					0.49269		-0.330232	-0.736216	0.596725		-0.204981
ABHD12	-0.0453451		0.253977			0.225022		0.178144		0.327162	-0.391254		-0.280508					-0.233311						0.923638		-0.425621
ABHD12B	-0.249978		-1.17487		2.44064				0.906757	-1.70146			-0.886578	-0.999516				-0.940464					1.1113	-0.886406	0.692393	0.570217
ABHD13	0.103175			0.319372	0.250935		0.376526		0.224333			0.279605									0.519712	0.39455	0.22345	-0.185022		0.120976
ABHD14A	0.310412	0.468184	0.340063	-0.674424		0.741454		0.427241	0.620309	1.42566	0.313321	0.414157			0.75882		0.31194	-0.228031		0.384165		-0.682871	0.74068	0.776602	0.473249	0.209526
ABHD14A-ACY1	0.267392	0.622325					0.693792		0.460774			0.459789		-0.390829		0.422209		0.456711	0.337316	0.668357			-0.586688	0.423711		0.247435
ABHD14B	0.0743494		0.35689			0.359007		0.259551	0.238908	1.03275		0.304453		-0.377494								-0.195287		0.492421	0.220093	0.125578
ABHD15					-0.300711							0.658159		-0.212971					-0.22388	-0.233385	-0.507217	-0.179082	0.563303	0.183163	-0.35271
ABHD16A	0.106946			0.24807	0.372395		0.391474		0.229994	1.08684							0.19547	0.134555		0.247566		0.14437
ABHD17A	0.0410008	0.426249		-0.748884		0.244115	-0.479797	0.306397	0.171542	0.505696	0.138389		0.328157	-0.346073		-0.273393			0.196773	0.439879		-0.60064		0.190454		0.118336
ABHD17B	-0.0987549	-0.2261			-0.270443	-0.192887				-1.43767	-0.263769	0.182839	0.281162	-0.231546	-1.09732				-0.131957						-0.259088	-0.111012
ABHD17C	-0.286459			-0.265779	-0.262196					-0.810063			-0.817051	-0.648959	-1.41298			-0.24737		0.565649	-0.700891	-0.276353	-1.43779	-0.270044	-0.344243	-0.316057
ABHD2	-0.103377		0.539291		-0.420855		0.635327	-0.296023		0.847989			-0.60312	-0.392405	-0.403427		-0.40901	-0.28633	-0.326347	0.282397					-0.40455
ABHD3		0.36529	0.24957		-0.825479					0.45512	0.187683									1.28122					-0.353242	0.372091
ABHD4	-0.177081	-0.504405			-0.788109		-0.8715	-0.255303	-0.357646		-0.116406		-0.375317	-0.351186								-0.193856	-0.324586	0.404238
ABHD5	-0.21393	-0.389883	-0.3071		-0.342222		-0.351803		-0.333518	-0.422827	-0.344161		-0.669405	-0.448712			-0.271598		-0.462345		-0.405184	-0.217967		0.196824	-0.435362	-0.205858
ABHD6	-0.107751		-0.485293					-0.306692		0.764394				-0.237022					-0.345792	-0.361011	-0.632389	-0.260409			0.386611
ABHD8	-0.11412			-0.450624		0.349257		0.290822	-0.22667	0.720084				0.261766				-1.02696	-0.130524							-0.137423
ABI1	-0.122304	-0.194561	-0.248426	0.267305	-0.307328	-0.159794	-0.332285	-0.292397	-0.140873	0.562888				-0.155086	-0.239098		-0.143413					0.126233	-0.222856	-0.208533	-0.12684	-0.158743
ABI2	0.0707326		0.376036	0.34959			0.474001			0.307291			0.259684	0.282811			0.220675	-0.107705				0.501756		-0.152326
ABI3			0.393368	-0.49019	0.661924	-0.701352	0.716481	0.571346				-0.699656		-0.291674								-0.356652	0.814966			0.156636
ABI3BP	0.439466		1.55207	1.62615	1.2799		1.71212	1.09999	1.383	1.48237		-0.726996		2.13412	1.65681		1.11098	0.320745		-0.632644	1.91316	1.45706	1.55312	1.6084	1.09587	1.4414
ABL1									-0.1412	0.769778					0.719684	-0.399049		0.237546	-0.0976103	-0.154985	-0.585998
ABL2			-0.307326	0.360661				-0.526138		0.53996		0.214516	-0.527971	0.306792			0.17791	0.191871				0.568339		-0.29496	0.27286	0.11434
ABLIM1	-0.0917811				-0.276025	0.323656		-0.267839	0.339329				1.22609	-0.307442	0.966996			-0.153963		-0.366207					-0.303897
ABLIM2	-0.124647				0.4759						-0.379825	-0.622661			0.585203			-1.52436						-0.517519
ABLIM3	-0.203578	-0.813851				-0.369299			-0.560706	1.24709									-0.7201	-0.668179			-1.00484	0.441354		0.245316
ABO	0.234006					0.944667			1.07209	0.710777	0.525942		1.28353		1.80495		0.654299		0.382252				-0.714035	0.696792	0.663343	1.24108
ABR	-0.155207											-0.910228		-0.36089	-0.457462		-0.483256	-0.681206	-0.177105	0.253885					-0.319848
ABRA	0.66585	2.0822						0.950793	1.88373					1.60244						1.37148		1.39774			1.75619
ABRACL	-0.173824				-0.407169				-0.467461	-0.284265					-0.847703	0.47729		-0.473917				0.240164				-0.570344
ABT1	-0.0878772			-0.320292						-0.492932		0.297847		-0.361447			0.216422			-0.117183		-0.225799			-0.16057	-0.259253
ABTB1	0.219931	0.473728			0.515299	0.504573		0.38651	0.553976		0.191292	0.290758			-0.431442		0.364896	-0.614961	0.27085	0.410042				0.282874		0.376981
ABTB2	-0.295024	-0.552529	-0.3859			0.934806	0.648413		-0.702005		-0.533581			-0.429599	0.419609	-0.789532	-0.555256					-0.246351	-0.862959	-0.46195	-0.870507	-1.06434
AC002365.5	0.314582
AC002398.9	-0.226036
AC003002.6	0.094997
AC004076.7	0.746047	1.16809
AC004076.9	0.406701
AC004158.1	0.409424																	0.689195
AC004381.6	-0.0621777							0.35879	-0.565748					-0.551967	-1.20735			0.362707								-0.302913
AC004754.3	0.137767		0.730925	-1.39903		1.05272											0.659518	0.192219	0.357093			-0.619207	0.536342		0.651735	-0.171135
AC004813.1							-1.62326																			-0.61766
AC005042.1	1.42174								2.33076											2.05298		2.17985				2.68565
AC005477.1	0.173881				-1.02383				1.55896													1.13312			0.928626
AC005480.1	0.26729								0.931978					0.329191						0.814409						0.919154
AC005779.2	0.496385
AC006116.20	0.230858	1.09912					-1.69833		1.50875	0.870882	0.867323	0.869502		1.70776			0.573064			1.27288		1.09139		-1.04511	2.699	1.54504
AC006547.14	0.709098	1.5464	0.956284		1.16604		0.921667	0.709431	0.784522	1.01763				0.85887	0.621997		0.716713	0.644537	0.584825	1.16429		0.51169	1.76374	0.989911	1.45535	0.842475
AC006994.3	0.410301
AC007040.11	0.54089					1.30674					0.442832	-1.01976		1.42245			0.659887	0.373709		2.63912					0.6878	0.663751
AC007163.2	0.290436				-0.711458		-2.64033		-1.5491	1.47752							-1.8122							-4.2945		-3.10545
AC007326.1	0.360594																				3.51976
AC008074.1	0.742892								0.919877					0.970161						1.19745
AC008622.1	0.9449
AC008686.1	0.383235
AC008810.1	0.473656
AC009022.1	0.167422
AC009060.2	-0.24544				-0.657345		-2.28216	-0.627502		1.33128
AC009336.19	0.66603	0.675652			0.873242	0.658255							1.08169					0.974325		1.10469						1.33784
AC009491.2	0.468165
AC010287.1	1.03942								2.4986											1.99543		2.39191			1.22576	1.26593
AC010547.9	0.784901	1.1892
AC010642.1							0.552466					-0.744424	-0.440585	0.321609						0.712713
AC011513.3							1.50895
AC012363.2	0.441667								1.05856													1.42806
AC013286.1	1.19914								2.66254											2.54666
AC016549.1	2.03045						0.597684		4.46443					2.02122			0.65573			2.87661		4.40475			3.28284	2.80714
AC016577.1	0.350407																							3.17108		1.9602
AC018902.1	1.23195								3.03556
AC019206.1	0.29496													0.679275				-1.02474								0.590281
AC022431.2	0.301804													1.13757		1.35627			0.603242	-0.417712					0.703345	-0.400781
AC022819.2	1.30576								3.53629
AC024060.1	0.830591								1.05804
AC026449.1	0.987658																									1.25035
AC055733.1	-0.219691						-2.82403			1.95071							-1.53565							-2.0727
AC068533.7	0.116055
AC069063.1	1.39237								3.22429											2.08301		2.66851				1.93173
AC069063.2	2.09338								4.66115					1.72329						2.27744		4.73849			2.34644	2.8225
AC073130.2	0.627156								1.54786													1.85272
AC073333.1	-0.186312
AC073657.1	0.310095																									0.418088
AC079907.1	0.747946													1.50355
AC087350.1	0.470391				0.543179		0.410914		1.14609											0.784971		1.53985				0.431295
AC087651.1	-0.421653						-2.0607
AC087762.1	0.586607				1.53872																				0.8941
AC090154.1	0.833089	1.06968			0.679209		1.02749		1.11246					0.855333			0.495533			1.11389	1.51986	1.53908		0.885291	0.596205	0.810467
AC092835.2	0.157969				0.29735					0.668336					0.874284			0.2703				1.00965	0.415464
AC092881.1	1.72904						0.84034		3.85313		1.29937		1.50346	0.663981			0.897044			1.53614		4.45875		0.877416	2.31755	1.82372
AC100821.2	1.17205								2.27615
AC104650.2	0.436404																			1.07202
AC104809.3	1.06413	1.05886	2.47653		2.33553	-2.22011	1.59087	1.60136	2.32097	2.8552			1.06591				1.6662	1.31932		1.18442				-0.78623	1.18553
AC104981.1	0.159285																0.920957
AC105009.1	1.06697								2.46552					0.784644						2.26183		2.83975			1.51198	1.72215
AC108925.1																										-1.36582
AC108938.5	0.374519	1.92603	1.27772											-0.486196					0.634402	1.68953		-0.575185		1.35546	0.877413
AC109829.1	0.72718	1.29866				0.822476		0.895724	0.783612		0.783066		0.792733	1.4183	0.74705		0.837914	0.463595	0.86941	0.924221				0.995983	1.02696	0.33508
AC110602.1	0.765252								1.38139											1.39002		0.933966
AC114494.1	0.398419	1.35565							0.453744		0.64622								0.559178	1.09965			-1.02013	0.580765	0.558001	0.868316
AC124312.1	0.80547																			0.973818		2.15319				1.27645
AC131263.1	-0.110784		-0.66899			-0.683624	-0.403157	-0.38726		0.823603				0.693678				-0.243121		-0.252361			0.427801	-0.661002		-0.278338
AC138969.4	0.389001	0.901926			0.459007	0.407292		0.900153	0.430336	0.948693	0.578103		0.854637				0.370378		0.678881	1.27239		0.3325	1.00903		0.495343
AC231657.1	0.998481																0.776813
AC234582.1	-0.662677			-3.44427							-1.07803			-1.00526						-0.780745		-2.07398	-1.20222		-1.31415
AC241377.2					0.453976		0.713408												0.435316
AC241585.2	0.154173		0.530505		0.374161			0.392446						0.423759	0.47382
AC242988.1	0.832743								1.5849																	0.949993
AC243945.1	-0.361731							-0.543932	-1.38574
AC244230.1	0.667824	1.69189	0.83533		0.50675	1.04832		0.70997	0.777399					1.13147				0.86013	0.839622	1.54478				0.631843	1.1971	0.392885
AC245100.1	0.179328		0.61942		0.376762			0.498965				0.410256		0.322771											0.441259
AC253572.1	-0.136519															-0.623205						-0.705566
ACAA1				-0.447482		0.229363		0.233377	0.184644	-0.322606		0.413506		-0.439547	-0.20282				-0.165625		-0.435954	-0.450464		0.652415	-0.222492
ACAA2	-0.210817	-0.542507		-0.437208	0.633424	-0.281356	1.70273	0.483734		-0.514176		0.337082			-0.354163			-0.518024	-0.177312	-0.756944		-0.367635		0.506138	-0.6197	-0.338375
ACACA	-0.226316	-0.206715	-0.43015	-0.460741	-0.292595		-0.585896	-0.436448	-0.164097	-0.515385				-0.469547	-0.411219		-0.298256		-0.315594			-0.265732		-0.271423	-0.689625	-0.266542
ACACB	0.468383		0.516317		0.565015		1.44486	0.65626	0.716091	0.771951			1.01317	1.04914				-0.410514	-0.297548	0.532797		0.412406	1.42174	0.912095		0.982682
ACAD10		-0.333637							0.176382		0.164209				-0.232858			0.251818	-0.368583		-0.460878			0.271937	0.155035
ACAD11	-0.43869	-0.777362		0.612201	0.379301			0.252569	0.486985		0.248699			0.786823	0.521496			0.194732	0.360803	-1.28762	0.98461	0.708958			0.357182	0.365667
ACAD8	0.111024	-0.180225	0.3642	-0.219781	0.309062		0.59661	0.410231	0.47501	-0.357048	0.549898				-0.356192				-0.441481			-0.168328	0.208482	0.330424	-0.181932	0.172944
ACAD9	-0.226312	-0.217759	-0.311437	-0.46439			-0.626697		-0.285596		-0.150475			-0.38053		-0.153367	-0.22286	-0.0721235	-0.160257	-0.259144		-0.369975	-0.234034		-0.30861	-0.3876
ACADL	0.313877		1.51277		0.781293	0.959429		2.54505	1.50057	1.04506	0.523276	1.00781		1.3907	1.49967	1.03907						2.04054	2.24676	1.16404	1.5425	0.589096
ACADM	-0.115343	-0.750713			0.15029		0.330914			0.457284					-0.372549				-0.457827	-0.676566		0.310081	0.539186		-0.264904
ACADS	-0.201169	-0.482432		-0.724196					0.221911	0.627859				-0.679643	-0.890083			-0.341959	-0.339005		-0.7475	-0.878572		0.335125	-0.397629	0.386902
ACADSB	0.159847	-0.537824	0.349262		0.327694	-0.378724	0.593877		0.394829			0.362691	0.469459			0.284544		-0.208321	-0.55986	-0.366314		0.194194	0.467976	0.768228		0.369255
ACADVL						0.441856		0.215204	0.415533					-0.385142								-0.414437			0.275107
ACAN	-0.258883				0.694442	-1.25133	1.20932		-0.633486	0.778087		-1.07286		-0.430315		-1.79419	0.767237	0.854652		0.549444						-2.80576
ACAP1	0.457625	0.495028	0.541501		1.02111	0.728476	0.559835	0.856212	0.724021	1.38908	0.264241		0.577038	0.524381				0.206125	0.373909	0.963302			1.40526	0.472334	0.610936	0.664571
ACAP2	-0.0729621	-0.205455		0.416312	-0.500619		-0.541752		-0.255226									0.15628	-0.163698			0.492473
ACAP3	0.165106	0.395522	-0.265121	-0.705819			-0.868567	0.267302	0.312345	0.317119					-0.526959			0.664872	0.218224	0.533757		-0.314598		0.436099		-0.191218
ACAT1	-0.115882	-0.517566			-0.162598				0.467868		-0.258971			-0.210808	-0.479431				-0.821829			-0.234701	0.883679	-0.600434	-0.684524	-0.191935
ACAT2	-0.440709	-0.417141	-0.490994	-0.557688	-0.691525		-0.824909	-0.368596	-0.694044	-0.680183			-0.529476	-0.746557	-0.800912		-0.504375		-0.121068			-0.510465		-0.648062	-0.793372	-0.853853
ACBD3	-0.132081	-0.426619			-0.188953	-0.293021		-0.223003			-0.193921								-0.237024	-0.416343			-0.359543	-0.258483	-0.198889
ACBD4	0.327881	0.350788	0.609521		0.566235	0.687211	1.08813	0.574074	0.396901	0.725438		0.54417	0.405058	0.245977	0.581669		0.268437		0.260855					0.820649	0.231776	0.501902
ACBD5	-0.0830498	-0.442141					0.504423		-0.177312					-0.346297	0.33224				-0.270565	-0.34676					-0.32368	-0.10848
ACBD7	-0.414123		0.621157					0.634854	-0.437079	-1.7154				-0.909141	0.893629			-0.881069		0.440067			-0.683674		-0.613639	-0.877424
ACCS	0.6534	0.82226	0.488663		0.76137	0.987973	0.683815	0.794569	1.02984	0.758985	0.468645	0.446208	0.65124	0.644567			0.452802	0.325543	0.589559	0.857795	0.780539	0.537818		0.932786	0.852523	0.622
ACCSL	0.82403				1.75251									2.69477
ACD	-0.19683		-0.377362	-0.329686	-0.242028	0.323309	-0.661563	-0.214278	-0.344657	-0.669931		-0.208717		-0.445403				0.181804		0.133331	-0.549692	-0.413712	-0.225921		-0.324511	-0.354644
ACE			0.799693		0.421565		1.21157		0.289458	0.999079		-0.569441		-0.287387				-0.680096		-0.292856					0.395409	-0.418173
ACE2	-0.52464	-0.769296					1.40381						1.41048					0.473005	-0.267266	-1.28344			1.24646			-1.15565
ACER1			-1.64901				-1.45738				0.636924	1.75615		-1.17492	-0.837892					1.60879				-0.838369	0.969243	-0.455834
ACER2	0.352439	0.653904	-0.463497		-0.273572		0.702118	-0.527696				-0.486942	0.555244		0.88611					-0.377049				1.19852	-0.906053	0.402502
ACER3	-0.0606949							-0.331998		0.396691		-0.246826			0.228454			0.157811						-0.400185	0.220919	-0.24067
ACHE			2.08795		0.799891		2.14933	0.605167		-2.18554	-0.672278	-1.15878				-0.564841		-0.6696						1.0029	-0.540856	-0.561694
ACIN1	0.121695	0.382098				0.240861			0.175527	0.175713	0.10995	0.128798			-0.122472			0.346051	0.246244	0.461065					0.143185	0.161954
ACKR1	1.08903		2.40356		2.00285		1.56751	1.61315	1.57108	1.14888		-0.809788		1.2073				-0.578235		0.478206		0.949727	2.68018	2.71792	1.74449	2.0245
ACKR2			1.08932		1.25203	1.00859	1.00902	0.715654				0.753739		0.374281	1.67204						-1.27747
ACKR3	-0.428882		-0.802992		-0.726347	-1.68368	-1.97921	-0.712051	-0.791895			-0.946599					-0.452982								-0.35402
ACKR4			0.821123				0.788855					-0.862783				1.10806	-0.66468	-0.538059		0.397405		-0.795312				-0.26702
ACLY	-0.486307	-0.626843	-0.527799	-0.46056	-0.520838		-0.602322	-0.517951	-0.574097	-0.372107	-0.27287	-0.540946		-0.511021	-0.583555	-0.495792	-0.304671		-0.293645	-0.999297	-0.424001	-0.321215		-0.328821	-0.665995	-0.399848
ACMSD	-0.333226				1.91783		1.69602			1.11474			2.25285					1.55958		-0.899591		0.840948			-0.608131
ACN9	-0.115121				-0.386041				-0.421365	-0.650632			-0.331186		-0.411493											-0.217401
ACO1	-0.222154	-0.657092	-0.213743	-0.320571	-0.239099	-0.23801	0.471792	-0.289862	-0.267285		-0.305613		-0.229841	-0.319941		-0.291511	-0.337734		-0.366918	-0.379307	-0.815967	-0.24841			-0.430509
ACO2	-0.539395	-0.828173		-0.68299	-0.437683	-0.719687	-0.443689	-0.292843	-0.217936		-0.395822	-0.75774	-0.331721	-0.591762	-0.847242		-0.345514	-0.421282	-0.813292	-0.604095	-0.646959	-0.634969		-0.262176	-1.02887	-0.580013
ACOT1	-0.117172	-0.610175		-0.826605									-0.683996		-0.775228			-0.612536	-0.202426	0.327071	-1.152	-0.357979			-0.402393
ACOT11	-0.299605			-0.894848	-0.363581	-0.446136			-0.332235									-0.538061	-0.899425			-0.534036	-0.6828		-0.479349	-0.404247
ACOT12	0.324623							-1.65698		0.736433				2.26257						1.89349					1.17409
ACOT13			0.292673		-0.326172	0.255674				-0.513353		0.630786					0.327997	-0.156619		-0.114397	0.524503			0.233636		-0.200501
ACOT2	-0.0964016	-0.556621	0.332953	-0.81068									-0.674603		-0.560147				-0.131538		-0.666051				-0.236744
ACOT4		-0.663978	0.491818		0.295907				-0.418884	-0.596738			-0.711493	-0.409185				-1.50488					-0.628477
ACOT6	0.481287																								1.33553
ACOT7	-0.766112	-0.870145	-0.848336	-0.92069	-0.502809		-1.03348	-0.36424	-0.906967	-1.08695	-0.384538	-0.328242	-0.775145	-0.845136	-1.438	-0.461992	-0.323159	-1.18778	-0.227311	-0.674547	-1.14092	-1.10765	-0.635915	-0.889855	-1.1225	-1.13736
ACOT8	-0.113899							0.178401		-0.715547					-0.47337			-0.273264	-0.14771	0.421201						-0.369259
ACOT9	-0.161034	0.213491	-0.435774			-0.321456			-0.285689			-0.428026			1.00027		-0.362405	-0.237539	-0.131077	0.246848			-0.305009	-0.765669		-0.445456
ACOX1	0.167973	-0.237483					0.515806			-0.428115		0.466745	0.205164						-0.177789	-0.232323		0.262106		1.22614		-0.201598
ACOX2	0.196851				0.458205	0.377044		0.439573	0.287141		0.3512	0.577287	0.867988	0.4123									0.716663	0.515793	-0.43287
ACOX3		-0.17252		-0.25968	0.258998			0.178417				-0.221742	-0.315306	-0.311807		-0.20959			-0.226237	-0.145883	-0.376716	-0.250613		0.384296		0.140022
ACOXL	0.906148	1.59637	0.961237	0.647909	1.15203		2.05077	1.12144	1.6444		0.390469			0.702899						0.893323			0.567802	1.7096
ACP1	-0.143846	-0.173973			-0.220831				-0.28165				-0.212687	-0.243411	-0.382732	0.224521		-0.163571	-0.0690674	-0.244317					-0.1944	-0.323125
ACP2	-0.174987		0.192633	-0.231042		-0.282461			-0.19276					-0.328556			-0.197107	-0.199517	-0.174836	-0.220519	-0.55245	-0.36672		-0.383209	-0.272541	-0.314348
ACP5	-0.282979	-0.779086			0.24858	-1.42653	-0.539916		0.249582		0.632229	-0.907369		-0.485272				0.634632				-0.531914		-1.30693		-0.538319
ACP6	0.251308	0.362147	0.665777				1.14764	0.524139				0.381495			-0.29334		0.421087	0.257605	0.19182	0.368693			-0.531783	0.881562	0.274883	0.439283
ACPP								0.615834		-1.26411		-1.78456	-2.69049	-0.572819					-0.308911			-0.641368		1.78768
ACPT	0.177781				0.403346			0.906395		0.556071				0.898252			0.51509			0.697357		0.55283
ACR	0.267725	0.461357			0.449641					-1.48348		0.809787					0.496313				1.32567
ACRBP			0.535583		0.58094		0.668842	0.423683		0.908155	0.271872			-1.02312				0.545152				-0.306418	0.438	1.36705
ACRC	0.457554	1.23755	0.76275		0.823153	1.18699	1.35463	0.760918	-0.506317	0.899124	0.49255			0.866467				0.356416		1.48303	0.891551	0.47997	0.450901	0.64215	0.737033	0.521921
ACRV1	0.168401				0.38114	0.62015		0.435719	-0.954246					0.43965			0.417959			0.861646				0.538542	0.460036	-0.671256
ACSBG1	-0.184153	1.30452			1.56348		0.809074	1.07684	1.76785	0.759983	0.83945							-0.783559		0.577867				1.69282		0.300606
ACSBG2	0.726432	1.08335			0.686932			0.536945				0.586921		1.68525			0.386712	0.639115		0.76083					0.805585	1.04888
ACSF2	0.208078	-0.539635			0.51457	0.74724	0.814466		0.249765			0.396572	0.625942					-0.48719	-0.25207		-1.04712			0.942065	-0.412216	0.410921
ACSF3	-0.0592785	-0.201306		-0.277292					0.383455					-0.239415	-0.692763			0.151656				-0.21771				-0.126605
ACSL1	-0.115599	-0.508132					-0.51524			0.480488	-0.211872			-0.246345			-0.579768		-0.43092				0.417369	0.583987	-0.306068	-0.318783
ACSL3	-0.209092	-0.223004			-0.226095			-0.306317	-0.249842	-0.51979	-0.249894	-0.24749		-0.252614				-0.496299	-0.324028				-0.488773	-0.572925	-0.327783
ACSL4	-0.0925675	-0.354964					0.429703	-0.398098	-0.303746	0.36849			-1.07017		-0.563126			-0.299266							0.497403
ACSL5	0.280382		0.625336		0.876447		1.24151		0.56176	1.21363		0.629809		-0.418451							1.29602	0.261339	-1.02741	0.81114	0.700928	0.238175
ACSL6	0.29348			1.03958	0.693		1.0683	1.52027				1.50358	1.01685			0.612767	1.47948	-0.350035	-0.770303			0.90084	1.97642	0.828774	0.952639	-0.889052
ACSM1			0.730696		0.747637		1.04093	0.39105	0.82108				1.44758		-1.44489		1.01262					-0.405486		1.04139	1.25927	1.92609
ACSM2A	0.300014							2.0445				0.875729	1.02058	3.38568											1.23928
ACSM2B					0.914324							0.854134		4.55489												1.96778
ACSM3			1.64953		1.34886		2.07172	1.09871	0.789608			0.672831	1.34058	-0.722484		0.5258	0.521369	0.441813	0.301996	-0.484899			1.05148	1.66616		0.805008
ACSM4					0.601961		1.47842		-0.944774											0.678655		0.934613	-0.964365			-0.374145
ACSM5			1.1008	1.18161	1.26423		2.03861	1.06243	0.792673	1.8033				0.915881	0.918208	1.08117				-0.664197		0.940438	1.31117	0.993141	0.416948	1.12578
ACSM6	1.6819						0.867672		2.02936		0.961818			2.62692						1.63069		2.80888		2.38759	1.5007	2.17781
ACSS1	0.196016		0.736725				0.591473	0.386567	0.979384	1.17852		-0.547438	0.883	0.329151	-0.779007			-0.207776		0.38849		0.319077	0.596414	1.18293		0.250212
ACSS2	-0.109728				-0.206538	0.353893	0.502045	-0.220177	0.339838	0.374286				-0.397024	0.527643			-0.0971484	-0.159766			-0.34359	-0.455485			-0.213943
ACSS3	0.183303			0.897409	1.04062	0.830484	1.41527	1.17795		-0.663656			0.745664	1.31152	1.36697			-0.373358				1.13172	0.695881	0.817301
ACTA1		1.12014	1.95842						0.727872	-1.76133				0.908474	-0.68574	-0.527227	2.12325	-0.768743	-0.810133	0.717604		-0.837576		0.796627		-1.4139
ACTA2	0.262788				0.359843					1.59181				1.37529	0.81511	-0.675471		-0.412354		0.437122		0.472759		1.11766	0.4006
ACTB	-0.341007		-0.304329	-0.682184	-0.206071		-0.491007	-0.289017	-0.461859			-0.29085	-0.570729	-0.175828	-0.366906	-0.479594				0.152132	-0.596261	-0.7551	-0.576568	-0.515254	-0.612439	-0.303317
ACTBL2	-0.475904				1.2785	-2.20126			-1.17886			-1.33384	-1.66177	-0.801829			-0.690644			1.10601		-0.945277	-1.02967	-2.38195	-0.965443	-0.40238
ACTC1					1.56052				0.694326	2.24235			-2.78185	1.3462			1.48454	1.17385		1.5484			1.20577	2.57628	0.490927
ACTG1	-0.470841	-0.229133	-0.367021	-0.863684	-0.472648		-0.695448	-0.280725	-0.623549	-0.614676	-0.241984	-0.31044	-0.443991	-0.717067	-0.480636	-0.452722			-0.220955	-0.167024	-0.65891	-0.77273	-0.461726	-0.486734	-0.834446	-0.41724
ACTG2	0.680407				0.39835			0.837815		2.77755				2.51416		-0.985783		-0.620299		0.849635	-1.57038	0.803747		1.61773	0.958169	-0.664221
ACTL10		0.506042		-0.961381	0.387304			0.679552							-1.46193						-0.743665	-0.647911		0.897113
ACTL6A	-0.339513		-0.378802		-0.584757		-0.644348	-0.286718	-0.667006		-0.134786		-0.530853	-0.285109	-0.567208			0.24431					-0.509457	-0.417776	-0.216927	-0.562205
ACTL6B					3.55247		3.7586	2.67514	-3.23566					1.93692			-1.70651			2.38869			1.59065	-0.966346	2.26794	-1.70575
ACTL7A	0.258492
ACTL7B	0.493926
ACTL8	-0.655146					-4.80274	2.30924		-1.04424			-2.55552	-1.4531	-1.59743	-2.50569		-1.4588					-2.08352		-2.14862	1.05227	-1.63143
ACTL9	0.540173
ACTN1	-0.49495	-0.470611	-0.622679	-0.300195	-0.532451		-0.965162	-0.771925	-0.834236		-0.233191	-0.506923	-1.17954	0.321068		-0.806113	-0.34167	-0.759874			-1.18118	-0.30327	-0.616442	-0.980493	-0.522419	-0.462979
ACTN2	0.366532				1.44122	-1.66875	1.83227		1.14717			1.63551		2.86252	-1.212		1.26827					0.96651			1.30332	-1.17164
ACTN3	0.922789	1.2958			0.554644				3.21419				3.76283	1.00164			0.998186	0.278775		1.6634					0.722431	-1.69886
ACTN4	-0.362887	-0.38106	-0.308972	-0.289044				-0.463756	-0.507967	-0.927027	-0.250106	-0.169376	-0.717935	-0.329966	0.646311	-0.481309	-0.433534	-0.181226	-0.126466	-0.181491	-0.552798	-0.379019	-0.866619	-0.250346	-0.544441	-0.475136
ACTR10	-0.113456	-0.305514			-0.163273		-0.459867	-0.14959	-0.189945	0.433554	-0.0975651		-0.144414	-0.183714				-0.314556	-0.163061			0.204238		-0.429939		-0.139823
ACTR1A	-0.178527		-0.173912	-0.326244			-0.501429		-0.197379			-0.168601		-0.334533	-0.497712	-0.201165	-0.334833	-0.300877	-0.150612		-0.686834	-0.340272		-0.211571	-0.179815	-0.306695
ACTR1B	-0.16738			-0.441976	-0.171443	-0.157739	-0.331066				-0.092243			-0.235929	-0.221675	-0.216708		-0.35104	-0.130106	-0.299351		-0.3327	-0.20767		-0.265846	-0.233412
ACTR2	-0.204096	-0.451564	-0.245356	0.362692	-0.292549	-0.359201		-0.282086	-0.311129		-0.170957	-0.230131	-0.275581		-0.292555		-0.225813	-0.196188	-0.158165	-0.194139		0.275042	-0.222199	-0.299232	-0.225851	-0.293277
ACTR3	-0.314531	-0.289765	-0.306731		-0.522116	-0.240088	-0.555327	-0.27113	-0.496758	-0.274961	-0.190909	-0.240377	-0.557423	-0.261964	-0.510594				-0.115124				-0.314645	-0.621822	-0.301053	-0.418333
ACTR3B	-0.0951534	0.243285						0.205563	-0.227192	0.455975			0.516908	-0.369147	-0.397988			-0.695126		0.363987			0.303374	0.31481	-0.141014	-0.393776
ACTR3C		-0.244511					0.469256		0.260183	1.06851		-0.292719			0.969203			-1.28761	-0.150174			0.323546
ACTR5	0.0347033	0.40745				0.229435												0.296723	0.0998592	0.205518				0.175827	0.1703	-0.268823
ACTR6	-0.130007	-0.352674			-0.24736		-0.25558		-0.354145	-0.55048				-0.153517	-0.341591				-0.0837131	-0.129762				-0.279949	-0.207005	-0.215264
ACTR8	-0.0431775	-0.244173					0.271529	0.132002			-0.260545			-0.203611	-0.251129		-0.207345	0.13926	-0.140203			0.118187			-0.268126
ACTRT2	0.686755																1.04363
ACTRT3	-0.182648	-0.445563			-0.421974	-0.815405				-1.06422					0.659597			-0.708654		-0.330762			-0.534005	-0.370813		-0.324176
ACVR1	-0.199727	-0.483898			-0.410328	-0.299011	-0.466131	-0.308942	-0.294565	0.589906	-0.266284			-0.499799	0.88037					-0.18436			-0.308877	-0.524548	-0.282856
ACVR1B							0.318769	-0.209764		1.58847			0.335659					-0.419473		-0.348529		0.192304		-0.20087
ACVR1C		2.07441	-0.707132		-0.380776				-0.916098	-0.837079	0.301211		-0.774342		0.750187		0.710866	-1.25587		2.80514		0.563015	1.54115			1.186
ACVR2A	0.222321			0.638081			0.626265	0.320153	0.419235	0.593719	0.160117	0.257855	0.398305	0.277359	1.12178						0.645022	0.316598		0.518556		0.259945
ACVR2B	0.266636	0.350829		0.583717			0.551671				0.188298	0.304392			0.490875		0.28896	0.422948	0.260845			0.721593	0.250127	0.935096		0.172298
ACVRL1	0.173886		0.320709		0.62122		0.943433	0.415539	0.309499				1.07785		0.440894								0.568602	0.348233	0.57265	0.324253
ACY1														-0.365193				0.434786				-0.49469	-0.70987
ACY3			2.81525	-0.958513	0.782327							0.638901				1.11204				-0.443296		-1.06131		-0.809621		1.19216
ACYP1	0.117191	0.586361				0.734543		0.226754		0.413877	0.298283		-0.568442				0.399833		0.27216	0.736618	0.752289		-0.399343		0.187661
ACYP2	0.191911				0.193543	0.475685		0.287979	0.258625	0.704199		0.39642		0.219859	0.57813	0.510789		-0.173728		0.273472		0.217314	0.370447	0.297254	0.433627
ADA	-0.615946	-0.414038	-0.631918	-0.792999	-0.417655	-0.897047	-0.935945	-0.428028	-0.629567			-0.733514		-0.927198	-1.38594					0.304593		-0.6189		-1.29294		-0.508329
ADAD1	0.662354				-2.22569									2.8616
ADAD2		1.67792			0.663101		-1.83713	0.532692	1.29252	-0.755921	0.405087		1.12342	1.29642			0.775026	-1.86573						0.506489	0.517247	0.54506
ADAL										0.794053									-0.30585	0.166004		0.350138	0.213199
ADAM10	-0.152187		-0.252115			-0.332102		-0.360326	-0.268622		-0.214252		-0.340692	-0.463865	-0.394746			0.074763		-0.245455			-0.515364		-0.338384
ADAM11	-0.488157		0.738303			1.13533		0.646262	-0.555091				1.24928	0.817078	0.433196		0.505492	-1.90029	0.875585	0.949186				1.0594		-0.237577
ADAM12					-0.373476	-0.781205	-1.5557		-0.989995		-0.533622	-2.26205		-0.88516	1.48413		-0.635513	-0.707697				0.811515			0.72833	0.398306
ADAM15	-0.351334		-0.376607	-0.84009	-0.188365		-0.457817		-0.323302	0.446484	-0.159596	-0.488344		-0.700746	-0.967745					-0.151873	-0.692942	-0.799692	-0.565475	-0.391628		-0.49318
ADAM17	-0.428315	-0.472206	-0.597771		-0.73896	-0.608725	-0.998288	-0.658171	-0.554502		-0.221326	-0.47951	-0.432885	-0.21346	0.694457		-0.30058	0.14647	-0.168696	-0.229495		0.184987	-0.296209	-0.61446	-0.618251	-0.331922
ADAM18	-0.86065	-2.46104					3.35546			-1.53833		-3.67203		2.50691						-0.81731						-1.33173
ADAM19	-0.254054					-0.885585			-0.613373			-0.519516	-0.990703				-0.425738	-0.309018		0.660451				-1.60915		-0.288062
ADAM2			-2.04466				2.11929		-0.919574					2.06322						5.6239					0.900572	1.45966
ADAM20	1.06245				-0.381937				2.66702					1.56268						2.03069		2.35463			1.28546	2.07449
ADAM21					0.605179				-0.484865	1.41531	-0.530989									0.699869
ADAM22	0.321053		1.03498		1.31847		1.71871	1.06949		1.22526									-0.36645			0.439598	0.503782	1.28187		0.776547
ADAM23	-0.678917	-1.14426		1.32183	-1.12908	-0.604369	-3.22684		-0.816828	1.57228	-0.467953	-1.38316		1.18525	-2.79291			-0.749389		0.751645		0.632767	0.515529	-1.15685		0.304266
ADAM28	0.279416		1.04205	0.77617	0.60539	-0.511369	2.22727	1.05927		1.20831		-1.66766					0.47228		0.60351		1.37513				0.44857	0.602921
ADAM29	1.13834								0.894081				1.09106	2.36735				0.469449						-0.780488		1.49594
ADAM30	1.10498									-1.47483				2.1601											2.11666
ADAM32	0.625451	0.737371	0.661736	0.767313		0.680186	0.592143	0.522471	0.601207	1.84391				1.36769			0.480954	0.369434	0.47508	1.45555	1.65309	1.08575	0.466961	0.750777	1.32786
ADAM33	1.09967	-0.926005	1.52286		1.08406	1.60916	1.11496	1.13498	0.828311	1.14511	0.517911	-0.928386	0.800178	2.13541	1.69763		1.1376			2.86947		0.67174	1.05715	1.60956	1.18553	1.57353
ADAM7	0.906593	-4.26133			1.23684						0.962035		-2.14368	3.10985						-0.989629						1.80192
ADAM8	-0.483188		-0.592266	-0.710408	0.631624				-0.597129	0.922229		-0.632039	-1.69193	-0.723103	-1.123	-1.04286	-0.734465	0.433279				-0.48788	-1.47266	-0.46207	-0.380163	-0.798194
ADAM9	-0.557831	-0.886533			-0.616592	-0.841826		-0.542112	-0.580387		-0.370761	-0.88605	-0.71782	-0.766366		-0.671635	-0.440331		-0.384162	-0.74579		-0.273794	-0.849676	-0.77386	-0.778895	-0.488457
ADAMDEC1	0.166488		0.853788		0.828186	-1.22273	1.25244	0.590829		1.16484	-0.444431	-2.27619		-0.558283		1.08314		1.71724					1.19741			-0.525998
ADAMTS1	0.131265			0.854935			0.634611	-0.405596	0.81848			-0.431623		0.931997	1.68856	-0.878592						0.638848	1.19806	0.646279		0.322517
ADAMTS10	0.626497	0.737768			1.01049		0.863292	1.12754	0.855109	0.749191	0.262068			0.877604			0.506566	0.576747	0.58488	0.958381	1.46553		0.686878	0.823671	0.383368	0.645065
ADAMTS12	-0.235473		-0.691967						-0.874609	0.404155		-1.31099		-0.666732			-0.804817		-0.483393	0.371654			-0.82874	-0.797693
ADAMTS13	0.504292	0.992976				0.66786		0.602678	0.645018		0.464289		0.672996				0.471852	0.509747	0.325982	1.15595	0.955437			0.853178	0.659846	0.423616
ADAMTS14		0.971982			0.430005	-2.24787				1.80369		-1.29621			-1.56263					0.787332					0.557114
ADAMTS15	0.191364			-1.71618			-0.850242	-0.689831				-0.762798	1.33171		0.952956	-0.859551						-0.790601		-0.961747		0.565399
ADAMTS16	0.61244		1.48927	0.83032	0.792686			0.755698		-1.58205			2.16498		1.58278			-1.28213	-0.515624			1.25903	1.44598			0.557369
ADAMTS17	0.215357	0.533473			0.426751	0.875692		0.47635	0.721375	1.32326						1.56476		0.242841	0.215936	0.575356			0.521349	0.829976		0.410438
ADAMTS18	0.556818		1.39974	0.787354				1.60735			0.765483	0.830259	2.83221	1.47113					0.716272	0.96029	3.70453	1.95292	1.56788	0.732024		0.667271
ADAMTS19	0.748463	1.27937		-1.26852	2.32951		2.31279	2.40913	-2.24268	1.11851			3.14393	2.63073	2.2072		1.33987	0.553175		1.67006				1.24799
ADAMTS2						-1.26533			-0.606527		-0.374998	-0.930849		-0.770835	1.67017			-0.55109		0.43198		-0.382718
ADAMTS20	0.43378	1.33109		2.97121						-1.11819				1.27533	3.49276			1.00351		-0.760407	2.8427	1.53664			0.967695	0.548039
ADAMTS3	0.270531		-0.884641	0.604831	0.641812				-0.582475	0.596291	0.375218		0.752388	0.634456	2.53345		0.730659			0.316864	2.22154	0.747609	1.04866	-0.759296
ADAMTS4	-0.135875	-0.777249			0.442286	-1.32292	1.06079			-1.04083			-0.741966						-0.567781							-0.393561
ADAMTS5	0.350593		0.68016	0.541261		-1.18015	0.771631		-0.467653	0.754426		-0.652982	1.14063		3.05784		0.939632	0.273871				0.771176			0.564654	0.386637
ADAMTS6	0.668908		0.897306	0.670124	0.704347		0.640954			1.59625	-0.342283		-0.718645	0.838013		0.803079	0.667737	0.872564	0.570519	1.50023	1.95796	1.10757		-0.639737	1.71189	0.666248
ADAMTS7		0.622881	0.621194	-0.740784	0.357844	-1.1039	0.520764				-0.2347	-0.482816		-0.300355	1.09664								-0.623138			-0.40211
ADAMTS8	0.604194	0.562559	2.3739		1.89101	-0.643523		1.22399	2.13187	0.720931				1.28978				-0.870531	0.384193		2.97414	0.64728	1.26071	1.69115	0.748388	0.449196
ADAMTS9	0.233189		1.05612		0.553206		1.80434	0.394009			-0.311472	-0.578754	1.00641	0.36323	1.11323				0.414911			0.389789	0.43344	0.859855		0.55273
ADAMTSL1	0.209492		1.9159				1.06689	0.400173	-0.764124	1.14115				0.980357	2.05619					2.28633		0.814197	0.804747			0.321825
ADAMTSL2	0.231028	0.791074	0.603628		0.831069		1.0731	0.387047	0.471747	-1.07397			0.958672					-0.167506				0.45668	0.850667	0.64102	1.19916	0.211788
ADAMTSL3	0.201018			1.3976	1.0608		1.8108		0.990819	1.63475			1.02694	1.67581	2.26776	1.05474	-0.484426			-0.752811		1.22609	1.58132	1.01783		-0.467252
ADAMTSL4			-0.746444		0.919593			-0.488117		1.1675		0.443077	1.13977		1.69237		0.422647	0.315129				0.408363	-0.741558	-1.04311
ADAMTSL5	-0.223688				-0.445345		-1.05387		-0.453464					-0.486341	1.34245					1.02994		-0.53989	-0.973407			0.506463
ADAP1	-0.160047	0.91786	0.601455	-0.454511			0.798093			0.511543				-0.393543	1.75157	-0.66978		-0.792798		0.417349		-0.330384	-1.0559	0.718631		-0.390806
ADAP2					0.347392	-0.818926			-0.34318	-0.320965		-1.00812						0.241275				0.225604	0.375551
ADAR	-0.156487	-0.229377						-0.207179	-0.233324	0.214015	-0.191497			-0.353332	-0.312575			-0.184848	-0.210565	-0.282655			-0.19905	-0.252823	-0.258815	-0.207201
ADARB1	0.169648	0.29964	-0.519865		0.460299				0.495339		0.332008		0.568913	0.621558	1.11586			-0.929779	0.222209				0.391057		0.225848
ADARB2	0.182678				0.78292	-1.33859		1.65216		0.832863				1.20524	0.842758				-1.42617	-0.620178	2.18916	0.99956	2.33052	-0.666916
ADAT1	-0.121561	-0.359405					-0.27613	-0.242766	-0.143141	0.301475	-0.290954				-0.26584				-0.30082			0.224104			-0.159153	-0.155408
ADAT2	0.380583	0.89907			0.419547	0.285003	0.446892	0.273481	0.561578	0.462281	0.47919		0.350323	0.290358		0.453305	0.291127	0.580748	0.602605	0.873912	0.94399	0.560149		0.239124	0.678204
ADAT3	-0.353926			-1.8013			-0.670822	0.244863				-0.415412		-0.600851	-0.402491			0.500781		0.341054		-0.932247			-0.676765
ADCK1				-0.644907					0.177458						-0.696313		-0.235673	0.127502	-0.151828	0.716221		-0.218646				-0.166836
ADCK2	-0.277232	-0.215439	-0.263132	-0.475251	-0.437249	-0.410556	-0.690062		-0.421607	-0.777177				-0.645682			-0.273078	-0.186608	-0.369373	-0.273564	-0.514384	-0.469196		0.226307	-0.574161	-0.243398
ADCK3	0.203048	-0.229064	0.29071		0.340565	0.232224	0.663671	0.710838	0.664335			0.573181	0.406604							-0.424003			1.01229	0.617966
ADCK4	-0.124565	-0.182358									-0.13683	-0.269423		-0.332015	-0.540487				-0.095726	-0.232983	-0.601254	-0.365932				-0.209494
ADCK5		0.456751				0.522456	-0.347832	0.256346	0.281793	0.482946	0.253993			-0.263205				0.270355	0.30167	0.605412		-0.469263	-0.527284	0.360085	0.371205	-0.357581
ADCY1					0.530508					0.947245		0.938907	1.06896		0.859829			-2.13569	-1.027	0.859066			2.65274	0.614294	0.719013	0.492646
ADCY10		0.78906			-1.88843	0.624748		-0.811367	0.406213	0.607287	0.461509	0.510488		1.80333				0.309017		1.42007		0.861927	1.00821	0.989018	1.02048	0.493747
ADCY2			2.01803					1.05662		1.15	-0.361551			1.43028	1.62954	0.844181		-0.413045	0.650357				0.636869	1.35582
ADCY3	-0.355574	-0.73752	-0.498379		-0.566297	-0.974803	-0.848126	-0.360964	-0.463773		-0.211425	-0.703629		-0.412619			-0.429637	-0.373218					0.397452	-0.666869	-0.504189	-0.394004
ADCY4	0.733189		0.773956		1.1232		1.32699	0.794128	0.787915	0.624826	0.369789		0.990233	0.686405	1.61333		0.448923	0.209773	0.43676	0.706583		0.315132	0.955347	1.16866	1.02948	1.25927
ADCY5	0.126128				0.565232			1.12338	0.937692			-0.678684		1.82789				-0.328211		-0.552772		0.620851	1.48378	1.43913	-0.503297	0.773799
ADCY6	0.0858192		0.386561	-0.277203	0.566336	-0.295541	1.00453	0.520793	0.277267	0.796827				-0.352922	0.708878			0.175491			-0.53864			0.449597	-0.181985	0.145786
ADCY7	-0.346802	-0.439395	-1.03363	-0.870959		-0.660265	-0.887711	-0.521135		0.689856		-0.891758		-0.439885				0.298054				-0.57253		-1.51374	-0.851266	-0.28872
ADCY8	-0.386525	-2.19552			-1.75066	-2.01703	-5.13543	2.73744	-0.975768			1.74449		3.51853						-1.51554			-3.69062			-2.52879
ADCY9	-0.10847	-0.361179						-0.27542	0.430462						0.897613	-0.511978		-0.371431	-0.354216	-0.464077		-0.196476	0.278484	-0.288787
ADCYAP1	0.634077	1.33044		1.30758	1.95668		1.38882	0.658237			0.670333		-2.93776	1.86189			1.14692	-2.14135		2.60401		1.11887	2.13303	1.99748	0.966929	-1.05039
ADCYAP1R1	0.318904		3.28133	1.09198		-0.556464	0.949255		0.778621	-0.660713		-0.924262		1.91557	1.71538	0.827093			1.04892			1.13053				0.382612
ADD1	-0.0386318				0.136572	-0.207468							0.248097					-0.186993	-0.164517	-0.249624					-0.160256	0.0687436
ADD2	-0.397614			1.035	-1.10872	-0.914439	-2.2469	-0.892939	-0.89158	0.580768	-1.33926	-1.88462		1.31414	1.4561		-0.674121	-0.421985				0.731162	1.05149	-1.09868	-0.607322	-0.938976
ADD3	0.0801496	-0.354169	0.377989	0.30718			0.462573			0.471128	0.392915		1.20524			0.541105			-0.237029	-0.380039		0.292859		0.285359		0.200422
ADGB	1.52571	1.81762	3.64612		2.30503		3.2095	2.55223	2.73067			-0.916822	1.46324	2.96492		2.67143	1.302	2.18851		1.44536		1.13607	1.21742		1.68589	0.619444
ADH1A	1.04603	2.13209							0.595842			0.797983	1.56769	3.29413	-1.84392					6.6511			1.9219	1.53657	1.32358	1.87949
ADH1B	1.31666		-2.78419	2.06363	2.0344	1.32282	2.12605	1.11047	2.48471	1.38595		1.13326		2.14242	2.97295		1.24131		1.03057	1.00538	3.4303	1.38901	2.81102	3.11202	3.22148	2.22364
ADH1C	0.626928	1.88583	2.48959		-1.56201		2.67927	1.29324	0.793488	1.81904			2.18033	1.32367	2.7426	3.88108			0.6814	4.69991	4.88038		1.06379	2.57047		1.10626
ADH4	1.16209						4.04339		-0.921173	2.17245	0.723403	0.955742		1.9009				-0.725903		6.50555	4.36021			2.7552	0.585956	1.52351
ADH5	-0.158433	-0.439969			-0.494684		-0.406586	-0.229363		-0.648471	0.167412	0.393872						-0.0851	-0.240592	-0.399645		-0.211137			-0.346767	-0.10795
ADH6	0.98679	-0.912184	1.20971	-1.04844			1.90149	0.629574		0.987997		1.06299					0.961872	0.920215			1.68093	-0.569489	2.06718	2.74616	1.35753	0.538122
ADH7	-1.0677				-1.04152		-3.45054			-2.02756		1.96369			-2.72577			0.967382						-1.88774		-2.19608
ADHFE1	0.681194	0.562421	0.850974	0.792385	0.480372	1.21272		0.489301	1.58658	1.46195	0.720233	0.912789		2.07513	0.953374		0.650909		0.556938	0.604272	1.05176	0.93902	1.04111	0.838318	1.30337	0.86737
ADI1		-0.403463					-0.308762	0.150855		-0.221995		0.574096		-0.370452	-0.319898	0.369122			-0.194389	-0.284522		-0.282686			-0.235149	-0.241136
ADIG															-1.63582	0.841551			-0.831327
ADIPOQ	2.51235	2.88982	-5.95113	8.15945	-0.890892	-1.54472		1.30607					4.00321	2.2084			1.38368		1.97776	2.19301		3.01779	3.78906	2.45944	3.65454	2.42362
ADIPOR1	-0.142417	-0.277107			-0.296181		-0.514922	-0.173296		-0.230675		0.209265	-0.241709	-0.371738	-0.598686			-0.109251	-0.142983	-0.317801			-0.389109	-0.220847
ADIPOR2	-0.232622	-0.165701	-0.380329		-0.514054		-0.275817	-0.38231	-0.505178					-0.434946			-0.184362		-0.237103	0.181347		-0.27557	-0.842574	-0.604574	-0.262531	-0.261034
ADK	-0.31326	-0.456989	-0.659513		-0.359655		-0.972061	-0.456148	-0.314906		-0.266092												-0.377726	-0.878979	-0.422394	-0.485266
ADM	-0.957514	-1.96698	-1.5834	-0.611699	-1.6808		-2.1455	-0.917731	-1.34871	-1.44623		-0.914965	-1.66116	-0.876931	0.779352	-2.10325	-1.63409	-1.45041			-1.35108	-1.07342	-2.50008	-1.65081	-1.1789	-1.8994
ADM2	-0.225588		0.653359				0.623784	0.536547		-1.12735	0.327722							-0.506323	-1.07772	-0.356238					-0.528962	-0.803301
ADM5	0.382426	1.15292		-0.600861		0.714045		0.587215		0.95479							0.53409		0.698402	1.1866	0.91516	-0.678494	0.958631	0.891068	0.724672	0.498429
ADNP	0.032218			0.271729						0.37196		0.189038	0.263645					0.105319				0.429622				-0.145143
ADNP2	-0.182615		-0.406409	-0.421628		-0.272048		-0.154355	-0.233434					-0.320369			-0.22231		-0.217768			-0.37363		-0.183654	-0.581325	-0.182495
ADO	-0.104637		-0.162193	-0.217281		-0.207786	-0.196576		-0.170447	0.238477	-0.129624			-0.251869		-0.2369	-0.165059		-0.129595	-0.196646				-0.257168	-0.23397	-0.107612
ADORA1	-0.496053	-0.586436						0.451674	-0.739419	-1.20599	-0.751249			-0.48198	-2.51807	-0.620525		-0.658175	-0.300261	-0.443614			0.863816	-0.556412	-1.21285	-0.47839
ADORA2A	0.201562		0.475611		0.615146	-2.80666	1.42404	0.844738	0.355482	-0.648006		0.894905			-1.78476			0.737987		0.277529		0.478164	0.995178
ADORA2B	-0.774492		-0.65092	-0.66255	-1.15544	-0.72471	-1.57942	-0.591386	-0.272843	-1.21409	-0.316154	-0.804498	-0.607452	-0.871032	1.66891	-0.554596	-0.534645	-0.81786				-0.605038	-1.3608	-1.82796	-1.07026	-0.83442
ADORA3					0.564284							-0.782989
ADPGK		0.144154							0.0977612	0.687745	0.176771			-0.279802				0.126592	0.151901	0.16353
ADPRH	0.0586842	-0.265495		0.495181	0.56255		0.58768	0.396581	0.299175			-0.367732								-0.184335		0.545666	0.652679	0.381037	0.227575
ADPRHL1	-0.0962021								-0.389157				-1.06648	-0.277707				-1.00956	-0.403809	0.493708	-1.61041
ADPRHL2	-0.293711	-0.263899	-0.303168	-0.309496			-0.400423		-0.1628			-0.33826	-0.416943	-0.573833	-0.332171		-0.429736			-0.463641	-0.617843	-0.527792	-0.321976	-0.13507	-0.24107	-0.498064
ADPRM	0.199813					0.308176			0.239566	0.320357	0.3723	0.625016		0.283333	-0.449523			0.250198		0.211747			0.388169			0.269378
ADRA1A	0.38068				1.51146	-2.65448	1.49163		2.48722	2.24834				1.70102								1.46365	1.09524		-2.20412	0.715592
ADRA1B	-0.281003	-1.45615	1.48524		0.750225	-1.30087			-0.704723				1.10222			-0.716538		-1.67169					-1.34083	-1.73668	-1.09953
ADRA1D		-1.36192	1.30303	-0.711882			1.35965		0.973374			-0.987729		1.1367			0.65086	-0.981899		1.48821	-1.42437	0.634022				-0.474547
ADRA2A	0.410074		2.45324		1.32288		1.5801	0.830908	0.845534	1.57314	0.456924	-1.19772	1.07176					-1.0054				-0.844285	0.702619	1.71559		0.567632
ADRA2B	0.116221				-0.510581			1.32054			0.559028		0.838517		0.623347	-0.855117			0.349074		2.27811	0.285403		0.934046	-0.473565	-0.518475
ADRA2C	0.138105		1.38898		-0.522821				0.830725				1.3534		3.36026			-1.01316	-0.704586				0.653257		0.422759
ADRB1	0.390139	2.59539	0.917364				1.67095		1.50374	0.979532	0.445214	0.703544				-0.619759	0.616866	-1.37837		3.73975						1.44892
ADRB2		0.585798	-1.11782		0.557113		-2.03491		0.65074	0.5479		0.950768		0.820633		0.569577				0.639512			0.714771	-0.984007		0.628267
ADRB3	1.0344		1.74823		0.707598	-3.1452	-1.35703	1.05182		1.09465			1.68043	2.37826			1.83173			0.952215		0.710286	0.907771	2.33026	1.09077	1.24359
ADRBK1	-0.16755	0.299605		-0.740297			-0.354109		-0.155631	0.241698					-0.665617	-0.242486		-0.380572		0.189337	-0.408907	-0.433499	-0.390062		-0.24415	-0.183838
ADRBK2	0.124532													0.378488	-0.592473			-0.544365				0.392482	0.940022	0.311792		0.388597
ADRM1	-0.326503		-0.344301	-0.393799	-0.285504		-0.305181		-0.358571	-0.433965	-0.180879	-0.23318	-0.354658	-0.550038	-0.320174	-0.25001		-0.200801	-0.149742		-0.803472	-0.372552	-0.374467	-0.29229	-0.409154	-0.687437
ADSL	-0.378071	-0.36158	-0.225256	-0.625937	-0.558289	-0.398203	-0.519122	-0.194634	-0.444662	-0.271855	-0.236278	-0.325632	-0.360197	-0.332113	-0.734519				-0.220593	-0.260522		-0.448016		-0.462607	-0.529949	-0.583147
ADSS	-0.0749863				-0.177086	-0.20235	-0.376191			-0.417239				-0.152798	-0.563197	0.415706	0.197619	-0.264456	-0.166586			0.204632	-0.459091	-0.213581
ADSSL1	-0.525841	-0.892451	-0.545365	-0.757903	-0.72901	-0.99628			-0.56833	0.68179	-0.184393			-0.531345	0.644192	-1.07201	-0.339424	-0.468944	-0.18414	-0.735129			-0.543511	-0.649858		-0.29624
ADTRP						-1.60933	1.00695			1.09827			-2.34021		-2.40996			-2.59892	0.481049	1.3652			-0.761647			-0.819646
AEBP1						-0.628442			-0.299608	0.548845	-0.326318	-0.690948											-0.584465
AEBP2	-0.135389	-0.182794	-0.246616		-0.440819		-0.548044		-0.247837	-0.688099														-0.209525		-0.135713
AEN	-0.283082			-0.860949	-0.189992				-0.216432		-0.188318			-0.763937	-0.483444		-0.279944		-0.148481	-0.195016	-0.6916	-0.643405		-0.393062	-0.42386	-0.307628
AES	0.071457	0.227905	0.300818	-0.362797	0.148767		-0.251852	0.298484						-0.237324				-0.445673		0.339594		-0.340309		0.465524
AF131216.1	0.197896					0.487484				0.775503	0.369077							-0.289189
AF165138.7	0.600131								1.02037											2.68729		1.1711
AFAP1		-0.374981							-0.333801		-0.197156	-0.491024			0.946124	-0.448842		0.324616		-0.255432		0.191229	-0.654394	-0.324475	-0.348025
AFAP1L1	-0.0873683		-0.882073			-0.874182	-0.963683	-0.510476		0.968402		-0.324016		0.295737								0.365789		-0.39736		0.232424
AFAP1L2						-0.653857	-0.912055	-0.460764	-0.683839			-0.620563	0.738846		2.29976			0.376656		0.293617		-0.436339	-0.619268	-0.740712		0.225982
AFF1		-0.246012		0.346167	0.176477			-0.169583	0.172623	0.401157					0.576325					-0.318084		0.345887	0.248605	0.509245		0.461493
AFF2		-0.631205			-0.754606	-1.62619	-1.66572		1.72081		-0.448162	-2.37219	1.15202				-0.649646			-0.515379		0.829957	1.11185
AFF3	0.406038		2.43434	0.805645	1.68727		2.03015	1.56027	1.39374	1.55986			1.15427	2.17509						-0.375052		0.87328	1.26719		0.393852
AFF4		-0.298434	-0.189575					-0.358785				0.25527			0.739991			0.160859	-0.179262	-0.306162		0.430288			-0.256332
AFG3L2	-0.401404	-0.552753	-0.386806		-0.488856	-0.48298	-0.270539	-0.392292	-0.236562	-0.867992	-0.276636	-0.235701	-0.30058	-0.512995	-0.410587			-0.316197	-0.482791	-0.359347	-0.415348	-0.374253	-0.240712	-0.298555	-0.620309	-0.547166
AFM	1.0905	-1.01677			2.97925							0.972796		6.61798									2.55645			1.48976
AFMID										-0.993647	-0.164405	0.28089			-0.913497		0.270509							0.187049
AFP	-1.25898		-3.07743	2.62583			4.54989		-1.77356			-1.75818		7.19088				0.721283				-2.11713	1.42612	2.35171	-0.646278	2.76753
AFTPH	0.106244		0.153737	0.604344	-0.143204	0.211096	0.269138		0.131091	0.80288				0.179067				-0.218034		-0.188315	0.471715	0.491938		0.461092	0.330683	0.115603
AGA		-0.285635			-0.184312			-0.192111	0.491706	0.944847		-0.378976			-0.286959					-0.222582		0.301992
AGAP1	-0.141326	-0.210514				-0.384021	0.337585		-0.177301	0.296605					0.678206	-0.492871		-0.279551	-0.14728	-0.544059					-0.480145	-0.171157
AGAP10	0.711633	1.24468	0.624126		0.681279	1.06434	0.995232	0.461371	0.674699	0.999809	0.471732	0.422427	0.624168	0.728049			0.399658	0.746806	0.66151	1.35345	1.37834			0.523935	1.01553	0.758698
AGAP2	-0.198084	0.359906			0.852949			0.451935		1.03011			0.870453	-0.459243	-0.689705			-0.849424		0.415733		-0.775624	0.522311		0.335876
AGAP3		0.307829				0.227179	-0.580234			0.348058				-0.438823	0.684054	-0.30803		-0.318011		0.264426		-0.189989	-0.296336	0.363914		-0.22752
AGAP4	0.580397	0.930198		0.528198	0.491151	0.655486	0.887193	0.4135	0.645656	0.984962	0.492941	0.427691	0.721455	0.535506			0.327846	0.631583	0.594947	0.961402	1.07454	0.674588		0.519288	0.571637	0.475394
AGAP5	0.685272	1.13199			0.748565	0.527172	0.834402		0.953334	0.95275	0.522802			0.843532				0.87595		1.0756		0.325881		0.435231	0.419666	0.869965
AGAP6	0.730466	1.36087	0.457956		0.720313	0.789266	0.813006	0.663308	0.779895	1.56254	0.530164	0.491693	0.464715	0.66865			0.383984	0.679164	0.810886	1.56901	0.978774	0.514145		0.737518	1.13488	0.521057
AGBL1	0.484165				1.14132				2.1592					1.88411				-0.363909		1.01479				-0.978572
AGBL2	0.884802	1.15628	0.878627	0.921619	0.533031	0.695648	0.438732		1.4316	1.79757	0.708481	0.789625		0.872129		0.697013	0.648383	0.942232	0.748422	1.06249	0.910092	0.850649		0.876812	1.55753	0.796918
AGBL3	0.457365	0.752252	0.830995	0.798234	0.667857		0.991072	0.730965	0.491058	0.795476	0.174919	0.294764		0.598565		0.397855	0.48668	0.361509	0.472499	0.258117	1.37297	0.954138	0.69566	0.578804	0.56713	0.52294
AGBL4	-0.175035	-0.648873	2.23542		0.987467		1.29293	0.994321	0.824003	-0.864406		-1.02213						-1.8583		-0.363075			1.41571		0.961106
AGBL5	-0.216471	-0.229967			-0.312293		-0.319104	-0.241844	-0.219896				-0.383985	-0.222651	-0.215877			0.100721	-0.273325	-0.526511		0.163173	-0.25032		-0.285916	-0.334292
AGER	1.3324	1.46674	0.352461		2.18981	1.27541	0.632927	0.90735	2.25905	0.951345	0.60136	0.367578		0.521149		0.463557	1.10526	0.775643		1.47789	1.19946	0.424597		0.84309	1.20779	0.505043
AGFG1	-0.229958	-0.292984	-0.490437		-0.297149			-0.376826	-0.384195	-0.559723		-0.229377		-0.225395			-0.160213	0.099157	-0.179952	-0.173943		0.106902	-0.362918	-0.816398	-0.377611	-0.234254
AGFG2			0.337944			-0.308196	0.464363	0.220696		-0.376739				-0.446321				-0.413469	-0.165821	0.198718				0.27968		0.140257
AGGF1	-0.0483724	-0.242731	-0.158514		-0.106186	-0.208039	-0.200832			0.908868				-0.186285				-0.0796048		-0.207024		0.162968		-0.215573	-0.268688
AGK	0.0341578				-0.210309		-0.259836				0.129037						0.146335	-0.141867	0.108473	0.318376		0.253403			0.211
AGL	-0.1277	-0.332089			-0.238423				0.258805	-0.726096				-0.236822				-0.194181	-0.283595	-0.236534						-0.277481
AGMAT	-0.465313	-1.43033		-0.599101			1.19788		-0.611431					-0.406178	-1.62767			-0.79174		-1.15009	-0.956637	-0.235261				-0.397518
AGMO	0.352868		3.40991		0.737722	-1.6008	2.81281	0.854242	-1.10846	1.10727	0.660942	0.642716			1.95278					-0.701449		0.707087	-0.995826		-1.40204	1.0315
AGO1	-0.118044	-0.183679				-0.261521				-0.622429					-0.286489		-0.365577		-0.123115	-0.364574					-0.218507	-0.149255
AGO2	-0.162511	0.30485	-0.386437		-0.329201			-0.313694		-0.41916				-0.335102				0.188507	0.145154			0.229344	-0.394903	-0.237123	-0.35888	-0.516328
AGO3	0.250746	0.356709		0.260226	0.181632		0.367388		0.484334	0.377004	0.121928			0.573852		0.311272		0.32323	0.217819	0.320867	0.694379	0.586199	0.353584		0.173574	0.253155
AGO4	0.248539	0.424258		0.540702	0.222171		0.355245	0.228574	0.47273		0.258824			0.451223	0.275355			0.336221	0.14652	0.311459		0.378057		0.210421	0.233918	0.162256
AGPAT1	-0.19019	-0.284677		-0.355254		-0.242793			-0.185164		-0.118805			-0.396342		-0.388		-0.140154	-0.305452	-0.429528	-0.474502	-0.174615	-0.151372	-0.188449	-0.347363	-0.266471
AGPAT2	-0.201375			-0.74216		-1.10509			0.25194	-0.421402				-0.674925	0.692674			-0.207646		0.27711		-0.737521	-0.697272	0.447213
AGPAT3	-0.208326	-0.459906	-0.248115	-0.283481					-0.162261		-0.133046		-0.274743	-0.367447	-0.493366			-0.323432	-0.247655	-0.410277	-0.67408	-0.16094			-0.284198	-0.239526
AGPAT4	0.140666	0.470477			0.59768		-0.752591		0.240746	0.82094				0.256544	1.56851			0.245469		0.203876				-0.867008	0.241401
AGPAT5	-0.197518	-0.373443	-0.306192		-0.278255	-0.453135		-0.307785	-0.538812		-0.244898			-0.357633				0.106932	-0.143743	-0.243147		-0.266353		-0.524206	-0.481923	-0.210471
AGPAT6										0.927952				-0.3035										0.299966	-0.167964
AGPAT9	-0.167332				-1.53244				-0.989744	-1.83345				-0.45604	1.72404			-1.64106		1.32638		-0.473332		-0.843096	-1.20893
AGPS	-0.228948	-0.314322	-0.222168		-0.485773	-0.197695		-0.508899	-0.396797	-0.637571				-0.245535	-0.311306		-0.18869	0.1478	-0.166419	-0.431009			-0.337036	-0.5995
AGR2			2.43192		0.50329		1.64228	1.19428		2.20238	-0.52087	-4.58924	2.44397	-0.507664			0.844709					-0.932598	-1.4843		-0.857612	0.57004
AGR3	0.710107	1.70748	3.24642		0.787316		1.91791	1.80026	1.08267	2.17943	-1.08689					2.51628	1.17993	2.77098		2.40389			-0.962419	-1.28862	0.982033	0.738916
AGRN	-0.409854	-0.308524	-0.579647	-0.878814		-0.980226	-0.533992	-0.363064	-0.328671		-0.624774	-0.79026	-0.442607	-0.701935	1.81608				-0.18981	-0.674504	-0.825244	-0.535388	-0.994622		-0.499259	-0.361628
AGRP	1.64486				1.53877	2.19864								0.535468						1.1432			-0.846252		0.457294
AGT		-0.588711			1.81284		3.59053	1.26009	-0.890499		-1.66933			1.31804				-0.252786		-0.610093			2.73002	1.59971		-0.680697
AGTPBP1	-0.0867096					-0.364437		-0.178406							-0.544988			-0.325896				0.359611	0.293419			-0.404278
AGTR1	0.272969	1.00948		1.99748	1.52172			0.671128	0.862371					2.62326	2.18884	1.17411						1.62591	1.68883
AGTR2	1.02565		5.02407		1.5577				1.416	2.7829			4.07123				1.67711			0.88323			3.73059			2.99514
AGTRAP	-0.273565			-0.529295			-1.00488		-0.21878	-0.353865		-0.424772		-0.594258			-0.252307			-0.313088	-0.694274	-0.575387	-0.478612	-0.787843		-0.256399
AGXT	0.910638					-1.31552	2.99628		-1.25044			0.740314					4.09434	-2.25572		3.10842			-1.21881	2.02254		1.18134
AGXT2	-0.858205	-1.58003			1.89562		3.31833		0.886216				1.24572	2.73933				1.40264		-1.15992					1.61114	0.633546
AHCTF1			-0.197163		-0.217716	0.191357		-0.264525		0.212652		0.338104										0.431829		-0.219582		-0.133832
AHCY	-0.403318	-0.366725	-0.215144	-0.70388	-0.407689		-0.265216	-0.292979	-0.564002	-0.641296	-0.191841			-0.384483	-0.569996				-0.222469	-0.281812		-0.516989		-0.301468	-0.555325	-0.700695
AHCYL1	-0.163977	-0.565905			-0.124658	-0.350167		-0.162752	-0.162035	-0.790951	-0.129563							-0.367976	-0.247369	-0.322034		-0.171976	0.199283	-0.26161	-0.250994
AHCYL2	0.0894864				0.338452	-0.384837	0.769012		0.810727				0.450275	-0.564972	0.52718			-0.312472	-0.177895	0.554934		-0.43129		-0.221204	-0.277559	0.140276
AHDC1	-0.136764		-0.445002		-0.291667	-0.274302	-0.964994	-0.276639		0.965592		-0.209464			0.426786							-0.234459	-0.3149	-0.493206
AHI1	0.358843	0.488434	0.365749	0.313555	0.654784		0.995923	0.329213	0.501631	1.37058	0.236459		0.329666	0.409376			0.423674		0.205039	0.66077	0.812396	0.657284	0.50731		0.570685	0.190819
AHNAK	-0.119773		-0.689081		-0.250013		-0.79556	-0.590251		1.11808		0.227502			1.82149					-0.396498			-0.454112	-0.790385		0.33568
AHNAK2	-0.9106		-1.04805		-0.90148		-2.41522	-1.01309	-1.44267			-2.61697				-1.25729		-1.76932	-0.473599				-1.75249	-2.6453	-0.51242	-0.755682
AHR		0.705078		0.336754		-0.489041		-0.274778		0.679946					1.38559					-0.239557				0.534689		0.264386
AHRR	0.0940621						0.600992						1.32016					-0.446851						0.598479
AHSA1	-0.290009	-0.277141	-0.247291	-0.383532	-0.422332		-0.602546	-0.240612	-0.494823		-0.153249	-0.166234	-0.492386	-0.6438	-0.666261			-0.131967		0.276135		-0.453523	-0.416213	-0.334155	-0.235576	-0.569651
AHSA2	0.850431	1.48062	0.387998	0.758013	0.48167	0.961054	0.566457	0.892617	0.977922	0.595875	0.729854	0.649467		0.710745			0.507184	0.819905	1.01331	1.45357	1.42473	0.946854		0.912832	1.00861	0.866091
AHSG	0.600744		-2.29126	1.61363	4.02573	-3.95447	1.43352		-1.91584	-1.98741			1.74165	5.36805						4.2431		-2.7778	-0.995319	1.17328		-0.83534
AHSP	-0.1976	-1.01063				-3.58727									2.47709
AICDA		-0.986963			2.6002		1.42823	1.48168			-1.30228		1.73784	1.89309								2.01192	1.04132	1.97962	0.917025	-2.61523
AIDA	-0.161646	-0.324893		0.44793	-0.223434			-0.388638	-0.231742					-0.215967			-0.236637		-0.162791	-0.372856				-0.447209	-0.215247	-0.102423
AIF1			0.438086		0.678988	-0.69268	0.557838	0.570464		0.500556		-0.709087											0.473787	-0.661495
AIF1L	-0.195425									-0.955628			1.45396		0.66513					-0.798197		-0.638454	0.778751			-0.709276
AIFM1	-0.340173	-0.749957	0.333906	-0.472707	-0.228676					-0.601311	-0.208172		-0.2449	-0.49698	-1.14848		-0.269476	-0.151989	-0.470837	-0.36269		-0.276071		-0.199771	-0.294006	-0.477655
AIFM2	-0.321045			-0.394708	-0.372864				-0.255641	-0.677083			-0.476152	-0.563143		-0.453965			-0.273775	-0.220854	-0.764722	-0.521668	-0.324101		-0.420257	-0.38785
AIFM3	-0.220502	0.822525				1.11665		0.701888	-0.525339					-0.470175				-1.5204	0.261892	1.21854	1.10379
AIG1		-0.239754				0.221653		-0.273714	-0.391309			0.542015			0.635671		0.231936			-0.334832			-0.422307		0.238216
AIM1	-0.36151		-0.388436				-0.687879	-0.283591	-0.826376				-0.712696	-1.43761						-0.527136		-0.253022				-0.447122
AIM1L	-0.608802	1.10672	-0.935375				-1.52092	-0.342323	-1.19406	-1.58971		-0.671575		-1.20155	-1.9228				-0.528966		-2.21273	-0.629863	-1.93121		-0.849713	-0.812289
AIM2	-0.651079				0.490817	-1.58231	-1.21844		-1.28949	1.81685		-1.82882	-2.72092	-1.2148					0.612743	1.08582		-0.87299		-2.46388	0.584902	-0.750759
AIMP1	-0.0579931			0.355793	-0.162301				-0.176415	-0.644982				-0.154312			0.184847	0.20583			0.475401	0.231745	-0.220793	-0.158113		-0.329616
AIMP2	-0.412671	-0.306526	-0.429484	-0.238283	-0.442149	-0.350603	-0.525223	-0.303602	-0.511204	-0.825538	-0.284402	-0.219027	-0.609746	-0.61299	-0.834804				-0.546867		-0.662889	-0.208897	-0.429578	-0.572719	-0.835284	-0.631805
AIP	-0.0592102			-0.52501		0.288657								-0.220809	-0.447043							-0.447644				-0.279873
AIPL1	-0.355308									-1.19689			2.61731	1.26072	-2.24891					3.03413					0.779464	-3.25983
AIRE	-0.819103				4.61686	1.53876	2.75294	2.71794	0.981802	-2.51852				2.39062	-3.45187							3.76475	1.22418		1.02414	0.773424
AJ239318.1	-0.383051
AJAP1	-0.342195				0.953067		-2.08567		0.552749	-1.29077			1.91698	0.473521	-1.26973			-1.07361		-0.52598			0.896176	-1.61731		0.303354
AJUBA	-0.287698	-0.301992	-0.68696	-0.345425	-0.400187		-1.15422	-0.309862		0.750077		0.319467		-0.599678	1.2579					-0.498229		-0.197067	-0.500942	-1.05444	-0.346217
AK1	0.0815664		0.365059		0.206767	0.326216			0.790909		-0.341456			-0.300597						0.887889	-0.492924	-0.457974		-0.380839		-0.238398
AK2	-0.273769	-0.369685	-0.168651				-0.288291	-0.147151		-1.05174	-0.196204		-0.559306	-0.505504	-0.493532		-0.226259			-0.412566		-0.263898	-0.312996	-0.365627	-0.258674	-0.419379
AK3	0.0813126					-0.256032						0.297479			-0.597457					0.198515		0.507057			0.189128	0.116212
AK4	-0.853595	-1.02476	-1.20028		-1.21542	-1.93614	-0.781034	-1.04747	-1.64813	-1.1263			-1.66882		1.47987	-0.760272	-1.02041	-1.06312		-1.00325	-0.875302		-1.50326	-2.32184	-0.848992	-0.877647
AK5	-0.550007	-1.92727				-0.718277			-1.98205	2.15469		-0.694908	-1.11582	0.923895				-2.1204								1.28466
AK7	0.106519		1.07138						0.943834	1.29777	-0.33059			-0.472469	1.04649					-0.288994		-0.589062			0.453741
AK8	0.153634				0.609098		-0.732275	0.531876	1.00123	0.95158	-0.211774	-0.885982	0.763476						-0.20932	-0.290308		0.34045	-0.49362		0.582607	0.362878
AK9	0.411847	0.475868	0.601293	0.68372	0.978903		1.33634	0.595482	0.722429	1.01963			0.433736	0.560554		0.713434	0.343054	0.306411	0.120359	0.303395	0.823069	0.632569	0.412422	0.711138	0.454032	0.17737
AKAP1	-0.0677325				-0.195716	-0.284232	0.372329		0.223299			0.229774		-0.328091									-0.334348	0.262266	-0.502629	-0.374461
AKAP10		-0.152377						-0.145529	0.153684											-0.0993115				-0.174081
AKAP11	0.137323			0.675234	0.22917		0.374163		0.29288	0.927214					0.503222			-0.265796		-0.179678		0.908335				0.272957
AKAP12	-0.268123			0.763302	0.503163	-1.09089	1.17377		-1.43325	0.533121		-1.30938		0.772456	2.7005	-1.45225		-1.10621		-0.986402		0.591593			-0.847236	0.548551
AKAP13	0.122295				0.239722		0.399859	-0.195049	0.597383	0.88107			0.285082					0.168991				0.235028				0.295297
AKAP14	1.07221		2.33635	-1.66024	1.61654			1.80804	2.06393	2.27536				-1.0317		2.06584	1.89091	1.3848				-0.856015			1.12247
AKAP17A	0.230841	0.57275		-0.261101	0.426386			0.42908	0.357481		0.245683		0.285819		0.314891			0.462919	0.349755	0.6946				0.31288
AKAP2	0.16721			0.689356	1.27951	-0.921124	1.15606				-0.479688			0.778889	-1.1689							0.786821	0.588625		0.460547	0.563725
AKAP3	0.15449				0.519222	-0.804955				1.21157		0.615634	0.633059	-0.530716	0.618568					-0.27614		-0.42437		0.629637		-0.402812
AKAP4				2.18007									1.90517
AKAP5	0.120909	0.652604	0.479484		0.811969	-0.755163	1.18511	0.517548		1.32798	-0.288475		-0.952542					-1.84121		0.707754		0.394519				0.632788
AKAP6			0.534581	0.806448						1.58466		0.442923		2.18112				-0.272633	-0.217224	0.268018	1.80948	0.91967	1.20515	0.582012		0.428709
AKAP7	0.277175		0.918694		0.388422	1.29103	1.0518	0.540714	0.497039	0.461204	0.283209		0.333025			0.485289		0.22998					1.5923		0.441276
AKAP8	0.0377388	0.31049							0.143531					-0.123828				0.112572	0.129715			-0.105596		0.184639		0.0687459
AKAP8L	0.203115	0.54302			0.151448	0.478107		0.21264	0.240536	0.287028								0.212301	0.2971	0.642417				0.317576	0.351116
AKAP9	0.34945	0.26978		0.629558	0.277894		1.01975		0.372342	0.945303			0.389683		0.555126	0.602782	0.533067	0.249672		0.305351	0.770592	0.798063	0.268457	0.195815		0.602698
AKIP1	-0.223325		-0.357067		-0.368199		-0.499059		-0.303109		-0.117673	-0.218406	-0.346859	-0.408424	-0.380706				-0.0992032		-0.383266	-0.12207	-0.177736	-0.801089	-0.34986	-0.256245
AKIRIN1	-0.300729		-0.270035			-0.422999	0.207289	-0.184917	-0.30095	-1.26554	-0.277114	-0.485386	-0.241794	-0.252418	-0.510023		-0.641541	-0.26523	-0.381677	-0.186767				-0.3245	-0.380294	-0.313553
AKIRIN2	-0.0582329	-0.189775		-0.301071	-0.152542		-0.478278		-0.329219			0.321514		-0.141486						0.214434			0.211029	-0.536833	-0.211214	-0.204905
AKNA	0.312724		0.590802		1.04224		0.934665	0.535571	0.539635	0.355237		-0.358469	0.386708		-0.821976			0.421424		0.440967			1.11125	0.496635	0.401691	0.447766
AKNAD1	0.403646			1.14985		0.69321				-0.599509				1.949			1.06209	0.517825		2.09517		1.13129			1.21443
AKR1A1	-0.14849		0.226692	-0.604335				0.283321						-0.493264	0.39455					-0.380389		-0.67947		0.25744	-0.222438	-0.277474
AKR1B1	-0.415683	-0.702426	-0.428399		-0.527297		-1.38469		-1.14282			-1.65031	-0.408399		0.734737		-0.515803		-0.616429	-0.782943						-0.198253
AKR1B10	-1.26349	-2.18108			-1.90806		-2.71749	-0.887886				-1.05356	1.38282		-2.69566				-7.0965	1.64014			-1.0365	-1.96943	-2.21814	-2.19491
AKR1B15	-0.425473	-2.31117		-1.16075	-1.24588		-3.62913		-1.85342			-1.70018	-1.06016	-0.993348			-1.58561		-1.0185	2.03926		-0.965857		-1.52123	-0.949232	1.54851
AKR1C1	-1.01885	-0.635229			-1.69209		-4.29391	-1.37377			-0.930293					0.837046		-0.411661	-2.76624	0.602724		0.801424		-1.23358	-2.58173	-0.506326
AKR1C2	-0.941499			1.06794	-1.51306		-3.07504	-1.0762			-0.523379				1.17154	1.43591		-0.448118	-4.37824	0.66995		0.88722		-0.845093	-2.71993
AKR1C3	-0.718502	-1.09469			-1.59083		-2.25462	-1.19983				-0.408712							-2.26694	-0.470516		0.466429			-1.46281
AKR1C4					0.937252		1.84471				0.712738			1.08202						2.21902		1.38289
AKR1D1	0.999962	-1.84444			0.913386		2.70835		-0.636249			0.882993		2.77067						2.80626				1.528	1.09555
AKR1E2		0.505623			-0.453716					0.675551				0.585975	1.25272	0.724769		-0.563692		0.407259			-0.67166	0.701658		-0.705708
AKR7A2	-0.34535	-0.583134		-0.587936	-0.182989		-0.264618				-0.252694			-0.604355			-0.295817	-0.275401	-0.34645	-0.828025	-0.863149	-0.673898			-0.510463	-0.317958
AKR7A3	-0.293606		1.56642	-0.604704		0.918404	1.72575			0.680782	1.62057		0.953897	-0.597468					-0.707315	-0.531777		-0.995183				-0.608784
AKT1	-0.263258			-0.700792	-0.458327		-0.501819	-0.342991	-0.202249	0.220348			-0.212676	-0.526201	-0.413413	-0.394964	-0.433833				-0.738766	-0.548331	-0.320702	-0.147852	-0.336594	-0.340206
AKT1S1	-0.171503		-0.30095	-0.693428	-0.151692		-0.415117		-0.318026		-0.126067			-0.374216					-0.12818	-0.149143	-0.591231	-0.426887				-0.260389
AKT2	-0.128106	0.324925	-0.212623	-0.360341		0.261462	-0.340492	-0.16166	-0.340839				0.23667	-0.470038					-0.425844		-0.579613	-0.353572	-0.197711		-0.220448
AKT3	0.096722			0.845773						1.14949	0.253401			0.96842	-0.503005							0.8238	0.356378		0.666801
AKTIP		-0.152335						0.148652	0.209077	0.482202			0.272582		0.690452	0.386203		-0.216816	-0.150169			0.236737	0.154267	0.205201		-0.163883
AL008723.1	0.546482									2.5275														2.99484
AL023806.1	0.456808								0.460977				0.573417							0.978804		0.559925			0.795605	0.313545
AL049794.1	1.20663						0.678296		2.32638					1.48787						2.33835		1.68794				1.77479
AL049872.1	1.0016																					1.6405
AL109659.1	0.909428								1.86584
AL135745.1					-0.457732
AL137164.1	1.19585																								2.6438
AL138706.2	0.86819								1.68913											1.45422		1.84175
AL138751.1	1.1289								2.74438													2.30626
AL139333.1	1.0695								2.85805											2.01442		2.20937
AL158801.1	-0.299027		-0.323439		-0.577966		-0.503662		-0.684528	-0.600681			-0.380496											-0.365725	-0.523577	-0.299235
AL354828.1	0.890835													1.87827
AL354828.2	0.845566
AL356289.1	1.67563	2.02694												2.80287						2.6067					1.83131	2.26331
AL357140.1	0.422349
AL358852.1	0.278736	0.377609				0.499715		0.442481		1.05701			0.907349	0.234621	0.522077			0.186688		0.272749				0.474215	0.38113	0.185387
AL365181.2	0.115668									0.888556																0.204816
AL365202.1	1.30885								3.12193		-1.21357			2.16242						1.81883		2.1869				2.5627
AL589743.1	0.427492							0.529818			0.607712				2.46362				0.705076	1.2629		0.814409
AL591806.1	0.991824
AL596220.1	1.15818								2.85849
ALAD	0.207465	-0.301194							0.217237	0.631564	0.238426	0.965222		0.177618	-0.212198					-0.236967			0.193549	0.432453		0.18391
ALAS1		-0.291884		-0.419724	-0.213301	0.785052		-0.142256			-0.30201	0.836808	-0.466742	-0.769721	-0.476375		-0.189103	-0.396277	-0.367666	0.351069	-0.939109	-0.573538	-0.477058	0.693997	-0.825985	-0.359062
ALAS2	-0.453753	-1.88371			0.740342	-2.70183	1.14544									-1.08415		-1.03044	-0.641828				2.08369			0.507194
ALB	0.431197	0.964658	-2.2612	7.11047			3.93933		2.00523	-1.39848			1.45816	5.99771		0.738252	2.1188			6.6392	4.4728	-1.1951	2.32378		1.11678	2.40854
ALCAM					-0.451929		-0.670679		0.229901	1.08313				-0.319308				0.327518
ALDH16A1	-0.137124			-0.825692			-0.301419	0.194163			-0.201781			-0.510458	-0.650875			0.237395			-0.568732	-0.777583			-0.199061	-0.216171
ALDH18A1	-0.280655	-0.533017			-0.298816	-0.242806		-0.229317	-0.248704		-0.218179	-0.275508		-0.552288	-0.206159		-0.281341		-0.264243	-0.596241		-0.208107	-0.307542	-0.126291	-0.339133	-0.316486
ALDH1A1		-0.994862	1.6215					0.782181	0.410927	1.45351		0.429534						-0.532463		-0.472664	1.20149		1.04168			0.676635
ALDH1A2	0.667082		2.16395		0.891069	-0.737889		0.781741	-0.640405					1.71041		1.31458		-0.363237		0.650576		-1.23207		1.50122	1.17295	1.56407
ALDH1A3	0.15002		-0.774288	0.994802					-0.470104			-0.967871	1.01719	0.680346	1.64913	3.09253		-1.6783				0.975817		-0.526024	0.430841
ALDH1B1	-0.250627	-1.60755	-0.394251						-0.786746		-0.289714		-1.07285	0.448403	-0.511313	-0.344171	-0.272634		-0.789159						-0.504783	-0.507882
ALDH1L1		-1.20824			0.697326			1.03998	-0.712367		-0.452701							-0.874038	-2.60531	-0.453224		-0.853461				1.10822
ALDH1L2		-0.577795		0.828836		-0.500057	-0.598367	-0.476728				-0.985067					-0.579611	0.588539		0.492331			0.794675	-0.752687	-0.575213
ALDH2	0.155615		0.588581	-0.323614	0.432734	0.35822			0.633795			0.63603	0.459639		0.81157	0.398858		-0.357081	-0.25926	-0.26618		-0.274136				0.327045
ALDH3A1	-1.14414				-2.17272		-4.04223	-1.09896										0.779641	-0.950619			-0.615255	-1.1226		-0.870672	-1.77853
ALDH3A2					-0.63519		-0.808373	-0.255085	0.853679	-0.912267	0.206537	0.500252		-0.247292	1.2421				-0.208804	-0.452691		-0.345904	0.49593	-0.728651
ALDH3B1			0.847787		1.25682		1.45541	0.356896	0.856509	0.987075		-0.463123	-0.757173	-0.416768		-0.505136	0.354581			-0.549917			-0.937906			-0.368752
ALDH3B2	-0.302208	3.04988	-0.682543	-1.24151			-2.19834		-1.25009					-1.26209	-1.03079				-0.623259	2.28696		-1.47264	-1.05259		-0.463932
ALDH4A1	-0.287105	-0.895897	-0.495179	-0.591901	-0.346678		-0.948579	-0.236518	0.274579					-0.664686	-1.52753			-0.610867	-1.30327	-0.931203	-0.740994					-0.234681
ALDH5A1	0.235622	-0.531591	0.473974					0.546686	0.557878	0.434517		0.835141	0.877492		-0.647457					-0.307844		0.343148	0.565324	1.10239
ALDH6A1		-0.78321	0.486927				0.693603		0.530388			0.437814			0.297541			-0.306203	-0.458756	-0.444369			0.287743			0.273034
ALDH7A1	-0.112735	-0.557953					-0.412154			-0.758802		0.445279			1.0328				-0.303801	-0.368664					-0.353529	-0.26034
ALDH8A1	-0.378736	-0.768248	-5.61704			0.947637		2.05369	0.475021	1.27482	0.741217			1.17067			1.01422	0.479767		-0.809775	2.1492	0.624936	0.689408	0.637722	0.96165	0.240875
ALDH9A1	-0.0625592	-0.63477								0.242614	-0.123191	0.257269		-0.270975	-0.500041	0.29063			-0.340111	-0.538831						0.144231
ALDOA	-0.962547	-1.07421	-1.21441	-1.08917	-0.994704	-0.611399	-1.34313	-0.68854	-1.13479	-1.5694	-0.537574	-1.61104	-1.30443	-1.17899	-0.913519	-0.944874	-0.641603	-0.801612	-0.572411	-0.570205	-1.34432	-1.23581	-1.42025	-0.866116	-1.05824	-1.02717
ALDOB	0.554303	-3.07817					3.01032						2.10729		-0.706523						2.4741				-1.0008	-1.87195
ALDOC	-0.538698	-1.46093	-1.68956	-1.24147	-1.3061		-1.70935	-1.16403	-1.08478	-1.31918	-0.603439		-1.6897	-0.990992	-0.90426		-1.03989	-0.456178		-1.13966	-0.960229	-1.34369	-1.60496	-1.32067	-1.90843	-1.58363
ALG1	-0.322771	-0.646349		-0.530022	-0.163598	-0.429259		-0.156658		-0.276596	-0.229745	-0.267421	-0.30034	-0.599915	-0.365324		-0.375859	-0.122638	-0.338456	-0.314476	-0.700392	-0.395644		-0.439519	-0.629033	-0.25664
ALG10	-0.205461				-0.416754			-0.211776	-0.44933	-0.853636				-0.294334		0.292026		0.207411					-0.264081	-0.317229	-0.371092	-0.127291
ALG10B	0.232013			0.555225								0.296817	0.63425	1.13799	0.780444	0.246012		0.353049	0.16789			1.00238				0.331151
ALG11	0.0518628			0.429191		-0.478558	0.50845				-0.200875							0.255808	-0.266198	-0.190735		0.629072			-0.186925	0.217436
ALG12	-0.326324	-0.246234		-0.64866	-0.274248	-0.388942	-0.336623	-0.16197						-0.364863			-0.248995		-0.298522	-0.341521		-0.80032			-1.21544	-0.165367
ALG13	0.285132	0.329384	0.256678			0.214665	0.448408	0.201226	0.410975	0.238988	0.214981	0.229824				0.374313		0.260188	0.300088	0.576512	0.695143	0.222705		0.299924	0.454689	0.392645
ALG14			0.200675		0.198818		0.365342			0.560169		0.236897			0.33593			-0.147861	-0.162481	-0.176486			0.294576	-0.170457	0.135953
ALG1L		1.131			-0.38175		-1.09302	0.510994		-1.19319													-1.29881			-0.972496
ALG1L2	0.188303	0.775864					0.533527	0.415668		0.532797						0.420744			0.448382	0.743176			-0.803577		0.538401
ALG2					-0.16075					0.317765		0.383786		-0.277263	0.438643
ALG3	-0.354143	-0.195565	-0.38458	-0.733176	-0.69259		-0.726414	-0.173596	-0.518121	-0.292401			-0.62524	-0.414757	-0.438322				-0.128175			-0.43699	-0.46582			-0.638588
ALG5		-0.226526			0.176055	-0.271757	0.388986					0.197633							-0.173972		0.392014	0.313444				-0.107152
ALG6			0.168693					0.200322		-0.752555								0.145142	0.0697977			0.169647
ALG8	-0.0618431	-0.136545			-0.154979				-0.258556	-0.633432		0.202972									-0.496343	0.258881	-0.252438		0.192679	-0.263665
ALG9	0.114845			0.348943						0.287224	0.11563	0.424433		0.233452	0.232136			0.19364	0.0817854			0.343277	0.271102			0.110705
ALK	-0.313391				0.530809	-0.752933			-0.911634				-4.41283	1.69967	-1.08889						-1.71018	-2.04907	1.37481	2.24388		-0.524162
ALKBH1	-0.093458	-0.184687		-0.238037	-0.161107			-0.211304	-0.136712	-0.364523			-0.25332	-0.182029	-0.395246			0.100559		0.136309		-0.177009		-0.258182	-0.149673
ALKBH2	0.0664421							0.366874	-0.371771	0.974847		0.410529		-0.569513	-0.365803		0.302444	0.316423				-0.382345		0.264688		-0.248192
ALKBH3	-0.0704706		-0.419753		-0.15913		-0.763053								-0.287951				-0.128702		-0.31416
ALKBH4	-0.081775			-0.295957	-0.290122	0.209858			-0.332469	-0.482473				-0.403524	-0.244606							-0.251744
ALKBH5	-0.28927	-0.277053	-0.183428	-0.373095	-0.559219		-0.49574	-0.370452					-0.574621	-0.170818	-0.221757	-0.508525	-0.265376	-0.287417	-0.184167	-0.446788	-0.51796	-0.433963		-0.416886	-0.43539	-0.21726
ALKBH6	0.403137	1.03041			0.265624	0.854862		0.693228	0.299968	0.503205	0.369782	0.439396		0.230569			0.314784	0.249494	0.682327	1.15528		0.532763		0.520039	0.472767	0.242456
ALKBH7				-0.647328			-0.454825	0.446022		-0.344423				-0.273107	-0.44915					0.433683		-0.475522		0.552048
ALKBH8	0.113353			0.429557						0.27511		0.246235	0.268863		0.434155		0.300134	0.173239			0.515483	0.372102				0.160401
ALLC	0.637276				1.42368	1.57621			-0.807775			-0.829126		1.95676			0.947426			1.12399					1.18293
ALMS1	0.0876532								0.186535	0.417558								0.339379		-0.205978		0.496405				0.165878
ALOX12	-0.211472	0.236681			-1.06162		-1.70862			-0.695044	0.277459			-0.565786				0.439984	0.318833	0.33425					1.62142
ALOX12B	-0.331248	-0.542947	-1.62497		-0.760101		-2.43389			-1.25074		-0.929118		-1.2382	-3.50653							-0.875565		-2.21264		-1.43647
ALOX15		0.844738	3.7903	0.821055					1.93285				3.7876	1.47156				-0.726483					1.49393		-1.21587
ALOX15B	0.24922			-1.55916			-1.59704		1.2045	2.73818				-0.769721				0.752703			-1.91863	-0.457581		-1.14981		0.920889
ALOX5			0.478896		1.03161	-0.848287	1.60309	0.613386				-1.01222								-0.510046		-0.655799		0.686093	-0.861914	0.223197
ALOX5AP	-0.378417				0.382939	-0.922725	0.679834		-0.696573		-0.389124	-1.27682	-0.67984	-0.539836	-0.924103		-0.710013			-0.331273		-0.379377		-1.12593	-0.631463	-0.163667
ALOXE3	-0.42521	-0.758083		-0.863532	-0.710682		-2.55728		-1.13381	-2.36885		-3.10332	-2.50382	-0.878922				-1.35467				-1.11582	-0.755075	-1.24729	-0.845462	-0.77764
ALPI	-1.63224		1.3057				2.68741	1.99493	2.79914			-4.44342		-1.30747					2.93386	-1.76363		-0.622225			-2.33925
ALPK1	0.254091	0.213237	0.516676	0.340098	0.493166		0.440809	0.156588	0.248863	1.49792									0.15125	0.263718	0.533734	0.356752			0.628986	0.350606
ALPK2			-0.949987		0.922728							0.716089		0.847591		-1.63723	-0.890391					0.46493		-1.06861	-0.522023	-0.487358
ALPK3			0.843579		0.636939	-1.02498	1.70898	0.50659		0.563653		-0.625661	-0.769712	0.931387			0.672816							0.604028		0.231257
ALPL	0.163324				0.721325	1.09107		0.280169	1.02916		-0.686514					-0.522333				-0.732401			0.935223			-0.374614
ALPP			3.18691		3.96297		2.36104							-0.920084					3.16913			-1.17839	-2.02187			-2.79114
ALPPL2	0.483749		7.02135		1.99481				1.06904			-1.36255										-1.99805		2.34614	1.30895
ALS2			0.188527							0.44962					0.470418			-0.0872068		-0.110166		0.126631		-0.246606
ALS2CL	0.370868	1.27864		0.394266	0.519222	0.597556		0.54129	0.65308		0.303808	0.763256			2.09498		0.469166		0.538793	1.6905		0.322969	-0.879101	0.424573	0.634697
ALS2CR11	0.461086	0.859446				0.751894		0.648194	0.555897	0.83189		0.600987		1.76089	2.14936	1.22017		0.227833	0.556632	0.636557		1.80621			1.3801	0.3153
ALS2CR12	0.87505	0.820191	0.44806		0.868482	0.610743	0.932728	0.421026	1.94656		0.397762			1.4236	0.503119		1.45684	0.552475	0.529095	0.89757	1.21198	1.05136			1.51264	0.65083
ALX1			1.16026	1.9403					-2.41269	0.986278	-0.702475	-1.84214								0.937364				-1.84052	1.18351	-1.13854
ALX3		-1.81331			1.11355			0.858387										0.491804		2.16453				-0.857982		-0.877418
ALX4	0.514987		-1.97251		0.826815					1.60475		-3.89705	1.33384			1.74783						0.653487		-2.37903
ALYREF	-0.493471			-0.559854	-0.464452		-0.523674		-0.883295	-1.07367	-0.289617		-0.493112	-0.791908	-1.07748				-0.27306		-0.690886	-0.683718	-0.258253	-0.408518	-0.9598	-0.892552
AMACR	-0.198332								-0.520305			0.636838					-0.317877	-0.222249		-0.641022		0.509919	0.572326	1.19601	-0.296114
AMBN	-1.14534		-4.16847		4.28215							3.01218	2.29287	2.72858								2.47636			-1.40455
AMBP	0.786816				4.50286	-1.61244	2.59697		1.15294		0.498813	0.659293		1.44083			3.14077	-1.56143	-0.984872	3.85288	2.74369	-0.522005	1.48833		-1.7581
AMBRA1	-0.161454	-0.280417						-0.163909			-0.11177		0.210905	-0.332514	-0.416849		-0.226859	-0.182232	-0.194939	-0.166281	-0.674253	-0.125831	-0.277823	-0.189127	-0.424082	-0.0951734
AMD1	-0.280734	-0.421115	-0.359306			-0.247209			-0.247711			-0.356527		-0.435254				-0.246576	-0.176249	-0.422573			0.203127	-0.726622	-0.182724	-0.634134
AMDHD1	0.26209			0.805653				-0.740027	-1.09985	1.58744				0.75363		0.545953						0.769776	0.641591	-1.77525
AMDHD2	-0.206958	-0.537322		-0.676763	0.215596	-0.358391		0.230157		-0.580061		-0.309725		-0.307815	-0.545025				-0.156412	-0.175008	-0.818464	-0.484437			-0.619816	-0.139977
AMELX	-1.45075		-4.23263		3.12599				3.33665				-3.09101							3.20031				-8.05517	-5.2919	3.58916
AMELY	0.352995										0.701164
AMER1	-0.11724											0.789156		-0.284279			-0.259031									-0.621157
AMER2	0.353038				4.81406	-0.988109		1.13535	-0.766896					2.63762					-1.13746	-0.951233	-2.38121		1.62476	1.89868		0.789318
AMER3				2.17571	3.85302	0.420118	5.11199		-1.63355		-1.37353						-2.37292			-1.40944		2.04576	2.12774			-0.867731
AMFR	-0.206521	-0.482102	-0.215758	-0.254191	-0.299409		-0.479577	-0.27771	-0.531169	0.415964	-0.164752			-0.298197	0.345774		-0.20675	-0.233014	-0.282171			-0.326563	-0.147574	-0.188784	-0.283087	-0.191621
AMH	0.453367	0.9481	0.716358	-0.995154		1.17174	1.01417	1.77789	-0.866884		0.604629			-0.928915	1.14565			1.24562	0.665517	1.84746	1.9951	-1.62972		0.721041
AMHR2	1.04146				0.829242	2.0079	2.86716					-1.74289	3.61218	4.04717						1.06127	-2.73282	-0.62154	2.87113		0.883742
AMICA1	0.708824		0.949094		1.06302		1.37208	3.15535	0.589941	1.32222				0.520995									1.00565		0.502993	0.557324
AMIGO1	-0.125315	-0.337589	0.568109					0.545428	0.562577	0.809736			0.96823	0.586455	0.568183			-0.910283	-0.298087	-1.03642		0.25406	1.16096	0.679341
AMIGO2	-0.230296							-0.550053	-0.804542			-0.897366						-0.622369		0.699053			-0.974017
AMMECR1	-0.276821				-0.431681		-0.55016	-0.449534	-0.252984	-0.872302	-0.351422		-0.497658	-0.295416	-0.290288			0.15628					-0.354558	-0.555824		-0.28519
AMMECR1L	-0.0565212		-0.198056		-0.166373			-0.205679	-0.0897393	0.622548		0.205164		-0.129287				0.177043			-0.384527	0.125001			-0.0941723	-0.143645
AMN			0.547625	-1.10188	-0.380888	1.39036	1.13929		0.785426		0.418995		1.00893	-0.422191	-1.37038			0.681721	0.943455			-0.947631	-0.717069	0.671438		-1.04814
AMN1	-0.142287	-0.238244		-0.323602	-0.296432	-0.328515		-0.498272	-0.565216									-0.398699	-0.166198				-0.323057	-0.236341
AMOT		-0.463645	0.847394		0.664936	-0.809363	1.43814	1.05595				-0.670872	0.612844	-0.482719	0.91449	0.565131	-0.439345			-0.731829				1.56933		-0.270108
AMOTL1	-0.133366		-1.12855	0.647716			-0.913322	-0.33712						0.705123					-0.283665	-0.385592		0.730746		-0.677984	-0.417932
AMOTL2					0.38576			-0.220352		-0.526405					3.00181			0.582754		-0.412873		0.18438			-0.240079
AMPD1	0.946734	1.06277	1.46711	1.20898	1.32176		2.64531	0.986185	1.43005	1.15954				0.57745					1.18191	1.32968			1.20016	0.98333	1.57442	1.41323
AMPD2	-0.162691			-0.304804		-0.393678			-0.149745		-0.123145			-0.289959	-0.64258	-0.288519		-0.504153	-0.152714	-0.279951		-0.1831				-0.337509
AMPD3							-0.848067		-0.174492	0.95867	-0.373678	-1.00213	-0.984704		-0.514751				-0.201111	0.68603		0.20008		-0.543858	0.337858
AMPH	-0.383265							0.554976				-1.54046		1.20279				-1.48468		1.08048	-1.53232	1.23644	1.31464	0.82616	0.473213
AMT	0.470335		0.546953		0.750528	0.463325	1.29412	0.967617	1.04654	-0.633593	0.294667	0.489147		0.793446	0.859078		0.766511	0.345513	0.569294		1.16108		0.55805	0.851168	0.520375	0.788014
AMTN	0.348566						-1.84977	1.00824					2.28431	2.02134	1.82764				-0.695928				1.68796	-2.22002		-0.627739
AMY1A	0.24195																						5.67529
AMY1B			4.5353						-1.88077								-1.38676						7.4858		-1.71385
AMY2A	4.65137	1.75487																					5.98105			-2.28912
AMY2B	2.7012	1.42175	1.46702	1.39957	1.39555	1.03706	1.94653	1.51004	1.65714	2.15495	0.810603	1.16407	0.50076	1.1318	0.513986	0.583277	1.22934	0.576434	1.17988	1.47141	2.55144	1.26376	6.05305	1.59729	1.44934	1.15029
AMZ1		-1.11912				-2.58031			-0.449831	-0.747352	0.345755	-2.28991	-0.805242	0.502064	1.1043		-1.09641	0.400627					-0.613964			-0.529687
AMZ2	-0.156369	-0.226677			-0.406432		-0.498233	-0.150288	-0.264719	-0.488884				-0.190273	-0.236072			-0.141028		-0.172583		0.297603				-0.44385
ANAPC1	-0.241353	-0.281352	-0.287072		-0.329091	-0.228164	-0.321359	-0.403056	-0.293908		-0.313581			-0.268644			-0.28754		-0.139841	-0.338301		0.22867		-0.300564	-0.259336	-0.357094
ANAPC10									-0.157032		0.102545						0.246182	-0.0931133		0.107569	0.34082	0.234305	-0.185475	-0.394109		-0.107528
ANAPC11	-0.266907			-1.16054	-0.289585		-0.544181	0.274041	-0.390924	-0.779325				-0.296443	-0.654086					0.199462		-1.07577			-0.533467	-0.460037
ANAPC13	0.0435877			0.264151		0.280778	-0.323433			0.430739		0.12726			0.346046		0.281164					0.21452			0.111224
ANAPC15	-0.218662		-0.209484	-0.275018	-0.22295		-0.597431	-0.232129		-0.299768				-0.315093	-0.912607			-0.168671	-0.236083	0.392189		-0.3351		-0.170375	-0.488619	-0.401777
ANAPC16	0.0493035				-0.136959	0.158856			0.240859	0.2039		0.209457		0.309258						-0.156292		0.193701			0.180133
ANAPC2	0.0933639	0.299107		-0.359094		0.186304	-0.25249	0.254373	0.217606	0.313011	0.156701	0.293435		-0.328482	-0.265307			0.301259		0.298266		-0.367756		0.297736	-0.15512	0.150646
ANAPC4	0.444137	0.669688	0.298505	0.278822	0.19037	0.518907		0.232731	0.307787	1.23868	0.276025				0.234418	0.262122			0.371103	0.404638	0.888744	0.418315		0.24614	1.34116	0.195001
ANAPC5	-0.0580048			-0.338833					-0.163514	-0.352648				-0.187007	-0.521074	0.244867		0.178739		0.13535		-0.249333	0.147359			-0.13554
ANAPC7	0.0329312	0.252605				0.22842	-0.400711	0.138316	-0.227447	0.688755				-0.156185	-0.468869	0.281663				0.407338					0.295416	-0.177398
ANG	0.46765		1.4622				1.39035		0.514034			0.640903				-0.694525			0.253533			-0.473509	-0.613627	0.396525		0.374007
ANGEL1	0.09467			-0.277787		-0.236484		-0.20056		0.77436	-0.176876	0.30122			-0.321143			0.487336		0.462992			0.709291
ANGEL2	0.284494	0.312748	0.14498	0.418658		0.409363	0.224471	0.213841	0.39732	0.220691	0.137655	0.52879	0.41258	0.250135		0.224387		0.246838	0.193485	0.0985683		0.472828	0.243746	0.214818	0.477049	0.396212
ANGPT1	0.399225			0.86964	0.478192		1.35626	0.709476	1.33034					1.37758	-3.2242				0.410861	0.831444	2.36187	0.79016	0.891712		0.635997	-0.593233
ANGPT2		-0.787925	-0.508776			-1.32661	0.70076		-0.652429						2.34945	-0.706208		-0.629604			1.48439	0.211625	-0.950095			-0.216017
ANGPT4	0.646584				0.93527		1.34718		0.537632		0.42052		2.3803			0.893122			0.546376			0.693604		1.13207	1.28024	1.5339
ANGPTL1	1.01386		1.2803	1.91312	1.62613			1.05455	1.41059	1.30204			1.18529	2.59585		0.848279				2.05519		1.95254	2.01114	1.59315		1.45639
ANGPTL2	0.16561	-0.928521				-0.694356		0.393475	-0.570232			-0.538808					-0.415474	0.572425					-0.721618
ANGPTL3	0.488291	-3.42615			2.138		1.35928		2.68028	-0.953635	1.32384	0.513939		1.31633			-0.908517			-1.04924		2.62773	1.41078	1.4036	0.887514	0.987668
ANGPTL4	-0.625231	-2.03029	-2.15652	-1.06953	-0.708613	-0.936804	-1.85496	-0.891141	-1.45542					-1.05661	2.13002	-2.12648	-0.903378	-1.35046	-0.379522	-0.431649	-1.82512	-1.12874	-1.91047	-0.550538	-1.72844	-0.940239
ANGPTL5	0.606163								1.48573					3.06109			2.68034		0.700772	0.600885			2.01166	-3.52309		1.24404
ANGPTL6	0.168563				0.706967		0.66064	0.59136	0.398751	0.965576						0.676724	-0.404246			0.692499			0.819931	0.337446
ANGPTL7	0.405493		1.18379	1.92729			1.52041		2.49964	1.25211	0.883095		1.72499	2.33827				-0.935422		1.23472		1.63208	1.80806	2.08678		1.66984
ANHX	0.748087				3.4388		3.59172		-3.16157				2.53918	3.8015						1.52747					2.07253
ANK1	-0.372507				0.639874		-1.44376		-0.795201	-1.2556		-2.03353		-1.05386					0.345955	-0.839808	1.53288			-1.81891	-1.05697
ANK2		-1.65314	1.41466	1.21771	1.47	-0.436315	1.57935	0.86836	0.440553	-0.606871	-0.410072	-0.826212	0.993354	2.25686	1.50754		0.714282	-0.724807				1.25592	1.90729	1.1664		0.767104
ANK3	-0.104912	-0.640781	0.338335	0.564271							-0.265253		1.14748		0.495687			-0.671895		-0.466188		0.335274				0.2552
ANKAR	0.578848	0.431196	0.353759	0.713452	0.186316	0.373954	0.951886	0.264634	0.868115	1.03768	0.458114	0.600727	0.491995	0.959118	0.517364	0.251335	0.412314	0.512561	0.551274	0.541806	1.21897	0.791768	0.41876	0.41609	0.739806	0.702915
ANKDD1A	0.475206	0.797488	0.474244		0.539339	0.643065	0.663059		0.551561	0.970497	0.319505			0.876718			0.279759		0.389292	0.839314		0.639885	0.493964	0.84244	0.470688	0.533263
ANKDD1B	0.749649	0.609455	0.909331		0.383252	0.908702	0.744396		1.22993	1.13002	1.04898	-0.570025	0.828304	0.890163	1.86738	1.01287	0.598284	0.414539	0.398908	0.617014		0.738933		1.12785	1.35751	1.1192
ANKEF1	-0.0860495	-0.22018			-0.319425														-0.278755	-0.277247	-1.16257
ANKFN1	0.631565		1.79373		0.744049	1.47272	1.34903	0.720212	1.09934			2.07072			-1.91495		0.905021	0.459518	-1.53166			0.959335			1.29895
ANKFY1	-0.0922351	-0.243607	-0.212367	-0.236195		-0.334108	-0.343136	-0.230321	0.151771	0.276902	-0.193191		0.324059	-0.240658			-0.36711	0.14307	-0.231389	-0.264626		-0.247559	0.351788	-0.316067	-0.626888
ANKH									-0.292862						1.49484			-0.403097				0.294166		-0.901315		-0.29879
ANKHD1	0.246822	0.566757		0.414242			0.361231		0.498166	-0.525898	0.247262	0.360903		0.448812	0.25341			0.39452	0.305144	0.446718	0.521208	0.439439			0.283743	0.224217
ANKHD1-EIF4EBP3	0.3477	0.581444			0.524016	0.461363	0.384568	0.315431	0.603254	0.71152	0.303707			0.352073			0.314896	0.327068	0.292837	0.552633		0.305122	0.301203	0.332319	0.434275	0.338978
ANKIB1				0.392894				-0.359089	-0.486153	0.286884		-0.26223			0.486571	0.6599		0.141595				0.458741	-0.259444
ANKK1	0.679225	0.873452			0.523517	1.20409	-0.956319	0.481211	1.18954	0.71809	0.950206			0.82817	2.07332		0.878533			1.20852		0.759146		0.616598	1.18197	0.597491
ANKLE1		0.563387	-0.705304					0.56276	-0.674557	-1.12971	0.404851	-1.22962			-0.81437			0.59101	0.620734	1.36581		0.7376	0.883635			-0.782961
ANKLE2	-0.151271		-0.367957					-0.147484	-0.332454				-0.305481	-0.26384			-0.192271	0.0550626				-0.126706	-0.290776	-0.361775	-0.133555	-0.173784
ANKMY1	0.292351	0.395065	0.432233		0.425843		0.487871	0.373242	0.668654	0.866547	0.11792	0.42521	0.389989				0.457038	0.353845	0.110714	0.308057				0.430688	0.292761	0.475442
ANKMY2	0.0524985			0.461533			0.513808			0.526757								-0.206332	-0.220678				-0.245463	0.410663	-0.156998	0.224902
ANKRA2	0.28339	0.260866	0.352366					0.264643	0.153728		0.201817	0.326148		0.175643	0.540562		0.310952	0.321113	0.333325	0.308449	0.776421	0.454394			0.15428	0.490924
ANKRD1	-0.296684				2.01367	-1.22474				-1.08678	-1.28876		-3.24635	1.87797		-1.40265		-1.19529						-1.70918	-0.771161	-2.04349
ANKRD10	0.504222	0.742757	0.623138	0.327085	0.648902	0.313692	1.13181	0.448413	0.676854	0.311486	0.430046	0.268027		0.323201			0.358146	0.589855	0.61237	0.712138	1.35249	0.644851	-0.436529	0.622097	0.709923	0.505104
ANKRD11	-0.0853412	-0.150937	-0.387939			-0.258112		-0.236833		0.646735		-0.220981			0.294053				-0.115571						-0.301918	-0.246781
ANKRD12	0.34279	0.49641		0.885659		0.256716	0.55949		0.513752	1.06613		0.233366		0.545198	0.606811		0.60582	0.127108	0.217187	0.244231	0.838645	0.656708	0.230191	0.415676	0.351178	0.451371
ANKRD13A	0.0461911			0.305757	0.357616					0.277577	-0.179839			0.152233	-0.310145			0.307634				0.180905	0.357398	0.378383	0.146521	0.0958626
ANKRD13B		0.395926		-0.508993		0.324666	-0.897357		-0.434027				0.602925	-0.473203	-1.50388			0.390246	0.220717	0.650992		-0.308665		0.31373	-0.391636	-0.590638
ANKRD13C							0.184828		0.148046	-0.240234					0.316476			-0.149669			0.478748	0.241781	0.172204
ANKRD13D	0.140607	0.758668		-0.319027	0.188114	0.394413	-0.494756		0.182871	0.537835				0.329384			0.17894		0.317309	0.814473				0.36872	0.271619
ANKRD16				-0.42113						0.254012	0.172326		0.517204									-0.156212	0.291237	0.197411	-0.14646	-0.157492
ANKRD17	-0.084982	-0.26879				-0.237326		-0.299639					0.262614	-0.142942						-0.133437		0.143704		-0.175799	-0.186546
ANKRD18A	0.180606	0.592307		0.598382						0.598321	0.51846							0.62256	0.470447	0.851024		0.689957	-0.872495		0.571918
ANKRD18B		0.89682							-1.15262	0.894099		-1.87923		0.952554				-1.01666	0.608283	2.70899		1.63795	-1.03956		-0.752093	-0.992804
ANKRD2	-0.225954				-1.06712		-1.93888		-0.614569	1.53116								-1.41355	-0.709115	-1.06413						-0.370927
ANKRD20A1	0.540191																	0.460083		1.16406
ANKRD20A2	0.252881
ANKRD20A4	0.509381						1.95205		1.23389											0.652031	2.56602					0.773721
ANKRD22		0.912464							-0.484889	1.50069				-0.413487	-2.02854					1.44839			-0.888878			-0.655255
ANKRD23	0.835098	1.3302	0.792891	0.640406	0.554978	1.08584		1.14218	0.815755	1.17184	0.523773	0.611619	0.438706	0.875975	0.449083	0.488508	0.68962	0.762694	0.905568	1.28851	1.20802	0.774741		1.08514	1.50713	0.429265
ANKRD24	0.278689		0.820191	0.882492	0.447603	0.693394	1.495	0.622005	0.550398	0.559319	0.542133	0.821433		0.560465				-0.610036		0.846899				0.800716	0.491492	0.636674
ANKRD26	0.359908	0.368285		0.471663			0.514308		0.311454	0.722121	0.329352			0.737329			0.393293	0.247611	0.204616	0.443444		0.795859	0.27866		0.505981	0.472568
ANKRD27	-0.125893		-0.222004				-0.285794	-0.339505	-0.323442	0.513199								-0.219646	-0.140596			0.209621	-0.329553	0.373411	-0.377872	-0.439613
ANKRD28	0.0649161			0.378868	0.20063		0.579377					0.178129	-0.534836	-0.187986	0.203823			0.260636		0.225986		0.256598		0.170476
ANKRD29	0.414176	0.361181					-1.11136		1.41271	1.49968				1.2612			0.716761	-0.720444	0.600283	0.684532		0.525259	0.85102		0.778048	1.19713
ANKRD30A	1.54071						1.94984				1.51628			2.64441						3.67281					1.81785	1.45077
ANKRD30B	0.816572				0.784895				-0.763606		1.05974		-1.5027	0.988472				-2.04167	0.944323	2.32093	1.9615					0.688734
ANKRD30BL	1.02037												1.51791	1.75199	1.17993		0.830504	-1.34464	0.998662						2.10392
ANKRD31	0.266559									1.42261								0.291893	0.377387			1.11072	0.440392	0.559204	0.35819	0.333219
ANKRD32	-0.0485247				-0.189252				-0.34388		0.237805			-0.233984					0.204174					-0.394111
ANKRD33	-0.474824				2.79061		3.25482		-1.01893	-0.598693		-3.13267	1.56629	0.854723						0.50798						-0.674149
ANKRD33B	-0.481734	-0.445495			0.670433		-0.985248		-0.444611	-1.80121		-0.807925			-0.575262		-0.456709	-1.20084		-0.827885	-1.3133		0.645021	-0.732348
ANKRD34A	-0.218506		0.332194										-0.495421	0.427524	-0.666293			-1.9176		0.595053				0.577245	0.493297
ANKRD34B	-0.285688			2.24661	1.94885			0.738742		1.45549		-2.07791	2.17466					-1.80535	-1.02431	1.27687			-1.33039			-1.37533
ANKRD34C	-0.769408				0.756146													-3.13798		0.879406		1.35008	2.13949		1.21657	0.606534
ANKRD35	0.31883	0.78744	0.833184		0.86042		-0.889992	0.661339		-0.979297					1.27447		0.567895	-0.50836	0.318882	0.982708		0.476912		0.606697	0.751537	-0.424933
ANKRD36	0.827144	1.04139	0.298692	0.620256	0.387071	0.541404	0.797049	0.799457	1.2526	1.54521	0.712644	0.400191		0.89443			0.760788	0.702871	0.826458	1.18149	0.930201	1.16855			0.768876	1.03962
ANKRD36B	0.586571	0.705278	0.304782	0.599951					1.03371	0.925829	0.504155			0.71877			0.602422	0.627644	0.540077	0.954127	1.06084	0.97199				0.781284
ANKRD36C	0.940074	1.28201	0.984869	0.702127		0.433055	1.86635	0.407561	2.08078	1.46127	0.488534			1.4823			0.482791	0.443759	0.561855	1.33248	1.03826	1.45034	-0.986519	0.450931	0.862095	0.915554
ANKRD37	-0.419259		-1.60902	-0.634607	-0.509115		-0.792093		-0.248194		0.34114	0.643235	-0.974095	-0.899382	-0.479056	-0.61654	-0.368198			-0.320174		-1.00644	-1.09808	-0.789831	-0.650206	-0.577522
ANKRD39	-0.0506647			-0.35819	-0.170248	0.571267	-0.744237	0.774378		-0.410709				-0.173462				-0.191164			-0.526058	-0.542917				-0.236601
ANKRD40	-0.0675734			0.184973	-0.269115	-0.268005		-0.261851	-0.125591		-0.0893124				0.221652			0.109593	-0.118613	-0.234029		0.152234			-0.172892	-0.12421
ANKRD42	0.100233		0.415704	0.346548	0.209896	0.31683	0.621729	0.197302	0.180562	0.266445					0.91431		0.344861	-0.389952	-0.0733624	-0.158015		0.138966		0.189923	0.238104	0.249767
ANKRD44	0.593652		0.534466	0.612094	1.04833	0.397221	1.23908	0.847183	1.03502	1.37516		-0.269112		0.875368		0.522873	0.469611	0.51728	0.237462	0.463116		0.691135	1.24125	0.395552	0.533293	0.623086
ANKRD45	0.200094		2.73605	-2.16883	0.9257		1.89194	1.32725	0.864302	0.483431		-0.812191			1.50838					-0.476908					0.95345	-0.846407
ANKRD46	0.147322	-0.158644		0.488693						-0.573993	0.197009	0.619142	0.507534	0.295935		0.498608	0.242235				0.594264	0.532058	0.452744	0.902541	0.24009
ANKRD49	0.358671	0.634632		0.493232		0.66928	0.508903	0.311411	0.23168	0.308624	0.3576	0.377111	0.239239	0.696811		0.401	0.405834	0.244179	0.491848	0.50931	0.786132	0.549429	0.203002	0.335311	0.525626	0.182889
ANKRD50				0.431139		-0.444332		-0.260017		0.726023	-0.228511				0.953394							0.587175		-0.581802	-0.192028	0.230307
ANKRD52	-0.269956		-0.333296	-0.393634	-0.169798	-0.29952		-0.345154	-0.401408	0.83338	-0.208897	-0.259623	-0.324032	-0.508749			-0.299105	-0.202879	-0.153057		-0.820404	-0.327072			-0.44827	-0.335934
ANKRD53	0.574005	0.913378			0.769177	0.930488	0.853246	1.01106	0.476991		0.405008		1.02787	0.980563	1.48707	0.544214	0.75644	0.793335	0.246777			0.43906	1.3562	0.643262	0.593314	0.418696
ANKRD54		0.332512		-0.479142			-0.386214			0.422224				-0.334698						0.175889		-0.484258	0.315927			-0.354895
ANKRD55	0.412845		1.30993		1.70045		2.14982	1.09915	0.658481			-0.581835		1.51677	-1.08814				0.415301	0.467074	1.52761	0.954655	1.96168	0.871586	1.27115	1.07569
ANKRD6	0.241161	-0.260678	0.451093	0.681519	0.26057			0.600201	0.32761	0.848736			0.494988	0.810248	1.55245	0.508779		0.354973				1.01048	0.472848			0.231271
ANKRD60	-0.371722
ANKRD61	0.516744	0.428305			0.311244		1.09918		0.673829	0.588892	0.664785			0.846646				0.688114		0.869077		0.781286				0.778339
ANKRD62	0.330046													2.27708						1.91159				0.829254	0.652694
ANKRD63	-0.52944				-1.2444									1.26127				-1.75029				-0.947473
ANKRD65	0.258144	1.66143			0.331526			0.697956	0.798739				0.814273	0.677997				-0.476146	0.489814		-1.41213	0.445098	0.508644	0.450179		0.247437
ANKRD66	1.1258		3.97552		2.22907			2.33154	2.56107							2.43175	1.78397	2.72138							1.0534	-0.511683
ANKRD7								0.705102	-0.488026			-1.6408		2.02181				0.353238					1.74191	-1.12151	1.08903	-0.539658
ANKRD9	-0.250773		-0.403208	-1.15201	-0.475978		-0.936449			-0.399546	0.315492		-0.332539	-0.337821	-0.812486	-0.480491	-0.397578	-0.479581	-0.461526	0.665243		-0.463953	-0.435004
ANKS1A		-0.29698				-0.452615		-0.20234			-0.162893		0.305313		0.515057				-0.263959	-0.484821				0.62617	-0.35642	-0.185146
ANKS1B			1.42484		1.95642		1.71539	1.20551		1.063				2.15345				-0.421662	-0.30084			1.4475	2.31279	0.911009		0.370583
ANKS3	0.340139	0.401185			0.291694	0.643001	0.336779	0.696303	0.579314		0.339108			0.266026	0.481266			0.410827	0.298532	0.323304	0.481406			0.580263	0.664075	0.346393
ANKS4B			2.79971		3.77126		2.13617					0.397802		-0.466261			-1.74194			-0.922253		-0.202451		1.77805	-1.1155	-2.03139
ANKS6	-0.0610667	0.245331							0.288672					-0.430313	-0.59502			0.305144		-0.157544					-0.149013	-0.831122
ANKUB1	0.69094						-1.34162		1.66786					1.10925			1.46344	2.32508		1.95806		1.87064		-0.795449	1.42114	1.39022
ANKZF1	0.098759	0.539921							0.188491	-0.250898	0.205685	0.248806			-0.516897			0.60207	0.361318	0.392668	0.381118	0.169032	-0.313199
ANLN	-0.648806	-0.522571	-0.733749		-0.557849		-0.643546	-0.716125	-1.92192		-0.74194	-0.81815	-0.917237	-0.766943	-0.931119		-0.289852					-0.215787	-1.59971	-1.13322	-0.697562	-1.14958
ANO1	-0.361835	-0.817822	0.841575			-0.785976	-2.12245	-1.50056	-0.682122	0.764285		0.994411			2.63371			-0.463793		0.426886		-0.658149	-0.920549	-0.903719		0.617507
ANO10	-0.0832509								-0.224444		-0.207062	-0.245858	-0.432544	-0.238071	0.677425			-0.328998	-0.192362	0.413136			-0.2309	0.179109		-0.174006
ANO2	-0.108291		0.454597		0.635545		0.932028	0.492449	1.03978	0.630631	0.41266		0.998067	0.776775	0.963317					0.609601	-3.20825		0.811441	0.874502	-1.88622	-0.641539
ANO3	-0.510469	-0.695928	1.26649	2.2355	0.475625		2.40689		-1.26526	2.99857		-1.43511					-1.10093	-2.41342				0.78178	1.55428	1.60927
ANO4		-1.06278	1.43697		1.22013		-1.43911		-0.738097			-2.14162		0.77231					-0.684332			1.07569		-0.846796	1.46818	-0.461567
ANO5	0.290156		2.6623		0.986354		2.87761	0.782078	0.414335	-0.981015		-0.703936		0.962084	0.932178				-0.473689	1.69238		0.964982	0.622351	0.845206	0.780999
ANO6	-0.216671	-0.724727	-0.476584		-0.25081			-0.622572	-0.420027											-0.693536					-0.447053
ANO7	0.318266	-0.426743				-0.62676	1.22812	-0.296327	-0.258048	-0.9087	0.548272				1.1763				-0.267827	-0.335174	-0.998886		-1.2914	0.299799
ANO8	0.193488	0.401247	0.375871	-0.442605	0.318445			0.335019						-0.307387				0.515539	0.235292	0.301338		-0.352087	-0.442786	0.590356	0.260041
ANO9	0.1399	0.825886			0.716031	0.754398		0.448072	0.661521	1.25108		-0.947588	0.944344		-0.72132					0.932107			-0.573779	0.36341
ANP32A	-0.144745				-0.140128	-0.212381					-0.0992291			-0.382081	-0.734379					-0.172818		-0.126925	-0.326387	-0.231008	-0.339406	-0.137192
ANP32B	-0.248986	-0.145961	-0.294121		-0.451001	-0.242066	-0.445088		-0.400874				-0.316563	-0.261438	-0.653262			0.239491					-0.203145	-0.515468	-0.48238	-0.531935
ANP32E	-0.178368					0.296988			-0.394121				-0.383844		-0.494069					-0.266665			-0.241422	-0.305731		-0.622239
ANPEP	-0.275004		2.14303	-0.759814	0.36056	-2.04153					0.89728		-1.43225					-0.242346	-0.662335	-0.959797		-1.85248	1.3719	-0.870308	-1.17009
ANTXR1				0.775537		-0.636446			-0.439815	0.804398	-0.472727	-0.860443			1.8051	0.564408	-0.452113	0.240651		0.375077		0.663972	-0.672564
ANTXR2				0.381834	0.268763		0.566227		-0.319504	1.04576	0.262246			0.351896	1.4872								-0.756499		0.506655	0.229763
ANTXRL	-0.682189										0.678639		2.01508	2.16242			-1.186								-0.832757	-0.557589
ANXA1	-0.405728				-0.369755	-0.559459	-1.83626		-1.10102	-0.8357		-0.826272		-1.23406	-1.69417							-0.314843	-1.12279	-1.42773	-0.80678	-0.267129
ANXA10	-0.457213	1.00826			-1.62211			-2.88541				0.750935								3.67307		-2.16342	-1.5599	-1.17737	-1.45511
ANXA11	-0.183657			-0.747113		-0.547555								-0.484877	-0.482659			-0.895494	-0.149853		-0.51756	-0.276424	-0.616172			-0.142703
ANXA13	-0.218818		0.977515		2.64889		2.25625		-0.916239	1.46696	-1.04439				2.3429			0.842458		-0.728967
ANXA2	-0.668775	-0.329199	-0.557125	-0.3341	-0.681932	-0.408387	-1.05619	-0.463973	-0.732251	-0.418603	-0.428048	-0.740725	-0.942201	-0.893232			-0.272809			-0.20712		-0.662146	-1.0646	-1.36429	-0.756384	-0.599447
ANXA2R	0.413898	0.551608	0.43441		0.716293			0.899546	0.508913	1.55292							0.629885	0.352174	0.650505	0.500682			0.717567		1.01863	0.361071
ANXA3	-0.155666				0.58229		0.74448	-0.631607	-0.395381			-0.964651		-0.345952	1.59373			-0.61159		0.568765			-0.851168	-1.03513
ANXA4	-0.283406	-0.700327	0.654665				1.08971	-0.227528			0.160755			-0.490206						-0.630943		-0.179894			-0.487803	-0.166333
ANXA5	-0.222281	-0.403002						-0.42803	-0.343344	-0.5253	-0.169721	-0.854386	-0.387195	-0.234843	0.800157			-0.237954		-0.224457			-0.331341	-0.986576		-0.115924
ANXA6		-0.700099	0.72787	0.480456	0.708385	-0.349852	0.646255	0.394409							-0.56687			-0.618899	-0.463687		-0.770445	0.276173	0.559324			-0.130052
ANXA7	-0.213084	-0.289689			-0.329882		-0.532066	-0.328047	-0.268827		-0.198203			-0.263435			-0.252036	-0.334189	-0.195596	-0.189914				-0.388042	-0.218755	-0.208604
ANXA8	-0.826436	2.92414	-0.799768		-0.472002		-2.80286	-0.435786	-1.3561			-1.18033	-1.40674	-2.47062						-1.2418			-2.17863	-1.16414		-1.35245
ANXA8L1	-0.679851	2.77161	-0.756823			3.25566	-2.3362		-0.630526			-1.12999		-1.94186		1.79351		-0.560073	-1.00513				-1.80987	-1.0673		-1.22839
ANXA9	0.224582	-0.473155	0.871398		0.876189	-0.364644	0.799325	0.584969	0.243207									0.38293	-0.224209			0.353523	0.512464	1.27477
AOAH	0.096051		0.537026		-0.516734	-0.784455		0.501207		0.597698		-1.08624						0.339281			0.986101	0.521973	1.3959			0.296218
AOC1	-0.285219		2.88075		1.92624	-4.83577	1.60006	0.438121		1.29967						1.00076				-1.11694			-0.991077		0.818082
AOC2	0.413903	0.41942			-0.36941					1.33191					0.532895		0.488787			0.562713			0.561944	1.5787
AOC3	0.588927			0.841229	0.870779		0.817132	0.348886	0.874469	1.38341				1.42879	0.947747		0.498089	-0.399918				0.942356	0.454616	1.50297	0.607386	1.20255
AOX1	0.415529			1.44766	0.861358	1.7305	1.44787	0.928678	0.72098	0.961214		0.678344		1.56381	2.69273				-0.594868	-0.725182	1.01009	1.04377	2.5193	0.923109	0.530568
AP000275.65	-0.200593																	-0.305248								-0.489438
AP000304.12	-0.130996
AP000866.1	1.02739	1.54397		0.919058	0.590501	1.33333	1.05715		1.59158		0.728769		0.715586	1.05879	0.631174		1.11722	0.91001	1.10054	1.6619		1.42062		0.740123	1.26064	0.809613
AP006285.2	0.65826	1.27137	1.34489		0.875245	1.33999	2.31809	1.26269	0.9291	-1.4211				0.905734	-1.47126			0.395213	0.438079	3.02097	1.85574	0.57053	-0.708867		1.19627
AP1AR		-0.169689		0.434164			0.235186		-0.24198	-0.329931				-0.39327								0.276239	-0.317227			0.180206
AP1B1	-0.301795		-0.15591	-0.73447	-0.282722	-0.255866	-0.645017	-0.122766	-0.2695		-0.322351	-0.399732		-0.731009		-0.273593	-0.427188	-0.140329	-0.286086	-0.187385	-0.69503	-0.57878		0.251084	-0.570111	-0.519792
AP1G1	-0.143794	-0.345173			-0.13593	-0.111515		-0.297307		0.417707	-0.198221			-0.41105	0.201937				-0.153367	-0.170166					-0.153796	-0.225244
AP1G2	0.178674	0.537895	0.235438	-0.419747		0.971878			0.468097	0.554211	0.216143			-0.306207	-0.504274			0.386465	0.5376	0.930369		-0.285969	-0.32686	0.368886		0.201535
AP1M1	-0.186379	-0.16049	-0.306203	-0.559764			-0.802091	-0.158017	-0.141264	0.69642	-0.0926811		-0.181486		-0.404079	-0.217411		-0.272749	-0.0813625	-0.251474	-0.495685	-0.453875		-0.327187	-0.143614	-0.195654
AP1M2	-0.247723			-0.55316					-0.197779	-0.925389	-0.220546	-1.16235	4.18079	-0.750878					-0.157993	0.579325		-0.461764	-0.410468			-0.301439
AP1S1	-0.38043	-0.48296			-0.44261	-0.311335			-0.629049	-1.93433			-0.315567	-0.844398				-0.529782	-0.236845	-0.324341		-0.404292	-0.530231	-0.272614	-0.465764	-0.438847
AP1S2	0.126217			0.579209	0.269418			0.308293				-0.510166		0.393598	-0.32245				0.174655	0.188855	0.658004	0.36208	0.665799
AP1S3	-0.359406				-0.411071			-0.251464	-0.739457		-0.261256	-0.521717		-0.417271	0.727514				-0.418127			-0.316863	-1.12354		-0.548192	-0.394584
AP2A1	-0.355045	-0.358493	-0.370597	-0.847181		-0.308547	-0.496812	-0.254434	-0.439498	-0.341248	-0.237369		-0.211946	-0.441488		-0.380441	-0.346534	-0.539358	-0.229325	-0.231131	-0.750819	-0.583059	-0.264682	-0.319201	-0.691458	-0.332668
AP2A2	-0.165277	-0.148246		-0.397543				-0.138983	0.217358		-0.184146	-0.224182		-0.213345		-0.28382	-0.196423	-0.41563	-0.158176	-0.248215	-0.502727	-0.400933	0.2091		-0.451583	-0.147179
AP2B1	-0.264165	-0.285517		-0.207925	-0.327325	-0.282935		-0.532584	-0.423923	-1.89157	-0.199163			-0.531278			-0.189355	-0.115604	-0.326172	-0.318164		-0.271294	-0.415183	-0.258093	-0.498623
AP2M1	-0.423122	-0.324739	-0.63515	-0.384196	-0.608649	0.228855	-1.093	-0.328555	-0.642215	-0.938378	-0.14708	-0.238872	-0.550258	-0.515308		-0.285862	-0.26593	-0.577824	-0.213881	-0.223772	-0.450597	-0.425917	-0.391519	-0.392725	-0.279871	-0.555901
AP2S1	-0.335528		-0.483721	-0.591888	-0.316788		-0.750183	0.230831	-0.546152	-0.677198			-0.384892	-0.44167	-0.564219			-0.550184	-0.219533		-0.724309	-0.698215	-0.361282	-0.506529	-0.296364	-0.499685
AP3B1	-0.173267	-0.387953	-0.151916		-0.19478		-0.387352	-0.318815	-0.172042	-0.517519	-0.126676			-0.302953	-0.275041				-0.241536	-0.209346				-0.408064	-0.303521
AP3B2				2.07435						1.80822				0.97846				-0.522503				1.65162	1.48143			-0.632497
AP3D1	-0.268204	-0.266089		-0.50213	-0.231151	-0.271182	-0.319619	-0.154323	-0.29211		-0.234881			-0.332464			-0.241221	-0.0852234	-0.312925	-0.235294	-0.405801	-0.394955		-0.193632	-0.589454	-0.296155
AP3M1	-0.140327	-0.316605	-0.232786			-0.46462		-0.167425	-0.178969	0.254259	-0.1273			-0.19327	-0.194908		-0.240404	0.145657	-0.179642	-0.264746		0.144626		-0.21504	-0.36549	-0.238858
AP3M2	-0.110877				-0.533395	-0.279777				0.613027				-0.294604	0.321812			-0.577243			0.639379		-0.344484			-0.217101
AP3S1	-0.202243	-0.336322	-0.387889		-0.233474		-0.690779	-0.313486	-0.421891	-0.265682				-0.317416				-0.368191					-0.397463	-0.591091		-0.312765
AP3S2	-0.0336425	-0.266676							0.247515	0.266076		0.209395			0.555462			-0.193542	-0.183432	-0.241238
AP4B1	0.150447	0.340845	0.497572		0.350395		0.651327	0.281098	0.260037	0.874153					-0.31262			0.154947	0.239719	0.330399	0.426013			0.175209	0.391988
AP4E1	-0.119071	-0.19235	-0.446369		-0.205108		-0.319335	-0.269964									-0.279669	0.130341				0.147799		-0.47045	-0.253828
AP4M1		0.399982				0.194462			-0.301482			-0.406219			-0.339727			0.219261					-0.281451	0.178243		-0.166401
AP4S1	0.0977678					0.28712		-0.269905		0.516056		0.413449		0.769217				-0.350326	0.116742			0.263161	0.368937		0.248645	0.176847
AP5B1	-0.360261	-0.200631	-0.458612	-0.562704	-0.348907	-0.445931	-0.616167		-0.260815		-0.230953	-0.36519		-0.606609			-0.416268	-0.138137	-0.299297	-0.385447	-0.818991	-0.490562	-0.207806		-0.662445	-0.302469
AP5M1					-0.140596					0.179675				-0.250968				-0.158923	-0.15117	0.299412
AP5S1	-0.133251	-0.16645	-0.227614	-0.73416	-0.204505					0.577645					-0.308789			-0.153218	-0.274854		-0.802296	-0.355725		-0.269728	-0.336776	-0.124689
AP5Z1		0.339147	-0.168523			0.280387		0.14166				-0.200168			-0.369385			0.161729		0.425366				0.176395		-0.163675
APAF1					0.25888	-0.379706	0.696769	-0.193002	-0.13444				0.399343	-0.282379	0.58787			0.142268							-0.548809
APBA1						-0.424956				0.858116		0.73366	0.993109	0.750527				-0.795602	0.457858			0.39297		1.20234	0.508173
APBA2	-0.136648	-0.53823					-1.23825	0.387084			-0.266194							-0.259319								-1.13329
APBA3	-0.0644628			-0.775432	0.137986		-0.298677	0.236992						-0.289002	-0.413206			0.357479		0.12995		-0.515232			-0.255469
APBB1	-0.089617				0.624504	-0.467528		0.692863	0.505419		-0.181787			0.896493				-0.466466	-0.254256	-0.341357		0.499804	1.0509
APBB1IP			0.450306		0.945341		1.53991	0.749094		1.10982		-0.692245		0.506528	-1.17387				0.347671	-0.44781			0.805973	1.06288	0.3137	0.327344
APBB2	0.26884				0.397789	-0.5111		-0.238488		0.692692		0.372948	0.507149		1.46274			0.295639				0.261853		-0.238991	0.231618	0.437924
APBB3	0.4808	0.83269	0.295137	-0.365712	0.652855			0.564909	0.566551	0.295938	0.442108	0.536161		0.297903	0.343567		0.290438	0.254834	0.580096	0.912253	0.855233			0.302306	0.783158	0.491552
APC		-0.251688						-0.199145	0.193482	0.800882			0.270435					-0.300748	-0.148289	-0.22933		0.402262	0.31664	-0.217633	-0.195035	0.159771
APC2	0.337201	-0.412827	-0.596962	-0.500198	-0.318011		-0.742347		-0.391124	1.26889				-0.413637				0.292029	-0.212516	-0.169804		-0.511057		-0.523332	-0.432477
APCDD1	0.431214	0.777649			0.656239					1.79188		-1.85528	1.44967		2.55666							0.999756	0.607283	0.508493	0.95323	-0.296086
APCDD1L	-0.723632						-2.1183	-0.813262	-2.09905			-4.12726	-1.33032	-0.533945	1.54293	-2.99715		-3.0756			2.98203	0.567323	-2.15359	-3.17411		-0.727671
APCS		-1.90357	-1.83374			-2.28236			-3.24807								2.2099				3.24891				-0.995008
APEH	-0.388538	-0.439949	-0.35982	-0.720261	-0.169085				-0.155144	-1.02692	-0.412904		-0.445579	-0.868088	-0.516133		-0.31497	-0.21097	-0.409792	0.233452	-0.740324	-0.761644	-0.243621		-0.709517	-0.35856
APELA	0.523336				1.51653		1.34722	1.21011		-1.57583	0.793803	-2.68784	1.68829	0.74241			-1.18737		0.928317			1.08939	-0.95249	1.34833		0.723963
APEX1	-0.218876	-0.300674		-0.522268	-0.323764	-0.180771	-0.394493	-0.182604	-0.356185	-0.338969	-0.276818		-0.294013	-0.485963	-0.684793			0.153319	-0.0965006	-0.236384		-0.30265	-0.241609		-0.424989	-0.302891
APEX2	-0.286758	-0.303031	-0.202049	-0.461365	-0.227216	-0.161726	-0.377569		-0.430254		-0.124291	-0.333513	-0.328591	-0.577534	-0.791449		-0.254939	0.0825071	-0.176168	-0.126909	-0.467642	-0.335997	-0.224791	-0.179497	-0.399618	-0.455265
APH1A	-0.188609	-0.300896			-0.233105		-0.238404	-0.17096	-0.233184		-0.104078	0.210585		-0.539642	-0.409859				-0.245212	-0.376925	-0.340961	-0.178182	-0.466484		-0.400978	-0.209643
APH1B	0.237989			0.471066	0.477546		0.638103		0.33783	1.74372	-0.156343		0.420993	0.509338	0.486518							0.640204	0.455837	0.45419		0.516267
API5	-0.136812	-0.158778	-0.129975	0.337171	-0.154794			-0.120278		-0.212178	-0.105823		-0.324959	-0.186631	-0.172671				-0.140888	-0.125231				-0.395154	-0.358315	-0.199432
APIP		-0.287867								-1.16892			-0.303814		-0.488381			0.175408	-0.102565			0.339908			-0.291367	-0.189573
APITD1	0.063101			0.444742		0.550792		0.360056	0.191311	0.373159	0.183267		-0.309088			0.508185	0.29911			-0.200992						-0.194754
APITD1-CORT	-0.115958									-0.346451	0.201673		-0.403624	-0.317622				-0.31387		-0.411263		-0.374762			-0.316443	-0.386077
APLF	0.1824			0.717012			-0.476339							0.407418	0.328399			0.223652				1.1122			0.46826
APLN	-0.649282	-1.14075	-1.94811	-0.675518				-0.881025		-1.44732			-1.32737	-0.862989		-0.743533	-0.958224	-0.405922		-0.547885	-2.16428	-0.703784	-2.0741	-1.29678	-0.796188	-1.03261
APLNR	0.195951	-0.89314			0.668534	-0.957116	1.55069	0.749858					0.669885							-0.449478		0.380531	1.16513	0.642888	0.570632	0.586296
APLP1		-1.72554			0.876583		1.76517		-0.666454	1.16163	-1.29201	-2.37299			-1.52007	-0.852986		-0.359723	-0.371204	-0.540345	-1.39671	0.488298	1.77265	-1.00159	-1.14341	-1.6811
APLP2	-0.151693				-0.360041	-0.321084		-0.321968						-0.176424	1.13812	-0.252653		-0.366428					-0.7285		-0.346976	-0.289415
APMAP	-0.148744	-0.375875			-0.454543	-0.39883	-0.282397	-0.229138		0.565179	-0.179987							-0.24797	-0.2465			0.224316			-0.246023
APOA1	1.04297			1.76978	6.69529		6.51136	0.647992	2.10553			0.827002	3.2554	2.83321					0.864191	5.06423	4.0243		1.63097		-0.898189	0.831452
APOA1BP	-0.243491	-0.366889		-0.46899	-0.440051		-0.529328				-0.234939	-0.216529		-0.235781	-1.03542				-0.448519		-0.770698	-0.395796		-0.185832	-0.248256	-0.317187
APOA2	0.632628		-2.95098	2.05161	6.25565	-2.54223	5.47601		2.09392			0.540953		6.5807				-3.44596		5.13368		-1.24148		5.53356	0.939622
APOA4	-4.492						6.04658	1.05205			-1.3073	-4.39484	7.18569							-5.20417		-1.30082	1.94942		-1.49906
APOA5	0.40408				3.01223				2.60041					1.95535						6.89963
APOB	0.366749	-1.08744			3.16496		5.48971		-0.809694					2.33509			1.00558	-0.653588	-0.771667			-2.13503			0.770333	1.20202
APOBEC1	-0.625405		2.33454		1.862				-1.04692					-0.705666	-3.56494							-0.718631	-1.49918		-1.2017	-1.02841
APOBEC2	0.422787		0.946604		2.04314	-1.64986	1.03461				-1.09995			1.02651			1.44237			0.936557		1.22784	1.14577	1.0739		0.787924
APOBEC3A	-0.312002			-0.772193	-0.928372		-3.26484			-0.972274		-0.898535		-0.532729	-1.93679									-1.66392		-1.03684
APOBEC3B	-0.370557				-0.685843		-0.701618		-1.11276		-0.671893			-0.528836	-1.87581							-0.356362		0.687109	-0.562236	-1.42846
APOBEC3C	-0.0866237					0.4078	-0.736779			-0.492116		-1.12841			-0.952322										0.342716	0.210391
APOBEC3D	0.208414		0.65875		0.282682	0.550764				-1.40947									0.427826	0.62962				0.379694	0.338762	0.397714
APOBEC3F			0.33294			0.274123				-1.62623			0.431351									-0.2669	0.333968	0.606514
APOBEC3G	0.197986		0.456011		0.408961			0.359735		-0.866534		-0.615631							0.363589	0.323201		-0.499989		0.435841		0.314591
APOBEC3H	0.349375		0.76836		0.708343		0.85951	0.842403	0.602412									0.565193	0.307355	0.802497		-0.385866	0.826535		0.574936	0.289268
APOBEC4	1.63468		4.25546		1.96128		2.52798	2.79024	2.48636					0.694555			2.60885	2.79637		1.94773		1.18331			1.7137	0.747234
APOBR					0.599792	-0.465162	0.665672	0.422652		0.642334		-0.515797						0.315949						0.45838
APOC1	0.881922		0.795563	1.02572	1.17133		0.975855	0.540476				0.891613	-0.857287		-1.41241					0.410346				0.558832
APOC2	0.529645	0.559465	0.721543		1.10756		1.45473			1.54898			-1.13553	0.990244				0.418228		1.44676					0.755899
APOC3	0.910917		-2.12863	5.09188	3.86419	-3.17796	5.56449		0.844346			0.727104	2.81184	2.82857			2.83672	-2.95369	1.09421	5.67339	3.40368		1.63053			1.50356
APOC4	1.21497											1.33207
APOC4-APOC2	0.649388				1.24041							0.600783		0.821128				0.334984		0.53876
APOD	0.619296	1.86698	2.64661	1.72875	1.04183		2.71295	1.36282	1.16095					1.38967	2.7817	1.35124	0.700396			0.817326		1.54928	1.06725	2.17587	2.26121	0.711338
APOE	0.191609		0.62499		1.13007		0.763545			0.58658					-0.830074							-0.573175				-0.210433
APOF	0.31869													2.34782						5.16367						0.508751
APOH	0.964248	1.08482	-2.02837	1.25688	1.85673	-2.1312	5.72691				1.57528	0.803241		3.78247		2.99733	1.88174			5.02443	3.17535		3.22897		0.936034	-1.84433
APOL1	-0.542583		-0.788762		-0.688066	-0.809788		-0.430551	-0.736244					-0.716085	0.464611			-0.512144	0.277346	-0.57937		-0.930267	-1.42071	-0.732371		-0.368175
APOL2	-0.175347				-0.219595				-0.413594	0.738589		-0.268993		-0.46208				-0.444352	0.247952			-0.573767	-0.419446			-0.291366
APOL3					0.684311	-0.379766				1.17691									0.30173		1.15525	-0.404548	0.370543	-0.544344
APOL4									-0.331509	0.816896	-0.518191	-1.43958	0.770693	-0.389718						0.346296		-0.442109	0.544002
APOL5	0.437058				2.01574	-0.755109			-1.30095				1.75588							0.733654
APOL6	-0.077783				0.25945				-0.216832	1.33995				-0.386581	0.620167				0.22709			-0.26626		-0.39369		-0.221701
APOLD1		-0.767525	0.462095		0.768478	-0.923643	1.4782	0.45429	0.406214	0.834785			1.03312	0.731333	0.894033					-0.371792	-1.84038		1.37674	1.05993	0.58704	0.77729
APOM	0.55297				1.14344	0.748235	0.453023	0.319907				0.632858						0.239378							0.302713	0.427449
APOO	-0.13935					0.259989		0.20887	-0.335165			-0.396727			-0.43573			-0.447985	-0.375124	0.597786				-0.239453		-0.48307
APOOL		-0.334799					0.499902												-0.274172			0.339715			-0.18597
APOPT1		0.237698			-0.405497	0.341287	-0.387603		-0.304596	0.36682			-0.331213					-0.172455		0.323424					0.439232	-0.328611
APP	-0.238806	-0.358102	-0.309628		-0.438929	-0.370802	-0.352855	-0.478466	-0.272998	-0.553282			0.445187	-0.341698	2.00541	-0.307407		-0.298827		-0.451714				-0.33919	-0.526652	-0.207558
APPBP2		-0.275539		0.211184						0.920954			0.357102						-0.128403	-0.142685		0.303289	0.388713
APPL1		-0.204582	-0.226098	0.608393	-0.120508		0.328502			-0.526921	-0.134496				0.360429				-0.178499	-0.188903		0.38304	0.364733		-0.166728	0.111168
APPL2	0.0697156									0.354877					0.430167	0.390186				-0.278016		0.171376	0.33494			0.41221
APRT	-0.302343	-0.279471	-0.497226	-0.472716	-0.322815		-0.767003			-0.537495		-0.269938		-0.609868	-0.413565				-0.170753			-0.57386	-0.355755		-0.225563	-0.647991
APTX	-0.0806971		-0.217743		-0.432634	0.125724	-0.613411		-0.20742			0.244134	-0.208543	-0.348004						0.163008				-0.184894		-0.118607
AQP1	0.117567		1.03133	1.0028	0.872722	-2.05667	1.57404	0.789744		1.70031		-1.21435	0.71213		1.16365	1.07736	0.370703			-0.531143		0.429203	1.32365	1.43714	1.06819	0.992353
AQP10									1.469	-1.92457	-0.711993	-1.8836	1.32618	0.976785	-2.3229					3.76876				0.804533	2.2559
AQP11	0.191412	-0.625963	0.466981	-0.472227			1.08504	0.271871				0.594993			0.732914			-0.154454				-0.218537		0.343906		0.485706
AQP12A	2.08052													3.93295			2.55138		-0.760285			-0.845649	4.94358		1.10004
AQP12B	1.86644		3.99308											3.91972	1.98671		2.32845		-0.919122				4.47009		0.897042	-1.78064
AQP2	2.59493		2.8357		1.24664	2.50686	3.81224	1.64722	3.11132											-1.31257
AQP3		1.21188					-1.20923	0.497668	1.35054	0.617931				-0.811807	-0.830098		0.566345	-1.57411		-0.690859				-0.698032
AQP4	0.259884		1.75568		1.1091		2.27425	0.767142	1.53177	1.64625				2.2338		0.693228	0.850958		-0.549536	-0.668033	2.2945	2.43222	2.41359	-2.28982		-0.478449
AQP5	0.233661	1.72243	2.95697		1.16379	1.00262		1.66462	1.16902			-0.826596	1.42228		2.14113			-0.983133		3.72995	-2.54059	-1.04199		-2.42215		-1.05903
AQP6	3.41652	6.30973	2.37873		0.864401		2.37175		1.23878	1.73227		1.20234	1.07324		3.65247	0.620532				8.49351		0.810171		-1.51034
AQP7	1.028	0.754079	2.75093	0.803872	2.10161		1.32092	1.16543	1.98292		0.733837	0.608356	2.60255	0.537308	1.02854		1.05537			0.479983		0.991296	1.56997	2.13806		2.23557
AQP8	1.18607	1.27546			1.61959								0.890937	5.37422			-1.01131		0.943936	2.11243			5.0132		0.72566
AQP9	0.908223	-1.12281						-0.928323	-0.526741	-1.16003	-0.575572	1.2234	-3.66577	-0.88714				-1.89961							-0.629123	-1.64122
AQPEP	0.59426		-4.42683		3.44848	1.17727			-1.2318	-1.76027			1.14468	0.521302		-0.664174	0.830517	0.503243		0.590427		1.05476	0.57966	-1.85536		0.97326
AQR	-0.0612078	-0.186623						-0.188901						-0.234318						-0.12352				-0.219413	-0.150903
AR	0.292103		2.09749	1.2269	0.867952		0.829058	1.24062		1.37637		0.996328	1.0735	1.35962	-2.27297					-0.646697		0.750947	0.619953	0.751374	0.429632	0.432833
ARAF	-0.207385	-0.223903		-0.729465		-0.489521				-0.454485	-0.151188			-0.367588	-0.439194	-0.234796		0.138971	-0.350338	-0.193778	-0.377827	-0.383925		-0.202277	-0.513088	-0.216188
ARAP1									0.204473				0.389549					0.187613	-0.140387						-0.220236	0.118411
ARAP2		0.279637		0.476919					0.284931	1.47823				-0.371417								0.342488	-0.318547	-0.447727
ARAP3	0.143515				0.303372		0.552981		0.297934	-0.952031					1.28891				0.196027	0.314893					0.38346	0.431379
ARC	0.44007		-0.981851	-1.48328				-0.563592	0.820921	-2.86997		-0.653364					1.46522	-0.483186		-0.331002		-1.24651	1.79344	1.14893		0.607893
ARCN1	-0.169311	-0.30629			-0.214544				-0.318165					-0.284359			-0.182327	-0.0970966	-0.186915	-0.192801			-0.259328	-0.161631	-0.362747	-0.186777
AREG	-0.281793		-1.16117		-0.517578	-1.13715	-0.746644	-0.475181	-1.13412			-2.48809	-1.49667	-0.547255					-1.00682	0.531957		0.448878	-1.60318	-1.29514	-0.691897	0.619065
AREL1	-0.147919				-0.152951	-0.365455		-0.210643	-0.28383	0.720939	-0.120656			-0.36351	-0.333769		-0.255428	-0.12212	-0.161607	0.294935	-0.410487	-0.105862		-0.377692	-0.218425	-0.207961
ARF1	-0.200249			-0.609592	-0.132723		-0.216494	-0.194383						-0.386542	-0.239664	-0.272731		-0.322898	-0.133041	-0.19475	-0.371828	-0.587761	-0.391055			-0.305859
ARF3	-0.260949	-0.323681	-0.134944		-0.110277		-0.225879	-0.359297	-0.448092	-0.300121	-0.212718	-0.315584		-0.491406			-0.281803	-0.463397	-0.18904	-0.330738	-0.530312	-0.247855		-0.261285		-0.205196
ARF4	-0.144515	-0.361175		0.247426			0.366481		-0.241417	-0.239647	-0.171833	-0.29232	-0.427593	-0.312708	0.199584				-0.22325				-0.446913		-0.176655	-0.171893
ARF5	-0.141357	0.3851		-0.322445	-0.369846		-0.793228		-0.371106					-0.416426	-0.657778			-0.280389		0.165887		-0.432174				-0.244377
ARF6	-0.258983		-0.211028	-0.198423	-0.27699	-0.213251	-0.653167	-0.240176	-0.458706		-0.163644		-0.432488	-0.604699	-0.29773	-0.24127			-0.133259		-0.345372	-0.189965	-0.578239	-0.335165	-0.473701	-0.165197
ARFGAP1	0.055284	0.501658			0.19536	0.411804	0.427381	0.237357						-0.206236				0.257917		0.413417			-0.268547	0.260013	0.196541	-0.277185
ARFGAP2	-0.044784						-0.269302					0.232646	0.173703	-0.139874				-0.0934827	-0.114464	-0.147899	-0.448517	-0.150909				-0.174723
ARFGAP3	-0.145681	-0.206117	0.21574	0.350505	-0.186664				-0.169803	0.519554		-0.177943		-0.27811	0.4056				-0.152024	-0.149492				-0.388565		-0.241671
ARFGEF1					-0.202293	-0.290901								-0.18221					-0.174367		0.568152	0.400864			-0.304746	-0.175485
ARFGEF2		-0.320201		0.26946			0.481065				-0.216173							-0.283027	-0.207444			0.529763			-0.230139
ARFIP1	0.0410109		0.186764		0.137488	0.267833	0.21877			-0.688495				-0.249097	0.326926			0.124319	-0.0882142		0.460039	0.276196				0.105858
ARFIP2	-0.14425			-0.365533						-0.404496			-0.236671	-0.449513	-0.217775			-0.185498	-0.214016		-0.434248	-0.419275		-0.236813	-0.284843
ARFRP1	-0.0551698	0.30799	-0.232104					0.267538		-0.47611				-0.632419									-0.430536			-0.211114
ARG1			-0.657558		-0.640569		-1.51894		0.499239	-1.95807	0.959199				0.738888					3.1792		1.04997	3.40763	-1.11739		0.638453
ARG2	-0.447041	-0.815567		-0.706769		-1.34647	-0.585451	-0.465253	-0.460378	-1.23725		-1.16518	-1.32621	-0.6397		-0.488623		-0.760871	-0.77071			-0.430415	0.863542	-0.480457	-0.568234	-0.492051
ARGFX	-3.48495									-6.12827
ARGLU1	0.585452	1.08908	0.326866	0.602413	0.633449	0.443342	0.813879	0.720437	0.783976	0.268042	0.463432	0.281504		0.452452		0.389493	0.512036	0.564416	0.739712	0.995119	1.2682	0.780433		0.580201	0.689792	0.41402
ARHGAP1	-0.148356	-0.24718			-0.211282	-0.342792	-0.491499	-0.160206		0.252974		-0.19953		-0.162882	0.311789		-0.190901		-0.233862	-0.268038	-0.592544	-0.206482	-0.308632		-0.229907
ARHGAP10			-0.371616						-0.387515					0.342636	0.870577			0.19657				-0.370905		0.23946
ARHGAP11A	-0.503471	-0.403267	-0.329102		-0.475956			-0.409141	-1.46373		-0.54987	-0.399067		-0.683347	-1.0522		-0.358976	0.401546				-0.37309	-0.841334	-0.80637	-0.595336	-1.04994
ARHGAP11B		0.334356							-0.530048	0.538404					-0.90069					0.6815			-0.555045			-0.49641
ARHGAP12	0.223982		0.574921	0.558505	0.228233		0.923391		0.206831	0.653826						0.28284	0.202721	0.240639	0.131135	0.204707	0.541106	0.355543	-0.277475	0.653956	0.237987	0.189431
ARHGAP15	0.417422		0.872548	0.516216	1.17102		1.57904	0.956855	0.797489	1.32916		-0.403637		0.777099	-1.05095	0.504094			0.446225	0.42134	1.97447	0.54572	1.51937	0.902876	0.756831	0.685527
ARHGAP17					0.198881							-0.240736			-0.463753			0.32152		0.196298	-0.572236					-0.0773399
ARHGAP18	0.0761073		0.525915	0.46058	0.453711		1.06553				-0.376851	-0.519826		-0.218363	0.376262					0.437775		0.436981		-0.193966	0.41324
ARHGAP19	-0.0567603	0.183302	-0.298533		-0.184272		-0.489861						0.330857	-0.200389	-0.698559		-0.241085	0.142828		-0.220111		-0.141216	0.230296	-0.352716	-0.582839	0.135399
ARHGAP19-SLIT1	0.247541				1.21767
ARHGAP20	0.19301			1.3859				0.838561		1.83395			0.794909	0.965111	1.60493			-0.916286	-0.507871			0.573699		0.639272	1.54229	0.92731
ARHGAP21	-0.118177		-0.567038	0.277426	-0.287533			-0.532572	-0.209404	1.20761					1.28841	-0.318118			-0.13037			0.296739	-0.430408	-0.721997		-0.281591
ARHGAP22					0.370934			0.303986	-0.346213			-1.04601	-1.38699		1.24302			0.38812						-0.969317		-0.458017
ARHGAP23		0.685318	-0.502489			0.30075	-1.26861	-0.234271							0.713833							0.281738	-0.773794	0.53698
ARHGAP24				0.68908					0.609552				0.426258	0.685403	0.779197					-0.324359		0.412472	0.917038			0.361409
ARHGAP25	0.282593		0.342393	0.527032	0.455637	-0.689248	0.425819	0.263521	0.527322	1.26841		-0.447732					0.236729		0.411419			0.299264	1.01359		0.610244	0.393349
ARHGAP26			0.946545		0.458814		1.24611	0.564491					0.465506	-0.231563	-0.755116			-0.967482					-0.453191
ARHGAP27		0.425569		-0.467768						0.901069		-0.301602		-0.449923				0.207439		0.203574		-0.178717	-0.681774	0.46791
ARHGAP28	0.219431			0.484328	-0.363616					1.59124	0.497519	-0.948574		1.09213		1.27436				-0.247985		1.24877		1.07259		0.219888
ARHGAP29					0.681445	-0.54455	1.0302	-0.33938							2.97774	-0.545712		-0.448841	0.18658	-0.220782	1.21601					0.208617
ARHGAP30	0.202876				0.807095	-0.6373	0.554774	0.698355	0.357052	0.644827		-0.711012			-1.09989			0.299826					0.980681	0.40823		0.21708
ARHGAP31	0.201792	-0.339551	0.337962	0.63493	0.769932	-0.601864	0.637641	0.448113	0.490831			-0.392794	0.367923		0.710551					-0.271053		0.492534	0.495719		0.460413	0.287714
ARHGAP32										0.834696		0.42348		-0.463718				-0.326554		-0.175816		-0.19832	-0.769663			0.316268
ARHGAP33	0.321152	0.853944	0.528997		0.882466	1.13591		0.347721		-0.372684	0.370544	0.310241						0.212635	0.709005	1.23115	0.795637			0.308806		0.234937
ARHGAP35	-0.150035	-0.281248	-0.352884	-0.270157	-0.360357	-0.248272	-0.374629	-0.309009		0.620871	-0.166246			-0.170185	0.589871		-0.302267	-0.238939	-0.318761	-0.346699				-0.277377	-0.440796
ARHGAP36	0.967753	-1.64978			1.6285			0.672211	-4.78116			-5.76144		1.85086	2.92459					1.74513			1.3269	-4.65182	0.672234	3.54384
ARHGAP39	-0.0968542	0.257994		-0.447294						-0.360237		-0.663013		-0.627569	0.548852					0.335989	-0.717452	-0.22017				-0.306068
ARHGAP4	0.0987086			-0.670633	0.859453		1.30328	0.765337				-0.793962						0.410514	0.365491	0.639576		-0.416408	0.552685
ARHGAP40	1.26583	1.27698		-1.29526	1.39664			0.931229	0.74116	-2.53534	1.09865		-2.77644		-2.84564		0.624647	0.687502	0.865259	1.03807		1.11196		1.76182	1.09526	2.18256
ARHGAP42		-0.469149		0.639595		-0.964525	1.38171		0.378993					-0.259311	1.74972					-0.441481		0.510468	-0.358995	0.515657
ARHGAP44	0.0870654		1.06816		0.853867		1.75937		0.835553	-0.292022					2.36403			-1.69022		0.548243			0.762547
ARHGAP5					-0.313046	0.213705		-0.338944		0.365746					1.03725							0.452416	-0.402368	-0.190728
ARHGAP6	0.351426		0.906172	0.850358	1.11567	-0.738957	1.80051	0.67507	0.932227	1.44482	0.269381		0.65383	0.795799	1.45079					0.714978		0.848504			0.549812	0.792117
ARHGAP8	0.226972	0.926075					0.70035		0.7606	-1.21546	0.303563						0.427768		0.287494	1.28248	-2.28645			0.415894		0.363598
ARHGAP9	0.392921		0.600781		1.16049		1.03838	1.00504	0.461882	1.07398		-0.632111		0.38939	-0.625124				0.475267	0.770531			1.34884		0.314139	0.480958
ARHGDIA	-0.335987		-0.358108	-0.386612	-0.246199	-0.215591	-0.626166	-0.276163	-0.364853	-0.514663	-0.163241	-0.223452	-0.322423	-0.626995	-0.530987	-0.368016		-0.143695	-0.22901	-0.182144	-0.89382	-0.451545	-0.381	-0.276752	-0.417163	-0.516754
ARHGDIB	0.215596		0.460708		0.781247	-0.539729	0.47902	0.383018		1.07955		-0.486802							0.292231	0.253681				0.334189	0.497212	0.371207
ARHGDIG	-0.785221	-1.18542		-1.23776	0.618888		2.88552	1.80629		-1.32417	-0.584007	-0.847536	1.62754					-1.61438		2.18943			2.00531	2.11115		-0.952436
ARHGEF1	0.176028	0.347255			0.346756	0.265094			0.537829	1.03333	0.160605							0.465578	0.241637	0.564889				-0.168806	0.390897	0.159633
ARHGEF10	0.117633				0.52907	-0.84407		-0.336191	0.319235		0.227322			0.707048	1.11303					-0.186685	0.541975	0.283005		-0.290138		0.318412
ARHGEF10L	0.0648527			-0.385802	0.498404		0.806557	0.281538				0.257285							-0.262329	-0.223699		-0.217699		0.631505
ARHGEF11	0.0523945	0.140374							0.202588	0.227581				-0.12983				-0.149622	-0.105979			0.155777		0.264629
ARHGEF12				0.398757		-0.197913			0.220258	0.343435					1.56843			-0.267029	-0.138258	-0.309984		0.359467				0.200146
ARHGEF15	0.420513		0.628522		0.909839	-0.585261	1.33771	0.555477	0.933003				0.689703	0.435642	1.18989		0.333734	-0.252449				0.438132	1.29487	1.07267	1.10612	0.971904
ARHGEF16	-0.331817	0.542932		-0.536903						-1.53048		-0.87358	1.14232	-0.846646			-0.299349	0.295006	-0.106815	-0.572107		-0.518698	-0.852253		-0.388397	-0.156726
ARHGEF17	0.0972649				0.48338	-0.290912	0.444534		0.440343	0.584811				0.582756	1.68175							0.258213				0.187368
ARHGEF18	-0.194674	-0.210744	-0.334516			-0.533308		-0.259255	-0.161103		-0.144528			-0.443508	-1.02145		-0.381569		-0.30899	-0.196815	-0.457096		-0.376734		-0.534278
ARHGEF19		0.555096	-0.290686		0.274041		-1.09285		0.414365			-0.455838		-0.446791				0.255452					-0.634014		-0.247402	-0.406639
ARHGEF2	0.0568513	0.747486			0.445268	-0.7547	0.305567		0.380288	0.479597		-0.46757		-0.253352	-0.682961			0.249818					-0.28455
ARHGEF25	0.316059	0.413128		0.650521		0.395065		0.339447		0.827875		-0.410815	0.760804	1.31799	1.03142				0.255318	0.532728		0.722239
ARHGEF26	0.161348				-0.394872					0.717224		0.495236		1.8941	2.05624					0.669257		0.31081	1.23692	0.637327
ARHGEF28									0.43695	1.47232					0.988926			-1.20465		-0.199015						0.161404
ARHGEF3	0.0828643	-0.303675								0.733545	-0.347346		0.387896			-0.346501		-0.675445		0.142027			0.426311		0.216837	0.541878
ARHGEF33	0.471512	0.867179			0.553726	0.493376		0.998697		1.15134	0.376018		1.06437	1.23977	1.11836			-0.52651	0.422166	0.751956		0.928401	0.616063	0.407872	1.19486	0.317801
ARHGEF35	-0.204107			0.813	-0.609624			-0.434194	-0.307178	-1.18739					0.71995				-0.3761	-0.292162		0.348467	-0.757211	-0.671366
ARHGEF37						-0.585466	-0.81887		0.382921	0.995889	0.277489			0.380491		-0.493914			-0.338517	-0.806917			0.405533	-0.658382		0.207625
ARHGEF38	0.532125	0.523565	2.36578	0.536735	0.960054		2.76554	1.67493	0.745323	1.70542					-2.01514		1.00707			1.01225		0.717034		0.532847	0.549894	1.07942
ARHGEF39	-0.255693	0.547979		-0.476468	-0.320952	0.385045			-0.588666	-0.497244				-0.38662	-0.781146			0.443224	0.371998	0.309811		-0.32982	-1.44174	-0.311385	-0.205445	-0.559842
ARHGEF4	-0.303908		-0.693245				-2.07424		-0.871748	0.710582		-0.966129	1.04567		-1.67696			-0.246227						-1.74923		-0.888052
ARHGEF40	0.199633		0.327069		0.345956		0.519159			0.850395		0.518333			1.3215						-0.528802		0.41608			0.361043
ARHGEF5	-0.296696		-0.36169		-0.586079		-1.06053	-0.269206	-0.311068	-0.571992				-0.432224	0.670611		-0.21878	-0.332675	-0.302818	-0.234968		0.165047	-0.68391	-0.696422	-0.406253
ARHGEF6	0.287545		0.567707	0.731686	0.91639		1.26615	0.582911	0.519638			-0.559387		0.444351	-0.799254						1.09987	0.559223	0.983139		0.578434	0.36398
ARHGEF7	0.139479			0.240314	0.168525	-0.321754	0.312369		0.16344	0.354363	0.357088	0.224071			-0.66467				0.17764			0.396052		0.385715	0.25155	0.0874183
ARHGEF9					0.522743		0.85526	0.41551	0.282157	0.527664				0.284975	0.448787			-0.569868				0.252834	0.267042	0.269975	0.194745	-0.198145
ARID1A	-0.0495519					-0.514882					-0.144293								-0.125628	-0.104798		-0.13413			-0.462162
ARID1B	0.0465256				0.246084	-0.241595				0.433531			0.296334					0.171243				0.134253	0.211237		-0.246097	0.0876019
ARID2	0.111166									0.419755		0.246188	0.356296			0.294157		0.32044	0.112173			0.268587				0.207445
ARID3A			-0.748784			-0.402382		-0.422618	-0.264928	-0.890213	0.285505			0.969996				0.218286	0.38035	0.191512		0.539237			-0.250717
ARID3B	-0.226085	0.355321	-0.407133	-0.452562		-0.550161	0.327845			-1.28402	0.139615		-0.408319	-0.347661	-0.379405			0.323679	0.172667	0.240574			-0.430751		-0.291745	0.151616
ARID3C	0.377979	-1.37542				-0.652933			-1.17342			0.82566						-0.400083		0.553504
ARID4A	0.316784	0.246712	0.169508	0.54434	0.211459		0.628741		0.446407	0.66333		0.503255	0.277762	0.632554			0.423919	0.222859	0.208136		0.613935	0.582438		0.162225	0.323015	0.360507
ARID4B	0.268504		0.235226	0.56122	0.199128	0.290029	0.487449		0.290615	0.485676		0.492653	0.465667	0.530297			0.359242	0.235093	0.17212		0.652161	0.564987			0.479202	0.227308
ARID5A	0.171214		0.370218		0.219453	-0.599877	0.4938	0.431348		0.718933						-0.507978				0.386041			0.453073	0.378108	0.432947	0.418385
ARID5B	0.153722	-0.271885		0.354634	0.242615	-0.707836		0.229441	0.316606	1.5272			0.385799	0.406597	1.67769	-0.486515				-0.240027			0.4137	0.370481	0.218124	0.483243
ARIH1	-0.050435	-0.16551	-0.247594		-0.195811	-0.18616		-0.204059		0.26357		0.159039						-0.160275	-0.100265			0.185949		-0.235439
ARIH2	0.0480243	0.391318					0.344037	0.096863					-0.278688					0.144295		0.451328			0.226467
ARIH2OS	0.354902	0.434753	0.360186	0.402054		0.857353	0.471771	0.675889	0.494064	0.576168	0.180528	0.323897	0.49919	0.539105		0.360553	0.332199			0.587028		0.377025	0.448122	0.62823	0.428025	0.250276
ARL1		-0.376695	0.402382				0.25375		-0.183898						0.36457	0.290177		-0.406618	-0.163521	-0.18836				0.216453
ARL10			-0.697442	0.544613			-1.11563	-0.310388						0.845231				0.252768	0.19681	-0.347782		1.03511	0.34882	-0.417672
ARL11	0.1265			0.683797			-0.55409		-0.376178	0.719007		-1.03155			-0.726955			0.293643	0.354202			1.14647	0.735541
ARL13A	0.601158				0.329815		0.768948		1.0495	1.90643				0.873881						0.878924		1.17682			0.624218	0.52401
ARL13B				0.447148		0.302415								0.326087	0.575983			0.245154				0.27893		-0.294403		0.122589
ARL14	0.313681		0.974056		1.39703		3.82368								-5.40057		1.29454			1.73141		0.428712	-1.15824	1.54654	-0.62524	-1.56601
ARL14EP	0.145133		0.288763	0.357957	0.142931		0.283367	0.282618	0.161884	0.184794		0.281954	0.212065		0.610129	0.302219	0.188544				0.559364	0.380209	0.251702			0.139538
ARL14EPL	0.741885				1.8213				-0.882315				-3.12736							6.9587				-2.72643	0.714703
ARL15	0.205352								0.352259		-0.143045	0.206478	0.517788			0.28655	0.264227	-0.154664	0.137918		1.00977	0.517281	0.52762		0.453076	0.561952
ARL16	0.0923636	0.2346				0.454793		0.395038		-0.58338							0.258669							0.386466	0.243623	-0.171704
ARL17A	0.593188	0.918214		0.666917	0.321672	0.759695	1.0123	0.241647	0.72773	0.420828	0.33428	0.343314		0.888194		0.410433	0.556607	0.523614	0.398351	0.912773		0.832199		0.525489	0.48813	0.608152
ARL17B	0.528316	0.902266			0.668158	0.749068	0.565807		0.417284	0.785917	0.293656	0.439451		1.00108		0.605261	0.46274		0.399379	0.837745		0.539373			0.796325	0.452234
ARL2	-0.0970072			-0.682332	-0.212921	0.322864	-0.637096	0.227617	-0.199594	-0.796594								-0.284314		0.285002		-0.402583				-0.32798
ARL2BP	-0.304308	-0.788801	-0.487144	-0.327716	-0.321885	-0.499813	-0.953344	-0.486136	-0.242239		-0.212101			-0.225955			-0.37194		-0.221022	-0.547755				-0.410766	-0.517122	-0.206471
ARL3	-0.102371					-0.196151		0.197758			-0.132926							-0.193367	-0.204018	-0.301829				-0.187536	-0.166032	-0.21963
ARL4A	0.0790911	0.274531		0.741007					-0.437774	-0.311451	0.261215							0.543714				0.504603	-0.279746	-0.532894	-0.248294	0.291338
ARL4C	-0.340581	0.554301			-0.306453	-0.606059	-1.00101		-0.502612	0.566147		-0.962878	-1.05089	-0.520378	-0.566394	-0.901312		-0.712949					-0.760602	-0.443062	-0.481	-0.432205
ARL4D	-0.31304				-1.09314	0.566976	-2.27402	-0.39062	-0.587374	-0.58453		0.698066			1.49735			-0.613834	-0.365803	1.24256	-0.858903	0.317378	-0.618651	-1.04474
ARL5A		-0.263342		0.306241	-0.269893	-0.221086				-0.293909					0.462093	0.222047		0.154452	-0.266244			0.399416	0.176232	-0.173127
ARL5B	-0.0641731		-0.241993				0.344148		-0.176951	-0.489567				-0.327306	0.356674			0.264641	0.115553			0.291713	-0.415104			-0.221543
ARL5C	-0.344756	1.89302												2.23579						1.78874					1.66386	-0.581069
ARL6	0.0798316			0.309061										0.267694				-0.601861		0.313509		0.40836		-0.301501	0.450962
ARL6IP1	-0.180012	-0.292003			-0.210967			-0.276391	-0.500125	-0.236891		0.243005		-0.516551	-0.347076		-0.231942	-0.367396	-0.100787				-0.679942		-0.190027	-0.37237
ARL6IP4	0.3788	0.945801	0.355492		0.320267	0.741137		0.645977	0.295362		0.312537			0.245172			0.329457	0.510474	0.472611	1.0986				0.603554	0.660929	0.211127
ARL6IP5		-0.194287		0.306945	0.265339		0.635889		-0.274094	0.87685								-0.345791								0.115537
ARL6IP6	-0.214696		-0.328563		-0.384884	-0.202085	-0.549419	-0.319771	-0.637141	-1.17229			-0.364025	-0.194994				0.397304					-0.626669	-0.483802	-0.310083	-0.254402
ARL8A	-0.0571223						-0.429776	-0.145801						-0.309875		-0.293775			-0.127144	-0.136307			-0.237791
ARL8B	-0.144446		-0.582926	0.397017	-0.405732		-0.603911	-0.169049			-0.0907534		-0.338712				-0.231865	-0.400798	-0.123776	0.299375		0.223437	-0.256619	-0.216393		-0.173434
ARL9	-0.269256								-0.704385	0.757048		-1.20843						-0.913346								-1.4733
ARMC1	-0.117961	-0.247688	-0.226142		-0.208604			-0.171754	-0.309715				-0.273311	-0.185012	-0.227742	0.270635						0.255847		-0.318003		-0.402948
ARMC10	-0.118299			0.253839	-0.382475	-0.211814	-0.341809	-0.209759	-0.393021	-0.404755				-0.448058				-0.11288	-0.0824873	-0.11535		0.287374	-0.380335
ARMC12	0.693509	1.23834	0.64854		0.661501	1.01368	0.863673	0.775772	0.354033		0.877759	0.712441	0.85244	1.45491		0.618195	0.668121	0.630081	0.511178	1.2776	1.36233		0.881947		0.554414
ARMC2	0.405962	0.489264	0.661305		0.442913	0.276502	0.805333	0.204484	0.888522	-0.667216			0.525328	0.687786	0.511198	0.5856	0.437915	0.218661	0.196404	0.380784		1.0511	0.53776		0.600976	0.217046
ARMC3	0.617106	0.796879	3.4211		1.57307		2.36638	2.33878	1.40707	0.866563		-1.2202			-3.57281		0.63596	1.09588				0.807078				0.605204
ARMC4	0.505322	1.43238	1.26334		1.48528	-2.40947		1.48984	0.950435			-0.962007		1.72628		1.29046	0.963065	0.524745		1.37363		0.571172			0.562355	0.768683
ARMC5	0.0468681		-0.215842	-0.590628			-0.461717	0.529222	0.242468			0.510805	0.416933	-0.543805				0.13695		0.182676		-0.478749	0.2694
ARMC6	-0.241926		-0.316497	-0.918496	-0.165233		-0.540276		-0.247195		-0.186062			-0.600338	-0.599886				-0.202791			-0.670204			-0.389464	-0.499005
ARMC7	-0.125269			-0.343485	-0.187008					-0.587748				-0.59194	-0.521311				-0.136847		-0.538471	-0.453276		0.426306	-0.435012	-0.199547
ARMC8	-0.103382	-0.99024	-0.174893				-0.272704	-0.157452	-0.122	-0.383464	-0.135967								-0.112421			0.140821				-0.0919844
ARMC9	0.0593002		0.370959	0.307182	0.364934		0.431124		0.433407		-0.149469	-0.707017		0.456313	0.714509			-0.318971				0.160599	-0.373117
ARMCX1	0.274207			0.827602	0.552598					-0.752647		-0.567478		1.16529	1.19998		0.3785	0.100068				0.796538	0.503896	0.485578	0.838378	0.468211
ARMCX2	0.130578		0.801958	0.64385				0.656902				-1.0083	-0.380618	0.814921	1.18122					0.224123		0.89497	0.320687			0.339637
ARMCX3	0.0931729		0.704471	0.508646			0.762531	0.381912				-1.09666		0.399929	0.450782						0.593574	0.553961	0.16977	0.414946		0.215588
ARMCX4	0.558168	0.795213	0.588154	0.598064	0.66954		1.01372	0.480277	0.716056		0.29935	0.340594		1.09654	1.12255		0.589631	0.343659	0.467935	0.56188		1.01576	0.658598	1.03896	0.390687	0.652057
ARMCX5	0.0961421	-0.17928	0.376926				0.25117	0.152958	0.15796	0.38717					-0.287535						0.805084	0.325401				0.23339
ARMCX6		-0.199573				-0.299438					-0.125395	-1.09563	-0.310254		-0.435582			0.208814				0.263492	-0.159316		-0.227466
ARMS2	0.543069																								0.916003
ARNT	0.0770656			0.222017				-0.131341	0.177752	0.320065		0.383375						0.168059		-0.190905		0.217663				0.164596
ARNT2		0.650613			0.806372		0.824075	1.03357	0.83927	1.46274					-1.93519		-0.442695	-0.393085					1.04281		-0.368599
ARNTL							-0.655547	-0.186506	0.308081			0.511757			-0.519839		-0.220283	-0.41373						-0.577033		0.110429
ARNTL2	-0.86271		-0.705128		-0.838723	-0.544035	-1.26688	-0.622525	-1.82657	-0.601207	-0.375727	-1.04269	-1.52371	-0.631405	-1.02798		-0.501045	-0.534559		0.536504		-0.612767	-1.1997	-1.29219	-0.692889	-1.34793
ARPC1A	-0.331992		-0.358232	-0.396432	-0.579355			-0.346935	-0.822297			-0.202605	-0.498082	-0.295609			-0.248564	-0.154487	-0.214172	-0.145527		-0.250718	-0.761734	-0.356448	-0.427144	-0.345561
ARPC1B	-0.436357		-0.266116	-0.349045		-0.567202		-0.32723	-0.590492	-0.389857	-0.346504	-1.05434	-0.533116	-0.456692	-0.595054		-0.369418		-0.279007		-0.855847	-0.403874	-0.523277	-0.598062	-0.433381	-0.59812
ARPC2	-0.312175	-0.317004	-0.460689		-0.227032	-0.518429	-0.469482	-0.185909	-0.413009	-0.403496	-0.253424	-0.339624	-0.329886	-0.191671	-0.782482		-0.145628	-0.212017	-0.176946		-0.401195	-0.130746	-0.452817	-0.566031	-0.478348	-0.372865
ARPC3	-0.0627125				-0.145773		-0.379425		-0.422048					-0.15998	-0.423983			-0.134455		0.142459			-0.265144		0.232892	-0.183198
ARPC4	-0.089156		-0.241121			0.284933		0.223011	-0.241081	-0.374032				-0.387285	-0.51708			-0.211697		0.256055	-0.510439	-0.15247		0.309518		-0.286
ARPC4-TTLL3	0.254589	0.875039			0.577053				0.366831	0.793914								0.347181	0.486178	1.01472		-0.477817		0.610757	-0.512839	0.384024
ARPC5	-0.0843356			0.254373		-0.283219			-0.205236	0.203004	-0.115943			-0.217545	-0.546284								-0.240995	-0.229109		-0.243554
ARPC5L	-0.231868		-0.350777	-0.232306	-0.28923		-0.517191		-0.150627	-0.417755			-0.362853	-0.304245	-0.466616			-0.501277	-0.108804	0.314576	-0.533697	-0.269866	-0.354061	-0.352925	-0.25491	-0.480055
ARPIN	0.105899			0.371668					0.31334	1.21745	0.1592			0.240484	1.4523			0.188786		-0.201523		0.164382
ARPP19	-0.137432	-0.200903	-0.303295		-0.226101		-0.403103	-0.291499	-0.14277	0.517895	-0.102973		-0.302837	-0.173415	0.27148			-0.340627	-0.167473	-0.1165				-0.183615	-0.246895	-0.101397
ARPP21	-0.290295	1.33681	1.56615		0.827319				-1.0831	2.77656	-0.608144			3.14019			1.03592		-0.623689	-0.741498					1.61358
ARR3	0.634659	1.06446			0.454603		0.612314	0.70352	0.472589	0.828926	0.462765			0.683323	0.579096		0.333431		0.643448	1.03969	1.14129	0.746856		0.438801	0.717461	1.10976
ARRB1			0.632341	-0.261041	0.852773	-0.553083	1.23784	0.651172	0.378225	-1.72853		-0.546123	0.413453					-0.848437		-0.240577	-0.813001	-0.430137		0.939639	-0.395868
ARRB2			0.30905		0.333493	-0.282971	0.533795	0.212736	0.283081			-0.242611		-0.182811				0.12569		0.26495		-0.309893	0.4877		-0.375334	-0.21158
ARRDC1		0.55848		-0.527177		0.576731			0.184669		0.205302			-0.42188				0.158904	0.151985	0.693111		-0.378512	-0.623639	0.578406
ARRDC2	0.216639	0.608148	0.661492		0.555245	-0.472931	0.888516	0.521537	0.331503						0.841617				0.278153		0.555897		-0.36459	0.488896	0.343568	0.162617
ARRDC3	-0.0769936	-0.714349	-0.311438						0.254417							-0.56781				-0.246772		0.20777	-0.313391	-0.47787	-0.283841	0.22835
ARRDC4	0.100395	0.358766			-0.292594					1.46877				0.552689	0.407902			0.44727		-0.268337			0.620311		0.251929	0.367046
ARRDC5	0.895814	0.939181	1.08175		1.50958		1.95363	1.24257	0.776954	1.56875				1.95618		0.638886	0.529983	0.614741		1.81257			1.32698	0.734404	0.491839	0.631347
ARSA										0.421511				-0.368561					-0.173424			-0.30444
ARSB	-0.244639	-0.617839		-0.328931		-0.418775			-0.278425	0.499861	-0.219729			0.204647	0.832072		-0.433473		-0.22443	-0.659748				-0.23347	-0.434744	-0.200753
ARSD	0.0946837		0.483823				0.870263			0.477413		0.420801			1.08079				-0.145225	-0.512908		0.331178		0.575688		0.196475
ARSE	-0.19544				0.712266		2.01954	0.758759		-2.91594	0.347498				1.06712		-1.23971			-0.524315			0.794145	0.596701	-0.902179
ARSF	-0.245728				1.25519			1.54872		0.897848			-1.2164		-1.92905			-0.918033	-3.46589	-0.602074					-1.08862	-1.35819
ARSG	0.16283		0.408017				0.479029	0.465487	0.253136	0.591191				0.290847	0.444997			-0.38213	-0.22123		-0.728464	0.547928	0.452576	0.53723	0.341353	0.267726
ARSH	-0.266685								-0.701681													-0.806417			-0.67677
ARSI	-0.784093		-1.72526		-0.471823		-2.35927	-0.677761	-0.78944		-0.353084	-1.62336	-0.825849	-0.859826	1.6437	-1.15715		-0.568971	-1.02209	1.98095	-1.77337	-0.363143	-0.675891	-1.57509	-0.696471	-0.510148
ARSJ	-0.445014				-0.576699	-1.2976	-1.10916	-0.81472	-0.616557	1.10262		-1.11888	-0.591137			-0.998109		-0.667823				-0.58902		-1.8167		-0.245485
ARSK								-0.198599				0.306712			0.433925			-0.235805		-0.225449	0.888732			-0.611515
ART1	0.324764							0.881086												-0.690836	4.2419
ART3	-0.284389			-2.11932	3.31792		2.54547	1.30355	-0.706859		-0.778088				1.18758			-0.377732		1.66721	1.66316		2.60147	-0.909393	0.657869	-0.921274
ART4	0.507858		2.46298	1.59752	3.11726		2.07946	1.67822	0.612405		0.892138		-1.95366	2.1156			0.660536		0.611798			1.74974	1.678		1.7734
ART5	0.379339		1.37813				1.05616	1.96284				-1.2979	1.64805		2.4926				0.505981	0.814107	2.22234			1.1339		0.297434
ARTN	-0.598219		-0.675013	-0.810936	-1.05131	1.0093	-3.45218		-0.916836					-0.494637				0.596808		0.901042		-0.420999		-0.454292		-0.662406
ARV1	0.214107		0.41545			0.515734		0.185468	0.429309	0.716418	0.118344	0.311353			-0.339279	0.36821	0.256696			0.131172		0.179635		0.162815	0.437001	0.265103
ARVCF	0.213886	0.517207	0.468115	-0.403223		0.446979		0.292962	0.494281	1.1113								0.359089	0.193161	0.366263		-0.235249	0.920971	0.69658	-0.212632
ARX	0.203322		5.11427		1.14294		2.92378		1.01931	-2.70275	0.569832	-2.07683	3.21086				1.72853	-1.39881				-0.765546	2.00119	2.40174
AS3MT	-0.172662	-0.727992							-0.394801	-0.941525				1.42379					-0.462622	-0.847577					-1.0049
ASAH1	0.137836	-0.692339	0.453595		0.399448	-0.341558	0.639639	0.276198	0.553987	0.75594		-0.846321			1.03078	0.324974			-0.229118	-0.415027			0.269685	0.800378	-0.165734	0.607942
ASAH2	-0.0884981						1.08849								0.777636				-1.98353
ASAH2B	0.0573505						0.325224				0.149349	0.26683			0.53423							0.196795			0.175793
ASAP1	-0.0982386	-0.574932	-0.347885	0.387283				-0.253118	-0.575111			-0.554749		0.270681	0.628851							0.683402		-0.287996	-0.398802	-0.183628
ASAP2	-0.37581	-0.593675			-0.413114	-0.63628		-0.735471	-0.594386	1.29277	-0.351337			-0.445707	2.07206			-0.348847		-0.247106		-0.219712	-0.915209		-0.992074	-0.304028
ASAP3	0.131005				0.541634	0.830826			0.348071	1.14321			0.660534	0.357993	1.32452				-0.184163	0.242274			0.312624	0.669503
ASB1		0.252407		-0.22798		-0.503039			-0.262789					0.172786		-0.248835			-0.12575			0.120176			-0.264488
ASB10	0.514926										-1.02989
ASB11	1.40858						4.1692	0.992423	1.67928		-1.24474	-1.26482	1.24286	2.30202						3.36631	2.01436
ASB12	0.44418	0.285724	1.19058		1.21418			0.913234																0.837881	1.03233
ASB13	-0.0845314	-0.21013							-0.211059	0.689261			0.439806	-0.36138	0.661225					-0.614971	-0.910888
ASB14	0.630795	0.905526		0.881665	0.446672	0.543188	0.843977	0.56865	1.03209	0.649607	0.363578			0.968731	0.425998		0.667956	0.222095	0.359443	1.09063	1.13423	0.855004	0.815854	0.436357	0.740303	0.739981
ASB15	0.739786				2.19082		2.78137	1.07924				-1.09923								2.03958					1.34221
ASB16	0.45903	1.048	0.337754		0.47993		0.617637	0.628846	0.527557	0.461788			0.56009	0.813808			0.375471	0.600823	0.2467	1.34796	0.651382		1.14687	0.776515		0.306523
ASB18	0.707421	1.04469			1.46558									1.78061						2.11115
ASB2			-1.31782		-0.644205			-0.804971	0.476985	2.01085		-0.649343		1.8153				-2.14201		0.642825			1.20229			0.383024
ASB4	0.637855		2.08982	1.53375	2.85267	2.20319	6.7275	0.997338	0.931795	1.75605		1.12688		-1.08498			0.884534			-1.37151			1.50423		-0.608549	0.526435
ASB5		2.95962		1.37286	1.02137					3.09624			-2.17274	1.9552		1.13539	1.33112			5.2367		1.0764		1.9077	1.18192
ASB6	-0.0820541	0.216526	-0.144541				-0.235979		-0.111869	0.175059				-0.300996	-0.26104	-0.273289		-0.215079		0.244758	-0.770786	-0.212281				-0.155759
ASB7						0.224304		-0.158307		1.28745		0.309347			0.173435					-0.0918573
ASB8		-0.295729		0.186564						0.678291	-0.0924477				-0.338568			-0.122722	-0.107838	-0.188643		0.0912544	0.271767
ASB9		-0.529858		-0.696187		-0.850202	0.83613	0.548777					0.79945		-1.36955	0.679167			-0.323612				1.27057		-0.881175	-0.412723
ASCC1	-0.275563	-0.307858	-0.35612		-0.405426	-0.292214	-0.404443	-0.359995	-0.315957	-0.562544	-0.273856	-0.292303			-0.257432				-0.202034	-0.390143	-0.453808		-0.238953	-0.496217	-0.402413	-0.462189
ASCC2				-0.328644	-0.295723	0.346813	-0.599108		-0.216555					-0.385583				0.213365				-0.248112		0.52162		-0.348656
ASCC3	-0.249953	-0.528307	-0.434514			-0.408693		-0.37029	-0.262496	-0.547295	-0.385109	-0.358926		-0.36836				0.206892	-0.220636	-0.211395				-0.71669	-0.433745	-0.264458
ASCL1	0.293548	1.78148	5.61533		5.30438		6.868	1.83232		1.33059			-1.14779	-1.95898	-2.9412		0.999159	0.621316		2.20368			-3.26142	-1.65481
ASCL2		0.579965		-0.823936	0.432406		0.990066	0.38996		1.17823									0.665629	0.53178			2.4891	0.463279
ASCL3	-0.655129				3.41667
ASCL4	0.951143	3.33775	1.06736					3.01032							-4.00977					4.52062	4.67624					0.851986
ASCL5	0.220957			-0.774892	1.51869							-0.718345			1.05793			0.44474	-0.397897	0.592806					1.47599	-0.416398
ASF1A	0.0712791				-0.361907		-0.426418			0.389868						0.381042	0.308025	0.22402	0.094147	0.263048	0.569231	0.250357	0.383599		0.33914	-0.172517
ASF1B	-0.486935	-0.389844		-0.753056	-0.339649		-0.433199		-1.30056		-0.68543	-0.444347		-0.973978	-1.25142		-0.352113				-0.706883	-0.664246	-1.09787	-0.360112	-0.527097	-0.805021
ASGR1	0.632274				1.07232	0.733003	2.04142	0.820468				0.573469						0.26446		1.34229						-0.411916
ASGR2	0.581022				2.5885		2.65963	0.888138				0.46996		1.23744	0.715518					0.836762		-0.401057	0.859063		0.496878
ASH1L	0.134348			0.491959					0.353114	0.53579		0.370463		0.238824	0.513362					-0.358266		0.608997				0.3124
ASH2L	-0.126816	-0.263408			-0.31307	-0.229025		0.192158		-0.686847				-0.213515	-0.449103				-0.130964	-0.324074					-0.191694
ASIC1	0.334691			-0.466627	-0.462797				-0.394034	1.08203	-0.243612				0.977482			0.569721	-0.537061	1.67135				-1.27218		-0.46568
ASIC2	-0.19228		1.53592		1.61303	1.99141	1.86261		-1.86132						-2.25707			-1.73692	1.79154	0.681286			0.932506	-2.86233
ASIC3	0.761907	0.961747	0.710114			1.40356	0.690321	0.777518		1.77521	0.878459							0.794694	0.573137	1.57313	1.19035	-0.609529		0.945137	1.05991	0.420495
ASIC4	0.952693	0.770093				1.22824								1.39328		-1.15362	0.683127	0.918404		1.89404	1.89277	0.76256
ASIC5	0.966914										-0.928434	0.671236		2.17352										2.77742		-0.505319
ASIP	0.560868		0.626316							0.900263	0.751914		1.09619	0.97089			2.3315	0.433723						0.704132	1.09407
ASL	-0.344466	-0.566401		-0.567956		-0.882779	0.894551	-0.176891		-1.20234	-0.292697		-0.399049	-0.551999				-0.254199	-0.386794	-0.527116	-0.606146	-0.460335	-0.580084		-0.65358	-0.209687
ASMT	0.673215	1.70037				0.998523		1.32405					1.16194						0.809747	1.24823					1.11657	0.720468
ASMTL	-0.0516041				0.226585			0.262207				0.345062		-0.246687	-0.33681			-0.178556	-0.132919			-0.231422			-0.374936
ASNA1	-0.29926	-0.472362		-0.665767	-0.195038	-0.278169	-0.704399	-0.119054	-0.428482		-0.301896			-0.70625	-0.553701			-0.180884	-0.318709	-0.158078	-0.62746	-0.694997		-0.307695	-0.436695	-0.287378
ASNS	-0.311704	0.65314			-0.755608			-0.360072	-0.588053	-1.22121		-1.192	-0.520031	-0.408861			-0.418838	-0.26203	-0.424709	0.640433					-0.361529	-0.815716
ASNSD1	-0.0516606	-0.229543			-0.169421	-0.165863			-0.159457			0.18581		-0.171907						-0.159741		0.206857	0.18126	-0.251998	-0.180448	-0.157038
ASPA	0.321883		1.3638	1.08654	1.55611		1.75012	1.64074	1.76421	1.41618		0.551649	1.662	1.8077			0.980366		0.849816			0.815731	1.87548	1.66461	2.29428	1.55612
ASPDH	0.592313				0.705516		1.02274	0.82088	0.446393			0.950827	0.690134	1.0752				-0.71621	0.383454			0.511252	1.88863	0.488061	0.440042	0.686488
ASPG	-0.176279	-1.16505	-1.12658			1.58791	-2.25791		1.83678	-1.06753	0.540145		1.51404										-0.905455			-0.365791
ASPH	-0.608333	-0.837888	-0.366755		-0.966811	-0.323005	-0.380871	-0.611694	-1.24149			-0.761492	-0.429159	-0.685651	1.07609		-0.21369	-0.216167	-0.411234	-0.572347		-0.374335	-1.15722	-0.864792	-0.842967
ASPHD1	-0.378029	-0.453119					2.11555			-2.19047	-0.780646	-1.41982			-2.66521	-1.14007		-0.324848							-0.827424	-1.31283
ASPHD2	-0.418794			-0.488347		-1.14057				0.473386	-0.268141	-0.738512		-0.707573	-0.582339			-1.07364		0.789722		-0.907479	-1.01578	-0.690128	-0.55131	-0.248221
ASPM	-0.399212		-0.321859		-0.284598		-0.432437	-0.325738	-1.22386	0.412192	-0.730713			-0.417434	-1.06878			0.641303		0.353779		0.227335	-0.924452	-0.973513	-0.39711	-0.932504
ASPN	0.669092		1.07122	1.87117			0.911414	0.904253		1.2472			1.31862	0.597337						0.770591	1.23471	1.2662			1.68132	0.715003
ASPRV1		0.318823				0.355625	-1.47965		0.431776	-1.68279	0.224211	0.481576	0.925543	-0.389398	0.631468		0.415457						0.491715	-2.14391	0.755582	-0.782379
ASPSCR1	0.195685	0.322474			0.270384	0.439921		0.559798	0.347367	-0.209155		0.463786					0.285427	0.246274		0.462301		0.218628	0.463578	0.53971	0.52243	-0.135253
ASRGL1			2.55764	-0.744976			1.93328	0.908893		-0.77366	-0.330807	-1.41489			-1.3659			-0.361923		-0.616169	-1.32938	-0.904131	0.758081	0.559197		-0.382028
ASS1	-0.29471									-1.46209	-0.41425			-0.841235	-1.06289		-0.382627	-1.36281		-0.539055		-0.867535	-0.477775	0.9461	-0.659201	-1.12912
ASTE1	0.0939549	0.163799		0.292465						0.304726		0.22516						0.171054	0.127876		0.337278	0.26571				0.180105
ASTL	0.222022		0.783516					0.662767			0.496124			-0.725889	-0.624862									1.17232		0.262865
ASTN1					0.837643			1.07847	-0.830157	1.48138				2.31028				-0.17647	-2.42773			1.26296	3.05873		0.706532	0.541834
ASTN2			0.712824	-0.447815		-0.436116	-1.39368				-0.228415	0.489019	1.31256				0.347144			0.598932		-0.341426	0.562146	0.936637
ASUN	-0.374575	-0.244826	-0.437352		-0.633788		-0.460341	-0.447187	-0.802889	-0.461327	-0.164305	-0.278842	-0.465095	-0.421985	-0.419996			0.250993		-0.192374			-0.353745	-0.919783	-0.327467	-0.607493
ASXL1	0.142934	0.35292			0.309283		0.447304			0.87823		0.244847		0.282206				0.270871	0.100636	0.313556		0.363408	0.185479	0.206882
ASXL2	-0.0678835	-0.252405		0.290314	-0.13964			-0.244147			-0.177893			-0.154692			-0.217325	0.149887	-0.176476	-0.174897		0.407094		-0.199453	-0.176577
ASXL3	0.519232	0.737488	2.23254		1.76685		1.84258	1.18411	-0.94644	1.52434	0.366233	0.797082	1.68715	1.53244		0.829277	0.952395	0.303528				0.481541	1.6527			0.698563
ASZ1					1.56822		4.71145			0.930723				1.69457												-1.01961
ATAD1	-0.0740619	-0.218091					-0.234614	-0.233201		-0.256124				-0.284329	0.374692				-0.105059			0.208246	-0.315863	-0.34406
ATAD2	-0.353696		-0.324865		-0.342354	0.415768			-1.06795	0.679403			-0.52599	-0.613026	-0.903506		-0.320087	0.314626		0.256666			-0.66054	-0.616955	-0.435904	-0.823686
ATAD2B	0.226113	0.442733		0.389993		0.24008			0.41118	0.417847		0.235083	0.429653	0.231071		0.318141		0.526423	0.348	0.431165	0.451324	0.706896		0.157995	0.205703
ATAD3A	-0.473608		-0.373326	-0.951959	-0.167551		-0.459837		-0.428455	-1.2174	-0.234503	-0.508431	-0.809102	-0.81916	-0.820263		-0.267318		-0.20038		-0.984384	-0.871057	-0.459388	-0.279267	-0.504059	-0.829421
ATAD3B		1.03121	-0.261862	-0.659901		0.489815		0.355613		-1.06848		-0.528493	-0.538226	-0.409503				0.578648	0.523608	1.19239		-0.535174
ATAD3C	0.411184	0.580954	0.601473	0.899677	0.642856		0.944444	0.59097	0.632176		0.322839				1.31316		0.52882						0.698031	0.625713	0.861895	0.283467
ATAD5		0.729992				0.754775			-0.360919	-0.475998					-0.780107	0.388477	0.285996	0.754846	0.509668	0.809287		0.245244	-0.275226		-0.218888	-0.201435
ATAT1	0.387804	0.657843	0.549017		0.542556		0.717315	0.38674	0.470269	0.604287	0.219838						0.516927	0.350782	0.414927	0.681653	0.855462	0.419801		0.608647	0.254718	0.229455
ATCAY	0.254908				2.45579		-2.31407		-2.75952	-1.1668				2.52059					-1.78692	2.21926		1.82172	2.85188		-1.25538	-0.80875
ATE1		-0.324667					0.215504			0.36528	-0.151826								-0.205976	-0.230475					-0.210032	0.145513
ATF1	-0.124847	-0.283592	-0.264496		-0.13134			-0.205932	-0.262182	-0.82907				-0.275691				0.180762		-0.131278				-0.447211	-0.222609
ATF2		-0.202972		0.345776	-0.120631	0.237333		-0.399697		0.765198					0.307763						0.504024	0.28728		-0.154967		0.0754139
ATF3	0.114037					-0.881501		0.491512	0.452805	-1.2412	0.54448					-0.638937					0.877322				0.561737	0.600943
ATF4	-0.0618333	0.353209			-0.26675	0.280541		0.172846		-0.306474	0.146933			-0.269481						0.188466						-0.431129
ATF5	-0.257489	-0.349154		-0.354094	0.448126	0.342172		0.602893	-0.580662					-0.594193	-0.92705		-0.379623				-0.535679	-0.4271	-0.295938	-0.460675	-0.236818	-0.487868
ATF6	-0.0719916	-0.35101				-0.422297		-0.124378			-0.183051								-0.280556	-0.376189		0.219622		-0.306921	-0.146743
ATF6B		0.157675			0.197976									-0.335639				0.193489				0.159415	-0.198712			-0.100853
ATF7	0.0575261			0.262546				-0.18845	0.162365	0.646636			0.236869		0.55244			0.175757		-0.128921		0.270052		-0.175825		0.20603
ATF7IP	0.114063			0.402122		0.348204	-0.271519	-0.186588			0.228923	0.186399	0.287779	0.1397	0.466582			0.347149	0.284315			0.473702			0.201229
ATF7IP2	0.631581				0.785611	0.52807	1.30818	0.627704	0.842216		0.559722	0.908347	1.29293	0.584063		0.724568		-0.908235		0.543729		0.449286		1.41559	0.846869	0.419269
ATG10	-0.0391487						-0.294596			-0.948312	0.191099				-0.683895					-0.12642				-0.315604
ATG101	-0.450715	-0.357402	-0.281135	-0.762499	-0.24361	-0.564564	-0.260166	-0.136624	-0.480928		-0.245987	-0.410624		-0.788395	-0.99049		-0.348198	-0.229076	-0.484206		-0.88183	-0.862221		-0.403354	-0.939745	-0.476461
ATG12	0.0862058	0.218817		0.309016						-0.174504	0.110977	0.164189						0.185544	0.167899	0.202206	0.652216	0.374193	-0.197945		0.123806
ATG13	-0.116977								-0.164454	0.407396				-0.243843	0.276038		-0.219899	-0.124148	-0.20213	-0.211816	-0.456021	-0.138631		-0.282935	-0.157768	-0.208194
ATG14	0.220198	0.191202		0.311763		0.255991			0.180839	0.621619	0.189286	0.359935		0.315035	0.572493		0.173098	0.319952	0.267836	0.295533		0.389358			0.477469	0.299396
ATG16L1	-0.0932938	-0.222842				-0.247241		-0.136582	-0.237087					-0.349463				-0.197885				-0.161186	-0.534999	-0.21174	-0.129983	0.13657
ATG16L2	0.653864	1.00813	0.558825		0.74662	0.511537	0.357435	0.856406	0.938674	0.81117	0.487443	0.401293		0.344294	0.571459		0.283925	0.615525	0.824611	1.25716	0.735848			0.623733	0.678229	0.777467
ATG2A	-0.162456	-0.27965		-0.340037	0.172521					0.800479	-0.171242			-0.449139	-0.24656				-0.246751	-0.115155	-0.657877	-0.38553			-0.491969	-0.18514
ATG2B	0.171882	0.277571		0.367979					0.3035	1.08961		0.325852		0.212615	0.249051				0.108968			0.443761	0.340602		0.290778	0.246026
ATG3	-0.193469	-0.185639							-0.276082	-0.887191	-0.17088	-0.209674	-0.353617	-0.304747	-0.417818				-0.169172					-0.412921	-0.265291	-0.287785
ATG4A	-0.0746217	-0.178406					0.372299	0.178424	-0.237872	-0.688047				-0.266454	-0.700152		-0.242912		-0.228215	0.129139				-0.235176		-0.124637
ATG4B	0.0662712	0.547466		-0.377992	0.189721	0.297043		0.252543	0.139686			0.210373			-0.235291				0.113962	0.464567		-0.327193		0.197378		-0.110007
ATG4C	0.0581481	-0.156614			0.239695		0.352919	0.161833		0.283725						0.291523				-0.128937	0.476159	0.289303	0.397065	-0.230512
ATG4D	-0.22254			-0.873638	-0.404864		-0.933595					-0.304557		-0.749524	-0.897416	-0.30821			-0.145401	0.363034	-0.655089	-0.656609		0.187578	-0.192532	-0.346239
ATG5	-0.137274	-0.195189			-0.153874			-0.15914	-0.307442					-0.248234					-0.119938						-0.159282	-0.507034
ATG7	-0.168444	-0.383807				-0.372512			-0.250071		-0.208356	-0.293937		-0.323743	-0.323219		-0.247207	-0.258958	-0.225957		-0.357653	-0.237443	-0.187489		-0.228123	-0.159381
ATG9A	-0.267376		-0.21435	-0.429227	-0.142174	-0.527719	-0.396939	-0.148586	-0.229932		-0.101031			-0.431243		-0.267755	-0.188564	-0.280863	-0.161112	-0.278881	-0.631228	-0.271457	-0.218792	-0.507197	-0.526084	-0.347177
ATG9B	-0.263304	0.779614						1.23748	-0.398548	-2.74905	0.443245	-1.00404		-0.766296	-1.39751			-0.320343	0.38115		-0.813951	0.477535	-1.38437	-0.592606	0.396546	-0.692017
ATHL1	0.938569	2.08291	0.673903		0.739165		0.772218	0.747663	0.932889		0.303579	0.983888			0.649993			0.779736	0.63143	1.56315	0.847094			1.04408	1.22061	0.810456
ATIC	-0.28135	-0.43462				-0.240436			-0.478532	-0.828188	-0.320599	-0.248613	-0.381553	-0.514082	-0.80744					-0.233175			-0.536565	-0.288187	-0.404567	-0.319455
ATL1	-0.311266	-0.371456				-1.08645			-0.4867					0.412533				-0.972121	-0.147789	-0.351541		0.31757	0.336852		-0.37126	-0.160922
ATL2							-0.342629		0.246358			0.289479		0.158912	0.755208	0.244811		-0.109417				0.222921	-0.35403	-0.301769		-0.368309
ATL3	-0.131711		-0.240716	0.318397			-0.500751	-0.250439	-0.168988	0.432664	-0.148843		-0.225077						-0.145367	-0.121944			-0.274224	-0.420428
ATM	0.414848	0.264076	0.3264	0.559851	0.341359	0.395058	0.632359	0.23431	0.624457	0.936009			0.40836	0.70948	0.479978	0.312611	0.341458	0.527643	0.220954	0.16814		0.973207	0.596114	0.267474	0.412769	0.544368
ATMIN	-0.119757	-0.269641	-0.251711		-0.279981		-0.385058	-0.223027	-0.129308					-0.222769	0.253445			-0.205212	-0.116077	-0.204356		0.175063		-0.1667	-0.118247	-0.126313
ATN1				-0.421623		0.318839	-0.380606	-0.18631	-0.191016					-0.151339	0.535906					0.178302	-0.496425	-0.22989				-0.19256
ATOH1	-0.324856		-1.4509				3.91817		-1.28248	-2.25635		-1.48825											-3.9145		-1.87941
ATOH7	0.153627	0.733475	1.15213			1.03163				1.61745	0.430612	0.517437						-1.64122		1.14831				1.15966	0.411462	-0.863956
ATOH8	0.42259	0.756024			1.09879		1.04073	1.61901	1.40145	0.687852			0.918283	1.20263	2.4853		0.60955	0.516595					1.41429	1.40775	0.908729	1.33463
ATOX1	-0.0637584			-0.404326	0.16641		-0.32245	0.256893	-0.281483		-0.190846	0.602679			-0.878632			-0.286629	-0.173226			-0.333713		-0.247908	-0.246615	-0.316494
ATP10A	-0.0912706		0.528642		0.505172		0.636405	0.415896					-0.727874							0.498013					-0.375607	-0.283097
ATP10B		3.27695					1.49967	0.533172	-0.767037	1.56335	-0.533857			-0.553388	-2.51538	-0.971634			-0.670342	1.84513				1.39749		-0.537596
ATP10D	-0.192541		-0.6234	0.398438	-0.225935	-0.504767	-1.17551	-0.483567		0.876973		-0.901057												-1.0196		0.344889
ATP11A	-0.149638	-0.437111			0.569297		1.0089	-0.212805	0.660444		-0.937386			-0.542741	0.663321		-0.439639	0.157532		-0.666611	-0.688997			-0.54395	-0.730445	-0.433998
ATP11AUN	0.69929	-2.23359							1.26137					1.61912						0.885773
ATP11B	-0.314307	-0.304411	-0.640866	0.304322	-0.685991		-0.645254	-0.331057	-0.242219											-0.243596		0.341624	-0.477021	-0.258311		-0.373168
ATP11C		-0.225225					0.344302		-0.246544						-0.673177					-0.236737	0.752458	0.276187		-0.272012	-0.227986	-0.168535
ATP12A	-0.491311	1.46		-1.60577						-3.23307		2.09598			-1.44765			-0.571133	4.46041					-1.5475	-0.691161
ATP13A1	-0.0800193			-0.596261							-0.173364	-0.247541		-0.580273	0.405919			0.275444		0.228437	-0.459853	-0.480872		0.221489		-0.224681
ATP13A2	-0.376139	-0.318133	-0.25809	-0.814418	-0.178769		-0.464771	-0.228241	-0.158338		-0.160006	-0.844066		-0.687937	-0.330625			-0.745157	-0.182025	-0.316354	-1.01097	-0.698913		-0.319164	-0.439475	-0.208208
ATP13A3	-0.21157	-0.450608	-0.407832	0.392395	-0.352042			-0.44174	-0.47382	-0.81878		0.322888	-0.640309		0.400637	-0.472769				-0.435442		0.482508		-0.304188		-0.332702
ATP13A4	0.283002			1.63683	0.668054			0.913355	1.10986	2.06448				0.764872						-0.822844		1.08752	1.16421	0.73631
ATP13A5			-1.17349				-4.4374							1.84868					0.566925	3.86094
ATP1A1	-0.335103	-0.424517	-0.325698		-0.425871	-0.311775	-0.304622	-0.460226		-0.516673	-0.244381	-0.500128	-0.386568	-0.42977	0.628085	-0.587229		-1.00818	-0.264543			-0.210768		-0.999912	-0.544253
ATP1A2	-0.451217		3.23938	1.97988	2.12017		1.55959		1.8279	2.10788	0.488407	-1.39715		3.04794	2.58892			-0.844964			3.12139	1.6788	2.37019	2.85833	-1.34526	0.600726
ATP1A3	-0.611741				0.620557	-0.356004	1.72528			-1.1013	-0.715452	-2.27014	-0.84089		-1.47076		-1.34365	-1.3222	-3.6704	1.15857	-1.70344				-1.00543	-1.6041
ATP1A4	1.12125	2.16355	2.4803		2.20859				0.953548	-0.635069		-1.54485	1.28955	2.40365			0.789748			1.66587			1.1538	1.19104	-1.0468	1.33472
ATP1B1	-0.19231	-0.453991			-0.641624				0.498721	0.638545				-0.512568				-1.35471	-0.169433	-0.24037		-0.557584	-0.528366	-0.442032		0.279566
ATP1B2	-0.187392		1.96457	0.732322	1.26646		1.09372	0.74498	1.39031			0.703891	1.43778	1.99491	2.63534			-0.507843		0.383251		1.2309	1.93283	1.64476	1.34291	0.875052
ATP1B3	-0.404895	-0.409836	-0.43633		-0.476474		-1.62204	-0.246136	-0.669965		-0.207332	-0.837997	-0.490613	-0.43851	-0.661388		-0.253155	-0.196763						-0.963106	-0.233473	-0.717286
ATP1B4	0.222257										-1.10808		1.5562			1.73865	1.71811	-0.574982
ATP2A1	0.6055	1.01818				1.14108	1.18786	1.03607		1.66363	0.899461						0.382246	1.09363	0.706502	1.61967				0.625999	0.425676
ATP2A2	-0.37598	-0.318292	-0.397552	-0.334177	-0.486047	-0.313696	-0.493228	-0.352736	-0.470581	-0.52694	-0.250489	-0.214707		-0.536022	0.941411	-0.266771		-0.400829	-0.284441	-0.39899	-0.427039	-0.349669		-0.464157	-0.431598	-0.401957
ATP2A3			1.49816		1.39203		1.79512	0.863195		0.551316	-0.305873	-0.418646			-1.34329				-0.30018			-0.558019	0.747472		-0.662479
ATP2B1	-0.250886				-0.903937	-0.230949		-0.461526	-0.487122	0.876535			-0.638444		0.327727			-1.45968					0.565243
ATP2B2	-0.404661		1.75027		2.19969	1.26699		1.54376	-0.607069	2.32832		0.403373		2.167	-2.21754			-1.47281	-2.02557		-2.12421	1.34373		0.945088
ATP2B3	-0.910322	-1.18391			1.34867					1.07831			1.21101	1.96463	-2.20065			-2.37815	-5.40874			2.49492	1.8747			-2.15316
ATP2B4	-0.0671694			0.646917			-0.463726	-0.489721		0.670275		-0.741876		1.11889	0.507354			-0.375604		-0.345222		0.528763	-0.304708	-0.494715
ATP2C1	-0.204221	-0.236818					-0.460549	-0.294661	-0.353474	0.457822			-0.234535	-0.306624				-0.12698	-0.131661	-0.183151	0.355469		-0.433161	-0.284051	-0.15123	-0.339553
ATP2C2	-0.255775	1.70101						-0.553476			-0.317774		0.690014	-0.605709		0.873015		-0.375546		1.76201			-0.922787			-0.538884
ATP4A	2.1135		-1.58953		-1.93563	3.25062	6.28605			1.21429			3.88659	2.55183				-1.7433	-1.02038	2.07034			3.66754	2.17109	-1.26762
ATP4B	1.59943		1.04079		-6.51689		6.32196		1.06125				2.32443	2.50385	1.63253		1.78315			0.931036					1.4844	-0.843993
ATP5A1	-0.30802	-0.4938	-0.217756	-0.708946		-0.261525	-0.536445			-0.362402	-0.266429	-0.380669		-0.518042	-0.418421			-0.392437	-0.530488	0.222115	-0.297683	-0.754253	0.30157	-0.299984	-0.6262	-0.347348
ATP5B	-0.570188	-0.805283	-0.413882	-0.827071	-0.450818	-0.530384	-0.435993	-0.329507	-0.703719	-1.15399	-0.438682	-0.602463	-0.225418	-0.788156	-1.10466		-0.296915	-0.464516	-0.811946		-0.771677	-0.753616	-0.287405	-0.498876	-0.834388	-0.686381
ATP5C1	-0.214318	-0.269857			-0.296259		-0.275109		-0.282602	-0.612173		-0.182124		-0.307266	-0.474905			-0.202892	-0.23583			-0.143636			-0.147743	-0.588379
ATP5D		0.371371		-1.33166	-0.2508	0.722335	-0.914588	0.550941					0.433154	-0.706062						0.496914		-1.08717		0.323333
ATP5E				0.308789				0.322151							-0.59038			-0.129496		0.507263		0.278746				-0.445888
ATP5EP2								0.301291	0.354418								0.498597	-0.333119	0.346541	1.12173		-0.474739		0.33984
ATP5F1	-0.288017	-0.601643	-0.174946		-0.209218	-0.332989		-0.142589	-0.290643	-0.78402	-0.247826	-0.245963	-0.278304	-0.403221	-0.576759			-0.333887	-0.406722	-0.220176		-0.205806		-0.325715	-0.467537	-0.381112
ATP5G1	-0.217163			-0.494369	-0.378106		-0.36648		-0.21098	-0.912735				-0.31992	-0.854265			-0.267182	-0.327177	0.31078		-0.384058			-0.273146	-0.435996
ATP5G2					-0.155309	0.300472			-0.177124						-0.395914										0.173048
ATP5G3	-0.459277	-0.696896	-0.294568	-0.462193	-0.566286	-0.195025	-0.569265	-0.423261	-0.532337	-1.06824	-0.269027	-0.405837	-0.393233	-0.572836	-0.913798			-0.61111	-0.497856		-0.619815	-0.454731	-0.410122	-0.44711	-0.581586	-0.613737
ATP5H	-0.0731464				-0.279195	0.393914	-0.412665		-0.231966	-1.03922			-0.341209	-0.26793	-0.469803			-0.251606		0.194372						-0.329692
ATP5I	0.073271					0.465138		0.53372		-0.467253				-0.250914	-0.512582		0.770105			0.416414		-0.221537	-0.545312	0.266984		-0.185766
ATP5J	-0.106261	-0.348905			-0.278891		-0.318839	0.194057	-0.199055	-0.605128			-0.279418					-0.183112	-0.169949							-0.342319
ATP5J2	-0.092448				-0.288235	0.28904			-0.534962	-0.489368	0.211248		-0.309519		-0.513818			-0.163065		0.502536		-0.198107	-0.329975			-0.373852
ATP5J2-PTCD1	0.231601
ATP5L						0.256913		0.524345	-0.181646	-0.379181					-0.506407			-0.185187		0.512457					-0.149973	-0.290521
ATP5L2	0.404579								1.17027					0.608831						1.49402						0.445846
ATP5O	-0.0799838				-0.183719			0.261099		-0.699091					-0.502614			-0.164065	-0.263593	0.214203						-0.32644
ATP5S	0.225014	0.178873	0.217187				0.260566		0.438903	0.251933	0.120693	0.346059		0.249389	0.135079		0.409703	0.206897		0.284813	0.531495	0.254581	0.406787	0.202992	0.312995	0.288407
ATP5SL	-0.215451	-0.209927	-0.188107	-0.720841			-0.471189	-0.170434	-0.135883		-0.0970023	-0.182419	-0.316018	-0.314012	-0.322413			-0.284332	-0.18045		-0.558167	-0.602079			-0.23617	-0.174184
ATP6AP1	-0.20242	-0.275308		-0.465718		-0.281583				-0.385617	-0.202932	-0.172211		-0.482201	0.21006	-0.370154	-0.234834	-0.326484	-0.286245		-0.937114	-0.190593			-0.316022	-0.254277
ATP6AP1L	0.383415	0.725309		0.481795	0.443628		0.810214	0.595469		0.545583	0.466864	0.519501		0.371094			0.333561	0.401671	0.287649	0.605126	0.740224	0.80228	-0.449822		0.54325	0.466012
ATP6AP2						-0.264197	0.192264		-0.178532	0.233885	-0.179759	-0.174794					-0.277919	-0.299797	-0.128855	0.571759		0.29925
ATP6V0A1	-0.138522		-0.166099			-0.25315			0.215021							-0.27943		-0.529064	-0.202708	-0.380929	-0.684561		0.451893		-0.215415	-0.113706
ATP6V0A2							0.311816								-0.238268	0.236766		0.320456	-0.0871495	0.197478			0.31226		-0.175445
ATP6V0A4	1.73682	2.26096	1.76501		0.644138			0.639				-2.14395			-1.6305				-1.37727	6.384	-1.70361		-1.89603	-1.19756	-0.642784	-1.08125
ATP6V0B	-0.231992			-0.589227			-0.28071			-0.627107		-0.490864	-0.542495	-0.457599	-0.455565		-0.262823	-0.449916	-0.272304	0.77793	-0.569504	-0.50879				-0.524384
ATP6V0C	-0.330913	-0.543439	-0.284101		-0.175405	-0.308079	-0.767486	-0.29228	-0.229038	-0.395428	-0.176089	-0.517134	-0.382584	-0.749369	-0.409043	-0.358946		-0.576321	-0.245172	0.282728	-1.05279		-0.480085	-0.32646	-0.636614	-0.423093
ATP6V0D1	-0.426616	-0.630021	-0.38529	-0.667398		-0.431226	-0.47952			-0.360106	-0.366578	-0.467359		-0.574312			-0.517252	-0.504074	-0.551688		-1.13775	-0.585587		-0.508129	-0.864407	-0.486422
ATP6V0D2	2.57204	3.22246			0.74127	-2.18464			0.44204			-0.803415	-3.05863		-2.29122					6.387				-1.97042	-0.485201	-0.615656
ATP6V0E1	-0.150176	-0.397482					-0.37793			-0.607956	-0.129362				-0.529112				-0.200838			-0.122738	-0.153644	-0.227165	-0.20423	-0.170404
ATP6V0E2			0.570363					0.456114	-0.337349	-0.454896		0.592949					-0.399648	-0.252016	-0.679277				0.783228	0.617212
ATP6V1A	-0.153917	-0.287562	-0.211555				-0.363576		-0.189019	-0.354135	-0.32902		-0.494436	-0.274281				-0.827302	-0.2958	0.697676		0.211016		-0.425403	-0.342875	-0.241414
ATP6V1B1	0.698506	1.70497	1.46489		1.83366	1.19982		1.13406	0.953703	1.4024	0.569355			1.18251				0.90852	0.52193	5.31263	1.04857			-0.932328	0.88985
ATP6V1B2	-0.273468	-0.366646			0.150859	-0.411015			-0.126404		-0.204197	-0.273555	-0.438039	-0.428338	-0.471685		-0.283246	-0.904836	-0.14938	-0.401422		-0.2924	0.282468	-0.534357	-0.318893	-0.189154
ATP6V1C1	-0.17116	-0.501852		0.414828	-0.218463	-0.200725		-0.184027	-0.215653				-0.249008	-0.163415				-0.725555	-0.14842	-0.263786		0.304402				-0.23237
ATP6V1C2	0.444314	1.61942	1.17505	0.677642	0.452599	0.461749		1.00734	1.07059		0.458276				-1.12809	-0.276302		0.312929	0.474741	3.54777		0.560135		-0.408224	0.518881	-0.734982
ATP6V1D	-0.246935	-0.388728	-0.356397		-0.327042		-0.646242		-0.332563		-0.154389		-0.630539	-0.356585	-0.466373			-0.587668	-0.249872	0.309492			-0.304366	-0.634748	-0.231734	-0.22506
ATP6V1E1	-0.239813	-0.293122	-0.213817		-0.374002	-0.232693	-0.610356		-0.227909		-0.175067	-0.244231	-0.304794	-0.209386	-0.26683			-0.75102	-0.268197				-0.174855	-0.247569	-0.216238	-0.283804
ATP6V1E2	-0.0587641				-0.462508								0.381132			0.324496			-0.230518			0.27619	0.375171	0.519477		-0.301693
ATP6V1F	-0.130272				-0.329694		-0.664481		-0.430876			-0.41168		-0.356745	-0.452106			-0.322108		0.378542		-0.264614				-0.287029
ATP6V1G1	0.0585196	-0.143705		0.396214	-0.187601	0.244558	-0.301537					0.28385								0.210002		0.343233			0.152654
ATP6V1G2	-0.407361		0.742699		1.00962	0.483903	1.18294	0.686733						1.13285	-0.855886			-0.755184		0.402165		0.638083	1.11426	0.364879		-0.236508
ATP6V1G3	5.90133	7.79028									0.730542									7.73725
ATP6V1H	-0.216043	-0.44601			-0.202903		-0.434666		-0.13543			-0.211047	-0.24308		-0.489995			-0.863773	-0.302543	0.204091		0.147584		-0.378936	-0.330419	-0.322403
ATP7A	0.106995			0.413517	-0.207					1.15333		-0.236746			0.593833			0.344786				0.471746		0.383559		0.340869
ATP7B		-0.343337	1.50103		0.936959	-0.432083	1.19172	0.289108		0.866335	-0.373361	0.466322	0.698972	-0.719368					-0.269854	-0.645413			-0.512913		-0.500231	0.475953
ATP8A1	0.337142		1.10736	0.815481	0.735568		1.88517	0.906027	1.20169	2.45191	0.252916	-0.638915	1.79424									0.63645	1.35123	0.552484	0.51621	0.433836
ATP8A2		0.499343		0.598737	0.626853				0.509933	0.67097	0.953669	-2.39074	1.66777	1.44032				-1.87571				0.823443	1.59243		1.04543
ATP8B1					-0.395655	-0.917005	0.697518			-0.701885					1.26671			-0.560292	-0.215035	0.242923		-0.22056	-0.451418	0.409398	-0.367821
ATP8B2	0.204429	0.262739	0.43031	0.489741					0.366147			-0.5493		0.904389	0.483314					0.356262		0.343779	0.661752			0.449566
ATP8B3	-0.548917	0.684857		-0.743027	-0.790261		-1.63451	-0.762184	-1.27561	0.774927		-0.694231	-0.489133		-1.04823		-0.731022	0.25855	0.575456	-0.999349			-0.770372	-1.0357	-0.686469
ATP8B4	0.517301				0.817598	-0.400563	0.790207	0.699021	0.330115	0.591502	1.15045			0.408731	1.461			0.327778	0.329686	0.676304	0.872571	0.710968	0.890481		0.663415
ATP9A			0.322848	0.566512			0.739509			0.538126	-0.324528			0.268309	1.49254			-0.379198	-0.186195			0.661287		0.297741	-0.300469	-0.152476
ATP9B				-0.673988	0.212026	-0.359688			0.445717	0.678597		-0.27018	0.355637					-0.0858698	-0.105952	-0.30246		-0.49723		0.179954	-0.195996	0.208139
ATPAF1	-0.0920264	-0.270154								-0.502541			-0.350884		-0.387134			-0.543696	-0.195432				0.171705			-0.0830786
ATPAF2	-0.160053			-0.59265	-0.268036	0.368425	-0.434876			-0.73682			-0.275964	-0.429711	-0.357897				-0.148759			-0.699397			-0.274148
ATPIF1						0.416575		0.334699	0.286177	-0.532227		0.319501		-0.193832				-0.286444				-0.366091				-0.162391
ATR							-0.2661	-0.199876		0.971165	-0.292298	-0.176767									0.535841	0.419476			0.249175
ATRAID	-0.0492568				-0.336958		-0.233938			-0.386036					0.233853										0.134618	-0.131842
ATRIP							-0.325225																			0.228163
ATRN	-0.0711664	-0.405656			-0.452621	-0.367155		-0.390865		0.790948	-0.182676	0.295824			0.940342			-0.228894	-0.335868	-0.262782		0.246054	0.263908		-0.292231
ATRNL1			-1.28876						1.57087					2.4503	1.55819			-0.903985	0.740615	0.715658		1.13455	2.06381	-0.587771		0.512446
ATRX	0.195221			0.384411	0.126069		0.457942		0.255069					0.609417	0.48793		0.356481				0.651162	0.683896				0.221329
ATXN1	0.0913637			0.498135		-0.219836		-0.200227	0.178976	1.25077				0.286636	1.2735			-0.255555				0.660147		-0.512053	0.239913	0.379057
ATXN10	-0.225597	-0.326192		-0.315986	-0.360242	-0.467158	-0.622969	-0.176288		0.371067	-0.208647			-0.258159	-0.210031			-0.248831	-0.31574	-0.23349		-0.243321	0.18878	-0.316756	-0.429743	-0.26818
ATXN1L	-0.0942542	-0.321173	-0.264881	0.220604			-0.260043	-0.367345		0.394477	-0.206743		0.335822		1.11213			0.105745		-0.433885		0.230362			-0.167108
ATXN2	0.0699152			-0.282716		0.19995	0.251773	-0.147644		0.676445				0.127629	0.212673			-0.0733427	0.0805884	0.303597					-0.163777	0.0842048
ATXN2L	-0.199854		-0.233514	-0.375939			-0.427857	-0.27	-0.254813	-0.491712		-0.298436	-0.202765	-0.47504	-0.451198			0.178384		0.166208		-0.169354	-0.372687		-0.449287	-0.26185
ATXN3	0.242884	0.4466		0.286563		0.355617			0.324161	0.209853	0.201858	0.422616		0.524833				0.282364	0.329237	0.53855		0.432511			0.467867	0.224031
ATXN3L	1.15605
ATXN7	0.213501	0.248394		0.388528	0.143392	0.426321	0.461461		0.476841	0.990557		0.359267						0.210575	0.0865226	0.351582		0.349284	0.377641			0.35875
ATXN7L1	0.136265		0.409255	0.379477					0.329408	-1.2552	0.172145	0.441419	0.395112	0.346579	-0.700698				0.149174			0.3718			0.186924	0.308873
ATXN7L2	0.342523	1.27475		-0.371483	0.450808	0.769293		0.418863		0.308679	0.202133				-0.377685		0.273154	0.526931	0.408468	0.812953			0.369386	0.382764	0.45766	-0.134073
ATXN7L3	-0.118203	0.348044	-0.181366	-0.294288			-0.35673	-0.167821	-0.263595					-0.360404				-0.781325			-0.406322	-0.176934	-0.208307			-0.115482
ATXN7L3B						-0.335976			-0.145624			0.21636		-0.273871	0.388356		0.194765	-0.232837		-0.230748		0.104364		0.185138		-0.190446
AUH		-0.412817							0.226371	-0.50708	0.277911	0.312634			0.545222		-0.241473	-0.459923		0.293771			0.208216		-0.227337	0.177009
AUNIP	-0.536697		-0.337715		-0.434709			-0.205029	-1.45354	-0.478146	-0.546164	-0.706358	-0.855679	-0.859053	-0.885485			-0.622649		0.578676	-0.849923	-0.44221	-1.12615	-0.283338	-0.616538	-1.27155
AUP1	-0.0683259	0.2358		-0.232631	-0.198989		-0.295857						-0.284649	-0.458908				0.161407		0.320598		-0.201991	-0.278542		0.18571	-0.396871
AURKA	-0.62393	-0.577247	-0.50008	-0.312233	-0.44633			-0.516855	-1.27246	-0.929051	-0.533159	-0.513385	-0.943999	-0.69983	-1.34254		-0.407656		-0.307847		-0.622931		-1.1131	-0.992095	-0.63472	-1.19111
AURKAIP1	-0.203687		-0.250577	-0.729985			-0.397066	0.332808	-0.268093	-0.806405				-0.446727	-0.485326			-0.199471			-0.675002	-0.602574				-0.435151
AURKB	-0.686831		-0.321358	-0.804348	-0.559936		-0.611479		-1.33813	-1.4606	-0.506693	-0.747219	-0.74946	-0.640048	-1.16879		-0.343128	0.468872		0.83218	-1.09797	-0.938943	-0.740349	-0.739488	-0.65008	-1.40097
AURKC	0.339358	0.571502			0.568595			0.995217	0.265707	0.482511		0.369037		1.06945						0.811613				0.809586	0.475909
AUTS2	0.128988	0.365282					-0.876406		0.467106			0.665962			1.64206
AVEN	-0.259785	-0.274346	-0.464188		-0.326663	-0.329772	-0.863135		-0.503887	0.305107	-0.227084		-0.561463	-0.341389	-0.431363				-0.147946				-0.247135	-0.617706		-0.556202
AVIL	0.692828	0.931452	0.557115		0.822568		1.11305	0.646513		0.928263	0.589693	1.01431	1.18981	-0.627708	0.819647	2.49037	0.444289	0.617519	1.09578	1.21298	0.781415		1.04575		0.726776
AVL9	-0.0559863			0.411205	-0.282285		0.513211	-0.275725	-0.4139				-0.278694			-0.302827		-0.135454				0.435676	-0.372421		-0.246439	-0.126763
AVP	0.326764	1.59452								-1.44382			2.2295					-1.91587						1.60123
AVPI1	-0.368937		-0.59417	-0.347148			-0.521327			-0.52168			-0.74418	-0.43551	0.613579	-0.435231		-0.610296	-0.234195		-1.17777	-0.444307	-0.742493	-0.623095	-0.417071	-0.621392
AVPR1A	0.502612	2.44903	0.7004		0.426521	-1.14733	0.823698		-1.23784				1.04406	0.771585				-0.631854		1.57034	-1.80334	0.580866	1.23264	1.19625	1.29801	0.457343
AVPR1B	-0.323137	1.0028	2.18207						-0.79894	1.28614			2.78301	1.54642						-1.39755			2.38468		1.04741
AVPR2	0.451379				0.936213		1.36013	1.02675				0.543791	0.915643	0.696056								0.86922		1.27187		1.7845
AWAT1	0.510207								0.781743											1.83695						0.642205
AWAT2										2.18157			-3.18716								-2.45204					-1.61107
AXDND1	0.604676	1.12965			-0.878741					1.53369			-1.51126	0.682896			0.954317	0.780594	0.605851	1.3482				2.63934	1.05813	0.767566
AXIN1	-0.156129		-0.228251	-0.303945			-0.264789	-0.141655				-0.246384		-0.479763	-0.192438	-0.27864		0.223185					-0.387312		-0.379299	-0.226472
AXIN2	0.27992				0.92257		2.35443	0.729023	0.752934	-0.671677			1.0758							0.618822	-1.32722	0.501912	0.573586			0.488071
AXL	-0.174023		-0.449677		0.397468	-0.582103		-0.335047	-0.533517			-0.965793	-0.766105		1.64398			-0.248593					-0.61594	-1.0803	0.323897
AZGP1	0.492617		2.73815		2.03871	2.05203	1.99157	1.94289	-0.828513	1.99866	0.54555	0.791027	-2.23742						-1.4248					1.54858		0.425794
AZI2	-0.082499	-0.317041	-0.248032	0.459977	-0.135022				-0.17621	0.225947				-0.166679	0.387156				-0.174347			0.275268		-0.315092	-0.259482	-0.107554
AZIN1	-0.156833	-0.264063		0.35173	-0.328138	-0.253926		-0.32478	-0.450398					-0.297947					-0.0973654		0.540948	0.205495	-0.382169	-0.23322		-0.394446
AZIN2	0.189833	0.192642	0.47658		0.738007			0.635342	0.604196		0.160785				0.82384			-0.170991								0.391503
AZU1	0.442117		1.79158		1.68678	0.735474		1.69217	1.34918				1.15302					1.10836		1.00309					0.919979	1.37936
B2M	-0.139863	-0.542058			0.37793	-0.45594				0.633307		-0.300411		-0.227715								-0.275938	-0.3271	-0.737616		-0.304518
B3GALNT1	-0.142789							0.314256	-0.791345			-0.788141	0.736829		1.36313			-0.461927	-0.215625	-0.560973		0.413028				-0.232922
B3GALNT2	-0.282427		-0.412938	-0.544274	-0.42939		-0.37621	-0.441551		0.374092							-0.348592		-0.576678			-0.147922		-0.530624	-0.574886	-0.307431
B3GALT1	0.176571		1.62774		-0.973821	0.925819	1.38659	0.991597	-0.851811				1.18438	1.62525			0.809727	-0.677602		0.660213			0.988367		-0.723698	0.605647
B3GALT2	0.385676	0.600512		0.872311	1.90353		2.7468	1.85259	1.85068	2.52138				0.890552				-0.339502		0.374589	2.25474	1.20311	1.45867	0.571753	1.58125	1.90499
B3GALT4			0.317564				-0.593382	0.215342		0.437621					-0.486386			-0.172773	-0.140461				-0.430817
B3GALT5	0.231723	0.711093	1.87825				2.36932	1.9117	1.13196	-0.791074								0.453568		-0.751199		-0.987413		1.73753		0.673182
B3GALT6	-0.0534626	0.301144		-0.738342			-0.274633	0.412982				0.218153		-0.306139		-0.466176					-0.507195	-0.33355				-0.150797
B3GALTL	0.0567259				-0.166487		-0.37314			0.80299	0.156642			-0.224375	0.51207	0.559622						0.173342	-0.209659	-0.302805	0.213934
B3GAT1		1.10799	2.15897	0.741155	1.74945		3.22937	0.773413	0.847891	-1.00586			1.34376	0.930404	1.71409	-0.495304				0.99885			1.97559	1.51898
B3GAT2	0.650116	0.998353	0.374383		1.06988		0.751925	0.676812	1.03234	2.47104	0.384331			0.375752		1.54893			0.660092	1.1987	1.1641	0.904047	0.394055	0.332137
B3GAT3	-0.126448			-0.482866			-0.414764					-0.252067		-0.60641				-0.184778		0.203628		-0.292995				-0.465703
B3GNT2	-0.0961667		0.316162		-0.23917			-0.217726	-0.166245					-0.278986	-0.451588			-0.486907					-0.238281
B3GNT3	-0.296406		1.18502			1.59945	1.39493		-0.751605	1.25059		-1.17863		-0.721983						-0.79221	-2.65874	-0.18202	-1.21522		-0.896342	-0.866925
B3GNT4	-0.757921	-1.25224	-1.04625	-0.785368	-1.07209		-1.39184	-0.381624	-1.28894			-0.887306			-0.732155		-0.533376	-1.55456	0.233531	-1.06198	-0.880922	-1.02429	-0.689998	-1.38975	-1.00938	-0.977455
B3GNT5	-0.647657		-0.998968		-0.719151		-1.04686	-0.721417	-0.936645					-0.252116									-0.933801	-0.874145		-0.964218
B3GNT6	-0.422194		3.23004				1.33345	1.17644			-1.17091												-2.17511	-0.968025	-0.814611	-1.17528
B3GNT7	-0.231908		0.856802				1.34953			-2.18429	-0.285449	-1.23803			2.97573		-0.33233						-0.867745	-1.11868		-1.50768
B3GNT8		-0.622597		-0.559271		0.387344	-1.20958		0.76687	0.61979		-0.857535	0.614408	-0.489941	-1.31537					1.1533	-1.40683	-0.289472		-0.391032
B3GNT9	-0.163893	-0.306834		-0.447901	-0.186054		-0.849606	-0.298192		1.12895	-0.249641	-0.88599	0.348332		1.42837	-0.390422			-0.199974	-0.442912	-0.823113			-0.391173		-0.182994
B3GNTL1	0.169031	0.319408	0.499327	-0.440131	0.205637	0.343632	0.541254	0.185958	0.179738	0.503109	0.197458					0.368425	0.395116	0.33381	0.274941	0.58309				0.332035	0.19877
B4GALNT1	-0.470875	-2.30488			-1.2509		-2.88146	-0.927185	-1.60048	1.97117		-1.37462	1.12193			-1.5312	-1.41339					0.319648		-1.80495	-1.02035	-1.27759
B4GALNT2		1.19596						0.794478	-1.29896	-1.79771				1.11769			-0.916174			1.03371			-4.30236	-3.25599	-1.46819	-0.621468
B4GALNT3	-0.182081	0.775068	0.4924		-0.621531		-0.622981	-0.356645		-0.759534	-0.253624	-0.704692						-0.543825	-0.279507	1.75317
B4GALNT4							-1.04497				-0.45593				-1.54784			0.245371	-1.09615
B4GALT1	-0.240917		-0.350658			-0.407563		-0.200248	-0.574376		-0.281514			-0.468618	0.3379		-0.393904		-0.28634	-0.426854	-0.719946		-0.530802			-0.165929
B4GALT2	-0.292461		-0.333637	-0.472179	-0.333613		-0.920877		-0.392945					-0.514309		-0.293665		-0.257145			-0.431573	-0.449857	-0.458155	-0.337607	-0.195181	-0.49927
B4GALT3	-0.117055			-0.27337	-0.215118	-0.24941		-0.120752		-0.205641	-0.172179			-0.407016	-0.608543				-0.233915			-0.133072	-0.238189			-0.142313
B4GALT4	-0.100108			0.404217	-0.35051				-0.462755	-0.720082					1.17992				-0.121567	-0.343473		0.14761	-0.671772	0.507557	-0.1828	-0.330055
B4GALT5	-0.341709	-0.628048				-0.334271	0.38671	-0.178538	-0.473203		-0.23906	-0.451927		-0.424998			-0.298737	-0.234862	-0.230722	-0.545203	-0.725933		-0.750267	-0.298251	-0.65769	-0.401023
B4GALT6	0.130464						0.866442	0.571379	-0.963472	-0.452604								-0.834672		0.625884				1.06887
B4GALT7	-0.131645			-0.836446	-0.224899					-0.326274				-0.350255					-0.145407			-0.503896				-0.139309
B4GAT1	-0.135417	-0.340133										0.330209			1.49215			-0.675176		-0.511881	-0.462471	-0.264689	0.567642		-0.202569
B9D1	-0.122328		0.410886	-0.733625	-0.252832		-0.348272		0.360876	-1.2759		-0.380307		-0.283855	0.489328		0.263309	-0.16675		-0.236682		-0.756854		-0.285922
B9D2	-0.113199		0.353276	-0.906784	0.325435			0.329325	0.378926	0.477115		-0.611019		-0.300251	-0.961229					-0.345563		-0.927436
BAALC		1.67745					-1.46009	0.750507	0.629227				-1.89726		-1.07451			-0.208145	-0.509052	1.73462		0.585193	0.548024	-1.17532	-0.498267	-1.36692
BAAT	0.549404	-2.93992					3.48588	0.442863	1.03583			0.632291		-1.0063				-1.02136		-2.65095		-1.3066	1.3294	5.54097
BABAM1	-0.0973371			-0.304662			-0.340845	0.267143	-0.175936	-0.274705				-0.218489	-0.326042			-0.186903		0.161196		-0.277629				-0.246339
BACE1					-0.213904		-0.487425							0.249318	1.36218	-0.312102				-0.139287		0.278497	1.05126	-0.348056	-0.230612
BACE2	-0.275093					-0.887895	0.711454	-0.180792			-0.626853	-2.27738		-0.447451	2.24105	-0.661267			-0.45995	1.02221	-0.615435	-0.453819	-0.656919	-0.657015		-0.492165
BACH1	-0.154792	-0.262704	-0.490583	0.346217	-0.188614	-0.517396		-0.346577	-0.254796	0.577365				-0.196532	0.670075			0.251012		-0.208099		0.31121	-0.314159	-0.5208	-0.177613
BACH2	0.523512			0.713741	0.303394					1.07494			1.25392	1.31177	-0.737315			0.418281		0.773625	1.39822	1.38875	1.16016		0.697132	0.759186
BAD	-0.081059			-0.34597	-0.163546	0.350148	-0.702917							-0.19058	-0.438082			-0.274928				-0.299579				-0.1845
BAG1								0.405237	0.387283	-0.390128	-0.180283			-0.249855	-0.535071				-0.29852	0.362215				0.275918	-0.27052	-0.180397
BAG2	-0.155276	-0.4182			-0.520109			-0.52953	-0.562938	0.519067		-0.315953		0.501843	-0.411829				-0.220727	0.491271		-0.370441				-0.570767
BAG3	-0.368679	-0.424884	-0.683983	-0.547203	-0.422928		-0.887798	-0.345639	-0.530646	0.518617		-0.473863	-0.524346		0.920792	-0.752392	-0.245621	-0.421782	-0.303379	-0.32187		-0.542613	-0.934579	-0.849574		-0.175825
BAG4	-0.10291	-0.174714			-0.322085		-0.34179			-0.694654		0.308946		-0.394838	0.282312			-0.525585					-0.259485	-0.334245
BAG5	-0.17232	-0.167056	-0.164986		-0.378737		-0.30163	-0.213353	-0.254786	0.655265	-0.141336			-0.298756	-0.153486		-0.202465	-0.140845	-0.219725				-0.17533	-0.256691		-0.198169
BAG6	-0.159904	-0.161022					-0.198802	-0.0976495	-0.159686	-0.250368	-0.162749			-0.430847	-0.168625	-0.277099			-0.138067	-0.21801		-0.169329	-0.172388		-0.210548	-0.318241
BAGE5	0.251625				0.942735			1.38889	-0.90536					3.81022										1.17099
BAHCC1	0.104524		0.472895		0.263945		-0.70655		0.287858	1.13389	0.185862	0.277091						0.415649	0.153645	0.247433			0.30777			-0.285606
BAHD1	-0.0970312						-0.288357	-0.154099	-0.211425	1.01773			0.275752	-0.339293	-0.668471	-0.29071		-0.113134	-0.200266	-0.138206	-0.501416	-0.182002			-0.384955	-0.162102
BAI1	0.297035	-0.958115	0.64599		1.03781		-2.13523	0.751278				-1.77602	1.42843	0.922517	-2.33749							0.66865		-0.66332	-0.67385
BAI2	-0.219049				0.698532				-0.557333	1.11143	-0.375146	-1.83764			-0.884693			-0.814894	-0.515085						-0.588351
BAI3					1.13244		1.19128		0.779163	2.19404				1.99491			0.95213			-0.447569		1.32734	2.31756			0.682084
BAIAP2	-0.193914				-0.344403		-1.67387	-0.226673		-0.686841	0.184518	0.395464			1.00103	-0.53152		-0.678091	-0.174668	-0.210807	-0.933308	-0.235021	-0.530124	-0.520904	-0.367552	-0.421228
BAIAP2L1	-0.268409	0.409508			-0.409387	0.769523		-0.30067	-0.489526	-0.698856		-0.36371		-0.379307			-0.238958		-0.323552	0.706445			-1.2531	-0.317478	-0.368055	-0.394182
BAIAP2L2	-0.150013		0.986285		-0.400535	0.972775	0.754837				0.606302			-0.42378					0.793278			-0.245068	-0.640949			-0.8291
BAIAP3	0.272385	0.51269			0.627203				0.647396	1.40706	0.220361		1.34492		2.30674		0.948871	-0.437025					1.56276		0.486136	0.456638
BAK1	-0.530858	-0.436679	-0.561927	-0.548162	-0.285479		-0.562836	-0.352059	-0.40529	-1.00354	-0.261943	-0.737559	-0.465598	-0.976868	-0.544932		-0.277668		-0.238563	-0.149235	-0.653342	-0.693071	-0.795668	-0.974405	-0.501894	-0.615897
BAMBI																		0.310629						1.68835
BANF1	-0.0622629				-0.248148	0.338746	-0.534538		-0.344894				-0.403553	-0.249589				0.134327		0.333024		-0.160376	-0.295315			-0.306874
BANF2	0.760324													1.72757									4.25118
BANK1	0.643		1.28574	0.779313	1.21424		1.45636	1.21415	1.05678	2.35974	0.71606		0.813111	1.3827	1.12654					-0.327357	2.25066	0.790828	1.10171	1.15194		1.07612
BANP	-0.151427		-0.390561	-0.640826		-0.248929	-0.212574							-0.239251	-0.235995			0.217279			-0.373338	-0.55587			-0.422613	-0.248197
BAP1	-0.0989176		-0.263896		-0.254041		-0.553531				-0.0868731		-0.204145	-0.333031	-0.291059			-0.207386	-0.202095	0.247832		-0.194477			-0.122402	-0.0870488
BARD1		0.314346							-0.440546					-0.403016				0.351808	0.298547	0.200228			-0.403191	-0.334249	-0.338644	-0.14244
BARHL1	0.43704												-2.23498					0.992626							1.32964
BARHL2	0.421552				1.97242				-2.77843	-1.09323			2.5382													0.775885
BARX1		1.74755	-2.6598	-2.12536		-1.28737				-1.22679	-0.629663	-2.19427		1.63222	-5.58369			-1.67478	0.793932				-1.85597		-1.11791	-2.43606
BARX2	-0.37797	-0.946805				-4.88663			-0.463244			-0.995913	2.10792	-0.566834	-5.09787				-1.10626	-0.57488		-1.1066		-2.14552		-0.401132
BASP1	-0.282288		-0.987514				-1.41348		-0.592289	-0.698457		-2.3656	-0.612078					-0.917472		0.845391		0.536529				-0.255954
BATF	0.201856	0.66759	0.694847		0.916147	-0.93047	1.70828	1.00159	-0.293787	1.01885				-0.341548						0.707023			-0.670784	0.69804	0.475282
BATF2	-0.476054			-0.480929					-0.584622					-1.16662				-0.605416				-0.67978	-0.671623	-1.28884	-0.710927	-0.952135
BATF3	-0.114587	0.590052			0.398717	-0.826422		0.535841	-0.715719			-0.809754			-0.779307					0.286933		-0.332783	0.526304		0.336397
BAX	-0.238616	-0.30039		-0.621698	-0.156141	-0.365586		0.213192	-0.256842	-0.898454	-0.179302			-0.325191	-0.600328						-0.494997	-0.433756			-0.44923	-0.306519
BAZ1A	-0.0595402	0.191835			-0.29501			-0.245584		0.55323			-0.414385	0.307424	-0.546504		0.258501	0.513891	0.237348	0.278626		0.227951	-0.334514	-0.423938		-0.209048
BAZ1B	-0.121536		-0.302549		-0.217226	-0.184441		-0.277502	-0.313549	0.312089				-0.137754				0.117965	-0.107563	-0.143594				-0.176189	-0.370003	-0.255708
BAZ2A	-0.123372		-0.241482					-0.360821	-0.326593					-0.303078			-0.212292	0.234505						-0.257383	-0.355854
BAZ2B	0.420065	0.195553	0.354653	0.502085	0.228821	0.29913	0.481448		0.461485	0.940943			0.800056	0.594648	0.635227	0.571476	0.642374	0.495244	0.313303	0.174505	0.590727	0.801609			0.495853	0.566216
BBC3			0.366544				0.511318	0.429824		-1.27302				-0.584563				-0.191135				-0.222533	-0.857081	0.477357	-0.536842
BBIP1	0.339029	0.28563	0.255931	0.489028	0.292509		0.298373	0.193077	0.582456	0.676856	0.314789			0.624344	0.250359		0.233854	0.320229	0.342823	0.250983	0.56927	0.547181	0.248896		0.412906	0.432337
BBOX1	-0.524484	-0.982147						0.56208	-1.39096		4.32394				-1.40934					-0.890099		2.69764		-2.76485		-0.783706
BBS1	0.338708	0.369009	0.315922	0.355718	0.417093	0.298308	0.497003	0.211887	0.599284	0.393943	0.176942	0.255694	0.32139	0.65963	0.583557		0.3161	0.189249	0.116365	0.280228	0.474311	0.434508		0.550473	0.188885	0.392679
BBS10	0.211809			0.548278					0.130091	0.908158		0.283941	0.474834	0.550812	0.623383	0.318891		0.228958			0.600591	0.773453	0.28415		0.31878	0.250849
BBS12			0.350546		0.471326					0.511089		-0.333462		-0.244138	0.98888			-0.276997		-0.358062				-0.285123
BBS2		-0.278263						-0.162824	0.128388	0.469061			0.204861		0.585496					-0.118184		0.186342
BBS4	0.0857204		0.286763						0.35118	0.822353		0.246453			0.276776	0.335191		-0.137653							0.156467	0.330867
BBS5	0.273153	0.230182			0.162699	0.310134			0.472391	1.31606	0.136041			0.305744	0.564134		0.426378	-0.118938	0.206871	0.221106		0.312799	0.412592		0.427911	0.472111
BBS7	-0.131479							-0.148955	-0.254646	-0.317053								-0.448471		-0.149114				-0.380447		-0.158945
BBS9	0.0751766			0.583071	0.182751								0.25923	0.320036	0.234419					-0.120353		0.524751			0.185556	0.16594
BBX			-0.274157	0.494189				-0.180942	-0.321133			-0.245576			0.94822			0.175709				0.468495		-0.534655	-0.233671	0.16956
BCAM	0.199797			0.716307			-0.832634		0.920552	0.54397			0.410201	0.552542	3.55696			-0.279822				0.441174	0.888981	0.455236	0.479789	0.335155
BCAN	0.626755	-0.854422			0.794804				-0.822029	0.796349				-0.4403				0.450075	-4.14608	-0.760708						-0.449467
BCAP29				0.587464				-0.156743	-0.294502	0.815966			-0.231892		0.504425			-0.245684			0.65502	0.334853		-0.475179	0.273329	0.153664
BCAP31	-0.2785	-0.279548	-0.24056	-0.338919	-0.43139		-0.482256		-0.216801	-0.45768			-0.373057	-0.590109				-0.341375	-0.17751		-0.658829	-0.307456	-0.40654	-0.182589	-0.265746	-0.504015
BCAR1	-0.332834		-0.348365	-0.713432	-0.209479			-0.360463	-0.358643	-0.568224	-0.209116	-0.715007	-0.292529	-0.740933	0.936132	-0.396069	-0.362943	0.246054	-0.221906		-0.865903	-0.644116	-0.560481	-0.455471	-0.353714	-0.428398
BCAR3	-0.366602	-0.551806	-0.413203				-0.512538	-0.790255	-0.805391			-0.570219	-1.02333	-0.390761				-0.514667	-0.471178			-0.209628	-1.0064	-0.779282	-0.451302
BCAS1	0.455218	1.78316	2.31588		0.926493		2.17171	1.28975	0.630633	1.52961			1.55433					0.435358					-1.11923	1.29307
BCAS2	-0.206249	-0.429475			-0.288361				-0.370295	-0.753869	-0.108648		-0.382622	-0.162874	-0.198211			-0.339664	-0.184648	-0.322823				-0.293536	-0.198586	-0.340093
BCAS3		-0.193661			-0.225119				0.22581			0.473932	0.291576					-0.295527	-0.212078	-0.324286		0.230345		0.228013
BCAS4		0.396967													-1.09391			-1.07427		0.938392		0.507855		0.562652	-0.345005
BCAT1	-0.583875	-0.539057				-2.51762			-0.462691	-4.14826	-1.0215	-2.20873		-1.13607	-1.16936			-0.833649		0.470237		0.799511				-0.947599
BCAT2		-0.251059		-0.852311		0.40206			0.344437	0.597966	-0.185204		-0.284613	-0.553766			-0.253717	0.279841	-0.286867			-0.715233		0.994382	-0.268353	-0.266448
BCCIP	-0.0888704				-0.215534				-0.309622					-0.321607	-0.273993			0.164219						-0.213022		-0.176016
BCDIN3D	0.164707	0.247276		0.284402				0.265321	0.194175	0.90442	0.103873	0.268216	0.348823	0.219492		0.238447		0.162489		0.15871			0.4409	0.240833	0.259212	0.0987077
BCHE	0.501205	-1.0607	1.29801	2.05068	-0.656232			0.970659	1.09285	3.2302				2.47497				0.419135		1.51469		1.54169	1.0802	-1.30257	0.755706	2.81443
BCKDHA	-0.413618	-0.919487	-0.335401		-0.236829	-0.760798	-0.658517	-0.38968			-0.361822	-0.334582	-0.380133	-0.446679	-0.704975	-0.521053	-0.410328	-0.263373	-0.444047	-0.705432	-0.97908	-0.350233		-0.28879	-0.775199	-0.305761
BCKDHB	0.128167	-0.40065	0.252089				0.821534	0.307338	0.258446			0.34399							-0.302357	0.240877		0.320832		0.471946		0.265829
BCKDK	-0.441509	-0.678663	-0.287182	-0.657497	-0.345989	-0.325489	-0.626461	-0.286588	-0.347253	-0.767122	-0.14406	-0.290215	-0.324044	-0.565079	-0.451444	-0.636806	-0.316706	-0.201913	-0.213782	-0.680157	-0.830237	-0.592623	-0.273267	-0.306118	-0.607315	-0.292609
BCL10	-0.272373	-0.318477	-0.24512		-0.411777	-0.325071		-0.260192	-0.53106	-0.562682		-0.261072	-0.273429	-0.420715	-0.256806					-0.186247			-0.879137	-0.580957	-0.285225
BCL11A		0.441765		0.447665			-0.711561	0.564216	0.636181	-0.68065		-0.823028	1.06493	0.938526				-1.83925	0.363034			0.504287	1.17214			-0.790554
BCL11B	-0.270071		-0.67563		-0.377695		-1.48383		0.498425			-0.579551			-1.14021			-0.637298	0.420543	0.5752		0.20771	0.543006	-0.911699
BCL2	0.312267			0.558859	1.00733		0.952036	1.37793		1.58591	0.363117		1.07541	0.576976		0.430294	0.58312			-0.381975		0.328138	1.49104	0.680523		0.606463
BCL2A1	-0.374241		-0.591812	-1.02275					-0.59511	1.01465		-0.901451	-1.63798		-2.71271		-0.831576							-0.733942		-1.32999
BCL2L1	-0.142364		0.46809				0.464961		-0.431676	-0.44859				-0.399366	-0.851794	-0.265928		-0.38438	-0.193723				-0.600921		-0.179483	-0.127448
BCL2L10					-0.48528				-1.39398	-0.812938					-1.49044							0.452973	0.776624	-0.613373	0.489114	-0.804405
BCL2L11				0.43233	0.199642										-0.880105			0.18558		-0.155868		0.165574		-0.246441	-0.270433
BCL2L12	-0.294146	0.248138	-0.31594	-0.913177	-0.210747		-0.307344		-0.496752				-0.446277	-0.453647	-0.867791					0.334616		-0.632675	-0.48922	-0.220701	-0.274268	-0.53924
BCL2L13	-0.215378	-0.318757	-0.209435		-0.580083		-0.834071	-0.187874	-0.335761				-0.42605	-0.184509				-0.119059	-0.218851	-0.226586					-0.207751	-0.189683
BCL2L14		1.27412	1.04406				1.78141	0.6987							-1.71107	0.795432		0.398903		1.12714		-0.354108	-0.667867	0.996836		-0.985887
BCL2L15			2.35476			0.592399	2.18286	1.71203		1.94296		-1.23659	0.685279				-0.681687	0.415386				-0.355995	-0.615633	1.36565		0.569095
BCL2L2	-0.127523		-0.305932		-0.399089	-0.416605	-0.566303	-0.214858	0.139525					0.160051		-0.377293		-0.606876	-0.22546			0.148827		-0.327734	-0.31807
BCL2L2-PABPN1	-0.16385	0.596968	-0.773423				-0.729644		-0.333815		0.336046	-0.527618	-1.03878	-0.67113				0.417545		0.778916				-0.301388	-0.374537
BCL3	-0.26055			-0.965971					-0.222985	0.484357		-0.332054	-0.511132	-0.542751		-0.855082	-0.558475			0.304761		-0.810461	-0.523362			-0.158494
BCL6	0.0898613			0.326485			-1.02114		0.207535	0.862278		0.366326				-0.463171		0.279084	0.194141					0.419621		0.282522
BCL6B	0.199856	-0.542036		0.428254	0.509472	-0.72613	1.02494	0.339931	0.2838	0.631017					1.43843							0.475546	0.820654	0.550326	0.74536	0.570123
BCL7A	-0.0460884			-0.311558			-0.467145	-0.140221		0.930518				-0.279044	-0.715327										-0.383235	-0.146593
BCL7B	-0.160732		-0.191196	-0.244141	-0.174625	0.202074	-0.314974		-0.37984				-0.348951	-0.336835	-0.423226		-0.172703	-0.198608	-0.140242			-0.204364			-0.187487	-0.18731
BCL7C	0.0818634	0.339992			-0.16268	0.373495	-0.617209	0.38107									0.317978	0.153197						0.217085	0.299015
BCL9	0.120323		0.346433		0.240103		0.418979						0.811544					0.116659				0.337486		0.311121		0.239248
BCL9L	-0.372523	-0.500446	-0.578403	-0.363928		-0.768152	-0.417081	-0.558436	-0.606066					-0.570202				0.238979	-0.344659	-0.352246		-0.323301	-0.630101	-0.351544	-0.90233	-0.256254
BCLAF1	0.0881568			0.391334		0.146017	0.211947			0.245497		0.154505	0.26252		0.18322		0.185296	0.130513			0.386864	0.274261	0.215794
BCO1	-0.266755	-0.851967	1.76592							1.86184					-1.52049	0.750959	-0.785085			-0.486456		-0.565563	-0.707001	0.876263		-0.918287
BCO2	0.509295			0.643855		0.794674			1.1037	1.04285	0.461418		0.796049	0.757604	0.607882	0.913263	0.859319			2.11951	1.24091	1.233	0.795582		1.46587	0.853499
BCOR	-0.0689876						0.316868							-0.332279			-0.270571	0.188836		-0.224213					-0.426462
BCORL1	-0.117965							-0.376597	-0.357685	0.612235	-0.152805								-0.107108	-0.187803	-0.452356			-0.340175	-0.36407
BCR	-0.238124			-0.605296	-0.176833	-0.375929	-0.845447		-0.24507	0.301522	-0.290833		0.370871	-0.525331	-0.51229		-0.241767		-0.273632			-0.48226	-0.274404	-0.289069	-0.486388	-0.359312
BCS1L				-0.406102			-0.218591			0.32884	0.154064	0.314874		-0.307058	-0.33878			0.180481		0.287028		-0.245647				-0.205457
BDH1		-0.430775		-0.500128	-0.411816	0.420309	-0.855397					0.716776		-0.538467	-1.30097			-0.883935	-0.267423	1.32369	-0.900935	-0.384	-0.459774	0.621375	-0.23216	-0.190406
BDH2	0.179121		0.693402	0.672012	0.489604	0.398099	0.501117	0.626424	0.385801		0.249503	0.424941	0.479822	0.408672		0.363603	0.365979	-0.396422	0.125468			0.817275			0.361418	0.410462
BDKRB1	-0.202498		-0.644806				-1.2369		-0.840479			-1.23254								1.40189						-0.487301
BDKRB2	-0.202775	-1.27668				-0.724192	-0.500881	-0.316918				-0.898897						-0.805465	-0.468945
BDNF	-0.395796		-1.00497				-1.12798		-0.724569	-2.81837		-1.49373	-0.926717		-1.5201			-2.4212				0.418515
BDP1	0.139036				0.143985									0.214955	0.322208		0.454272	0.175094				0.550734		-0.283485		0.266445
BEAN1	-0.372611						0.688419		-1.06806	1.21465		-1.13607			1.28308					0.990145			-1.84421		-0.648375
BECN1	-0.217334	-0.521009	-0.19409		-0.200956	-0.686484		-0.224897	-0.153835	-0.567695	-0.380305	-0.366663	-0.247109	-0.301373	-0.632218		-0.311206	-0.0915586	-0.312873	-0.295013			-0.171255	-0.265434	-0.65512
BEGAIN	0.324386				0.730713	0.862085	-0.72467		-0.718764									-1.48185				-0.85981	0.688345	-0.565181	-0.874509
BEND2	0.932305													2.34682											1.35836
BEND3	-0.130395			-0.4987			0.343508	-0.152196			-0.289404			-0.341338	0.40676			0.472909				-0.457357			-0.440481	-0.600925
BEND4				1.00041				2.09991				-2.23019	2.32658							0.847983		0.98289	1.85158			1.03553
BEND5	0.13631		-1.66501	0.655413	0.361452		0.858641	1.27523	0.439054					1.65035	0.66406	-0.492516		-0.327221	0.211074	-0.594524		0.687085	0.828226	0.751615		0.504855
BEND6	-0.142423	-0.59803		0.865344			-1.035	-0.399898	-1.51258	1.71552		-2.28544		1.02962	1.42064			-0.330803			0.916383	1.07571			0.608393	-0.279757
BEND7	0.198014		0.89801	0.628595	0.690725		1.84485	0.885722	0.349237			0.348743			1.32605			0.390006	-0.150272	-0.230418		0.739616		0.853198	0.43733
BEST1	0.22145				0.360268		0.535258	0.347088		0.71525		-0.836575	0.41811	0.404822	1.25727			0.40221				0.300008	0.422111			0.320734
BEST2	0.298204				2.03175			1.25153	-1.37557	-1.19875				1.37132	-2.27869			0.703568		1.82368			-3.81279		0.977386
BEST3	0.877288	-0.564207		-1.33703	2.97657		1.17689		-2.86568	1.06821	0.396349	-1.95249	1.30361	0.79447	-1.90907			1.05028		-0.505191		0.993336	1.21139	-1.74675	0.979136	-0.709944
BEST4	0.0979668	0.647402			0.562099	0.883663	0.889014	0.413854	0.613978		0.335131				-0.954198								-0.943042		0.552274	-0.516388
BET1	0.0925851		0.225302	0.575976			0.483779				0.16524					0.43222		0.134179			0.597292	0.400159			0.330183	0.158204
BET1L	-0.0834459				-0.166594	0.275012								-0.41792	0.263301				-0.0670188	-0.220029		-0.209831	-0.266639		-0.17954
BEX1			3.4711		2.19435		3.65135	2.73035	-1.53022					2.11999				-0.214877			3.77281		1.67284	-1.06346
BEX2								0.840385						0.757324				-0.690331			1.10828	0.803854	1.11447			-0.483239
BEX4	0.264066			0.839061	0.554407	0.49916		0.745869	0.316249		0.226984		0.48218	1.19213	0.80037			-0.275264	0.208581		0.715529	1.07332	0.767783		0.665285	0.1882
BEX5			1.08343	0.841089	0.478281													-1.94763				0.679392	1.41534
BFAR	-0.134422	-0.398869	-0.197692		-0.132203	-0.151271		-0.275622	0.234083		-0.0829885	-0.126185	-0.245461	-0.36364			-0.207886			-0.177029			-0.507329	-0.293013	-0.157086	-0.150781
BFSP1					-0.443905		-1.41157		0.295309	0.947265								-1.22798				0.370114	-0.38227		0.209832	-0.301954
BFSP2					1.46645		1.81512	1.62702	0.709148	-1.09263			1.32769	0.94763	-0.967083				-0.713498	1.70026	-2.17748		1.3978	0.77382		0.39497
BGLAP	0.80726	1.60806	0.365727		0.708921		0.473365	0.647871	1.05789	0.716792	0.62108	0.988108	1.47705	0.856773			0.844693	0.739351	0.865738	1.61182	1.45776	0.401917		0.887039	1.10735	0.720058
BGN		0.689383				-0.641219														0.525713
BHLHA15	-0.160188		1.15181		0.604848		1.60909	1.05875		0.839054		-1.23375					-0.753403	-0.600807		-0.774699		-0.965453	2.42951		-1.17201	-0.779423
BHLHA9	-0.448408			-1.23652						-1.87591								-2.87283				1.05993
BHLHB9	0.0749714		0.298003	0.418385			0.474577	0.230287		-0.94384				0.685058	0.982957			-0.5601			0.760091	0.675004	0.460864	0.471647
BHLHE22	0.558668		0.768832	0.586859	0.736348	2.01153	0.812707	1.31242	0.681298	1.57819				0.948089				-2.38047	1.20078	0.461064		0.823925	1.31216	0.749521	0.611026	0.990808
BHLHE23	-1.54253									-3.68437					-2.13522
BHLHE40	-0.326093	-0.431592	-0.704137		-0.299567		-0.639691		-0.273402	-0.482327	-0.373134		-0.972956	-0.819252		-1.1466	-0.480331	-0.931708	-0.292917		-0.525398	-0.296397	-1.00838	-1.01058	-0.379178	0.254504
BHLHE41			1.07286	0.785046			0.704125			0.598118	-0.451025	-1.32221			0.768883					-0.563476			-0.550206			0.455915
BHMG1	-0.302163	0.873898	-2.88695					2.14572	-1.99187	-1.69363				-1.45299						2.33797		-1.01574			0.623348
BHMT			1.2604		1.0228	1.1962			0.732817		0.438782	0.770824						-1.49347		-0.930239				3.26153	1.09869	0.730544
BHMT2	-0.258811	-1.02331		1.12182	0.807432		1.17443	0.727006		-1.18839				1.74288	1.91704			-0.347204		-0.66298		1.24244	1.09201	1.65326		0.673014
BICC1	-0.137315			0.610434	0.3935		0.710485	0.49078		1.13635	-0.395615			0.689952	2.58867					-0.635335		0.69552				0.321725
BICD1	-0.223731	-0.574213			-0.267957			-0.427475	-0.534698	-0.762066		-0.807932			-0.530467								-0.326547	-0.650498		-0.172911
BICD2	-0.412927	-0.140304	-0.846875		-0.608358	-0.286197	-2.15341	-0.391394	-0.134757	0.739103			-0.225384	-0.275863	-0.294695	-0.346317	-0.176563				-0.619147			-0.765067	-0.372185	-0.206679
BID	-0.216017		-0.239339	-0.669137	-0.332286		-0.344307		-0.575052		-0.215977			-0.557692	-0.662327							-0.527358	-0.457525	0.235013	-0.426198	-0.438276
BIK	-0.245792	0.721274			-0.380545				-0.680386	-1.06409	0.231386		1.03251	-0.570309	-1.62223					1.76482		-0.79895	-0.792201	-0.37299	0.307894
BIN1				-0.443376						0.439124									-0.219108	-0.380732						-0.227721
BIN2	0.311758		0.92828	0.388876	0.981529		1.23901	0.698518	0.226999	0.741507		-0.622002			-0.68039			0.274218	0.469733	0.582708		0.234707	1.13253		0.381801	0.230504
BIN3	-0.0382221				0.216329				0.227878	-0.290908				-0.247145	-0.641204						-0.682736	-0.314933				0.212337
BIRC2	-0.115361			0.450442				-0.778957		0.318747		0.138332						0.0972654		-0.155327		0.345182		-0.462767		-0.0977002
BIRC3	-0.174022	-0.624139	-1.34098		1.29391		1.83325		-0.739015	1.27628		-0.658105										-0.514479			-0.380068
BIRC5	-0.771979		-0.43246	-0.592354	-0.610233		-0.754398	-0.296875	-1.77017	-1.12637	-0.909107	-0.789177	-0.887634	-1.04483	-1.47498						-0.752246	-0.612024	-1.02636	-0.704805	-0.921072	-1.5036
BIRC6		-0.199653						-0.211492	0.198916	0.631143								0.2557		-0.217265		0.427602			-0.18527
BIRC7			3.28883		0.692305		4.55341	1.04386	0.71212			-4.57913		-0.889771				0.621055		-0.791245				-0.8429		-0.596418
BIRC8	0.66451
BIVM	0.25372			0.590604	0.315036	0.446586	0.35776	0.407407	0.370213	0.77163	0.169485	0.45368	0.369756	0.249315			0.388978	0.422917	0.216722			0.856393	0.391621	0.323553	0.452557
BLACE	1.53341									2.24442
BLCAP		0.228512	-0.26402		-0.168349	0.547142	-0.368441			0.377368		0.42228			0.897657			-0.369599		0.330957			-0.587729		0.32602
BLID	0.860473																			2.28462						1.95509
BLK	1.58429	1.67929	1.5268		2.2106	-0.80921	1.89367	1.87678	1.81068	2.25885				1.71837			-1.21837	1.59823		1.0195		1.25417	3.02634	2.83137	1.3485	1.80053
BLM	-0.207826								-0.815318		-0.472328			-0.404884	-1.01004				0.25371	0.601382		-0.207001	-0.432202		-0.241069	-0.788037
BLMH	-0.163975		-0.344174		-0.417578		-0.665962		-0.294377	-0.484648					-0.371683			0.289877	-0.102529	-0.218294		-0.18425	0.326013	-0.433528	-0.278415
BLNK	0.338757		0.690893		0.65896		0.61159	0.484	0.37169	1.41969	0.402696									0.595239				0.63747	0.293934	0.310229
BLOC1S1	0.213764	0.374959	0.367861			0.608681		0.441628			0.298849	0.360552					0.370183		0.223463	0.522851		-0.382602		0.498973	0.530059
BLOC1S2	-0.168369	-0.367012	-0.248373		-0.307066		-0.689412		-0.179798	-0.274508				-0.206315	-0.398868		-0.18477	-0.351684						-0.272604		-0.215811
BLOC1S3		0.172594		-0.262017	-0.168468	0.241578	-0.275563	-0.144001		0.9219					-0.236603			-0.106506						0.460808	0.235375	-0.165443
BLOC1S4	-0.165782			-0.651191					-0.254852	-0.607747		-0.215052		-0.255634	-0.189035			0.115645		-0.154965	-0.388106	-0.43415	-0.451867		-0.376094	-0.130372
BLOC1S5	-0.0477878	-0.25547		0.323657								0.238796			-0.327657			0.154693	-0.123475	-0.501186		0.367364
BLOC1S5-TXNDC5	0.795802	0.760367			0.844976	0.715386		1.13978	1.61784	1.54215			1.21709	1.27264	2.25572		1.22563	0.407997	0.386174	0.798124		1.14654	0.812541	0.801828	1.19715	0.320245
BLOC1S6	-0.0408517	-0.402491	-0.231181	0.31051	-0.147189			-0.121437		0.330748										-0.217947		0.264204	0.211816	-0.264625	-0.174433	0.10214
BLVRA	-0.154485				-0.307082		-0.969627			0.423284		-0.693235			-0.479395				-0.137998			-0.579746	-0.349901	-0.577677
BLVRB	-0.336405	-0.509622		-0.655138	-0.615135		-0.428105		-0.369251	-0.341966				-0.496371				-0.534653	-0.290008	-0.207792	-0.514068	-1.19798	-0.75082	-0.326492	-0.779625	-0.357819
BLZF1		-0.154786		0.467103		0.285424			-0.137266	0.999953						0.267017	0.169982	0.119207		-0.176356		0.232845	-0.396944	-0.218693	0.255208	0.187032
BMF	0.349717		0.954856	0.459683	1.15099		1.00944	0.61275	0.341434	2.19093			0.534699	0.45753	-1.17399				0.314208	0.361061	0.898607	0.535288	0.29886	0.8861
BMI1	0.300441			0.597003	0.219291		0.700828	0.166219		1.57617	0.105347	0.251752	0.338867	0.246787	1.32487	0.359266	0.44852					0.511716			0.474655	0.446459
BMP1	-0.113067		-0.505862				-0.893038		-0.422013					-0.449928	0.848697			0.420019				-0.261221	-0.566613	-0.572375		-0.310288
BMP10	-0.389727
BMP15	0.580138																1.91077
BMP2			-1.25072			-1.53312			0.57632				-0.790066		1.97002			0.693028		-0.394361		-0.676866		0.89952	-1.22073	-0.636112
BMP2K	-0.0659667	-0.666145				-0.293359		-0.21441			-0.206818	-0.518715	-0.366687	-0.189812						-0.287174				-0.63976	-0.356829	0.424689
BMP3	0.935124		2.04911			-2.94667			0.996816	3.92829		-1.28185		2.89285				-1.34532		2.29514		0.765818		0.973362	1.39682
BMP4					0.845761		1.20014	0.82417		-0.669984					2.46176	0.629793		0.336266				-0.368014	-0.935227		0.842801
BMP5	0.521478		2.35756				1.97618		0.439379			-1.30916		0.730569	1.75372	2.71802		0.72724				0.78372	1.37943	2.0201
BMP6	0.358632				0.853566			0.650979	0.675354	1.164		-1.37504	1.30537	0.520073	2.37667	0.853046	0.797097		0.28158			0.425379	0.649746	0.558012
BMP7	-0.224102			-0.770228	-0.8117		-1.18625		-1.12176	-0.840495			2.29092						-0.409231						-0.611498	-0.697907
BMP8A	-0.412914	0.754096	0.379452	-0.942719										-0.433649					-1.54353	0.560219		-0.524088				-0.325106
BMP8B	-0.210422													-0.459598	1.78682		-0.805042		-0.303971	-0.781138		-0.248759	-0.557283	0.5544		-0.822724
BMPER	0.484133	1.04254	-1.45838		0.967069	0.972084		1.7771	1.23358			-0.871177	1.12168	1.25718					0.674707	1.64609		0.608932	1.45224	-1.32131	-1.57831
BMPR1A	0.100202	0.151563		0.334961					0.117533	-1.1649	0.210651	0.195494	0.325161	0.382201	1.20195						0.621934	0.360877	0.156243
BMPR1B	0.311243	1.39899	1.72822						0.666163	1.16881		-3.31561		1.09768						3.68246		1.01695		-1.94034	0.48592
BMPR2	0.0768587			0.718967					0.17185				0.32617	0.250747	1.0385			-0.209421		-0.183753		0.841397				0.297381
BMS1	-0.280312	-0.137083	-0.171111		-0.304589	-0.338777	-0.344456	-0.244946	-0.342904	-0.645992	-0.0956224	-0.176556		-0.383192	-0.317609				-0.160786	-0.192061		-0.123165	-0.22217	-0.499476	-0.320712	-0.484817
BMX			-0.773388	2.24696			0.669524	1.11527	-1.98923		0.539428		1.08306	0.499393	-1.63712		1.12799		0.757298		2.87464		1.06252	-2.14791	0.703164	1.62743
BNC1	-1.05844		-1.43138		-0.881791		-3.38009	-0.889554		2.00523		-2.35712				1.17988				2.74926		1.68258	1.88252	-4.76605	-2.9774	-2.22513
BNC2	0.390195	-0.51601	0.546977	1.11479	0.751413			0.94925		1.7956		-1.97235		1.49821				0.28289			0.823464	1.24079				0.602043
BNIP1	-0.142568		-0.191931	-0.399795					-0.221419	-0.60272			-0.319614	-0.289871	-0.502958				-0.210043	0.155669		-0.266824		-0.258472		-0.226437
BNIP2	0.073805	0.297127	-0.260065	0.297274				-0.116199	0.183102	0.49729		0.180986		0.396922				0.179541	0.189928			0.373974		-0.207401	0.23896	0.0790937
BNIP3	-0.899418	-0.851401	-1.96119		-1.45251	-1.34752	-2.68336	-1.41178	-0.49554	-1.78619			-1.65648		-0.387977	-1.44657	-1.20895	-0.654623		-0.938282	-0.756738			-1.48933	-1.35823	-0.997735
BNIP3L	-0.36237	-0.649648	-0.532838		-0.376387	-0.473279	-0.711459	-0.512209				-0.533629	-0.549427	-0.306961	0.247654	-0.420245	-0.363676	-0.0930977	-0.180504	-0.640578		-0.440323	-0.486348	-0.773586	-0.570551
BNIPL	0.726253	1.05313			0.432773	1.17053	-1.93444	0.534473	0.91809		0.71201	1.22253	2.53499	-0.673933	-1.88415		1.09161	0.335405	0.434085	1.57903		0.462953		1.26897		1.0152
BOC	0.381975	0.644309		0.982434	0.633945			0.710788	0.389105	1.22286		-0.478249	0.907937	1.43675	1.27765			0.447023	0.419245	-0.288598		0.792124	1.11012	0.958951
BOD1	-0.152913	-0.238418	-0.23092	-0.396653		-0.239229	-0.327318	-0.1664	-0.369746	-0.865356	-0.118028			-0.187587	0.249269			0.104383	-0.198991	-0.270433	0.422741			-0.23131	-0.256915	-0.105494
BOD1L1	0.155273			0.351778	0.161926		0.343699			0.33341				0.363071	0.566927		0.354315	0.123609				0.545914				0.277102
BOD1L2	-0.435958									-1.29294
BOK				-0.748242			-0.401949				-0.190678	0.825858	0.94281	-0.399625	1.94518						-1.01556	-0.672458
BOLA1	0.096744					0.449762	-0.418621	0.4648		0.729309		0.255382		-0.25615	-0.534087		0.397299					-0.372179		0.478928	0.273791
BOLA2B	-0.114796			-0.954463				0.390852		-0.815125										0.681736		-0.853126		0.664539		-0.371051
BOLA3	-0.296847	-0.251552	-0.298438		-0.693608		-0.446349	-0.195406	-0.576923	-0.816237		-0.27729	-0.518012	-0.258375	-0.638342			-0.435926				-0.317579		-0.202589		-0.625206
BOLL	0.912268								1.18343					2.38257			1.17351			2.16024					2.21796
BOP1	-0.493687		-0.661093	-0.908209	-0.468204		-0.941717		-0.644562	-0.692437		-0.529348	-0.759133	-0.779554	-0.940217			0.207736				-0.712776	-0.502197	-0.523614	-0.513682	-1.08477
BORA	-0.28016	0.236141	-0.344774		-0.220934			-0.408939	-0.834311	-0.932923				-0.489379	-0.961877			0.243964	0.216753			0.23707	-0.38521	-0.372565	-0.379516	-0.574541
BPGM	0.05903			0.273266			-1.03279		-0.358859	0.618695	0.136254		-0.312308	-0.228562					-0.148154	0.299957			-0.220104	0.844391		-0.135206
BPHL										0.377578		0.607805							-0.20301	-0.345584				0.301729	-0.27206
BPI	0.229955		1.32245					1.15097	0.812859	1.53308		-1.83601	1.92836	-0.8213	-1.49716	1.3495	1.27635					0.759885	-0.894345		0.792768
BPIFA1	-0.628085							1.88526		-2.51045												1.58978	3.28587	-3.32479	-2.9771	5.90944
BPIFA2		0.990195								1.21654	1.16223	-1.79576		-1.94239						3.5029			-2.58683		-2.02427	1.27324
BPIFA3	1.39778													3.63516											2.03727
BPIFB1	1.19488	2.2833	3.62479		1.46935			1.39851	1.87749		-0.754636	-2.27423	5.81859						1.89645	3.34611		1.07457		-2.41758	-1.22533	0.618598
BPIFB2	0.867312		4.57166		1.9607			3.2386			-0.840742							2.13193				-1.20119	4.52895	2.6675
BPIFB3	-0.536568							1.33261									-1.09427								0.859208
BPIFB4	1.48876		-2.98039		1.32303		1.74078	0.935432	1.43315					1.33762				-2.70882		2.99763					1.26705	-0.755111
BPIFB6	1.14875				2.59214			3.74086	1.23013			1.94728		1.76232			-1.10952									1.58431
BPIFC	-0.450365		-2.04746			-1.31059				-1.72903														-2.76245	0.742173	-1.94274
BPNT1	-0.209426	-0.562973								-0.55109	-0.290835			-0.433998	-0.796062			0.0907242	-0.262226	-0.448363			-0.383481	-0.28915	-0.391779	-0.199793
BPTF	0.0669532						0.279757						0.465669	0.134594				0.426178		-0.154029		0.356646	0.375539		-0.334783
BRAF	0.114649		0.165899	0.454269	-0.132391				0.322646	0.389023		0.259478			0.338135			-0.168658				0.596451		0.453494		0.17503
BRAP					-0.149733				-0.191684				0.241931	-0.157714				0.0855914		-0.0726919			0.190252			-0.076472
BRAT1		0.411639		-0.328611		0.314494	-0.405228							-0.29929				0.303246								-0.129884
BRCA1	-0.306021				-0.284868			-0.282242	-1.16224	-0.550248	-0.46859	-0.294905		-0.38916	-1.03421			0.275076						-0.457705	-0.694989	-0.394948
BRCA2	-0.143589					-0.3642			-0.422953		-0.454165			-0.450675	-0.822474			0.499458				0.613067	-0.403511		-0.342398	-0.555168
BRCC3	-0.116975	-0.326743				-0.261776	0.291544		-0.360869	-0.476465	-0.11174		-0.341803	-0.39845	-0.563034				-0.0975771	0.239401		0.201604	-0.266871		-0.360812	-0.203772
BRD1	0.0492454	0.364071					-0.309619		0.202054	0.511074		0.287619	0.344305		0.513805			0.319504	0.13176	0.183883		-0.121616			-0.219523
BRD2	-0.0444209		-0.17172									0.294516		-0.36252				0.158273						-0.237394	-0.280502	-0.077747
BRD3						-0.273311		-0.176966					0.249219	0.1549				0.275185							-0.507514
BRD4	-0.0829909	0.123214	-0.179681	-0.343594	-0.200085		-0.491464	-0.127716	-0.168266						0.159352	-0.320329				0.247365		-0.229797			-0.25479	-0.100931
BRD7	-0.0658031	-0.216806	-0.183331	0.304756	-0.203384		-0.296916			-0.203345								0.185577				0.321584	-0.124427	-0.198788		-0.301313
BRD8	0.124364				0.363151		0.206855	0.172938	0.173737	-0.221801		0.159202		-0.13924	-0.309504	0.253347		0.233326	0.182371	0.218668	0.572255		0.21449			0.100395
BRD9	-0.0632306	0.252589	-0.344843	-0.336702					-0.202695	-0.373306				0.206755	-0.364104					0.182542		-0.151673	-0.189929			-0.189615
BRDT		2.10478	2.16607											2.38313	-5.25268		2.93533			2.72371		2.49426		1.15113	2.299	0.626146
BRE	-0.177286	-0.442719			-0.301683		-0.260214			-0.348951	-0.121118	-0.380787	-0.554256		-0.398723			-0.196555	-0.247894	-0.33947	-0.546282	0.23236	-0.154731			-0.204766
BRF1		0.242932		-0.501373	-0.234504	0.181275	-0.286877			0.397302		0.162979	0.245939	-0.27229						0.166876	-0.429836	-0.311052		0.186448		-0.118376
BRF2	-0.367992	-0.551365	-0.327044		-0.604536	-0.739834	-0.508034		-0.358922		-0.16268		-0.260322	-0.744463	-0.950915			-0.305093	-0.253187	-0.344556		-0.467777		-0.366139	-0.781193	-0.361047
BRI3	-0.160483						0.427413		-0.216516	-0.369935			-0.32844								-0.501034		-0.488958		-0.423662	-0.354878
BRI3BP	-0.439504	-0.601501	-0.221049	-0.548889	-0.355727			-0.26803	-0.720254		-0.243192	-0.338867		-0.64118	-1.45609		-0.247875	-0.522637	-0.32146	-0.360121	-0.491682	-0.596437		-0.516299	-0.732006	-0.418231
BRICD5	0.507806	1.22706			0.305855	0.477069		0.967302	0.483496								0.444277	0.498172	0.789288	1.67353				0.802838	0.499957
BRINP1	-0.460333		-1.40611				-3.03782		-0.760355	-0.685962		-1.34305		0.839994	-2.61066			-0.804027		-0.53699		0.831144			0.919899
BRINP2					1.15723				-1.81806	2.06026			1.31674	1.4822	-1.8595		0.960136			-0.712306			3.15498	2.17884	0.711752
BRINP3	0.484579			2.26787	0.80825					4.5235			2.08505	1.07551			1.22816		0.576813	1.13672			-2.56223	-1.75003		1.59475
BRIP1	-0.238443								-0.990114	0.31142	-0.484494	0.4375		-0.663915	-0.993878			0.687056		0.277637			-0.60879	-0.325789	-0.481488	-0.748183
BRIX1	-0.186241				-0.358061	0.323098			-0.523489	-0.552742			-0.42998					0.141087		0.134247			-0.276051	-0.277618		-0.510641
BRK1	-0.12462	-0.204188			-0.146727				-0.143093	-0.413752	-0.13159		-0.318267	-0.257037	-0.327685		-0.19338	-0.126362	-0.187616					0.317003	-0.168399	-0.242055
BRMS1	-0.1982		-0.281264	-0.267193	-0.241135		-0.539166		-0.222834	-0.69484			-0.550638	-0.508211	-0.540869						-0.519164	-0.351862				-0.447634
BRMS1L	-0.137945	-0.325801			-0.22148			-0.221497		-0.427953				0.223232				-0.13964	-0.106055			0.181927		-0.750243	-0.244242	-0.250569
BROX	0.0461361			0.481658						0.41139								0.213928		-0.153538		0.359748	-0.245297		0.167089
BRPF1	-0.0619228	0.132946	-0.197736						-0.220921	0.1874				-0.450367		-0.257678		0.142317		0.206416		-0.202607		0.24056	-0.229332	-0.237616
BRPF3		-0.209254					0.349803		-0.200327	0.380797		0.405901								-0.36377		0.253489	0.210886		-0.284588
BRS3	0.827583					6.19971	4.90191						3.80538				-0.826801		-1.60312				1.39144		1.57475	-1.72824
BRSK1		0.723815		0.542013	0.342668	0.337804		0.51716		1.08775	-0.409701		0.530274	0.477651	0.661274			-0.807859		0.904817	-1.36561	0.32501			0.346151
BRSK2		-1.00561	0.697698			0.666341	1.8794		0.615523	-1.22499	-0.654854	-1.06835		1.01624				-0.213654		0.699952			2.77257		-0.795939	-1.08826
BRWD1	0.275354	0.413685		0.418901	0.183697	0.191271	0.300841		0.551801	0.462322	0.186731	0.350072		0.239906	0.425146		0.199373		0.262453	0.235059	0.633513	0.668103	0.185052	0.252179	0.433656	0.284716
BRWD3		0.249723			-0.156869		0.356773			-0.904065		0.244196						0.607187	0.280854			0.653249
BSCL2	-0.228794					-0.743879								-0.319427				-1.12948	-0.235289	-0.288427		-0.276292			-0.239366	-0.390652
BSDC1	-0.0564234																	-0.202141	-0.134902	-0.317065			-0.141828		-0.112464
BSG	-0.135454			-0.371164	-0.17667		-0.370148		-0.228129			-0.25372		-0.553799	1.00936	-0.349805		-0.426613		0.397325	-0.644214	-0.58208				-0.352997
BSN	-0.537064		0.916352		0.497191		1.87464	0.668245	-0.448808	1.16648		0.550614		0.598292				-1.39481		1.25391		0.763443	1.99599	0.51393		-0.445723
BSND	2.52183	4.48891	-1.89554		2.07284				-1.18682	0.794416		-0.881077			-3.01919					6.30876				-3.96029		-0.482735
BSPH1	0.700401
BSPRY	-0.217022			-0.527727					-0.25761	0.620653		0.890934		-0.891776	-1.65825		-0.411899	-0.840659	-0.404905			-0.484568		0.528964	-0.699171
BST1	0.0943909						1.02942			1.04263					0.608382					-0.437172		0.648432			0.502593
BST2	-0.368289		-0.391818	-0.732015		-0.601281				-0.855977				-0.758015				-0.445444		-0.278583		-0.880922	-0.848937	-0.76583	-0.543326	-0.615989
BSX	0.4707
BTAF1	0.270131	0.852434			0.176949				0.429081	1.36856	0.318342	0.555337						0.374584	0.471446	0.371208	0.517731	0.31433				0.21667
BTBD1	-0.178769	-0.364467	-0.278356		-0.182621	-0.260331		-0.114854	-0.141595		-0.277342	-0.30385		-0.381536	-0.296486		-0.192647	-0.266893	-0.282135					-0.182493	-0.307664	-0.153877
BTBD10	-0.277685	-0.230184	-0.276918		-0.599994		-0.477765	-0.280931	-0.372446		-0.128897	-0.209486		-0.22459	-0.24531		-0.255323	-0.594036	-0.151824				-0.480984	-0.491102	-0.383523	-0.138313
BTBD11	-0.548557	-1.23232	-0.838036		-0.8233	-1.56462	-2.19103	-0.560006	-0.725819	-0.541165			0.938615	-0.862176				-0.970728	-0.516256	-0.572176		-0.465018	2.05919	-0.586872
BTBD16	0.427369		-1.44016		-1.04252	1.51112			-1.32235		0.999715									-0.804524			-1.53338			0.352349
BTBD17	0.46854		3.95831		2.73864	-1.85915	2.28706		-0.839323	1.94816				1.03126				0.344144					2.77938		1.06432	-0.558124
BTBD18	1.08394						0.724914		2.32897	1.99471				1.57867			0.466402			1.40598		2.14203			0.93283	1.84958
BTBD19	0.404663	0.566148	0.476267		0.780208		0.773038	0.770108	0.386314					0.665374	1.91329		0.544637		0.495444	0.683935		0.489164			0.323356	0.409369
BTBD2	-0.198368		-0.208909	-0.751936	-0.399197	0.211131	-0.842729	-0.319956	-0.302406			0.220516		-0.389691				-0.144577		-0.222833		-0.620251			-0.303379
BTBD3					0.220304		0.969479			0.8145						0.417584		-0.428462					0.346064			-0.242948
BTBD6	-0.191916			-0.526693	-0.462455		-0.83992	-0.187111		0.377415				-0.544793			-0.271642	-0.573527			-0.64814	-0.454236				-0.24961
BTBD7					-0.215877	0.236773	-0.273815	-0.286399		0.78391		0.220767			0.563294		-0.197872	0.187996		-0.203144						0.17158
BTBD8	0.356059			0.889675			1.06669		0.302897	0.771999			0.639765	0.525664	1.14808		0.315256					1.06056		0.499086	0.904619	0.401397
BTBD9	0.0473561				0.432594		0.353911		0.698801	0.815395				-0.265175	0.252049			-0.631308	-0.164412	-0.24636						0.100668
BTC	0.275427	0.332279		0.591177			0.986326		0.442273	2.90195	0.204862			0.407436				0.599113		0.546875	2.21293	0.268031		0.610765	0.467925
BTD	0.0739251	-0.507235			0.198828		0.712475	0.238524	0.305166			0.372174			0.462273	0.364309		0.134041	-0.35367	-0.205713			0.360215	0.213949		0.275874
BTF3	-0.156212	-0.387829	-0.275584		-0.213612		-0.690395		-0.314995	-1.03937	-0.191337			-0.439573	-0.229078			0.193233		-0.241956			-0.233516	-0.435476	-0.301579
BTF3L4	-0.0540683			0.447845					-0.177365	-0.42462			-0.264428						-0.077914	-0.116876	0.338622	0.419066				-0.292031
BTG1		-0.290369							0.361192	0.527078				0.212634	-0.981504		0.193322	0.209634					0.52474	-0.335707	0.170927	0.178446
BTG2	0.479651				0.307507			0.267915	1.16306	0.744214			0.802815	0.437735	-0.721972			0.379089				0.249185	1.21124	0.738251		1.31007
BTG3	-0.114052	0.471037			-0.269469									-0.351728						0.406175				-0.436186		-0.880181
BTG4					-0.633353				0.760262				-1.30207				1.11478								1.34065
BTK	0.35173		0.550102	0.719815	1.04045	-0.575681	1.1563	0.72918	0.394279	0.99959		-0.838521						0.317973	0.331963		0.841018		1.1979		0.407382	0.305829
BTLA	0.799379	0.561515	1.16913	1.18878	1.59998		2.09877	1.21677	1.16132	-1.05007			0.895973	1.41621			0.701501	0.468682	0.668821	0.754933		0.745125	2.46404	1.11253	0.758442	1.08329
BTN1A1	1.4657		1.0368	-1.00262	1.5984		2.90211	1.2607	0.945049	-0.488898				-0.72949				1.42843		0.944599	1.31164	-1.50583		1.07774	0.536268	4.8026
BTN2A1	0.0894832		0.369588		0.2975	-0.561696	0.712525	0.230051	0.17554	0.228351	0.11401						0.186412		0.115536	0.128136	0.429199
BTN2A2	0.15136		0.437337	0.405002	0.833459		0.876122	0.407311	0.339092	0.710819										0.161468
BTN3A1	0.216762		0.474542		0.75048		0.761496		0.212453	1.37836					0.472197		0.40921	0.234057		0.233532	1.13115				0.284133	0.18871
BTN3A2	0.109628				0.533768		0.462259			1.07616							0.336531				0.660602				0.324259
BTN3A3	0.193741		0.432216		0.676697		0.628728		0.245749	1.18444					0.539888		0.375467	0.176601		0.187724	0.712912		0.295584	-0.39227	0.249796
BTNL2	0.827204				0.788827				0.535386	1.53167			2.58796				1.0284		1.23052	0.904825				1.41389	1.15776
BTNL3					1.05794		1.59791		0.911723	2.95316			1.82631		2.21576					1.09708				1.39613	0.730352
BTNL8	-0.255446		2.03119		0.638717		1.462								1.7375			-0.468716			3.4902	-0.78255	-1.61735	1.58544	-0.988322
BTNL9	0.695433		1.24351		1.53137		1.28382	1.68783	2.27832	1.8568	0.567057	1.25843	2.05248		0.887937				0.440923	0.484224	2.47778		1.16155	1.68296		1.87746
BTRC	0.0565237					-0.196403	-0.339439	-0.162204		0.790876	0.125101		0.467584		0.229345			-0.439881		-0.149892			0.208003			0.431791
BUB1	-0.617391	-0.636281	-0.321296	-0.293033	-0.404316		-0.369232	-0.56467	-1.57243	-0.500092	-0.863409	-0.709119	-0.827871	-0.667409	-1.36856		-0.48067					-0.346312	-1.0884	-0.520002	-0.637909	-1.23068
BUB1B	-0.516698	-0.462574	-0.270285		-0.324623		-0.481288	-0.383807	-1.53385		-0.671387	-0.551325	-0.477559	-0.525593	-1.23992		-0.309563	-0.721722		0.338668		-0.288974	-1.06213	-0.711558	-0.72501	-1.09247
BUB3	-0.195139		-0.209619	-0.271994		0.340652		-0.186776	-0.525029	-0.227882			-0.434015	-0.548693	-0.484419			0.1903				-0.311961	-0.379006	-0.295024	-0.350806	-0.270866
BUD13	-0.0954758				-0.110336				-0.213082	-0.304833				-0.308005	-0.534464			0.244548				-0.116542			-0.378058	-0.213843
BUD31	-0.137347				-0.308176				-0.482413	-0.747585		-0.305878	-0.340876		-0.4232					0.198069		0.184533	-0.405624			-0.35835
BVES	0.235657			0.727291	0.518525	-0.686914			-0.590818	1.06734		-0.613029		2.09758				0.431777	-0.850824	0.392073		0.843979	0.882574	0.61721
BYSL	-0.353401	-0.309357	-0.25296	-0.573571	-0.261427	-0.502389			-0.483541	-0.253389	-0.246479			-0.728955	-0.878039			0.146446	-0.364743	-0.206938	-0.489106	-0.314505		-0.470232	-0.473616	-0.857457
BZRAP1	0.515615	1.18844	0.872793		0.976554			1.67219	1.28374	1.25698	0.537313	0.747486		0.380079			0.627503	-0.256577	0.416419	0.768078	2.05818	0.55437	0.794117	0.813533	0.763577	0.655346
BZW1	-0.299737	-0.252337	-0.638896		-0.46433	-0.320494	-0.369862	-0.340549	-0.774483		-0.299631			-0.423062	-0.298835				-0.170044	-0.210794			-0.649752	-0.679831	-0.332491	-0.207598
BZW2	-0.260919		-0.370055		-0.25235	-0.491711		-0.243948	-0.48499	-0.989668	-0.242062	-0.471558	-0.429085	-0.416879	-0.893006				-0.178719	-0.393798			-0.528726	-0.229985	-0.441154	-0.331683
C10orf10		-0.53775		0.608141	0.898537	-1.51008	1.22622			0.898454				0.543213						-0.329331		0.335645			0.641228	0.269232
C10orf105	0.491467				1.16699				1.64571	1.56963						1.45057										0.800796
C10orf107	0.742671	1.04859	1.77128	1.64253	1.72503		1.6343	1.54864	1.85685	1.11594			1.08927	0.927243	2.20949		1.36097		0.673091			1.0406	0.820384	0.551805	1.43131	0.998325
C10orf11	0.181536				0.303135			0.468952	0.372579	0.744111		0.431925										1.03349	0.562028	0.435887	0.605845	0.221988
C10orf113	1.71935								3.48653											2.74907		3.21196				1.72712
C10orf12	-0.302552	-0.410423	-0.435689		-0.504201			-0.617225	-0.286716			-0.38788	-0.353408	-0.46255			-0.492079		-0.285218				-0.672057	-0.410156	-0.508528
C10orf120	0.672158
C10orf126	0.297213				4.46639							1.24358						1.33232				1.1702
C10orf128	0.289762		0.925953		0.851401	-0.591547	1.23834	0.744053	0.274463	0.979092		-0.567644		0.35965	0.550519			0.273525	0.209734	-0.28952			0.953122	0.527598	0.520104	0.783854
C10orf131	0.205778								0.692404					0.535617						0.510953
C10orf2	-0.301428		-0.410042	-0.334423	-0.30347			-0.197403	-0.560034					-0.687439	-0.794066			0.26886		-0.295026		-0.336399		-0.292901	-0.532168	-0.551733
C10orf32	0.225445	-0.251973	0.338136	0.400481	0.473863		0.450425	0.37996	0.564986	0.825122		0.332421	0.57133	0.370383	0.406887	0.445618	0.327231		-0.130939		0.549403	0.219315	0.481741	0.255627	0.377938	0.450317
C10orf35	-0.273776			-0.35974											-0.476875			-1.55194	-0.287092	-0.308721		-0.424434			-0.464488	-0.401267
C10orf53	0.849599													3.20516											1.61769
C10orf54				-0.451228	0.4625	-0.484057			0.223202	0.482246		-0.497791								-0.162198		-0.280693				0.315423
C10orf55	-0.458279	0.525609		-0.663271			-1.27899		-1.10269			-1.85234		-0.76236	-1.36704		-0.723254			0.596493		-0.383914	-1.06479	-1.44813		-0.451793
C10orf62	0.511079	0.584245																		0.523733
C10orf67			-1.46846		1.00585				1.4217	2.84447				1.48337										-1.36014	0.833471
C10orf71	0.46811		5.23364		1.08849					2.07399		-2.83211	1.72926	0.993924					-1.98692	5.61037					-0.995964	-2.3221
C10orf76	-0.117319		-0.236163			-0.204688	-0.376001	-0.14145	0.137005	0.286211				-0.120875	-0.162205		-0.298051	-0.116237		-0.247819	-0.359721	-0.130632		-0.233184	-0.19655	-0.110554
C10orf82	0.370434		1.64332			1.36764						-2.62988		2.34876	2.89565			-2.18121		2.03979		1.04189	3.00946
C10orf88	0.0803393	0.251631			0.138162		0.234543		-0.113872	0.57868		0.259406			-0.194534				0.0974974	0.100683		0.272192			0.229248
C10orf90			-2.04643				-2.03921	0.584267	-1.75713	-2.63076		-3.29729	-1.15695	1.42277		-0.65891						1.74713		-1.03587		0.477586
C10orf99		1.45072		-0.805755	-0.75856		-3.18944		-1.85404					-2.0005	-7.57586		-1.67519									-3.24431
C11orf1	0.129842					0.47545						0.71312				0.409776	0.553523					0.336027		0.445102	0.26055
C11orf16	0.60095	1.49523	1.92304	-1.83838	1.15597				1.53173					0.546336	-2.09558		1.94216			1.69181				-1.20587	0.926556
C11orf21	0.929165	0.492779			1.58167	1.31731	1.41443	1.36738	1.08502	1.61975	0.454687		1.26873	2.04021		0.732991			0.656652	1.05488		2.01565	1.51501		0.547297	0.831638
C11orf24	-0.225715	0.160689		-0.467729					-0.335607		-0.159103			-0.397102	0.595505	-0.281872					-0.70991	-0.514564	-0.317866	-0.182898	-0.206319	-0.323737
C11orf30	0.0702168	0.205859		0.218634						0.223251								0.301139	0.110856	0.197795		0.243381
C11orf31	-0.0608977				-0.156771		-0.286251	0.29696		-0.374948				-0.207111	-0.445889					0.20534				0.260694	-0.194718	-0.21853
C11orf40	1.21949
C11orf42	0.48644	1.11178					1.16009		0.637177											0.556592		0.557144				0.488432
C11orf44	-0.253458				-0.769824				-0.632186																	0.847106
C11orf45	-0.184255		-0.636545				-0.839242	-0.301525	-0.288397			-0.522894										-0.297649		-0.467858		-0.398435
C11orf49	-0.0903148			-0.30617		0.242436						-0.542105		-0.235952				-0.228546				-0.365302	-0.444603			-0.120719
C11orf52	0.149006								0.760073								0.459751									-0.278844
C11orf53		3.76306			1.1832			0.620339	-0.991148		1.03652	-1.3701			-2.75298		1.61838			6.51214		-0.738767		-0.880509
C11orf54		-0.578238	0.500858	0.673814	0.262405		0.884947		0.401485		0.163119	0.461156	0.2033		0.263316	0.324495	0.397257	0.327427	-0.0932026	-0.62399	0.621346	0.54457	0.29863	0.528368	0.189978	0.117432
C11orf57	0.0507706			0.299142		0.193409						0.244232	0.250722				0.213414	0.157936		-0.154528		0.208627
C11orf58	-0.0675317	-0.211505	-0.176453	0.300382				-0.131337	-0.114396	-0.330256	-0.0867034							0.0893049	-0.0960078			0.23741		-0.448539	-0.286224
C11orf63	0.21445	0.689242	0.818117	0.904554	0.336664				0.253426	0.497147		-0.742489		0.810996	0.61807							1.15021			0.464259	0.266522
C11orf65	0.283094			0.515119	-0.225414		0.741572		0.643835	0.605404	0.427133			0.784288		0.51432	0.53357	0.351085		0.381702		0.826337			0.255924	0.172812
C11orf68	-0.08703			-0.28681			-0.529427		-0.181678	0.240963				-0.288984				-0.168938	-0.135031			-0.294075	-0.276436	0.185672	-0.152725
C11orf70	0.324834				0.71127		0.595247	-0.794955	0.698696			-1.00672		0.481839			0.627914	0.974195				0.785156			1.08823
C11orf71	0.272967	0.323505	0.674835	0.472437		0.730377	0.472413	0.474089	0.289018	0.376795		0.550335		0.267108			0.328352	0.205216		0.294474		0.443592		0.872763	0.322656
C11orf73		0.219946			-0.137013		-0.376252		-0.144941	-0.843323				0.184284	-0.378571			0.141134		0.331981			-0.172946	-0.207939		-0.281082
C11orf74	0.122167			0.544494	0.184577			0.468272		0.522576	0.163518			0.512533			0.283247		-0.320519			0.529192			0.550209	-0.211298
C11orf80	-0.068737	0.564281					-0.652613	-0.2475			0.190926							-0.1386		0.35704		0.159341	-0.647693			-0.396445
C11orf84	-0.236549		-0.212994		-0.31894		-0.564674	-0.394824	-0.594918			-0.534784	-0.284924	-0.376056	-0.342044					0.294378	-0.455629	-0.171562	-0.201854		-0.306319	-0.59812
C11orf85	0.369871		0.866488				2.64033			1.52954	0.96977			1.49205	-1.48224										0.915878
C11orf86	-1.07859				-1.5633	3.20191	2.44907		-1.60136			-2.33663					-1.43941		-0.856939	-1.88806			-1.9822	-1.08272	-2.67122	-2.80839
C11orf87	-1.60451				-0.821863	0.936795	-4.66357	-0.888575	-0.814813					2.0391				-3.07197		2.82181		1.47768		-4.92076	-1.05513	-1.21514
C11orf88	1.54483	0.897262	2.88605		0.984167	-3.2353	-1.76197		2.38837	1.35708				2.63688	1.98613	2.35392	2.12627	2.72636		0.422735					2.12799	0.44904
C11orf91		1.00169						0.44937										-0.414805		1.20264			-0.780148			-0.573834
C11orf94	0.146261																							0.768099
C11orf95	0.328813	0.285523		0.599386	0.20933	0.29176				1.49683		0.519006	1.27058	0.476957	0.535982		0.28595		0.250489			0.519336	0.589449		0.250141
C11orf96	0.326862		0.837699	-0.804357	0.76503		0.882483	0.767538	0.756455			-0.563884		0.431025		-0.56829		0.335308		0.388017		-0.305318	0.559232	1.00805	0.913565	0.428857
C11orf98	-0.110526							0.20259		-0.739851				-0.381061	-0.741095					0.268096			-0.319779			-0.595826
C12orf10	-0.0989405			-0.438771	-0.188197	0.20603	-0.23742		-0.279887	-0.440471				-0.468261				-0.271484				-0.571388
C12orf29			-0.311992						-0.464474	0.228164	0.172097	0.264063		-0.161916	0.249918				0.126049		0.478086			-0.333456		-0.0987826
C12orf4	-0.101878		-0.250367			-0.148839			-0.343533			-0.161185			-0.161879	0.261533	-0.193452	-0.0984889					0.200287	-0.456049		-0.300723
C12orf40	1.18975							0.819633	2.63841	2.08242				2.20961						2.59911		2.72209
C12orf42	0.550712	1.01672			0.446687		1.15431	0.392491	0.468286	0.434293				1.80876	-0.724567					1.59244		1.28416	2.30512	0.964106		0.62538
C12orf43	-0.0860108				-0.118796				-0.36279	-0.179101				-0.113816				-0.24499		-0.0928397		-0.333361
C12orf45					-0.171974				-0.384861	-0.70727		0.289344		-0.291101			0.276034			0.246363					0.240924	-0.218559
C12orf49	-0.298781	-0.444226		-0.30321		-0.346953	0.296254		-0.216176		-0.481268	-0.529037		-0.318576	-0.763419		-0.324873	-0.225795	-0.199598	-0.606301	-0.792269	-0.187775			-0.622404	-0.46802
C12orf5	-0.35907	-0.497915	-0.400779		-0.308037			-0.193635	-0.545608	-0.813329	-0.470076	-0.750261		-0.388153	-0.427207		-0.379682	-0.289241	-0.281539		-0.575148			-0.729903	-0.497793	-0.447551
C12orf50	0.776505												1.61492	2.1573						1.84364
C12orf54							-1.72255	0.505532		1.24809					-1.60802		1.06895	-0.35582	0.717853					-1.11126
C12orf56					-0.408899		-1.29371		-0.807869					0.915603	0.793619				0.558282			1.07396	-1.44715			-1.54548
C12orf57	-0.145158			-0.906267			-0.551447	0.39326	-0.24553	-1.07969					-0.652817							-1.10808				-0.157844
C12orf60	0.213544									0.401556	0.448302	0.433956			0.266539				0.195509	0.21349		0.245455	0.422958	0.288928	0.442853
C12orf65	0.0588676		0.170829	0.219165						0.937516			0.190721		-0.631241			0.147671	0.185945	0.234629			0.229997
C12orf66	-0.134958			0.2397	-0.343095			-0.366308		0.55464		0.192929		-0.228481		-1.66123				-0.160913	-0.873087	0.202948	0.226608			-0.110003
C12orf71	0.60651																									0.689783
C12orf73								0.210572	-0.250015						-0.373011		0.243862			0.217763						-0.333783
C12orf74	0.254387		1.31449		0.791861			1.25511	0.540755						-3.81287		-0.685929
C12orf75	-0.183814				-0.597731							-1.79661		-0.462571	-0.648129	0.385826				0.688633				-1.03287		-0.333935
C12orf76	0.207071	0.226901	0.233783		0.191644			0.154941	0.70181	0.296342				0.265409			0.208035	-0.115207	0.150252	0.382015	1.21388	0.187786	0.559769	0.187798		0.25007
C12orf79	0.362171		0.712608		0.848097	0.800243	0.689948	0.977162	0.700993	1.4966		-1.19399		0.590109	-1.47454					0.780628		0.567161	1.06673		0.815408	0.374709
C14orf1		0.180512			-0.447209	0.6081	-0.42586	-0.224649	-0.188658			0.525238		-0.380289	0.503499			-0.115681	0.103463	0.309761		-0.247682	-0.43146		0.244309	-0.196619
C14orf105	0.440008	0.728697	4.32762		2.62555		3.20828		0.886872				-1.24911					0.644309	-0.989299				0.898771	3.00685	1.03108	1.74407
C14orf119	-0.171279			-0.374832	-0.328794		-0.435032		-0.274284		-0.095098		-0.317444	-0.315726	-0.473902			-0.147819	-0.098979	0.143787		-0.294841	-0.270963	-0.276312	-0.156957	-0.13855
C14orf142	-0.055663	-0.169526	0.240162							0.45168			-0.484151	-0.274933	-0.465741	0.399845			-0.129456							-0.193538
C14orf159			0.400025	-0.383827					0.329365	0.885041					-0.6105			-0.257439	-0.272839	0.256191		-0.325374
C14orf166	-0.0782926				-0.318153		-0.353556		-0.322929				-0.447153							0.25057			-0.18702	-0.221581		-0.162671
C14orf169	-0.154066			-0.540395	-0.307993		-0.321071		-0.255949	0.341729			-0.391106	-0.321017	-0.690841			-0.711972		0.169333		-0.294071		-0.34865		-0.15164
C14orf178	0.761275																	0.592285
C14orf180		-2.16896			1.97375	1.35481		2.94998	2.65385			-1.5928		1.6954				-2.06099	0.811784			2.12868	2.60173	1.61518		2.22771
C14orf183	0.763644								1.2351																	1.20446
C14orf2	-0.110198			-0.458409	-0.513815	0.290154	-0.473188		-0.335575	-0.317828					-0.459667			-0.441041		0.675799		-0.409276				-0.337137
C14orf28	0.410176	0.436081	0.446026	0.574954		0.251273	0.352523	0.338202	0.356028	0.641814	0.337262	0.668869		0.569066	0.962094			0.236049	0.381283	0.471123	0.445095	0.552131		0.372219	0.525631	0.401455
C14orf37												-0.682763	0.756571	0.495252	1.18043				-0.519196	0.515552						0.252699
C14orf39	0.977842	3.9798						1.46277	0.908094	1.27661	0.631498			2.05176	2.60189	2.96548	0.886647	0.895358		3.6942					1.35783	0.691994
C14orf79	0.125738	0.448804		-0.327924			-0.557969		0.251592	0.831881				-0.216701											0.541937	0.247873
C14orf80	-0.232515	0.548848		-1.12449	-0.439343	0.288311	-0.658785		-0.475882					-0.569802	-0.716466		-0.375509	0.23468		0.448033	-0.625406	-0.954672	-0.657569		-0.257115	-0.387905
C14orf93	0.195777	0.241337	0.427128			0.245496			0.222394	0.523881		0.351646	0.309656		-0.399331		0.305915	0.295654	0.113568			0.13928		0.291994	0.387341	0.230727
C15orf26	0.874381	0.8931			0.861159		0.564692	0.511505	1.94746	1.79936	0.53966	0.532366				1.52025	1.03369	1.35686	0.484575	0.675141		0.482839	0.852833		1.20304	0.265882
C15orf27	0.159698				0.286153		0.912472	0.432085	0.416932	0.647693			1.09258	1.07842	-1.35727			-1.2335	-0.531591		1.05963	0.670145	1.0896	0.684902		0.186268
C15orf38-AP3S2	-0.217304	-0.578246																-0.193349		-0.545401
C15orf39	-0.320989	-0.254149		-0.703835	-0.261189	-0.389343		-0.190716		-0.510031	-0.483123	-0.492112		-0.613597					-0.229231	-0.228491	-1.1615	-0.575258	-0.409814		-0.524894	-0.440137
C15orf40	0.129301	0.184773				0.242927	-0.298507		0.22269	0.616062	0.0918883	0.246321			-0.144879	0.348763	0.213836			0.258575		0.173656		0.136541		0.182183
C15orf41		-0.204954			-0.233951				-0.367213					0.287768		0.244505		0.148777				0.21477	-0.316636		0.22194	-0.188866
C15orf43	1.95066									3.08436	1.16903	2.47098		2.27673					1.04376							2.84764
C15orf48	-0.316907					-1.21903		0.851635	-1.91131			-1.05122	-2.22577	-0.753837	-2.5595		-0.651458						-1.05905			0.4247
C15orf52	0.125894	0.434113			0.973771	0.317701		0.382307		1.26713		-0.491826		0.589468				0.269458		1.06163		0.408057	-0.660434			-0.398728
C15orf53	0.415682
C15orf57	0.0358917	-0.179565	0.230656		0.226681		0.426633		0.174949	0.289716				0.130183				-0.151993	-0.105655					0.133164	-0.266821	0.146877
C15orf59	0.319422	1.45832				1.17454	-1.54275	0.813595	0.814109	0.825688		-0.803202	1.56636	0.584858				-0.296224		3.51814		0.364338	1.41565
C15orf61				-1.13506				0.244867	0.163033	1.00428		0.255879	0.703519		-0.291815			-0.323065		0.322249		-0.590752	0.36		-0.414761	-0.110768
C15orf62	0.18079	0.809089			0.483036	0.394617		0.909853	0.404912	0.697782	0.348998	0.382486						0.477751		0.6217		0.242864	-0.412446			0.245855
C15orf65	0.305138		0.861569		0.406172		0.728241	0.508456	0.310232	1.13367	0.297783	-0.30084		0.452855	0.526881	0.495468	0.484354	-0.304524							0.745897	0.18432
C16orf13			-0.270218	-0.735628	-0.200755	0.625851	-0.591986							-0.401083			0.306433		0.260042			-0.627601		0.44545	0.383612	-0.166337
C16orf45			1.21725				0.47778	0.314049		1.22365		0.556174		0.83113				-0.479266		0.423809					0.449791	0.245804
C16orf46					0.223702			-0.251305	0.18515	0.41436				-0.187333	0.553409			-0.192361					-0.347789			0.169669
C16orf52	0.180682	0.254797	0.161604	0.624103			0.281818		0.188169		0.129623	0.422191		0.386515	0.684297		0.231881	-0.251144	0.160656	0.21567	0.556131	0.595964			0.423227	0.341241
C16orf54	0.493476		0.936973	1.17023	1.25557		1.96178	0.450473	0.673343	1.6234	0.664437			0.437428					0.65366	0.500006				-0.728792	0.887786	0.935684
C16orf58	-0.16082	-0.50358			-0.114044	-0.513599		-0.262862		0.343878				-0.548391			-0.200689		-0.250538	-0.289923			-0.283891		-0.473961	-0.153645
C16orf59	-0.391857			-0.895986		0.395488	-0.780765		-0.891801	-0.383336	-0.332901	-0.611052	-0.540166	-0.76711	-1.00941			0.345373		0.495581	-0.755151	-0.678826	-0.652066		-0.450396	-0.852004
C16orf62	-0.0951224	-0.474396									-0.215527			0.247059	0.210508		-0.215766		-0.144781	-0.256901				-0.27928	-0.208347
C16orf70	-0.179792	-0.347604	-0.243751		-0.205428		-0.409437	-0.213634	-0.176614					-0.313818				-0.232415	-0.0734015	-0.10398	-0.612639	-0.146792		-0.203094	-0.400197	-0.262579
C16orf71	0.450617		0.777575	-0.370635	0.571736		0.374746	0.81189	1.12426							0.96244	0.577281	0.362742	-0.340719	0.345654				0.522228	0.85856	0.411116
C16orf72	-0.147782	-0.258238	-0.558142		-0.298638	-0.242675	-0.355957	-0.245145		-0.272188	-0.145887								-0.118581	-0.181631		0.137534		-0.244361	-0.287067
C16orf74	-0.312197		-0.849776		-0.759925		-2.56699	-0.284902	-0.606275			-0.834243	0.634444	-0.643274	1.62366		0.488185	-0.472639		-0.620787		-1.13763	-1.57531		-0.659416
C16orf78	0.857102
C16orf86	0.119206		0.346786		0.609319			0.802245	0.506799					0.466203	-0.630371							0.35072
C16orf87	-0.0397009	-0.528934		0.410381	-0.18382			-0.270632	-0.229711				0.331016		0.849617			0.184387		-0.238735		0.329329	-0.307876	0.452233	-0.177455	-0.410982
C16orf89	0.52242	1.40448	1.64421			-1.11143	3.30864	2.30318	1.61285	1.20413				1.51581	2.90464			-0.810028	-0.411382	2.77352			2.59169	3.19752	1.65263	0.506517
C16orf90	0.262798
C16orf91	-0.292233	-0.387825	-0.282495	-0.633471			-0.447098		-0.250753	-0.445987	-0.265092	-0.270098		-0.592643	-0.685025		0.291235	-0.134546	-0.286924	-0.131409		-0.475232		-0.384723	-0.605039	-0.438944
C16orf92	0.780451					0.664106												0.806514
C16orf93	0.195092	0.539829	0.528207	-0.577344	0.559744			0.568395	0.752799			-0.941757		-0.491421	-0.563285			-0.261391	0.394133	0.659092		-0.416437		0.518922
C16orf95	-0.229249	-0.427628	-0.638173	-0.392946	-0.45492		-0.668438					0.36393		-0.282711					-0.239581			-0.488762		-0.228823	-0.349267	-0.855926
C16orf96	0.485178				1.96238		0.979478	0.872736	1.51417			1.38438	1.09304	2.08509				0.304711	-0.346733	0.626078					0.572444
C17orf104		0.688364						1.02026	-1.61882					0.942592		0.388603				1.10737		0.545002		0.326966	-0.414386	-0.390782
C17orf105	0.416438													1.72627						1.04438					1.33579
C17orf107								0.789172		-1.01564		0.394001			1.43557			-1.63522		-0.660397			0.47948			0.307005
C17orf47	0.872081								1.1157											2.0622						0.829403
C17orf49	0.181611	0.455815						0.401925	0.188282					-0.168932				0.333095		0.437746		0.218261
C17orf50	0.353765				0.921792				0.469596		0.616277			0.808682	-1.68654		1.06867							0.89372	0.723572
C17orf51							-0.558064			0.454596		-0.437421			0.539966			-0.200931	-0.192434	0.346637	-0.597609		0.727749	-0.482265
C17orf53	-0.430817		-0.309751	-0.633866	-0.36199	0.375974	-0.677343		-1.15459	-0.820704	-0.451669			-0.50044	-1.01553			0.413439		0.290697	-0.976908	-0.513036	-0.837254	-0.290492	-0.307005	-0.709857
C17orf58	0.0977657		0.314236		-0.33373				-0.456657	-0.224103	0.373096	0.228043	1.32503	-0.526135	1.47095			-0.125888		-0.170727		-0.170613		0.278907
C17orf59	-0.0417129			-0.302155			-0.33521	0.316838	0.156888					-0.268507	-0.489036		-0.250737				-0.645145	-0.526073	0.342334
C17orf62		0.209746		-0.44122				0.217192						-0.258614	-0.462353			0.17439				-0.282998		0.265898		-0.139608
C17orf64	0.22648	1.14427	0.83896					1.4298						0.623654						1.18382				0.954407	1.28801	-2.18316
C17orf67	0.142905	0.403098	0.329748							1.02363	0.249474		0.386317				0.392088		0.316596	0.855744				0.371725	0.424529
C17orf70		0.291812		-0.691367		0.354752	-0.251392					0.159265		-0.378584	-0.218512			0.347646			-0.448428	-0.441477		0.34859		-0.148703
C17orf74	0.563881									1.91946								0.741403							0.617544
C17orf75					-0.164845					-0.739294		0.159561			-0.320399	0.437576			-0.0840233		0.765762	0.228088			-0.156322
C17orf78	-0.715056			-2.8547					1.03549	1.44933										1.65714		-2.84488			0.954746	1.16586
C17orf80	0.0384699								-0.143824							0.26666		0.171227		-0.0948696		0.277188	0.418984			-0.214019
C17orf85	0.112402	0.511475							0.233301									0.289088	0.150996	0.26503	0.371008		0.370864		0.143269	0.168771
C17orf89				-0.910458	-0.370352	0.386877	-0.632399	0.528197				0.380329			-0.459128							-0.449343	0.570863	0.30997		-0.319007
C17orf96	-0.358214		-0.639809	-0.847893	-0.486021		-0.585742		-0.822996		-0.252444			-0.872913				-0.252796				-0.653023		0.39271	-0.377892	-1.38602
C17orf97	0.246885		0.765297			0.580209		0.373496	0.69973														0.485428	0.490656	0.634351	0.403731
C17orf98	0.662302	1.69386												2.24556						2.04263					1.11874
C17orf99				-2.22003					-0.503224		-0.550224		2.27316	0.593438	-2.97611					2.1563		-1.39887
C18orf21	0.0376908				-0.191461		-0.337966	0.194642			0.146088				-0.298316		0.407505	0.100581	0.16892	0.244155	0.484607		0.342097		0.211976	-0.19561
C18orf25	-0.0482343		-0.208121				-0.442569			-0.186192			-0.589486							0.170225		-0.151565			-0.182969
C18orf32	0.13403		0.180576		0.250335			0.293846	0.26003	0.430641			0.260018	0.20072						0.147692			0.291105	0.261607
C18orf42	0.296896								-2.95408									-1.80304				1.28312	2.01103
C18orf54		0.347183	-0.2842						-0.650676	0.405937		-0.607284					0.270058	0.56577	0.260296	0.215379				-0.253183		-0.448576
C18orf63									0.820461					3.09387												-1.29899
C18orf65	-0.113946	-0.539983			-0.272641				-0.361565						-1.19474			-0.453737				-0.386557		-0.641465
C18orf8	-0.0972984				-0.307126					0.499943			-0.261349		-0.412051					0.167081		-0.292815			-0.136971	-0.148415
C19orf12				0.649839				0.217716	-0.220683	0.418849	0.121123							-0.584155						0.507853		-0.139736
C19orf18	1.09996	1.33667	0.836336		1.11382	0.966221	1.65013	1.39034	0.780103	2.20555	0.838228	0.920362		1.50784	1.88278	0.713947	0.440063	0.78368	0.835184	1.3759	0.981802	1.63833	0.57004	1.70159	1.66323	0.706484
C19orf24	-0.167993		-0.335992	-0.745761	-0.292883		-0.64371	0.460969	-0.265021					-0.489566	-0.553361							-0.661855				-0.271255
C19orf25				-0.550973		0.355154	-0.387683	0.337556						-0.542422				-0.115194		0.21864		-0.487009		0.220651
C19orf26	-0.225372			-1.1143	-0.364862		-1.20017	-0.276169	-0.433505	-1.09942		-1.00951						-0.230335		1.63816		-0.563262	0.614046		-0.86499	-0.469935
C19orf33		0.609123		0.461594		0.816982			-0.389113			-1.70522					0.5019						-0.909659	0.494502	0.649477	-0.921739
C19orf35	0.216825	0.647201	0.503599	-0.544864	0.743613		0.796971	0.412269		0.529424		-0.695198		0.34789	0.663533							-0.300644	1.02425		0.465854	0.415448
C19orf38	0.1653		0.771942		0.627698		1.06534	0.590699		0.532859			0.840632	-0.827108		0.714178							0.676447		0.52298	-0.261843
C19orf40	-0.183952	-0.187568	-0.261316						-0.862016	-0.424938		-0.375587			-1.06711				-0.13083	0.263173	-0.493466		-0.299453		-0.560212	-0.404312
C19orf43	0.0837229	0.296131		-0.522625		0.286305	-0.312391	0.318157		0.382104		0.2922		-0.305157			0.280276	0.134737	0.189804	0.267381		-0.386806		0.284277	0.303756
C19orf44	0.194218	0.295029	0.344233		0.26962	0.192349		0.347822	0.33374	0.896249	0.17114		0.265361	0.155114	0.28345		0.264995		0.129141					0.310234	0.246309	0.194201
C19orf45	0.464977	1.03769	0.836042		0.554341	1.37469	1.96353	1.05947		1.53312		0.763062								0.789012	1.77973			2.15194	0.398053	0.313213
C19orf47	-0.0943339		-0.196812			0.264985	-0.285182		-0.446839	0.270428				-0.367861	-0.282192	-0.295325		-0.109437		0.217567	-0.549055	-0.413769	-0.289611			-0.142825
C19orf48	-0.310796		-0.33474	-1.15207	-0.188241	-0.604258	-0.427899	0.20865	-0.654933				-0.434593	-0.564883	-0.638206			0.166856	-0.300655	0.25798		-0.915164			-0.41797	-0.657358
C19orf52	-0.0775692			-0.574973	-0.198174	0.222318	-0.303211							-0.1588	-0.407773					0.132587		-0.359837				-0.222584
C19orf53	0.0535754			-0.367464	-0.237652	0.485856	-0.529336		-0.249588					-0.370481			0.352891	-0.161989	0.157323	0.463623		-0.32909		0.372707	0.430384	-0.15929
C19orf54	-0.0408294		0.20742											-0.423591	-0.289075							-0.349446	-0.277827	0.462254
C19orf57				-0.869747	0.317618			0.617296	-0.465531	-0.473488				-1.20825	-0.563076			0.33176		0.511494		-0.623183		0.363925		-0.899052
C19orf60		0.445801		-0.963055			-0.437241	0.582405					0.327751						0.249072	0.598485		-0.761582		0.47562		-0.247512
C19orf66	0.163859	0.401527			0.344349	0.545213		0.251164	0.207701	0.937174	0.227301				0.365536			-0.288055	0.311901	0.414466					0.486472
C19orf67	0.216198								0.986468					0.862833			1.10461		0.83525					0.817284	1.19639	1.05121
C19orf68															0.264831				0.11598
C19orf70				-0.552608	-0.230035		-0.731264	0.37748	-0.240954	0.463397				-0.300763				-0.277138		0.378423		-0.456303		0.260903		-0.190822
C19orf71					0.298648	0.496665				0.670739	0.349399							0.221524	0.360938		-1.07995			0.376178
C19orf73	0.150496	0.414258		-0.448626	-0.407219	0.877826	-0.45087	0.486018		0.787663		0.489247								1.00283			0.541376	0.751866
C19orf80		-2.86188					0.520864		0.828622				0.823097	1.10291						-2.20184					1.05472	1.59437
C19orf81	0.162197		0.957277	-1.53803		0.927111	-1.31113			-0.532589			1.06551					-0.822885		0.826015					0.692017
C19orf84	0.342517	0.80601							-0.633894			-1.46286		1.39293	2.2362					0.56652						-0.386846
C1D	-0.102942	-0.354003	-0.231953	0.608353	-0.225108	-0.471017	-0.210396		-0.150768	-0.797425				-0.114007		0.352437		-0.0806176	-0.12979			0.377242		-0.13991	-0.250029	-0.109807
C1GALT1				0.590843			0.995519	-0.306687					-0.416805					0.188059			0.666444	0.346299	-0.433117			-0.37164
C1GALT1C1	-0.0472142	-0.275754	0.223848				0.428126	0.154326						-0.236511	-0.209322						0.396442	0.217873	-0.259087		-0.138743	-0.122967
C1QA					0.711611	-1.10631		0.393555		0.77273		-1.15863		-0.712318								-0.386098		-0.980356		-0.375939
C1QB	-0.171994				0.715354	-1.15617			-0.316385	0.754918		-1.40205		-0.791736								-0.631604		-1.08924	-0.401006	-0.426998
C1QBP	-0.490324	-0.550141	-0.391717	-0.884904	-0.703431		-0.641108	-0.222643	-0.33276	-1.08041	-0.307818		-0.393478	-0.765605	-0.857499			-0.107807	-0.311005	-0.139559		-0.831054	0.243744	-0.568528	-0.736521	-0.504279
C1QC	-0.234156				0.663452	-1.0464			-0.488981			-1.49276		-0.75783								-0.74319		-1.08218	-0.480285	-0.452218
C1QL1	0.386388	-2.03557	-1.41721	-1.83366		1.25605	-2.08693		-1.47235	0.984869							-0.970651					-1.09739	1.74394	-0.642619	-1.47472	-0.403315
C1QL2			4.24486		0.888964			2.60587		-2.37783								-0.73885		-2.66656				2.51596	-1.33409	-2.62497
C1QL3	-0.623903				0.42819	-1.83754	1.18151		0.498295		0.365614	-0.759304						-3.33432		-0.635552		0.475726		0.632		0.33498
C1QL4					0.797716	1.02249			-1.84986	1.55522				1.17144			0.889787						0.792685	-1.26623	-0.963989	-1.63489
C1QTNF1	-0.104408		-1.17942			-0.620753						-1.53426			0.867534	-1.27319		-0.513193		0.340926					0.294304
C1QTNF2	0.457086		-0.627693		0.563976	-1.14158		0.507017		0.82454			1.05924	1.03575					0.438839	0.73698			0.880696		0.617778
C1QTNF3	0.276846		-0.833823	0.870074	0.704669	0.392939		0.939212	-0.905644	2.384				1.01362		0.593546			0.544357		3.3927	1.03102		1.00858	0.888218
C1QTNF3-AMACR	0.423729																							0.707798
C1QTNF4		1.00854		-0.925064	0.577813	1.30022		1.95195					1.88832	1.36102	2.37248			-1.27444	0.702074	1.15514		-0.451477	1.23883	0.688761	0.61147	0.877655
C1QTNF6		0.676335		-0.372059		-0.681411	-0.705908		-0.736594	0.8323			0.685536	-0.536692				0.341283		0.57609			-0.505631		0.386743	0.249927
C1QTNF7	0.957239		2.53588	1.1176	1.25044		2.05406	1.36623	1.65678	1.76184		-0.762403		2.27664		0.789087		-0.283773	0.639295	0.707195		1.67839		1.98479	1.69171	1.28465
C1QTNF8	1.04457		2.76496						2.8787				3.92098	-1.0496			2.31042	1.16914							1.17838
C1QTNF9	0.988567				0.996778			1.36566	1.09513		1.40234		1.47608	1.08534	5.31705	2.03068								1.15227	0.672774	1.057
C1QTNF9B	2.10983	1.69677	0.63385		1.95153			0.818451	1.52577		0.979024	1.72473	2.83767	1.40671	4.76878		1.61308			1.72447
C1R											-0.48874				1.55136			-0.585436
C1RL										0.647011				0.175578				-0.311949		-0.250089
C1S		-0.760309		0.64471							-0.373283				1.65152			-0.412827			0.973551	0.577843	0.485985
C1orf100	0.853668		0.83083						1.18396							1.94094									1.04463	0.809958
C1orf101	0.845288	0.919072	0.830067		0.911745	0.692632		0.986502	1.3389	1.89725	0.507667	1.04673	0.702216	1.30898		1.08968	0.79365	0.31569	0.337568	0.663971	1.38497	1.14979	0.774343	0.66697	1.30882	0.957884
[truncated: 16,795 more rows]

## Sheet: 2
Table 8-2. Different expression genes upregulated in glycolysis high versus low tumors in at least 13 cancer types.(adj P ≤ 0.05, log Foldchange ≥ 1.5)
Gene_name	25cancers	KIRP	CESC	READ	LUSC	PCPG	ESCA	HNSC	LUAD	TGCT	PRAD	LIHC	SARC	STAD	THYM	GBM	OV	LGG	THCA	KIRC	SKCM	COAD	PAAD	BLCA	UCEC	BRCA	all
ENO1	1.11648	0.845332	1.20593	0.872489	0.960681	1.4496	1.26965	0.752025	0.997238	2.46236	0.672282	1.29153	1.97349	1.31271	1.00884	0.889859	0.88789	0.686857		1.13683	1.41086	1.12569	1.17154	1.40008	1.17934	1.29802	1	25
PGAM1	1.04248	1.25392	1.26024	0.751191	1.04701	1.155	1.60286	0.948195	1.13215	1.81455		0.795556	0.975081	1.02633	1.01667	0.666535	0.969823	0.72619	0.600008	1.07122	1.17461	0.982775	0.68545	1.50235	1.50445	0.904823	1	25
PGK1	1.16975	1.24909	1.2726	0.792239	1.21453	1.24449	0.888006	1.00463	1.38017	1.94454	0.629867	1.01759	1.65528	1.09973	1.09553	1.10241	0.917007	0.767021		1.14313	0.871664	0.853077	1.24568	1.5889	1.49976	1.28116	1	25
TPI1	1.03587	0.926702	0.955386	1.0137	1.09022	1.16562	1.32846	0.708613	1.25042	1.94982	0.588421	0.636629	1.17989	1.02497	1.30305	0.94395	0.824215	0.864707		0.934815	1.26454	1.06804	1.20844	1.11638	1.04917	1.25654	1	25
GAPDH	1.09438	0.83744	1.08402	1.2082	1.32834	0.623522	1.69068	0.844409	1.59206	1.75893		1.12217	1.44153	1.22294	1.27467	1.03677	0.683361	0.668966		0.683723	1.59077	1.25736	1.34071	1.27769	1.06696	1.39024	2	24
LDHA	1.05126	1.03955	1.201		1.1644	1.387	1.33915	0.940994	1.26836	1.87724	0.758447	0.82837	1.67838	0.96229	1.13176	1.01467	0.797756	1.14054		0.776735	0.741772	0.818701	1.28573	1.93611	1.19621	1.10555	2	24
PFKP	1.15985	0.788194	0.993515	0.951677	1.04113	1.6708	0.94479	1.1629	1.63246	1.85185		2.67098	1.19912	1.19372	1.25054	1.24872	1.05771	0.973575		0.989148	1.84894	1.1967	1.42605	1.43291	1.54367	1.76708	2	24
PKM	0.971539	0.886097	0.981915	0.853747	0.92824	1.01342	1.40201	0.771068	1.04003	1.04768		2.03765	1.65839	1.30832	1.12392	0.721204	0.611793	0.806445		0.754889	1.35	1.16062	1.14182	1.4026	1.00823	0.911118	2	24
ALDOA	0.962547	1.07421	1.21441	1.08917	0.994704	0.611399	1.34313	0.68854	1.13479	1.5694		1.61104	1.30443	1.17899	0.913519	0.944874	0.641603	0.801612			1.34432	1.23581	1.42025	0.866116	1.05824	1.02717	3	23
CA9	1.64595	3.69907	1.37076	2.81829	1.72689	5.51902		1.75729	1.51328			4.37764	4.76151	1.24352	4.5936	3.00978	2.06911	2.89995	2.04782	0.700077	1.64985	3.02529	3.0007	3.40545	1.88115	4.83563	3	23
GPI	0.921127	0.951707	1.06815	0.756777	1.19677		1.2305	0.894254	0.9996	0.998489		0.860361	1.01468	0.943286	1.14925	0.883497	0.658107	1.07675		0.657957	1.28003	0.829107	0.847683	0.879974	1.00782	1.12633	3	23
HK2	1.09057	1.04271	1.22866		1.59415	3.44513	1.13177	1.08037	1.2919	1.5616	0.686121	1.45139	2.34794	1.44015	0.854178	1.29726	0.894026			0.991878	1.33458	0.699056	1.9231	1.16033	1.38115	0.747317	3	23
SLC2A1	1.65081	2.34959	2.12654	1.10086	1.76839	1.76354	2.47894	1.41339	2.50486	3.40429		2.32294	2.87256	1.569	1.4425	1.4933	1.31937			1.05276	1.88361	1.17961	2.40927	2.08425	1.73845	1.50579	3	23
EGLN3	1.04264	2.01234	1.6268	0.846894	1.58179	4.16899	1.23927	1.42493	1.95569	0.959495		2.10172	1.65888	0.834046	1.56185	0.789251	0.707475			0.649598		1.53899	2.94159	1.17584	0.761529	0.931194	4	22
KISS1R	1.44669	2.96036	1.54655	1.86114	1.72444	4.57286	0.988373	1.33106	1.29124	1.87422	1.57221	1.77112		0.672737		1.67523	0.795363	1.78298		1.05015		1.89964	1.95419	0.786687	3.33859	1.08575	4	22
TREM1	1.11484	0.958963	1.64997	1.57497		2.76451	1.56271	0.827943	0.858958	2.27185	0.717476	3.15811	2.70558	1.05385			1.50508	0.960742	0.788144	1.10478	1.74308		1.14989	2.78417	0.717416	1.80404	4	22
ADM	0.957514	1.96698	1.5834	0.611699	1.6808		2.1455	0.917731	1.34871	1.44623		0.914965	1.66116	0.876931		2.10325	1.63409	1.45041			1.35108	1.07342	2.50008	1.65081	1.1789	1.8994	5	21
C6orf223	0.961799	5.09711		0.813741	0.620622	1.06582			1.06411		0.602444	1.26236	2.40418	1.34962	3.11878	2.18434	1.12926	1.66968		0.636388	1.76873	0.907079	1.91648	2.96526	1.4869	1.3185	5	21
ENO2	0.985077	0.99618	1.12273		1.27413		1.26189	1.09375	1.21556	1.22368		2.43052	1.71381		1.41261	1.39402	0.995315	1.18966		0.612551	1.89707	1.3056	1.21797	1.18998	1.35285	1.22985	5	21
MMP12	1.26145	1.86546	1.38106	0.848166	0.783601	3.89595	1.43538		2.16136		1.15196	4.25144	6.3942	1.92792	1.25906		1.98512		0.891839		2.58648	1.14336	0.959115	1.3044	1.61219	3.02666	5	21
NDUFA4L2	0.864826	2.478	2.59779	1.56301	1.74477		3.10731	1.01289	1.14549	0.93203		1.53184	1.43518	1.15948		1.24656	1.36849	0.942014			1.56929	2.0756	2.06125	1.7827	1.2608	1.2798	5	21
P4HA1	0.897878	1.03925	1.09148	0.601881	1.05393	1.65173	0.892278	1.04651	1.08225	1.1784			0.782422	0.834765		0.889898	0.85552			0.844959	0.667374	0.825594	1.58574	1.18527	0.86204	1.05251	5	21
SLC16A3	1.22606	1.2308	0.654488	1.00492	0.775878	2.77896		0.808464	1.41225	2.21875		2.26577	1.91446	1.09497		1.25219	0.943016			0.973985	2.15648	1.24623	1.82636	1.65019	1.37213	1.51803	5	21
SLC7A5	0.949161	1.00359	1.76659	1.0025	0.974384	0.785649	1.64028	0.677728	1.11348	0.853887		0.900102	1.18056	1.25909	1.17816		0.60387		0.763544		1.40539		1.0066	1.47602	0.724537	1.71967	5	21
ALDOC		1.46093	1.68956	1.24147	1.3061		1.70935	1.16403	1.08478	1.31918	0.603439		1.6897	0.990992	0.90426		1.03989			1.13966	0.960229	1.34369	1.60496	1.32067	1.90843	1.58363	6	20
HILPDA	0.845177	2.24961	0.929493		1.35319	1.06936	1.55666	1.03171	1.7141			1.50256	1.61708	1.11531	0.979437	1.39986		0.678371		0.608157	0.712257		1.73516	0.623574	1.09473	0.800833	6	20
PFKFB4	1.03031	1.13666	1.64184		0.913067		1.18017	0.581736	1.65091	1.12575		1.66676	1.84138	0.957542		1.35124	1.11874			0.924488	1.89422	1.14393	0.760617	1.15139	1.29804	0.905009	6	20
SCD	0.672158	1.26492	0.943135		1.22406		1.33996	0.992185	0.610867		0.758775		0.885835	1.26789	1.3746	0.683975	0.94535			0.691681	0.966431	0.603025	0.78493	0.989804	1.08131	1.19833	6	20
AK4	0.853595	1.02476	1.20028		1.21542	1.93614	0.781034	1.04747	1.64813	1.1263			1.66882			0.760272	1.02041	1.06312		1.00325	0.875302		1.50326	2.32184	0.848992	0.877647	7	19
CREG2	1.78969	0.747934	1.08366		1.0738	1.45628	1.18146	0.854152	2.15231		0.61781	1.36173	1.55975	0.786049	2.46593			2.90808				0.646066	1.60153	1.3912	1.53892	0.974981	7	19
DDIT4	0.900103	0.922423	1.1903	0.964927	0.859635		1.23587	0.980113	1.09699	1.15674		0.965564		0.956517		0.966637	0.859555				0.931966	1.02163	1.09897	1.66878	1.4066	1.13676	7	19
NDRG1	1.37874	1.65806	2.4333		1.72883	1.82866	2.91325	1.49767	1.15769			0.962731	1.43109	0.790886		1.70121	0.910048			1.09629		1.07356	1.31587	2.16117	1.77575	1.82314	7	19
PITX1	0.63616		0.76167	1.53957	0.647981		1.61008		1.60663			1.35711	0.964787	0.755536	5.2774	1.05254		0.626796	3.01647		2.67768	0.903436	1.79813	1.32405	1.1712	0.610738	7	19
PLK1	0.944272		0.669323	1.02209	0.589467		0.68848	0.617802	1.69282	1.59223	0.754632	1.08484	0.923181	1.11099	1.98336						1.11729	0.989154	1.21235	0.987177	1.22003	1.53965	7	19
ACOT7	0.766112	0.870145	0.848336	0.92069			1.03348		0.906967	1.08695			0.775145	0.845136	1.438			1.18778		0.674547	1.14092	1.10765	0.635915	0.889855	1.1225	1.13736	8	18
ANGPTL4	0.625231	2.03029	2.15652	1.06953	0.708613	0.936804	1.85496	0.891141	1.45542					1.05661		2.12648	0.903378	1.35046			1.82512	1.12874	1.91047		1.72844	0.940239	8	18
FOXM1	0.887504			0.618966	0.622991		1.01103	0.706178	1.99119	1.32823	0.860094	0.759363		1.09757	1.75625		0.641651				1.28708	0.646676	1.34348	0.891278	1.15318	1.63456	8	18
MALL	0.726419	1.07356	1.13048	0.710724	0.769637	0.59963	1.17763	0.719994				1.00071		0.86216					0.818775	0.955316	2.20687	1.23684	1.73975	1.66633	2.15486	0.834561	8	18
NXPH4	1.23425	3.8144	1.30479	2.5145	1.02131		2.9012	1.0161	2.07917			2.75		2.38171		1.83928	1.66422	0.929024				3.4609	2.56476	1.08634	1.71397	1.96914	8	18
P4HA2	0.718644	0.664735	0.840882		0.750641	0.662327	1.31092	0.809434	0.836386	0.708388				0.64829		0.992719	0.640481	0.790139		0.745368	0.629787			1.14097	0.700057	0.7974	8	18
PPFIA4	0.587694	0.717508	1.48049		0.94133	1.04764	1.74128		1.03525	1.06875	1.05848	2.60986			0.829139	1.17783	0.941763	1.37091				0.631349	2.49213	1.27287		0.624133	8	18
SPP1	1.02502	0.885584	1.0453		1.30729	3.33807	1.70618	0.931771	2.14263	2.75803	0.918415	2.21721	2.74992	1.98061			1.35201		0.859485					2.37445	1.27081	1.57007	8	18
TNNT1	0.648901	1.18772	0.931695	1.73707	0.622108		2.35367		2.062	0.807787	1.18406	3.15792		1.17482	1.40532				1.14357			1.84122	3.08717	1.40856	1.27802	0.704169	8	18
TUBA1B	0.739407	0.669744		0.812959		0.897687	0.734811	0.653325	1.23337	0.595956		0.771219		1.05721	1.62411		0.705082			0.677786	0.822295	0.886599		0.947051	1.44324	0.836159	8	18
TUBA1C	0.819856		0.876638		0.781551		1.20003		1.17676	1.18842		0.978896	1.28211	0.774821	1.31206		0.612638			0.598567	1.24265	0.628224	0.854553	1.02707	1.09839	1.08346	8	18
ULBP2	0.839842	0.760481	1.26468				1.59287		1.4112	1.71225	1.34407	1.49532	1.15501	0.737	1.19573		1.21765	0.586952				1.40514	1.38417	1.4187	1.78153	1.32422	8	18
ADORA2B	0.774492		0.65092	0.66255	1.15544	0.72471	1.57942	0.591386		1.21409		0.804498	0.607452	0.871032				0.81786				0.605038	1.3608	1.82796	1.07026	0.83442	9	17
B3GNT4	0.757921	1.25224	1.04625	0.785368	1.07209		1.39184		1.28894			0.887306			0.732155			1.55456		1.06198	0.880922	1.02429	0.689998	1.38975	1.00938	0.977455	9	17
BIRC5	0.771979			0.592354	0.610233		0.754398		1.77017	1.12637	0.909107	0.789177	0.887634	1.04483	1.47498						0.752246	0.612024	1.02636	0.704805	0.921072	1.5036	9	17
BNIP3	0.899418	0.851401	1.96119		1.45251	1.34752	2.68336	1.41178		1.78619			1.65648			1.44657	1.20895	0.654623		0.938282	0.756738			1.48933	1.35823	0.997735	9	17
FGFBP1	0.992692		1.11754	1.24821	1.56382		3.41807		1.78198	1.98397			4.0359	1.68499	5.32241		0.719397		1.45096			1.41569	1.35966	3.3009	0.807284	3.28469	9	17
KRT16			1.20858	1.50107	0.876546		3.34174		2.19101	2.08538		2.10369	2.60173	3.07277	4.82665	1.2939			2.17554			1.92783	2.56632	3.16927	1.74031	2.59527	9	17
KRT6A	1.06446		1.57639	1.62245	1.17157		2.77916		2.11685		1.45457		2.91642	2.40251	3.15181		1.32241		2.51611			0.867501	3.25989	4.9985	1.75558	3.86561	9	17
PDK1	0.774148	1.29237	1.15456		0.914689	1.1185	0.789413	1.05216					1.02986			1.26602	0.99222	0.613518		0.682916	0.653818		0.953325	0.926253	0.961355	0.750774	9	17
PLAU	0.867992		0.841159		0.641499	0.966335	1.43634		1.69504	0.883803		1.66621	0.933677	0.934502	0.922149		0.968335					0.589272	1.40493	1.77183	0.722695	0.759021	9	17
PTPRN		2.04304	4.29577			0.860284			3.48028	2.2479		2.21006	2.46576		1.38947	1.07306	1.75346	1.56786	0.97152	1.28657	2.15943			0.783723	1.68144	1.18275	9	17
RRM2	0.862437			0.620215	0.585993		0.757463		1.8384	1.20231	1.0983	0.647462	1.19633	1.09838	1.43692						0.65316	0.697903	1.16371	1.3623	1.24459	1.35291	9	17
SHMT2	0.694678	0.981057	0.617471	0.74884	0.662944	0.822261	0.830168		0.734088	1.61454				1.20901	0.966925					0.720956	0.647291	0.91073		0.726124	0.960164	0.923178	9	17
SLC6A8	0.906807		1.8574	1.64748	1.5613		1.88736	0.906342	1.11626	1.91106		2.08925	1.08516	1.00676		0.653249					0.778056	1.63198	2.23215	0.92261		0.961603	9	17
SLC7A11	0.876967	1.96266			1.25819	1.62409	2.19614	1.1403	0.650471	1.90973			0.907139	0.953758	1.55759				1.08226		2.09508		1.28047	2.74291	0.86284	0.67596	9	17
SLCO4A1	0.690385	0.648511	0.692047					0.901617	1.23738	3.09493		1.32407	0.979768	0.973804	0.746033	1.05961	1.07085				1.30539		1.8055	1.01811	1.04741	1.21228	9	17
SPRR1B				1.81399	0.795752		2.5966		1.45299	2.24905	1.65036	1.67897	3.68359	2.18804	4.8492		2.28662		1.50399			2.58679	2.42421	3.99571	1.94161	4.32009	9	17
STC2		2.49254	0.9091		1.41361	1.72012	1.60257	1.40571	1.6668	4.0147	0.646752	1.80772	1.43933		1.37865	1.72236	0.734802				1.85166			1.02712	0.89744		9	17
TKT	0.721782	0.943805	0.706241	0.768947	1.07581		1.43955	0.596699		1.62395		0.811238	0.693113	0.930682	1.05756						1.03654	0.634539		0.862682	0.816376	1.07025	9	17
TUBA4A	0.677662		0.638557	0.725319			1.50388		0.931308			0.88073	1.02464	0.80155	0.648077	0.759196		2.45493			1.74057	0.775473	0.879888	1.54848	1.09044	1.04529	9	17
APLN	0.649282	1.14075	1.94811	0.675518				0.881025		1.44732			1.32737	0.862989		0.743533	0.958224				2.16428	0.703784	2.0741	1.29678	0.796188	1.03261	10	16
ARNTL2	0.86271		0.705128		0.838723		1.26688	0.622525	1.82657	0.601207		1.04269	1.52371	0.631405	1.02798							0.612767	1.1997	1.29219	0.692889	1.34793	10	16
CCRN4L	0.61732	0.919289	1.20269	0.78077		0.76268	0.698483	0.695445	0.737929	1.64241					0.797842	0.820362					0.758044	0.609144		0.780445	0.883779	0.615461	10	16
CDC20	0.891776			1.03093			0.914985		1.79876	1.75642	0.897989	1.03172	1.15921	0.934227	1.25773						1.02605	1.04315	1.47778	1.0282	0.722437	1.63865	10	16
CDCP1	0.840502	0.682618	0.917555		0.957845		0.883184	0.74106	1.36183	0.695289		0.797644	2.69806	1.0862		1.12921							1.31581	1.45149	0.677315	0.6458	10	16
F12		1.16692	0.753673	1.43162	0.920626		1.56111		1.43496	2.38688	0.619505			1.26423	2.75698	0.829655						1.24738	1.04756	1.42299	1.12604	0.899337	10	16
FIBCD1	0.901916	2.08875		1.43854	0.882689				1.25335	1.32646	1.2079	2.32543	1.3571	1.27106		1.14963						0.983643	1.12871	2.45969	0.95985	0.931431	10	16
FOSL1	0.945851				1.20536		1.3453		2.24977	3.34257		1.45105	3.91739	1.00326		1.39807		0.756555			1.14992	1.11945	1.38446	1.13241	0.694943	1.29872	10	16
GJB2	0.920957		1.48524		0.810712		2.80333		1.68836	2.28139			2.49065	1.48121		1.59215	0.719432		0.622321	0.626898			1.3019	2.84279	1.12284	0.925826	10	16
HK1	0.641192	0.63399	0.6063		0.857381	0.713889	1.4177	0.641643		2.24437		0.766711			0.639973	0.7756		1.11428			0.719445		0.740715	0.708866	0.719468		10	16
HSPA6	0.899146	1.07876	1.77012		1.56534	2.54974		0.602586	1.24184	3.28423		1.96224	2.12523			1.55579	1.00917					1.40738	3.63099	1.77287		0.827115	10	16
KRT17	0.907527		1.35382	1.63247	1.15425		3.56443		1.12296			0.934394	2.32115	1.62621				1.28171	0.793731			1.21304	1.71604	1.70563	1.13394	1.08939	10	16
LAMB3	0.923489	0.895869	0.961855		0.664233	0.870092	1.47788	0.715823	1.1601				1.37551	0.963986	2.09922					0.961815	1.04146		1.67748	1.59039	1.04007		10	16
MCHR1	0.967408	2.34829		1.12491	0.678347	2.19565		0.786618	1.258	2.48827					1.99247	1.9313		1.797	1.71267			0.770458	0.794709		1.13554	1.06273	10	16
MMP1	0.667742		1.77874		0.842012	1.39264	1.38279		0.830171	1.14277	1.35347	1.62122	4.10178	0.62955								1.02419	1.74051	1.67673	0.922541	2.20422	10	16
MTFP1	0.667494			0.898004	0.986318	1.8514	0.603188		0.752327	1.17068		0.606247	1.09361	0.912249	1.09309						0.942066	1.07272	0.66568		0.670399	0.695396	10	16
ORC1	0.889424			0.853372			0.754072		1.62413	2.0453	0.695845	0.880084		1.12037	1.59176		0.619076				0.84503	0.850721	0.807572	1.06948	1.1513	1.43405	10	16
PI3			1.1338				1.35239		2.364	3.45366	1.4784	1.69743			4.01068		0.796223	0.77341	0.821523		2.73979	1.02084	0.96273	3.66302	1.31722	1.41312	10	16
PKP3	0.657021		0.789486	0.72201	0.605309		1.40733		0.614581	1.65481		2.21793		1.05441				1.06085		0.733582		0.669473	1.37643	1.16866	0.686213	0.787086	10	16
SERPINB4	0.75042			2.33439			1.80746		2.4424	2.33572	1.61892	5.13626	2.74818	1.29961	2.36911				1.17988			3.84089	1.32644	2.71758	1.48895	4.26837	10	16
SFN	0.603141		0.9918	0.729379	1.06256		3.08265		0.821036	1.22328		1.03265	1.1197	1.60812		1.95465						1.16394	1.54663	1.42151	0.69333	1.3692	10	16
SLAMF9	1.33776	1.40439	2.95197		1.13251		1.7659	0.91871	1.85334	2.50046			3.7851	0.951716			1.50909		0.617351			1.27753	2.39351	2.08474	0.628056		10	16
TFRC	0.898827		1.16173	0.70852	1.24032	0.601953	0.800602	0.646927	0.81924				1.54525	1.035	0.699692		0.614943				1.1257		0.654371		1.23488	1.08857	10	16
TUBB3	0.73823		1.2076				0.961049	0.763044	1.41517		0.934692	2.64536	0.980805		1.80579	0.877493					1.31796	0.740836	0.849677	0.78565	0.900366	1.89323	10	16
ALOXE3		0.758083		0.863532	0.710682		2.55728		1.13381	2.36885		3.10332	2.50382	0.878922				1.35467				1.11582	0.755075	1.24729	0.845462	0.77764	11	15
AURKB	0.686831			0.804348			0.611479		1.33813	1.4606		0.747219	0.74946	0.640048	1.16879						1.09797	0.938943	0.740349	0.739488	0.65008	1.40097	11	15
CCNB2	0.6927			0.684306			0.676101		1.53804	0.625184	0.66794	0.588334	0.823626	0.706005	1.52575							0.593681	1.27802	0.801722	0.929044	1.39633	11	15
CDC45	0.678631			0.822879	0.61397		0.943497		1.54968		0.796587	0.629093	0.767778	0.927812	1.37796							0.956352	1.09669	0.681814	0.914219	1.32947	11	15
CDCA8	0.728178			0.587247					1.52552	1.04777		0.615204	0.803404	0.814585	1.49734		0.812095				0.629736	0.653642	1.20631	0.711528	0.877944	1.2735	11	15
CDH3	0.971996		1.2025		0.858736		2.0499	0.678291	1.50643			1.6901		1.12543	0.950162			0.711564				0.633359	1.73473	2.61435	0.653357	1.33401	11	15
DIAPH3	0.588004	0.845711	0.609875			0.690746		0.639563	1.39996	0.908896	0.78054		0.675215	0.676662	1.2459								1.05069	1.09504	0.851688	1.09328	11	15
DLGAP5	0.75852					0.611724	0.599038	0.580494	1.72853	0.673749	0.967655	0.82814	1.11298	0.815801	1.6434								1.324	1.31752	0.781601	1.21926	11	15
DSG3	0.920522		1.23289		0.816804		2.67009		3.50419		0.684441		3.19547	2.04808	2.18184				1.5105			0.897132	2.45383	4.22302	2.21066	1.84591	11	15
ERO1L	0.882242		1.01323		1.18386	0.68452	0.940319	0.899179	1.425				1.40947	0.92366		1.1058					0.622608		1.67865	1.10925	0.588902	0.918066	11	15
FAM64A	0.629557			0.615923			0.743023		1.7044	1.41298	0.819238	0.946674		1.03768	1.50867						0.857934	0.588474	0.93407	0.585852	1.02062	1.51133	11	15
FAM83A	1.1954		1.22516				3.03326		1.59209		0.784717	2.28347	2.12356	1.75072					0.663819		2.72053	1.06784	2.24	2.63467	1.64614	2.07029	11	15
FSCN1	0.894802		1.54047	0.771971	0.930234		2.47152	0.720224	1.32863	1.85057		1.13511		0.625911								1.20479	1.29518	1.78833	0.63334	1.08061	11	15
G6PD	0.943633	1.17783		0.893587	1.28156		2.0717	1.08888	1.34766			1.68979	0.657083	0.735784							0.965708	0.625369		1.54532	0.76779	0.859083	11	15
GJB3	0.812923		0.687473	0.66624			1.98619		2.12053			1.12659		1.23802	1.39702	2.61446		1.53082				1.00547	1.68509	1.29926	0.643281	2.13396	11	15
GJB6	0.875375		1.63863		0.790236		3.69837			2.3621	0.815292	1.9637	3.80575	2.37978				2.28268	0.610465	0.935677			1.91279	1.79059		2.76077	11	15
IL1A	0.915391		2.84911	2.1174	0.761847		3.0083	0.720651	2.61082				1.12796	0.773953			0.690826					0.742091	1.88662	0.739265	1.44721	0.820607	11	15
KIAA1549L	0.864081				1.1741		2.22286		1.94936			1.41154	1.06976	0.93805	2.70129			0.959383	0.768653		1.19851	1.47486		0.860093	1.46777	0.885068	11	15
KRT6B	0.796683		1.37324		0.94008		2.84777		2.7766	2.78268	2.04904		2.73778	2.80736	5.48045		0.856765		2.82591					6.07385	1.28155	2.39752	11	15
LAMC2	1.13247		1.20996		0.914894	1.35556	2.04729	1.00139	1.73965		0.757522	1.64828		1.26586		1.3417		0.707379					1.67992	3.18929		0.728221	11	15
LOXL2	0.741796	1.21087	1.28502			1.4356		0.689392	1.90445			0.766532	1.01679	0.595028			0.755548	0.631128			1.12056		1.6247	0.831199		0.868185	11	15
MT3	0.612141	1.80271		1.53617		1.95507			1.13146	2.0764	0.662869				4.45542	0.793829		0.665592	2.21659		2.86042		1.41352	1.87127		1.55454	11	15
NEFL	1.68088	2.79782	2.37625		1.04939	0.587145	5.53902	1.25283	1.54126	2.79707		4.73728			2.40955			3.42422	3.01101	0.818619				3.40023			11	15
PCSK9	1.13558		0.923094	1.50037	1.11899		1.01824	0.761184		2.26973	2.16092			1.69632	3.66202							1.74255	1.11305	2.09753	1.34741	1.39333	11	15
PGD	0.763726	0.615101			1.33631		1.72619	0.675138	0.703698	1.15861		1.08273		0.948676	0.691625						0.920329	0.668597		0.701426	0.832064	0.732304	11	15
PHLDA2	0.844628			1.22966	0.699229				1.07703	2.02658		1.41385	2.33333	0.832334				1.03159			1.18958	1.11328	1.65899	0.93585	1.36433	1.46966	11	15
PKMYT1	0.779255		0.611069	1.28869			1.19216		1.38246	0.614167		0.698156		1.23067	1.45472						1.13487	1.03628	1.29055	0.970402	0.907487	1.11693	11	15
PKP1	0.874581		1.54963		0.670858	1.60438	3.23475					0.944646		2.36775			0.701349	1.32029	0.752094	1.08032			1.55502	2.38216	1.34612	1.8867	11	15
PLOD1	0.662754	0.833448				0.780306	0.6173		0.627712				0.905028	0.747754		0.944561				0.758405	0.912386	0.646756	0.879923	0.747953	0.616933	0.927055	11	15
SEMA4B	0.77692		0.655391	0.959399	0.949717		1.28763	0.77426	1.03946	1.17059			0.987317	1.03079							0.779214	1.12981	1.55157	1.0753	1.03819		11	15
SLC25A5	0.582189	0.683272		1.0492	0.690925	0.603251				1.371		0.585241	0.758352	0.603542	1.37984				0.769384			0.808669		0.846917	1.12082	0.80558	11	15
SPHK1	0.6362			0.909664	0.663272	1.13581	1.29101		1.20398	1.23614		0.923244	1.56306	0.927501							1.08311	1.01532		1.65289	1.003	0.705047	11	15
SPRR1A			1.26722	2.47646	0.916613		2.56588		1.1078		1.45694	2.76517	2.44919	2.11778	6.61675						2.93213	2.00166		0.835095	2.83039	1.63638	11	15
SRXN1	1.03375	1.47241	0.730026	1.17988	1.51671		2.21009	1.26292	1.271			0.820961							0.765256		0.678362	0.762343		1.18465	1.36236	0.58842	11	15
TEAD4	0.727789			0.670689		0.921714	0.692073		0.926664	1.71581	0.604738	1.00617	0.961204	0.884924							0.891178	0.625893		1.27965	0.62036	0.94771	11	15
TK1	0.75147			0.990506	0.652149		0.918845		1.47734	1.12797	0.641115			1.06601	1.36991						1.08921	1.15029	1.04576	0.684757	0.670734	1.15563	11	15
ANLN	0.648806		0.733749				0.643546	0.716125	1.92192		0.74194	0.81815	0.917237	0.766943	0.931119								1.59971	1.13322	0.697562	1.14958	12	14
ARSI	0.784093		1.72526				2.35927	0.677761	0.78944			1.62336	0.825849	0.859826		1.15715			1.02209		1.77337		0.675891	1.57509	0.696471		12	14
C2CD4A	0.758862			0.937697	1.03679	0.948677			0.878919		1.00022	2.32431		0.938981	1.93858			1.75693				1.09197		0.976377	0.667909	1.65611	12	14
CA12		0.67281	0.716572		1.50007	1.92735	2.40307	0.933227				2.16227	1.75577	0.84375		1.88737	0.811055	0.780785					1.36787	1.61926			12	14
CASP14	1.89286	1.99026				3.20974	2.32407		2.93997	2.39171	0.817976	2.12698					1.12271			5.90521			5.40004	3.17028	1.61567	4.14756	12	14
CCNB1	0.740627			0.757189			0.901996		1.62218	1.08735		0.883419	0.946604	0.94208	1.25805							0.584848	1.20931	1.11366	0.873639	1.05826	12	14
CD70		1.46789	2.10993	1.8336					0.901974	2.31258		1.98148		1.22774	2.70159			2.34787	0.684971			2.38305	1.56249	1.98071	0.648185		12	14
CDT1	0.758386			1.20454			1.0228		1.35226	0.995832		0.685864	0.587622	1.23703	1.15932						0.774121	1.08834	1.0379		1.00702	1.37738	12	14
CEP55	0.73789				0.708958		0.828488	0.696367	1.72451		0.642243	1.0236	1.00674	0.856022	1.05466		0.676641						1.24999	0.936887		1.35639	12	14
CHAT	1.02972		4.81228			3.54376	3.4979	1.88937	1.78484		2.06403				2.76019	1.81496	0.973411	2.07758						1.60916	1.86799	2.35454	12	14
CLSPN	0.659286	0.8009		0.596179		0.838189			1.71174		1.12689	1.07089	0.808594		1.67535							0.615296	0.683819	1.20646	1.17911	1.20944	12	14
CXCL8	0.906181	1.02013	1.51814	1.82534				1.17233	1.37071	1.93175		0.907577	3.90901	1.33592			1.2602							1.75673	1.16702	2.00122	12	14
E2F7	0.638039		0.590928			0.826279	0.698356		1.36725	0.724382	0.591984		1.04967	1.10601	0.596717								1.562	1.32322	0.734081	0.921021	12	14
ECM1		0.699972	0.660915	0.612951		0.643655	1.50436		0.818887			0.993751		1.37568			0.658681	0.59515			1.32511		1.43819	1.18138		0.689179	12	14
EREG	0.707914		1.41109		1.47394	3.41606			1.98155	1.44969		2.89128	3.1608	0.936825		1.69494		0.732654	1.30525				2.52276	2.58963			12	14
FAM83D	0.621766	0.858787	0.674065		0.678524				1.56267	1.05774	0.708979		0.880519		1.31644						0.902132		0.846499	0.680992	1.15347	1.66649	12	14
FAT2	1.10393		1.3262		0.728556		2.53108	0.771336	1.50845			1.18919	2.29638	2.25477	1.35119				1.22466				2.52672	2.2788	1.43118		12	14
GJB5	0.798363		0.843893	1.70823	0.667316		2.94588		1.65014					1.76437				1.08995		1.43999		2.10191	1.90466	1.43806	0.76472	1.5943	12	14
GSG2	0.706942			0.80282	0.637795				0.962002	0.799393	0.619186			0.808202	1.64094		0.763686				0.862554	0.760251		0.797191	1.21378	1.18874	12	14
HMGA1	0.778045			0.780602					1.53424	2.18056		0.948634	1.86113	1.0851	1.23341	0.836171						0.787379	1.17811	1.1132	0.860005	1.01668	12	14
IL11	0.701105		0.90596	1.19057					1.45601	1.76481		4.45093	2.3711			1.30029			0.589604			0.701929	0.8801	1.06679	1.18761	0.804027	12	14
ITGA3	0.680922		0.742558				1.12405	0.76256	0.708816			1.61399	1.9706	0.92351		1.43951		0.688192			1.09332		1.5612	1.58363	0.627628		12	14
KPNA2	0.749657				0.62854		0.787442		1.44628	0.853628	0.742242	0.843357	0.650759	0.886863	1.38239						0.974666			0.823833	0.904652	1.28514	12	14
L1CAM	0.58394	1.47903				0.635512		0.867995	2.40845	1.20549		1.12076	2.60651			1.23627	0.828908				2.06154		0.914331	3.22409		1.59995	12	14
MARCO		0.855623				1.45739					0.947325	2.54737		1.54154	2.06242		1.08786	0.603665		0.991169	1.99253	1.06006	1.19111		1.53164	2.44438	12	14
MCM2	0.64408			0.803192			1.11248		1.38764	0.80199			0.644201	1.08548	1.39142						0.64315	0.899151	0.919099	0.66358	1.12516	1.14685	12	14
MMP9	0.597627		0.988465			3.8023	0.911398		0.654559		0.739822	1.70542		0.679919			1.17411	2.2395			1.64026			3.10672	1.04483	1.8083	12	14
MYEOV	0.961983	1.58873		1.14071				0.8622	1.66724			1.05107	2.86157	0.88281	2.18144							1.03967	1.28066	0.919701	1.43551	1.97808	12	14
NMB		0.773644	0.845813	0.844124	1.12073	0.683898	1.82525			0.932488		0.848825	1.39455		1.51448				0.618914		0.717705		1.05485			0.81869	12	14
NPBWR1	1.12645	2.82761	1.69656		1.02441	1.88251	3.59366		2.0229				1.47326					3.35095	1.10994				1.2267	2.65825	0.890364	1.13051	12	14
PAEP	0.591951			1.2395	2.16179	2.7599				1.94073		1.92464	2.05384	1.90918		3.02715	1.21844					6.59577	3.30253	5.10888		1.46055	12	14
PFKFB3		0.797378	1.3519		0.641407	1.70782		0.79266		1.33998		1.27023	1.11213	0.750176						0.748899		0.599224	0.649318	1.21315	0.989158		12	14
PLA2G3	0.642142		1.17898	3.177			2.01082			1.42614	0.769318			2.38995	3.72636		1.14028	2.49115				2.82112	1.89229	2.24454	0.977299		12	14
PLA2G4D							1.02505		1.01589	1.30686	0.844397				2.60049		0.901257	1.62468	1.32798	0.809752	2.63203		0.829357	1.68434	1.86537	0.824797	12	14
PLAUR	0.7545			0.738533		1.09436			0.847731			2.03092	2.16075	0.859359			0.779002				1.06647	0.842798	1.19849	1.20437	0.708421	1.02952	12	14
PLEK2	0.692966			0.709411	0.68665		0.923096	0.591628	1.39238			0.811551	2.15538	1.12918				0.761711				0.872347	1.5967	1.58481		0.667045	12	14
PLIN2	0.868719	1.8223	0.696141			0.634423			1.16436	1.46228		0.605185	0.723478			0.684299	0.836317			1.06723	1.03691				0.850883	0.730415	12	14
PNP	0.612467			0.920247	0.59269				0.767104	0.74381			1.09405	0.894283	1.05492						0.59549	0.679356	0.661812	1.06647	0.816387	0.830709	12	14
PPP2R2C	0.80644	1.31535	0.875949		0.937731		2.66793		2.11136	1.25527		1.79539			1.75515			1.53222	3.53133				1.22812	2.51645		0.834753	12	14
PSMD2	0.619473		0.645389		0.713707		1.05405		0.834796	0.79115			0.843954	0.657213	0.649403						0.715573	0.581745		0.796152	0.749766	0.803551	12	14
RAET1L	0.750408		1.40765	0.939939	0.689136		1.99575		1.81178	4.04579				1.55136					0.777651			1.29801	1.06569	1.59074	1.37017	1.66583	12	14
RIMKLA	0.870522	0.674885		0.739267	1.00043	1.11623						1.54337			1.69357		1.21873	1.44449		1.40243	1.19409			0.924231	1.10464	0.807176	12	14
S100A2	0.85704		1.08107		0.990042		3.49223		2.3343			1.58608	3.28278	2.14323	1.452				1.1222				3.72929	1.81581	1.20392	3.64309	12	14
S100A9			1.04466	1.60532		0.797312	2.36859		1.93632	1.04164	1.15569	2.2832		1.67286					0.913098			0.876571		1.69325	1.29323	2.22892	12	14
SERPINB3	0.744761			1.97679			2.10446		1.79005		1.27691	4.29973	2.74355	1.67693	4.10244							3.26557	2.9141	2.56424	1.9703	2.77325	12	14
SERPINB5	1.02119		1.32401		0.938424		1.93939		2.79442	1.93215		1.34983		1.55518					1.43019			1.00721	2.06774	2.10663	1.23489	1.24262	12	14
SERPINB7	0.832904		1.17428	1.0262			1.48019		2.32673	3.03426	1.29222	2.32778	5.63289	1.17513								3.3536		3.6709	1.0864	1.19819	12	14
SERPINE1	0.860044		1.39114		0.587325	1.70542	1.59507	1.10986	1.22715	2.30093		1.07141	2.75777	0.596388		1.92977		0.620856						1.28695			12	14
SH2D5	1.15191		2.29316		1.12111		3.43094	0.642682	2.51567			2.18854	1.86482			0.993265		2.85906					2.05532	3.64455	1.21464	0.717438	12	14
TMEM45A	0.874828	1.44586	0.89762			1.69243	2.16161		0.991862	1.25834		0.955055	0.823019			0.984511				0.746767			1.02498	3.35985		1.52374	12	14
TUBB6	0.619437		1.30072		0.610926	0.705242	1.69352	0.648452	0.936477			0.907316	0.710632			0.680897					0.817923			1.68495	0.715595	0.580179	12	14
UBE2S			0.582703	1.21197	0.597957		0.911403		1.33184			0.884125	0.843124	0.935333	1.08062						0.683968	0.734965	0.73415		0.653021	1.13105	12	14
UCN2	1.04658		1.14774	1.22979			1.95319		1.42567	3.06549			2.24861			1.16854			0.671204		2.91826	0.87715	1.33617	1.42464		0.760187	12	14
UGT1A6	1.28963	2.61372		1.05994	1.28606		1.8058	0.792153	1.30149			0.610588		1.27885	1.52318					1.75329			1.59566		2.48811	0.692375	12	14
UHRF1	0.58653			0.997886			0.89481		1.45259	0.925931	0.614006		0.933813	1.11702	1.1016							0.973524	1.00438	0.757938	1.42345	0.92575	12	14
ULBP3	0.82466	0.887188	0.63611	1.0929			1.03068	0.832562	0.719503			1.45032		1.0399						0.630427		0.953401		0.90178	1.10122	0.998901	12	14
ABCA12	0.673906	1.69264					1.37236		0.866914			3.05085		0.905022	1.68139					0.792149		1.93328	0.883422	1.64246	0.894488	0.877954	13	13
AIM1L	0.608802		0.935375				1.52092		1.19406	1.58971		0.671575		1.20155	1.9228						2.21273	0.629863	1.93121		0.849713	0.812289	13	13
AKR1B15		2.31117		1.16075	1.24588		3.62913		1.85342			1.70018	1.06016	0.993348			1.58561		1.0185			0.965857		1.52123	0.949232		13	13
CALB1	0.981771	0.942499	3.39199	1.85324	1.19863		3.64527			4.53867			1.46997	2.06582						0.852622		2.1945		1.94011	1.58768		13	13
CALB2	1.06474				1.40288		2.79414	0.947561				3.7832		2.05319				1.96759			2.07955	0.705384	1.891	1.33753	3.31131	0.601988	13	13
CCL7	1.35487		1.05279						1.99915	3.18073			2.89481	2.0384			1.37505	2.32677		0.895469			1.72157	2.10171	1.35112	2.79403	13	13
CDCA2	0.698898	1.69447							1.40473		0.711625	0.784106		0.833507	1.28202					0.747436		0.623215	0.959901	0.946003	0.771585	1.36675	13	13
CEMIP	0.642993		1.30215	0.675417		2.67129					0.68971	0.967583	1.6281	1.27909	2.22182		0.583966						1.60928	1.21833		0.951079	13	13
COL17A1	0.963458	1.70686	2.19023		0.944209	2.19584	3.45469	0.794987	1.03479					1.25552						1.49911			2.41282	2.9826	0.667244		13	13
DDN	1.50603		1.77472		0.672956		1.0303		0.629997		1.62407	2.24977	0.842647	1.06471				2.49863						1.96879	0.949758	2.35984	13	13
DHCR7	0.61538			0.794514	0.764886		1.42694	1.10338	0.586126	0.885665				0.820794							1.08596	0.808649	0.692238		0.678768	1.10231	13	13
DIRAS2	0.925678	1.15137			0.7957		3.4032	0.855856				0.972691					0.683916	1.78388	0.642405	0.848904	3.90877				1.06098	0.598386	13	13
DMBX1								0.953616	0.951337	1.02712		1.29577		1.44438		1.96871	0.900322	2.7189		0.738879		1.16288	1.32799		1.56208	0.932317	13	13
EEF1A2	0.706067	1.18567							1.36133	1.82722	0.74241	1.0459				0.744692		1.89153	1.45886	1.50655	1.94395				1.10184	1.48715	13	13
FAM57A	0.601777			0.75093	0.866272	0.808063	0.662777					0.866935		0.645078	0.877703					0.962032	0.631136	0.844348			0.966945	0.709313	13	13
FGF11	0.76386	0.946365	1.6961		1.07933	2.6824	2.18269	0.724812	1.16297					0.682877	1.82343	1.00901								1.37583	1.06373		13	13
FGF5	1.42333	1.17733	3.97855			1.64005		1.35929	5.54864			4.95181	2.86839			1.82766		1.03031						2.80141	1.64756	1.32242	13	13
GNA15			0.655603			0.647255	2.31484		0.648984			1.23763		0.749096	1.20237		0.58906				1.49159	0.88121	1.17816	0.728852		0.608515	13	13
GPR87	0.616194	2.18491					2.76204		1.87024			2.09879		1.76468	2.09044				0.786447			2.05886	2.0265	0.754644	0.88034	1.13893	13	13
HAS3	0.813969		1.38794	1.29973	1.28345		3.27731	0.879066		2.3028			1.00547	1.18309		1.22859						1.22954	1.95678		1.30347		13	13
HES2	0.586362		0.729719			1.23136	2.06483		1.36554	1.10849				1.43982		3.48435		0.695603			2.6562		1.75368	2.00817	0.624314		13	13
HKDC1	0.630109	0.690524				0.902563		1.23289				0.960805		0.775067	3.5906				1.19775	0.608283			1.13512	1.85891	0.647964	1.09638	13	13
HSPA8	0.595439	0.789176	0.684755			1.08463				0.897663		0.726969	0.664908	0.855556	1.14003				0.669236					0.865026	1.15024	0.75585	13	13
ICAM1		1.03153	1.06742			0.730958					0.603743	1.11682	0.907496	1.0384		0.971877	0.920915			0.738195				0.580174	0.748361	0.920139	13	13
IGFL2	1.00751		1.80343	1.09505	0.633173		3.09133	0.740794	0.936797	2.47202				2.05947								1.52055	1.19875	1.74542	0.807003		13	13
IGFL3	1.18315		1.95337		2.39239		3.62467		1.23048	3.79691			3.74204	1.25521					1.13191				1.63892	2.51368	1.53012	1.11617	13	13
IL1RN			0.770279	1.41887			1.67973		0.939586	1.33201			2.18417	1.2834	1.50919				0.650595		2.46987	1.04179	1.34405		1.12732		13	13
ITGA5	0.611311	0.685919	1.81818		0.723233	1.27144	0.817994	1.15195	1.39921				1.20323			0.785879					0.80504		0.640324	0.691271			13	13
ITPKA	0.800114	1.25633		0.682685	0.71881				1.00305			0.646816	0.79182					1.99213	0.732867			1.09971	1.40752	1.41239	0.769646		13	13
KIF2C	0.688012								1.67449	1.09489	0.717598	1.01952	0.860744	0.848783	1.35695						0.689009		1.16757	0.842986	0.63596	1.41727	13	13
KIF4A	0.684481					0.620434			1.81428	1.03879	0.97683	0.911956	0.653848	0.86187	1.62888								1.19099	0.936111	0.804148	1.27123	13	13
KLK10			0.921653	1.14415			2.04779			3.32418		2.54045		1.38296				0.821771			2.83397	1.52073	0.974042	4.56112	0.650533	0.902754	13	13
KLK6	0.795103			1.37775	1.25177		1.08738		2.90967	2.20899	0.666195			1.78705								1.16135	1.50171	4.64827	1.81521	2.29248	13	13
KLK7		1.65191		1.40669	1.07189		1.24788		1.38939	4.32586		0.882764		1.26554				2.83119				0.830079	1.66886	4.2702	1.01352		13	13
KRT14	0.672786		1.43113		1.1081		3.63303		4.38191			1.38008	3.52707	2.76825					1.45312			1.15452	2.6818	5.10634		1.44545	13	13
KRT5	0.959903		1.03905	2.3813	0.847768		2.95881		2.81218				3.58843	2.43355					2.0155				2.41309	3.69046	1.23491	1.6485	13	13
KRT80						1.5226	1.01177		1.13268		0.888977	1.86308	2.38779	1.38798	2.78642					0.71109	2.49876		0.78782		0.906111	1.14708	13	13
KRT81	1.29311		2.30448						1.6877		0.742153	2.01568	1.1137	1.14959				1.18161				1.13393	2.35403	2.8202	1.33662	1.52191	13	13
LDLR			0.71656	0.647869	0.800844					1.77681			0.690313	0.823678		0.776655					0.972481	0.644412	0.946209	1.15234	0.851019	0.619933	13	13
LRP8	0.610534		0.67482		0.939505		0.910482	0.67495	0.742309			1.76783		1.30062	1.01334								0.613194	1.54875	0.685629	1.29871	13	13
LY6E				0.916071			0.581653			0.991543		0.807082		0.853723	0.646006			0.895291			0.690072	0.931497	1.41492	0.99645	0.821011	1.13869	13	13
MMP3			1.07555		1.28707	2.62586			1.39963		0.954084	2.2801	5.32595					1.29284	0.894395			0.801748	2.13733	1.29803	0.997536		13	13
MYBL2	0.683132			0.64466					1.83396		1.13839	0.99921		0.585935	1.41474		0.649412				0.864626		1.00153	0.601794	0.799204	1.68023	13	13
NCAPH	0.654123						0.658316		1.62021		0.789405	0.808792	0.713846	0.872354	1.49004						0.627197		0.946273	0.632283	0.720209	1.22745	13	13
NOS2	0.902846			1.45396	1.0038				0.77797		0.939338			0.930324				1.29589		0.616326	1.68792	1.76749		1.83224	1.0946	0.878379	13	13
NQO1	0.679012	2.29418			1.32608		0.598556	1.01625		1.48725		0.953487	0.973					0.755817	1.37552		1.32167		1.00101		0.884514		13	13
PANX2	0.695008			0.983137	1.14807		2.87775	0.860609	0.676165	0.613426				0.653901				1.29343				0.898125	0.882071		0.960693	0.918942	13	13
PAQR4		0.585276		0.660121			0.699826		0.621691			0.609238	0.677023	1.16353	1.42555						0.994334	0.626533	0.835843	0.779293	0.671596		13	13
PDXP	0.656935			1.8305		0.801407								0.869686	1.6028	0.664228		0.838886		0.848141	1.37653	1.07533		0.773777	1.38673	0.827861	13	13
PFKL		0.584385	0.676231	0.881279		0.805342				0.664012				0.668385	0.955178	0.653834				0.697752	0.823502	0.976269			0.653146	0.71382	13	13
PGBD5		0.599065	0.986796		0.605794		2.47117		1.02307	0.935359					1.54077			1.03107	0.649025	0.839641				0.689965	1.32126	1.19201	13	13
PGM1	0.613551	0.846471	0.803587			0.9793		0.604827	0.681593	1.83146							0.637027			0.891105	1.47878			1.14249	1.12566	0.716904	13	13
PLOD2	0.790162		1.15911		0.787953			0.937309	1.9384	0.667228			1.60567			0.859685	0.724399			0.630154			1.09384	1.58759		1.02763	13	13
PPIF		0.656751		1.15594	0.772507		1.33618		0.645918	0.902622			0.716288	0.601572	1.32014				0.84923		1.00335	0.71552			0.876554		13	13
PRR11	0.678006		0.634377					0.717427	1.77239	1.14605	0.726941	0.841501	0.77912		1.18827								1.04791	0.855818	0.713147	1.49669	13	13
SAPCD2				0.97379	0.854317		0.706453		1.13333	1.70271		0.636707		0.829115	0.879148						0.677523	0.58993	1.29615		0.657077	1.07312	13	13
SBSN			1.65612				2.20656		3.59154	2.99359		4.34377	4.7848	2.78224	2.78415				1.58267	1.80147				3.24652	1.03502	4.54117	13	13
SGPP2	0.624805	0.856993				0.860975						2.25868	1.03212	0.900016			0.884081		0.775042	0.659257		0.75224	0.691917	0.632511	1.15787		13	13
SHCBP1	0.667909	0.910474	0.781712				0.744809	0.680605	1.45425		1.03741	1.14677		0.761818	1.20342								0.840802	0.861711		1.21356	13	13
SLC18A3	1.00413	3.07546	2.64262			2.19332	4.59133	1.82721	2.94759		1.44201	4.4678					1.81535	3.76011							1.0972	4.62436	13	13
SLC2A5	0.607431	1.43785	0.602054	0.930035					1.11131				1.50838	0.797692	1.10604		1.04972			0.836666		1.14148			0.655328	1.07733	13	13
SLC6A15	0.860181		1.87467		0.704683		1.52079	0.618327	2.95901		0.880595	4.07052			4.77908			2.0442		2.16554				3.63591		3.06338	13	13
SLC9A3R1		0.828286		0.599821	0.900443		1.05683			0.723592				0.752033	1.00114				0.731882	0.627091	0.918984	0.592624		1.07459		0.713509	13	13
TGFBI	0.757152	0.82487	1.75311		0.685977	1.8636	2.00821	0.779233	1.97271				1.32141							0.661614			1.29799	2.45664		1.28515	13	13
TMEM158	0.921258		0.888249		1.28698		1.5972		1.38608	1.09782		2.49386	2.98002			0.841728	0.76374						1.10329	0.599591		1.2196	13	13
TNC	0.735311		0.856806		0.94765	1.24108	3.11349	0.730264	1.23549			1.30584	1.09349			1.01783					1.05535			1.97811	0.877896		13	13
TNFSF9	0.923849		0.773927	1.70978			1.07639			2.3592		1.565		2.11581				1.15412				2.13403	1.63731	1.25475	1.79175	0.768199	13	13
TTLL12			0.624205	0.878776	0.628359		1.32078		0.631836	0.667023			0.601775	1.09193							0.937456	0.745614		0.694997	0.900305	0.630131	13	13
UCHL1	0.614776	0.999593			0.863368		2.32941	0.622693	1.22473			3.70432						1.41197	1.32661		1.87742			2.08393	0.79959	1.6075	13	13
UPP1			1.14452		0.650175		1.83246		0.678522	1.93342		0.830548	0.903161				0.678187				1.40235	0.691868	0.799249		0.647332	0.832029	13	13

## Sheet: 3
Table 8-3. Pathways in glycolysis high versus low tumors in at least 13 cancer types.(adj P ≤ 0.05,The same color terms belongs to the same big pathway whichare highlighted in bold)
Term		Description	LogP	Log(q-value)	InTerm_InList	Symbols
R-HSA-373760	Axon guidance	L1CAM interactions	-5.35828	-3.36525	9/119	HSPA8,ITGA5,L1CAM,TUBA4A,TUBA1B,TUBB3,KIF4A,TUBB6,TUBA1C
R-HSA-437239	Axon guidance	Recycling pathway of L1	-6.27496	-4.18273	7/47	L1CAM,TUBA4A,TUBA1B,TUBB3,KIF4A,TUBB6,TUBA1C
R-HSA-1640170	Cell Cycle	Cell Cycle	-8.39404	-6.20684	26/643	BIRC5,CCNB1,CDC20,FOXM1,SFN,MCM2,MYBL2,ORC1,PLK1,PSMD2,RRM2,TK1,TUBA4A,CDC45,PKMYT1,CCNB2,AURKB,TUBA1B,TUBB3,KIF2C,NCAPH,CDCA8,CLSPN,CDT1,TUBB6,TUBA1C
R-HSA-69620	Cell Cycle	Cell Cycle Checkpoints	-6.31659	-4.22177	15/293	BIRC5,CCNB1,CDC20,SFN,MCM2,ORC1,PLK1,PSMD2,CDC45,PKMYT1,CCNB2,AURKB,KIF2C,CDCA8,CLSPN
R-HSA-176417	Cell Cycle	Phosphorylation of Emi1	-4.66419	-2.75332	3/6	CCNB1,CDC20,PLK1
R-HSA-69481	Cell Cycle	G2/M Checkpoints	-4.16161	-2.31683	9/168	CCNB1,SFN,MCM2,ORC1,PSMD2,CDC45,PKMYT1,CCNB2,CLSPN
R-HSA-174143	Cell Cycle	APC/C-mediated degradation of cell cycle proteins	-2.6892	-1.09265	5/86	CCNB1,CDC20,PLK1,PSMD2,AURKB
R-HSA-453276	Cell Cycle	Regulation of mitotic cell cycle	-2.6892	-1.09265	5/86	CCNB1,CDC20,PLK1,PSMD2,AURKB
R-HSA-174178	Cell Cycle	APC/C:Cdh1 mediated degradation of Cdc20 and other APC/C:Cdh1 targeted proteins in late mitosis/earl	-2.1713	-0.675276	4/72	CDC20,PLK1,PSMD2,AURKB
R-HSA-176814	Cell Cycle	Activation of APC/C and APC/C:Cdc20 mediated degradation of mitotic proteins	-2.08935	-0.610863	4/76	CCNB1,CDC20,PLK1,PSMD2
R-HSA-176408	Cell Cycle	Regulation of APC/C activators between G1/S and early anaphase	-2.0124	-0.550378	4/80	CCNB1,CDC20,PLK1,PSMD2
R-HSA-2500257	Cell Cycle	Resolution of Sister Chromatid Cohesion	-9.13789	-6.92072	13/126	BIRC5,CCNB1,CDC20,PLK1,TUBA4A,CCNB2,AURKB,TUBA1B,TUBB3,KIF2C,CDCA8,TUBB6,TUBA1C
R-HSA-69278	Cell Cycle	Cell Cycle, Mitotic	-8.60547	-6.41178	24/538	BIRC5,CCNB1,CDC20,FOXM1,MCM2,MYBL2,ORC1,PLK1,PSMD2,RRM2,TK1,TUBA4A,CDC45,PKMYT1,CCNB2,AURKB,TUBA1B,TUBB3,KIF2C,NCAPH,CDCA8,CDT1,TUBB6,TUBA1C
R-HSA-68877	Cell Cycle	Mitotic Prometaphase	-7.59677	-5.43456	14/200	BIRC5,CCNB1,CDC20,PLK1,TUBA4A,CCNB2,AURKB,TUBA1B,TUBB3,KIF2C,NCAPH,CDCA8,TUBB6,TUBA1C
R-HSA-8852276	Cell Cycle	The role of GTSE1 in G2/M progression after G2 checkpoint	-6.97174	-4.85559	9/77	CCNB1,PLK1,PSMD2,TUBA4A,CCNB2,TUBA1B,TUBB3,TUBB6,TUBA1C
R-HSA-2467813	Cell Cycle	Separation of Sister Chromatids	-6.11241	-4.0304	12/190	BIRC5,CDC20,PLK1,PSMD2,TUBA4A,AURKB,TUBA1B,TUBB3,KIF2C,CDCA8,TUBB6,TUBA1C
R-HSA-69275	Cell Cycle	G2/M Transition	-5.96939	-3.89982	12/196	CCNB1,FOXM1,MYBL2,PLK1,PSMD2,TUBA4A,PKMYT1,CCNB2,TUBA1B,TUBB3,TUBB6,TUBA1C
R-HSA-453274	Cell Cycle	Mitotic G2-G2/M phases	-5.92288	-3.86061	12/198	CCNB1,FOXM1,MYBL2,PLK1,PSMD2,TUBA4A,PKMYT1,CCNB2,TUBA1B,TUBB3,TUBB6,TUBA1C
R-HSA-68882	Cell Cycle	Mitotic Anaphase	-5.85417	-3.79908	12/201	BIRC5,CDC20,PLK1,PSMD2,TUBA4A,AURKB,TUBA1B,TUBB3,KIF2C,CDCA8,TUBB6,TUBA1C
R-HSA-2555396	Cell Cycle	Mitotic Metaphase and Anaphase	-5.83154	-3.77882	12/202	BIRC5,CDC20,PLK1,PSMD2,TUBA4A,AURKB,TUBA1B,TUBB3,KIF2C,CDCA8,TUBB6,TUBA1C
R-HSA-68886	Cell Cycle	M Phase	-4.73645	-2.80985	15/395	BIRC5,CCNB1,CDC20,PLK1,PSMD2,TUBA4A,CCNB2,AURKB,TUBA1B,TUBB3,KIF2C,NCAPH,CDCA8,TUBB6,TUBA1C
R-HSA-1474244	Extracellular matrix organization	Extracellular matrix organization	-9.3537	-7.11534	19/301	COL17A1,TNC,ICAM1,ITGA3,ITGA5,LAMB3,LAMC2,LOXL2,MMP1,MMP3,MMP9,MMP12,P4HA1,SERPINE1,PLOD1,PLOD2,KLK7,SPP1,P4HA2
R-HSA-1474290	Extracellular matrix organization	Collagen formation	-7.47012	-5.32577	10/90	COL17A1,LAMB3,LAMC2,LOXL2,MMP3,MMP9,P4HA1,PLOD1,PLOD2,P4HA2
R-HSA-1474228	Extracellular matrix organization	Degradation of the extracellular matrix	-4.78444	-2.8525	9/140	COL17A1,LAMB3,LAMC2,MMP1,MMP3,MMP9,MMP12,KLK7,SPP1
R-HSA-2022090	Extracellular matrix organization	Assembly of collagen fibrils and other multimeric structures	-4.38914	-2.52185	6/61	COL17A1,LAMB3,LAMC2,LOXL2,MMP3,MMP9
R-HSA-3371497	Extracellular matrix organization	HSP90 chaperone cycle for steroid hormone receptors (SHR)	-4.64882	-2.74121	6/55	HSPA8,TUBA4A,TUBA1B,TUBB3,TUBB6,TUBA1C
R-HSA-983189	Hemostasis	Kinesins	-5.58666	-3.55242	7/59	TUBA4A,TUBA1B,TUBB3,KIF2C,KIF4A,TUBB6,TUBA1C
R-HSA-71387	Metabolism of carbohydrates	Metabolism of carbohydrates	-14.094	-11.6215	24/295	ALDOA,ALDOC,ENO1,ENO2,G6PD,GAPDH,GPI,HAS3,HK1,HK2,PFKFB3,PFKFB4,PFKL,PFKP,PGAM1,PGD,PGK1,PGM1,PKM,SLC2A1,TKT,TPI1,CEMIP,B3GNT4
R-HSA-70171	Metabolism of carbohydrates	Glycolysis	-16.6578	-13.8587	16/71	ALDOA,ALDOC,ENO1,ENO2,GAPDH,GPI,HK1,HK2,PFKFB3,PFKFB4,PFKL,PFKP,PGAM1,PGK1,PKM,TPI1
R-HSA-70326	Metabolism of carbohydrates	Glucose metabolism	-14.8274	-12.288	16/91	ALDOA,ALDOC,ENO1,ENO2,GAPDH,GPI,HK1,HK2,PFKFB3,PFKFB4,PFKL,PFKP,PGAM1,PGK1,PKM,TPI1
R-HSA-70263	Metabolism of carbohydrates	Gluconeogenesis	-10.2909	-8.0108	9/34	ALDOA,ALDOC,ENO1,ENO2,GAPDH,GPI,PGAM1,PGK1,TPI1
R-HSA-112315	Neuronal System	Transmission across Chemical Synapses	-3.85497	-2.05857	11/272	CHAT,HSPA8,KPNA2,NEFL,SLC18A3,TUBA4A,PPFIA4,TUBA1B,TUBB3,TUBB6,TUBA1C
R-HSA-9609736	Neuronal System	Assembly and cell surface presentation of NMDA receptors	-5.40543	-3.39539	6/41	NEFL,TUBA4A,TUBA1B,TUBB3,TUBB6,TUBA1C
R-HSA-9619483	Neuronal System	Activation of AMPK downstream of NMDARs	-4.94788	-3.00141	5/29	TUBA4A,TUBA1B,TUBB3,TUBB6,TUBA1C
R-HSA-438064	Neuronal System	Post NMDA receptor activation events	-4.66262	-2.75332	7/81	KPNA2,NEFL,TUBA4A,TUBA1B,TUBB3,TUBB6,TUBA1C
R-HSA-195258	Signaling by Rho GTPases	RHO GTPase Effectors	-5.03438	-3.07287	14/327	BIRC5,CDC20,SFN,PLK1,S100A9,TUBA4A,AURKB,TUBA1B,TUBB3,KIF2C,CDCA8,DIAPH3,TUBB6,TUBA1C
R-HSA-5663220	Signaling by Rho GTPases	RHO GTPases Activate Formins	-7.56185	-5.40866	12/140	BIRC5,CDC20,PLK1,TUBA4A,AURKB,TUBA1B,TUBB3,KIF2C,CDCA8,DIAPH3,TUBB6,TUBA1C
R-HSA-5626467	Signaling by Rho GTPases	RHO GTPases activate IQGAPs	-4.72957	-2.80823	5/32	TUBA4A,TUBA1B,TUBB3,TUBB6,TUBA1C
R-HSA-157858	Vesicle-mediated transport	Gap junction trafficking and regulation	-8.75689	-6.55662	9/49	GJB2,GJB3,GJB5,TUBA4A,TUBA1B,TUBB3,GJB6,TUBB6,TUBA1C
R-HSA-190861	Vesicle-mediated transport	Gap junction assembly	-10.0447	-7.78028	9/36	GJB2,GJB3,GJB5,TUBA4A,TUBA1B,TUBB3,GJB6,TUBB6,TUBA1C
R-HSA-190828	Vesicle-mediated transport	Gap junction trafficking	-8.92735	-6.7204	9/47	GJB2,GJB3,GJB5,TUBA4A,TUBA1B,TUBB3,GJB6,TUBB6,TUBA1C
R-HSA-190872	Vesicle-mediated transport	Transport of connexons to the plasma membrane	-7.54166	-5.39144	6/19	GJB2,TUBA4A,TUBA1B,TUBB3,TUBB6,TUBA1C
R-HSA-190840	Vesicle-mediated transport	Microtubule-dependent trafficking of connexons from Golgi to the plasma membrane	-6.04908	-3.97458	5/18	TUBA4A,TUBA1B,TUBB3,TUBB6,TUBA1C
R-HSA-389977	Vesicle-mediated transport	Post-chaperonin tubulin folding pathway	-5.57621	-3.54423	5/22	TUBA4A,TUBA1B,TUBB3,TUBB6,TUBA1C
R-HSA-8955332	Vesicle-mediated transport	Carboxyterminal post-translational modifications of tubulin	-5.53718	-3.50744	6/39	TUBA4A,TUBA1B,TUBB3,TTLL12,TUBB6,TUBA1C
R-HSA-389960	Vesicle-mediated transport	Formation of tubulin folding intermediates by CCT/TriC	-5.28245	-3.29936	5/25	TUBA4A,TUBA1B,TUBB3,TUBB6,TUBA1C
R-HSA-389958	Vesicle-mediated transport	Cooperation of Prefoldin and TriC/CCT in actin and tubulin folding	-4.72957	-2.80823	5/32	TUBA4A,TUBA1B,TUBB3,TUBB6,TUBA1C
R-HSA-6811434	Vesicle-mediated transport	COPI-dependent Golgi-to-ER retrograde traffic	-4.0998	-2.26227	7/99	TUBA4A,TUBA1B,TUBB3,KIF2C,KIF4A,TUBB6,TUBA1C
R-HSA-1445148	Vesicle-mediated transport	Translocation of SLC2A4 (GLUT4) to the plasma membrane	-3.98118	-2.16606	6/72	SFN,TUBA4A,TUBA1B,TUBB3,TUBB6,TUBA1C

## Sheet: 4
Table 8-4. Different expression genes in hypoxia high versus low tumors.(adj P ≤ 0.05, log Foldchange ≥ 1.5)
Gene_name	Pan- cancer	BLCA	BRCA	CESC	COAD	ESCA	GBM	HNSC	KIRC	KIRP	LGG	LIHC	LUAD	LUSC	OV	PAAD	PCPG	PRAD	READ	SARC	SKCM	STAD	TGCT	THCA	THYM	UCEC
A1BG	1.20164		0.577438						1.68891	0.77359		1.21498		0.395806		1.04689	0.315486				0.616295	1.18922	0.903966			0.334855
A1CF	0.28879	5.15562	0.747314	3.76691	0.610758	4.15053			-0.696595			0.561548		3.32592		1.58161		0.886372
A2M	0.309562	1.40837	-0.217115	1.19393	0.51965	1.877	-0.703658	0.905915	-0.262526	-0.421071	-0.465606	0.551618	1.23458	1.29811		0.542898	-1.58456					0.816239	0.514467	0.186687	0.585456	0.672534
A2ML1					-2.77743		1.89725	0.663459	3.01066	-1.41049	0.328464		-1.61597		-0.851528	-2.79547		-0.757668	-4.14713		-3.40132	-5.60951	-0.877095		-3.14525	-0.891128
A3GALT2	0.526302		0.604236																			1.94653
A4GALT	-0.345148	-0.641085	-0.3382	-0.394898	-0.481844	-1.45351			-0.294163	0.265408	-0.685657	-0.720221	-0.753518	-0.633196	-0.417448	-1.10564	-1.46167						-1.74669	-0.225796	0.854923
A4GNT	1.26485					4.12038			0.583498	1.41296			3.82582			2.05966							1.1075
AAAS			0.131074		-0.419019	-0.443757			0.252644	0.26652	0.308589		-0.122768		0.16132		0.337828		-0.494299			-0.422637		0.24203	-0.397209	0.121355
AACS	-0.375113	-0.746809	-0.444727		-0.514775	-0.632797		-0.234026	-0.26441	-0.453763	-0.685334	-0.841384	-0.46208		-0.321789			-0.426013	-0.551975		-0.820105	-0.277182	-0.748279	0.115609	-1.73922	-0.338804
AADAC	0.752501	1.88012						1.25737	4.72351	-2.23044		0.638743	1.93212			0.878584	2.16842					0.781157		2.15228
AADACL2	1.13597	1.06651	1.53182			-2.58031		2.25086					2.26166	1.68331								1.28846	-3.53283		-2.94643	2.01537
AADACL3	-0.765412	-3.7513	-0.50411			2.56681							-3.01784	0.973389								2.73852
AADACL4	0.45531	-3.84821													2.53127											1.6986
AADAT	0.22616	0.691806	-1.26193	0.64115	-0.368858	0.65875		0.467721	0.328941		0.449309	1.12833	0.533741	0.384596			0.430617						0.520874			0.48495
AAED1	-0.178909	-0.84258	-0.135532	-0.38596		-0.362788	-0.367908	-0.53015	-0.15633	-0.266567	-0.284218	-0.232044	-0.153511	-0.232387	-0.339255					-0.4912					0.650956
AAGAB	-0.183415	-0.154215		-0.292758	-0.328713			-0.391095	0.244662		-0.500277		-0.348162	-0.377574	-0.223752	-0.269964		-0.287012		-0.318611		-0.423542			-0.512974	-0.391613
AAK1	0.0786884		0.179436	-0.242609	0.500331		0.228506		0.235806		-0.626455	-0.38507	0.287569	-0.145968	0.253389	0.327257			0.664993			0.411326	0.37754	0.416971
AAMDC	0.146345	0.327016		0.273996				0.279822				0.302986		0.194913					0.320793			0.553471		0.388931	-0.471208	0.280046
AAMP	-0.230148	-0.271739	-0.194389		-0.315864			-0.161238	-0.340839	-0.428395		-0.166063	-0.201384	-0.162381		-0.403896		-0.298041			-0.349872	-0.527861	-0.320101	-0.117476	-0.378038	-0.457928
AANAT	0.152788								0.99457	0.648446	0.295386	-1.03315				-0.72649				0.743446		0.41661	1.20487		0.657731
AAR2	-0.0735455		-0.201981		0.3189			-0.238391	-0.291278				-0.0979959					-0.182807				-0.165159	-0.177868	-0.0864819	-0.409139	-0.216254
AARD	-0.657109	1.97696	-1.00536	1.96902				1.58358			-1.36459		1.31913	1.51614	-0.728908	0.817944						2.16883	1.45527	-1.2362		-1.84003
AARS	-0.380534	-0.478574	-0.901359	-0.271971	-0.188922	-0.311196		-0.282235	-0.194666	-0.671136	-0.108653	-0.318011	-0.217951	-0.403013	-0.310936	-0.228827	-0.298717	-0.303082		-0.477124	-0.499848	-0.481372	-0.998969	-0.190411		-0.620145
AARS2			-0.119851		-0.161944	0.442297				-0.224433					0.362842		0.274033		-0.264957			-0.369978	-0.518908		-0.453853	-0.219254
AARSD1	0.290201	0.251738	0.403015	0.180437	0.523676	0.450611	0.305992		0.68579	0.531355	0.49174		0.249479	0.219422	0.445357		0.241358	0.143916	0.340671			0.490156		0.269802		0.20043
AASDH	0.0752793		0.22275		0.225717			-0.154282			0.124724	0.239609				0.23861								0.172263
AASDHPPT	-0.064734			-0.457581		-0.311723			-0.201438	-0.255237			-0.203179	-0.134436			0.314188					-0.295431			0.280172
AASS	0.497596		1.01855		1.04342		0.449077	0.517311	0.887282	0.884965	0.381838	0.982117	0.960974	0.504139	0.807275	0.628092		0.37568	0.944492	0.874256		0.677995	-2.5004	0.573697	1.88515	0.866284
AATF	-0.29946	-0.278718	-0.35568	-0.30625	-0.18504	-0.361629		-0.463835	-0.209177	-0.33309		-0.306434	-0.422907	-0.244762		-0.378		-0.265076		-0.41599		-1.14656	-0.352662	-0.124954	-0.717291	-0.365916
AATK	0.247197	0.393971	0.416161	0.632283	-0.477106	1.53395				-0.636828			1.11535	0.997247	0.62077					0.751551				0.607506	0.80262
ABAT	0.719152	0.840967	0.874732		0.986982	0.98856	0.556919				0.505759	1.10579	1.18026	0.498214		2.03021	0.418614		0.663553	1.02725		0.801422	1.38024	0.670553	0.715431	0.461537
ABCA1			0.184196	-0.445903	0.704151						0.280646	0.446063							0.447196			0.331758			0.461083	0.49142
ABCA10	1.03302		2.27707		0.794801	1.23363	1.49318		1.61385	1.32341		1.10392	1.73601	0.489138	1.40909	0.89555	0.96737	0.832473	1.40938	1.25352		1.63896	1.8098	1.30491		1.4994
ABCA12	-0.545773	-1.97166	-0.886141		-1.65447	-1.28401				-1.50046	-0.401787	-3.38281	-0.624497	-0.457244							-1.99313			-0.718085	-1.97652	-0.563267
ABCA13			-0.640049		1.00131	-2.29218		1.20938	1.25883	1.07383	-1.0223	-1.64494	1.41808			-0.818912				-3.06881		0.953592	-0.536341	1.21234	-3.55102
ABCA2	0.0804884		0.207705	0.589123		0.805394		0.737399					0.187358		0.324604			-0.193256
ABCA3	0.358279	0.622627	0.227929	0.56251		0.907238		2.51618	-0.40779	-0.530056		-0.892165	1.36495	1.31606		0.914893	-0.283705	-0.180488					1.02543		-0.858418	-0.714478
ABCA4	-0.59819	-2.7857		1.29094		-3.82913		-0.783254	-1.27528	-1.24262	-4.79083	-0.680249			0.575189	-0.662932	-1.61028	-0.498844				0.791784		-0.510737	2.5153
ABCA5	0.653284	0.466386	0.573024	0.452442	0.841862	0.464586	0.747902	0.730353	0.818035	0.950554	-0.798982	0.778734	1.03635	0.380022	0.297777	1.03877	0.341604	0.465224	0.992252	0.976542		0.617364	2.01272	0.659737	0.63556	0.832906
ABCA6	1.10662	1.1323	1.3872	1.56784	1.40306	1.96898		1.44316	1.08574			0.931585	1.25598	0.830724	0.835958	0.808957		0.355576	1.1198	1.34223		1.46613	1.29793			1.18922
ABCA7	0.288602	0.395735	0.215138	0.598638			0.58755	0.671408	1.14767	0.328898	-0.283254		0.323426	0.540926									1.01384	0.337594		0.473395
ABCA8	1.091	1.59798	2.13957	2.08345	1.25514	3.42471		2.5981	0.678496			1.37748	2.26493	1.82179	1.19101	1.84276		0.411381	1.43666	1.12039		2.50051		0.595374	1.41097	1.30371
ABCA9	1.45738	1.51407	1.74974	1.8486	1.44471	2.6186	1.21772	1.73969	1.14914		-0.304494	1.55382	1.52947	1.24413	1.25543	1.28461	0.740327	0.333043	1.38003	1.79892	1.21116	1.81378	1.31995	0.806605	0.83657	1.57729
ABCB1	0.274753	1.25895	1.46271	1.18451	0.487543	2.41579	0.809616	1.70513			-0.185639		0.539094	1.37047	0.640636	1.97569						0.989553	2.3396	0.569482	0.996922	1.47917
ABCB10		-0.356443			0.239465				-0.263119	-0.237445	0.143744	0.373044				0.353593						-0.273904
ABCB11	1.1571	-1.52888	1.32781					-0.524918	3.90945	-1.95729		1.18629						-0.725995		3.40673		1.10933			-2.01415	1.67292
ABCB4	0.952018	0.830412	0.359388	1.10055	0.779166	1.95192		1.39746			-0.449654	1.14638	0.583192	1.10458		0.696292	0.714545		0.493349	1.51853		2.06913		0.397205	0.885993	0.742385
ABCB5	0.642283	0.861045	1.22818		1.00926	1.51599		0.903702	3.09057			-1.02331	0.660062	0.790689	1.68863	0.757766	-2.96642	2.58144				1.97274	3.24117
ABCB6	-0.238085	-0.424617	-0.580551	-0.391387		-0.863234			-0.240196	-0.578842	0.507105	-0.558439		-0.596023		-0.326054		-0.275166						0.266602		-0.576437
ABCB7	-0.164322	-0.515804					-0.236309	-0.135808	-0.135857	-0.399922			-0.206114				-0.289913	-0.182311	-0.283865	-0.255163		-0.191768	-0.734329	-0.204938	-0.309985	-0.416962
ABCB8	-0.0610323	-0.28021			-0.434853	-0.3667		-0.200526	0.207562	0.223454								-0.181679	-0.531786			-0.424179			-0.522073
ABCB9	-0.193811	-0.393386	-0.357725	0.253943	-0.274039	-0.375433			0.370073	-0.266896	-0.737358	-0.689072	-0.409472			-0.473315		-0.159579	-0.514135		-0.919791	-0.327896	0.687483	-0.130699	-1.29642
ABCC1	-0.385162	-0.925517	-0.414422	-0.470334		-1.81377			-0.184348	-0.550231	-0.193721	-1.4914	-0.458416	-0.544585		-0.465132				-0.272004	-0.503892		0.212862		-0.890084	-0.283315
ABCC10	0.10772		-0.188128						0.58879	0.382745	0.231101		0.23465		0.373614							-0.185946	0.520168	0.128935	0.684552	0.157748
ABCC11		0.725625						-0.373228	0.496338											0.991483	3.04895	1.02016	0.723101			0.721052
ABCC12	0.360453				2.32908	2.39231	1.64927	1.52869			-1.97463		1.88842	4.52261	1.07715			1.07658		3.09419	4.6558	1.71213	1.58746	0.972571		1.91153
ABCC2	-0.433928	-2.41971	-1.54477	-0.533932	0.565393	1.12321		0.460278		-2.49641	0.727249		-2.91317		0.784871		0.530203	0.809813		0.800453			0.665995	0.826164
ABCC3			-0.586296	1.58253		1.27375	-0.893499	-0.328052		-0.845719	-1.85425		0.588601				1.2599						1.22397	-0.599652	0.995793	-0.500292
ABCC4	0.151847	0.714833	-0.700147	0.649857	0.427387	0.4293		0.30331			0.206761	-0.523666	0.979214	0.36551		0.592162						0.447437	1.06828	0.550279		-0.508435
ABCC5	0.210914	0.425741	0.360965		0.737035	-1.65655	0.640436	0.722108	1.19034	0.513404	0.36441	-0.453401	0.224021		0.380934			0.233285	0.314672		0.625703	0.540935	0.509146	0.33342		0.485414
ABCC6	0.390106		0.621481	2.12784		1.78499	0.475078	0.740496	-0.451938		0.227985	0.739328	1.18935	0.557633	0.470893	1.22287		0.564042		1.67532		0.540507				0.342538
ABCC8	1.73333	1.67551	1.11286	2.8206		2.69199		1.61298	2.28186		1.28705	-0.857567		2.60583		2.80892		-0.461905		1.81341		1.91349	1.24599	1.7256		1.00274
ABCC9	0.434517	0.50456	0.460826	0.604981	0.720621	0.929945		0.852665				1.04732	0.898048			1.32761	-1.18596					1.26506		0.743373	1.84461	1.01901
ABCD1	-0.236222		-0.913212		-0.260345	0.365656						-0.513246	-0.330977			-0.288383	0.47278					-0.61362			-0.441122
ABCD2	0.420005	0.656446	0.847551	1.03707	0.489432	2.01434		1.71343	0.62046	-0.53281	-0.732551		0.857257	1.50206		2.07049	0.637551	0.395741	1.00063	1.60848		1.23485	1.9905	0.4535		1.15272
ABCD3	0.119019	0.987904	0.317603	0.438202		0.643988			-0.279762	-0.216994	-0.213236	0.310444	0.195137			0.282221		-0.165333		-0.397157				-0.218369
ABCD4	0.191784		0.348101	0.258539		0.271091			0.192808	0.261419	0.27031	0.306731	0.220862										1.38191	0.108821
ABCE1	-0.254531	-0.457602	-0.36039	-0.470293		-0.243342		-0.401665		-0.301825		-0.17424	-0.584155	-0.220186		-0.196551		-0.175554		-0.473548		-0.481835	0.238703	-0.151483		-0.306771
ABCF1	-0.252947	-0.380258	-0.484982	-0.294254	-0.149635			-0.292173		-0.281615		-0.169019	-0.227267	-0.186516			-0.481659	-0.297222	-0.212666	-0.451368		-0.212009	-0.599286	-0.113967	-0.547247	-0.512826
ABCF2	-0.327184	-0.499973	-0.435701	-0.417956	-0.238433	-0.578961		-0.251117			-0.120967	-0.433453	-0.544083	-0.357133	-0.219647	-0.188234	-0.206564	-0.322516	-0.285879	-0.313739		-0.478201	-0.566502	-0.265295	-0.526234	-0.461772
ABCF3	-0.16575	-0.26198	-0.320273	-0.368419	-0.177267	-0.619525		-0.160067			-0.0844849		-0.34446	-0.337641			0.417723	-0.274653		-0.264802		-0.314462			-0.256207	-0.186026
ABCG1			0.266946							-0.4811	0.54475					-0.512205	-0.420637	-0.297878					0.615106	-0.265207	-0.513369
ABCG2	0.190083		0.978221	1.10904		0.700849	0.948407			-0.642309		0.742194			0.697792	0.581703	-0.828305	0.315858	0.710244	1.9171		0.475909	-3.3948	0.73162	0.869798	1.69027
ABCG4	0.120439		-0.516001			-0.788624			0.817142		-1.59356	-0.624369					0.901192			0.940047	-2.92491		1.25289	0.470442
ABCG5	1.1003	0.707797		1.28532		2.01309		0.677158	1.66528	1.85934		0.984469		1.44003	0.506466		1.37325			1.23648		0.627996	1.53175			0.685351
ABCG8	0.6976	1.18498	-0.693442			2.5189			2.16238	2.16019		0.640757	-1.69111	0.805631	0.664476		1.75601									0.671609
ABHD1	0.622304	0.53913	0.679125	0.452778	0.663377	0.70546	0.494951	1.13856		0.736841	0.349624	1.02013					0.864033	0.575712		1.27139		0.916338	0.636079	0.840252		0.571113
ABHD10	0.0982077	0.15771	0.119505		-0.155758			0.229741		0.326984		0.391657	-0.271772				0.435486				0.550309	-0.271982	0.432383	0.154993		0.199109
ABHD11		0.543027	-0.323598	0.978333	-0.299559	0.44664		0.34839	0.494717	0.908504			-0.251026			-0.676003	0.292117					-0.683623			-0.55089
ABHD12		0.878693	-0.306827	0.350248				0.265203			-0.28706	-0.2523	-0.159642					-0.469105		-0.424092		-0.196705	0.34982	-0.145576	-0.519382
ABHD12B	-0.393743		0.776805	-1.8914		-1.27005		0.599829			-0.791252		0.862745	0.682085		1.12756	1.63356			-0.670733		-1.37714	-1.68877	-0.400748		0.870129
ABHD13	0.040546	-0.198641	0.0999343		0.249075	0.254344	-0.248972					0.319211		0.138491		0.238684							0.198799	-0.0898732
ABHD14A	0.350963	0.604074	0.280765	0.521597	-0.537103			0.240012	0.25944	0.573508		0.283662	0.58444			0.775095	0.472985	0.208545	-0.421027				1.40107	0.481632		0.637939
ABHD14A- ACY1	0.317191	0.53236				0.886415	0.518581		0.822443	0.606573	0.613931	0.448066	0.283464		0.31012			0.273361				-0.333122		0.443122
ABHD14B	0.184534	0.425527	0.137144	0.476707		0.326693		0.238536				0.519547	0.327392									-0.365805	0.976132	0.252208		0.351502
ABHD15		0.228217		0.208498	-0.129049			0.134621			-0.378009	0.705051				0.568928										-0.321972
ABHD16A	0.12809		0.158252		0.147237	0.443267		0.156755	0.35525		0.196081		0.23128	0.306792								-0.233943	1.16499			-0.163901
ABHD17A		0.179133			-0.362689	-0.421631			0.303238	0.291213												-0.303179	0.494125	0.186513	-0.277044
ABHD17B	-0.069575	0.197889	-0.183879	-0.232683						-0.195361	0.150906	0.202045		-0.289964				-0.317744				-0.183589	-1.46119		-0.706337	-0.156905
ABHD17C	-0.25047		-0.201636		-0.264183				0.583138	-0.685486		-0.440259		-0.318765		-1.33129		-0.275586		-0.848414	-1.05152	-0.671598	-0.963016	-0.441828	-0.933922	-0.21008
ABHD2	0.218552		0.635448	0.679157		0.923148		0.490468	0.511567			0.370712	0.381648				0.327543			-0.528925			0.898461	-0.331293
ABHD3		-0.294029	0.425008		-0.336632				1.30134					-0.636459			0.354233						0.495701	-0.214844		-0.557356
ABHD4	-0.134181	0.243141	-0.114492		-0.189361	-0.811465		0.245285		-0.549747			-0.253384	-0.588799		-0.330854		-0.206456		-0.337404		-0.244902		-0.139452
ABHD5	-0.196941	0.23723	-0.247418	-0.478902	-0.279575	-0.332336	-0.234475	0.233444		-0.386133		0.271367	-0.404088	-0.384903	-0.372583			-0.3682		-0.813085		-0.477708	-0.407361	-0.159966		-0.392292
ABHD6				-0.76894	-0.174458	-0.326709		-0.243548	-0.217661			0.4117		-0.275984		0.301344	0.423119						0.813689	0.209957		0.728542
ABHD8	-0.0665475							0.288297			-0.81481		-0.270805				0.239304					0.306912	0.70186		-0.368604
ABI1	-0.134289	-0.186506	-0.2064	-0.409557		-0.398186		-0.172752		-0.287393			-0.183086	-0.310401	-0.175633	-0.17652	-0.13279					-0.181601	0.602564	-0.227096		-0.115574
ABI2	0.124979		0.125995	0.441216	0.372929	0.349232				0.203702		-0.330396		0.274881	0.298959					0.475354		0.31026	0.377101	-0.126486		-0.158956
ABI3					-0.315636	0.767521		0.664642			-0.402451	-0.390348		0.722934		0.572975	-1.28377
ABI3BP	0.563256	1.68766	1.65231	1.94314	1.23653	2.25207	0.862897	1.57524	-0.512205				1.53593	1.77312	0.925826	1.52573		0.372939	1.36152		1.80715	2.0934	1.01672	0.647088	1.64346	0.995668
ABL1	0.0458269					-0.202628	-0.273937				0.208053											0.21548	0.717904		0.706788
ABL2		-0.424323	0.107404	-0.407114	0.571374	-0.234177	-0.303449	-0.597692		-0.175013	0.286195				0.24286		-0.199978			-0.656182		0.264178	0.699662	-0.241864		0.227889
ABLIM1							0.619758						0.603912				0.575794	0.304879		0.907035					0.995104	-0.260381
ABLIM2		-0.800023		-0.514308	0.407118		0.648417		0.298951		-1.03569	-0.92425					0.406268			0.743055
ABLIM3	-0.136702	0.411594	0.678839					-0.358728	-0.468859	-1.07859			-0.445627			-1.17911						-0.373141	1.17604	-0.659971
ABO	0.304134		0.957783				0.784535	0.857266	0.677259			0.872066	1.36001					0.47815		1.57995				0.61867	1.97898	0.597443
ABR			0.183136					0.146283	0.553174	0.290219	-0.381805	-0.584523										-0.203514		-0.28839	-0.325942
ABRA	1.58194				0.737232			2.08308	1.28466	2.27373			1.95639									2.15566				1.9313
ABRACL	-0.311228		-0.923383								-0.828609		-0.719958	-0.501656		-0.343747		-0.245147		-0.515528		-0.369269	-0.267381	-0.219728	-0.799196
ABT1	-0.196807		-0.31614	-0.243345	-0.282366	-0.317852	-0.21379	-0.14536	-0.195476	-0.133068	-0.103686		-0.295463	-0.197285			-0.310668		-0.36834			-0.507799	-0.480426	-0.0621903	-0.3478	-0.235923
ABTB1	0.222896	0.235689	0.4536			0.311075			0.322562		-0.595816	0.207252	0.642684	0.512434	0.365405			0.170528		0.458224					-0.506139	0.217574
ABTB2	-0.278077	-0.40325	-1.26362			0.68415			0.36044	-0.559959	0.40952	0.340995	-0.52906			-0.926913		-0.38004				-0.253787		-1.16413		-0.936738
AC002365.5	0.400182
AC002398.9	-0.326463
AC003002.6	0.232229		0.481784
AC004076.7	0.844059									1.24131
AC004076.9	0.470989										0.236121
AC004158.1	0.378107										0.918289
AC004381.6		0.251006	-0.316915		-0.249683			0.455951			0.214278	-0.479009	-0.56766									-0.557647		-0.184669	-1.10251
AC004754.3	0.13741			1.28119	-0.855653										0.480368	0.651076	0.561761		-0.877093	0.812811		0.447549		0.423469		0.589767
AC004813.1		-1.81043	-0.825856			-2.56094
AC005042.1	1.5438		3.23266		2.42958				2.11322				2.51959
AC005477.1	0.22845				1.04399								1.68119													1.05606
AC005480.1	0.139309		0.991858						0.984666				0.751636													-1.01267
AC005779.2	0.631683
AC006116.20		-1.15421	1.69113		1.19742	-1.91958			1.36073	0.858098		0.506711	1.44847		0.772958			0.925146			-1.05303	1.68896	0.840858			1.57889
AC006547.14	0.853057	0.973927	0.863183	1.24467	0.721257	0.934699		0.702083	1.1275	1.18758	0.735394		0.565469	1.12556	0.747446	1.81873						1.07792	0.880823	0.565984	0.636235	2.31431
AC006994.3	0.381596									0.540391
AC007040.11	0.531105		0.457254						2.30808		0.302005	-1.00567			0.87843		1.35837	0.677873				1.17551				0.920904
AC007163.2	-0.35555	-4.14994	-3.05928			-2.26288		0.63289					-2.73413		-1.8071								1.49317
AC007326.1	0.580261												0.951597								3.88495
AC008074.1	0.728099								1.19267				0.962302									0.866892
AC008622.1	0.837708
AC008686.1	0.380237
AC008810.1	0.319881
AC009022.1	0.462019
AC009060.2	-0.246513			-1.1993		-3.09085		-0.541215						-0.714323									1.5859
AC009336.19	0.654742		1.39044				1.22284		1.14186		0.860716			0.812701			0.818819	0.454265		1.37634
AC009491.2	0.493722
AC010287.1	1.05623		1.3188		2.35783				2.15473				2.60975													1.13015
AC010547.9	0.925294									1.28933
AC010642.1					0.28311	0.585482		-0.212331	0.805948			-0.78386								-0.557621		0.379416	0.400521	-0.200155
AC011513.3						1.89385
AC012363.2	0.431815				1.31002								0.97722
AC013286.1	1.29606								2.50627				2.71886
AC016549.1	1.99833		3.51284		4.44844				3.12036				4.52321		0.459325							1.71669				3.25992
AC016577.1	0.465312		1.8245
AC018902.1	1.21793												2.95308
AC019206.1	0.46173		0.337809								-0.385439											0.917666
AC022431.2			-0.637052				1.07825															1.1196
AC022819.2	1.29646												3.45063
AC024060.1	0.853123												1.07865
AC025048.1							-0.740187
AC026449.1	1.04282		1.36258
AC055733.1	-0.371554	-2.1867				-2.92695						-3.67323			-1.50811								1.93701
AC068533.7	0.349357
AC069063.1	1.38888		1.95659		2.74978				1.96794				3.2676
AC069063.2	2.16368		2.97928		4.64609				2.16913				4.70106									1.78932				2.48552
AC073130.2	0.559613				1.6208								1.30671
AC073333.1	-0.185126
AC073657.1	0.393752		0.41077
AC079907.1	0.606788																					1.13338
AC087350.1	0.418485		0.337341		1.38422				0.741541				0.650777	0.468954
AC087762.1	0.745825								0.987475				0.860871													1.31626
AC090154.1	0.897275	0.913115	0.945348		1.44298	0.556018			1.22264	1.11216			1.17894	0.744624	0.690606							0.975235				0.411153
AC092835.2	0.323613				1.08786			0.301014	0.453925		0.464967		0.377003	0.394094				0.420492					0.925051		1.19417
AC092881.1	1.92572	0.879034	2.21063		4.52875	0.6353			1.82596				3.99336		1.35544			1.53707		1.71564		0.988243				2.40781
AC100821.2	1.16289												2.64288
AC104650.2	0.475163								1.35462
AC104809.3	1.64525	-0.908824		2.52982	0.681334	1.37602		1.51805	1.54518	1.20331	0.720274		2.22719	2.18546	1.67897		-2.19817	0.684729		0.984235	2.13206	0.708314	3.58539	1.61586		2.48097
AC104981.1	0.190185														1.05274
AC105009.1	0.905043	0.53469	1.70063		2.7049				1.74537				2.27886													1.27631
AC108925.1			-1.07726
AC108938.5	0.51417	1.48495		1.43202	-0.512767				1.49003	1.63724	-0.504035	-0.924712		-0.478541												1.46515
AC109829.1	0.760877	0.964916	0.449078					0.786208	0.932366	1.14483	0.586441		0.491162	0.572985	0.98952			0.860194		1.00738		1.39161	1.24788	0.987169		0.878939
AC110602.1	0.836417				0.96398				1.52079				1.51551
AC114494.1	0.503183	0.961272	1.00748	0.533343	0.365519			-0.503239	1.19532	0.938313			0.60792	-0.426392		-0.871435		0.545686						0.53436		0.897785
AC124312.1	0.940496		1.52529		2.51442				1.18672
AC131263.1		-0.545483		-0.632608		-0.379211		-0.344441								0.545958						0.801074	0.928275		0.719093	-0.428284
AC138969.4	0.581802	0.365538	0.316765		0.50161			0.887991	1.19715	1.14065	0.632619		0.602895	0.372012	0.373536	1.11575	0.809986	0.307138		0.813291		0.301362	0.958278	0.486463		0.485001
AC231657.1	1.20069														0.875986
AC234582.1	-0.411495		0.348632		-1.78732	1.18685										-1.41323		-1.01186	-2.24109			-0.556908		-0.640012		-1.05524
AC241377.2													-0.450108
AC241585.2				0.498976										0.455605								0.396985		-0.396303
AC242988.1	0.923536		1.04578										1.47398
AC243945.1	-0.486134												-1.4854							-1.15374
AC244230.1	0.71312	0.68319	0.559836	1.05534				0.552463	1.61	1.41117	0.978209		0.836694	0.796286			0.988547					1.08008		0.851735		1.04763
AC245100.1	0.101301			0.59361				0.281798						0.529469										-0.486767		0.565022
AC253572.1	-0.19068	-0.563602			-0.592342		-0.757438		-0.404895		-0.371981					-0.635233		-0.349025
ACAA1	0.118105	0.655056			-0.354546						-0.123009	0.759678	0.238699					-0.214905				-0.410837	-0.484793		-0.26538	-0.171773
ACAA2	-0.136753	0.682649	-0.37954		-0.362144	1.78527		0.53005	-0.601635	-0.437059	-0.774936	0.866359		0.61343					-0.462503			-0.344366	-0.542367	-0.52948	-0.341838	-0.845627
ACACA	-0.0550908			-0.361835	-0.151691	-0.409852					0.296337	-0.240176					0.395212		-0.469105			-0.40426	-0.442666			-0.566563
ACACB	0.794273	1.10105	1.25818	0.900946	0.643482	1.68075	0.584966	1.4222	0.837889	0.514736	-0.47141	0.602758	0.90324	0.785397	0.414004	1.59536		0.431834	0.372371	1.34809		1.37597	0.786729	0.851164		0.284899
ACAD10	0.130539	0.288761	0.12848	0.260543			0.261191		0.203543		0.284851		0.204418	0.155812	0.236983			0.168377						0.254486	-0.255518	0.207139
ACAD11	-0.340487		0.535544		0.706782	-0.407232			-0.986687	-0.623669	0.261757	0.909923	0.544419	0.423363	0.262321			0.360549		0.507679	0.851984	0.731258		0.531176	0.848528	0.386368
ACAD8	0.303174	0.459097	0.208712	0.55323	-0.119173	0.491911	0.210172	0.425925	0.269141		0.0803544	0.499515	0.638359	0.358038		0.26922	0.283716	0.334055	-0.191891	0.323185			-0.33286	0.337223
ACAD9	-0.216112		-0.422245	-0.339854	-0.281905	-0.666049		-0.141978	-0.240089	-0.166624	-0.0615892		-0.248083		-0.212617	-0.270973		-0.234245	-0.391007			-0.29042		-0.0836972	-0.327762	-0.336284
ACADL	0.295017	0.976504		2.04735	1.32529	1.07199	1.19489	3.09291		0.432674	-0.665182	1.4675	1.77625	1.05147		2.07508						1.16348	1.10264		1.3872	1.74351
ACADM				0.25577	0.179011	0.292768			-0.535833	-0.568175	-0.219568	0.659607				0.640556							0.618858			-0.268069
ACADS		0.283157	0.465069	0.24803	-0.720464	0.342088	-0.390766			-0.363917	-0.564011	0.712537	0.261397		-0.24965					0.345306		-0.555536	0.71216	0.17302	-0.954564	-0.27962
ACADSB	0.474556	0.864218	0.804648	0.393571	0.243277	0.936106	0.302544	0.86254		-0.387716	0.153448	0.759121	0.564638	0.52966		0.654327				0.675089				0.305534
ACADVL	0.0960307		0.112496	0.302939	-0.241298				0.189097			0.581982	0.392616									-0.373116				0.233285
ACAN	-0.527317		-3.66327			1.31381	-1.98617		0.423855			-1.66394	-1.11594	0.735253			-1.65584	-0.479688			-1.61954	-0.618137	0.694019	0.56414
ACAP1	0.540379	0.457363	0.674286	0.507111		0.41614		0.759787	0.923012	0.335625	0.193596		0.717285	1.1946		0.914452	0.499822	0.284905		0.609825		0.801429	1.39867	0.398336		0.473946
ACAP2				-0.262962	0.366322	-0.539873		0.502945		-0.270859	0.312331														0.257167
ACAP3	0.165292	0.382091		-0.249541		-0.719688			0.534361	0.450248	0.665824		0.23792											0.192569	-0.549708
ACAT1	0.120387	-0.65552			-0.230126	0.292418						0.85715	0.386288			0.816638		-0.350861							-0.48972	-0.604359
ACAT2	-0.437368	-0.640395	-0.988192	-0.625727	-0.590524	-0.732119		-0.257823	-0.140318	-0.521429	0.329306		-0.685478	-0.694369	-0.532828			-0.270517	-0.410283	-0.589495		-0.826145	-0.635542	-0.186212	-0.797902	-0.902913
ACBD3	-0.084924	-0.314662						-0.121596	-0.276748	-0.493454				-0.162384		-0.296623		-0.15944						-0.246691		-0.207457
ACBD4	0.458033	0.814509	0.762143	0.892527		1.09731		0.674488		0.349794	0.134207	1.01041	0.349448	0.714862	0.260664		0.569259			0.758592		0.305183	0.657599	0.217295		0.279456
ACBD5		0.26747		0.244147		0.601203		0.152111		-0.270526	0.201277	0.32524										-0.291522	0.261633	0.247284	0.395611	-0.274277
ACBD7	-0.160067	0.599559	-1.16868	0.982241		0.689651	0.72958	1.63822	0.542313	-0.867161												-0.704743	-1.47354	-0.704813	1.1963	-0.429573
ACCS	0.718693	0.879244	0.707476	0.6681	0.594402	0.464233		0.598426	0.937842	0.81247		0.318872	1.24129	0.792488	0.444518		1.02059	0.447012	0.524847	0.763803		0.834342	0.607516	0.720651		0.969473
ACCSL	1.02494													1.70337								2.52113
ACD	-0.229317	-0.213333	-0.344533	-0.462683	-0.359899	-0.71509		-0.386566			0.164796	-0.519702	-0.342913	-0.307861		-0.298918		-0.135055		-0.256804		-0.480841	-0.805175	-0.114839	-0.399748	-0.318053
ACE	0.177847		-0.169384	1.12993		1.79514		0.497839			-1.21322	-0.346188	0.526579	0.586279									1.16198	0.405735		0.447338
ACE2	-0.296439		-2.31562			1.86414			-0.665109		0.363482	1.06468	1.27287			1.7979				1.62774				0.214494
ACER1	0.202512	-1.17778	-0.862482	-1.41877				1.656	1.49972			2.10695		1.03155								-1.51038			-0.789417	1.25173
ACER2	0.638557	1.40991	0.634707			1.48726				-1.37459			0.516208							0.563278		0.546239			1.2957	-0.659268
ACER3	-0.103564	-0.461139	-0.291879	-0.302675				-0.643886	0.154801		0.173438	-0.272529		-0.359646	-0.296598								0.413191			0.307175
ACHE	0.192871	1.07577	-0.585318	2.50727		1.37998		1.31686			-0.489653	-1.01495		0.767048				-0.501093		1.68977			-2.132	0.927669
ACIN1	0.151893		0.264755				0.244953		0.534248	0.373319	0.34523		0.225034		0.266285		0.22407	0.159873					0.19878	0.210914		0.115837
ACKR1	1.10626	2.55565	1.91613	2.46666	0.615787	2.83252		2.20117		-0.998517	-0.892435		1.72279	2.07893		2.04329	-1.04126			1.35047		1.24876		-0.549494		2.13185
ACKR2			-0.628004	1.01396		0.976392		0.73786				0.935726	-0.584715	1.0951	-1.12878		0.811913				-1.68987			0.423225	1.88892
ACKR3	-0.520774	-0.656401		-1.12725		-2.06967	0.377513	-0.467379		-0.535121			-1.34287	-0.798169		-0.75722	-3.1507						-0.866314	0.520402
ACKR4			-0.604359		-0.888956	0.872116	1.60573		0.362359			-0.843519	0.48072		-1.44528								-0.51523
ACLY	-0.368361	-0.272654	-0.181361	-0.337099	-0.278381	-0.302292	-0.465542	-0.323595	-0.825663	-0.605155		-0.460116	-0.540232	-0.289033		0.258794		-0.235775	-0.430103	-0.468916		-0.380787		-0.142017	-0.394073	-0.510097
ACMSD		1.81477		2.50819	0.939481	2.12777			-0.802601		0.839937	0.720126		2.00215					-1.13742				2.03695
ACN9	-0.220693		-0.493254		-0.23798								-0.748549	-0.433281	-0.287537							-0.439024	-0.619061	0.22751	-0.408261
ACO1	-0.124948				-0.165751	0.620119	-0.27223	-0.193426		-0.586256		0.470595			-0.376924			-0.255444		-0.294848	-0.69942			-0.279377		-0.377776
ACO2	-0.319438	-0.174048	-0.492313		-0.387333				-0.361726	-0.495763	-0.167745			-0.369162	-0.241414		-0.527031	-0.350438	-0.37282			-0.316377		-0.204904	-0.612241	-0.837845
ACOT1					-0.419392				0.401621	-0.495248	-0.461101				-0.560991										-0.641995	-0.438782
ACOT11	-0.133151		-0.491352					-0.40668	0.750604		-0.402678			-0.738228	0.528014	-0.574248		0.368582	-0.495703					0.420456		-0.384628
ACOT12	1.09102								2.93508		-1.10785	0.983449	-1.74046									1.8125	1.10889	-1.02832		0.988366
ACOT13	-0.0450304		-0.270397		-0.252059	-0.485788					-0.153917	0.550778		-0.428769			0.307986			-0.231532	0.455751	-0.217317	-0.427384		-0.275143
ACOT2				0.415491	-0.227642		-0.345382		0.218644	-0.546658		0.34135			-0.227407				-0.485846		-0.467289				-0.462111	-0.259312
ACOT4		0.409712	0.221409	0.440235						-0.726899	-1.26393	0.304903	-0.449702		-0.595583	-0.548889	0.6716					-0.454337	-0.625316
ACOT6	0.446465		-0.410014																							1.00925
ACOT7	-0.863252	-0.93657	-1.22012	-1.12925	-0.931551	-1.22116		-0.750698	-0.774068	-1.47706	-0.963563	-0.576266	-1.07135	-0.863195	-0.63787	-0.883823		-0.529598	-0.771554	-1.08781	-0.659005	-0.95004	-1.132	-0.745637	-1.5026	-1.28674
ACOT8	-0.11747		-0.319021						0.313166		-0.26088		-0.325414	-0.14721	-0.219533	-0.296674		-0.265117					-0.706489		-0.720781
ACOT9	-0.316503	-0.915214	-0.65134	-0.560035			-0.226527	-0.501851	0.205824	0.235594	-0.401124	-0.458398	-0.315172	-0.228924	-0.462236	-0.445474	-0.284561			-0.30624				-0.361386	0.863533	-0.335161
ACOX1	0.272239	1.38682	-0.16824		0.282793	0.716597		0.249895				0.879736	0.166906				0.287741						-0.366205
ACOX2	0.406782	0.687017		0.561001		1.16471		0.516609				0.933918	0.429162	0.454041	0.4221	0.788817	0.509987	0.652376		1.2291		0.408374		0.382163	0.696639
ACOX3	0.0689301	0.379881	0.200644		-0.159188					-0.232236			0.167629				0.186971			-0.355716	-0.499907	-0.212883			-0.298305
ACOXL	1.06777	2.27347		1.42515		2.48419		1.60488	1.09504				1.98735	1.28656	0.369286	0.867861	0.482533	0.345187				0.578953		0.434754	-0.779747
ACP1	-0.17269		-0.345015		-0.106844	-0.216494		-0.152822	-0.240583	-0.230066	-0.119399		-0.387895	-0.210097				-0.152209		-0.198887		-0.314538			-0.4719	-0.197337
ACP2	-0.126778	-0.437841	-0.217955	0.179712	-0.341451		-0.315203		-0.189527		-0.294044		-0.147135		-0.28173					-0.292868	-0.411095	-0.289207		-0.221144	-0.229922	-0.171199
ACP5	-0.220304	-1.41439	-0.606395	-0.47136	-0.505338	-0.464571		-0.318457	0.668027			-0.50278	0.356873	0.278362			-1.57572	0.562578				-0.414574	0.617042	-0.59029	-0.632653	-0.306185
ACP6	0.301975	1.08919	0.438316	0.766852		1.1468		0.789508	0.505776	0.245559	0.16664	0.277816			0.459789	-0.423611				0.456458				0.181769		0.27413
ACPP		1.63086	-0.281688	-0.537186	-0.666876		-0.949081	1.13238	0.41254	-0.702189	-0.722978	-1.39801		0.342312						-2.24239	-1.81993		-1.29248	-0.353147
ACPT	0.22255				0.770478			0.683271	0.975849					0.589889	0.522229		-1.16015					0.817302	0.571459
ACR	0.228868								0.386109			0.748027	0.481028	0.387069	0.58418						1.57306	0.410831	-1.55412
ACRBP	0.312332	1.40981		0.803846	-0.30257	1.43945		0.848142			0.317818			0.765264	0.513692	0.567379	-0.423308	0.406047				-0.748296	1.01564	0.561365		0.298897
ACRC	0.410368	0.635723	0.511629	0.724029	0.732261	1.25011	0.436032	0.453758	1.39408	0.963225	0.333475		-0.423049	1.08773				0.616645		0.375172	0.945492	0.818404	0.888521			0.627931
ACRV1			-0.910791				0.727909		0.604251			-0.938205	-1.16693		0.37244		0.829023								-0.755943
ACSBG1		1.88419	-1.46601	0.507952		0.742074		1.33424	1.52338		-0.305633	0.706063	1.68215	1.78578	0.563355			0.77554		1.16447			0.937997
ACSBG2	0.756159		1.20305		0.860703		0.563705	0.773961	0.827529	0.800962	0.656464				0.543906							1.44383				0.811001
ACSF2	0.27519	1.02808	0.280445		0.271393	0.949695		-0.217769	0.325941	-0.885915	-0.506856	0.374551		0.379963						0.581821				0.70857		-0.448778
ACSF3	0.0488364								0.196621		0.100866		0.430011	0.142765										0.404845	-0.656227
ACSL1	0.106893	0.548987	-0.494482			-0.406537	-0.566573			-0.535147	-0.262318	0.988834		0.260513	-0.6465			-0.331182						0.235398
ACSL3	-0.183539	-0.668254						-0.290831		-0.348451	-0.255995	-0.301457	-0.236247	-0.276152	-0.243329	-0.459756		-0.387013		-0.237129			-0.506352			-0.273774
ACSL4	-0.0883371		-0.319638			0.47324		-0.395122		-0.73996			-0.330407							-1.03719			0.583741	-0.401089		0.826336
ACSL5	0.340816	0.926865		0.920577	0.360243	1.73211	0.387548			-0.499803	-0.298487		0.849435	0.845447		-0.79697	-0.836551						1.15172	-0.518752		1.08815
ACSL6	0.660327	1.05714	-1.09874	0.658451	0.752276	1.49213	1.09125	2.09395			0.335853	1.18398		1.30452	2.24444	2.04224	0.849862		1.50824	1.21527				1.19813	0.508508	0.941306
ACSM1		1.29718	0.620109	0.944327		1.58969		0.73	0.63688				0.910126	0.988329	1.11942			-0.651341		2.90609		0.394289				1.46005
ACSM2A	0.672278							2.37186				1.42825								1.88979		1.5898				1.57039
ACSM2B	0.553877	1.76472	1.90871			2.51296						1.26468	2.29748	1.22622						1.9072		1.29882				1.23593
ACSM3	0.284692	2.56136	0.483212	2.23811		3.32675	0.473624	1.59993		-0.478592	0.439769	0.97846	1.10751	1.58757	0.80307	1.24627				1.98966		-0.618689	0.723057
ACSM4			-0.438437		0.627454	1.45582			0.724398				-1.05545	0.758675		-0.958823						0.86002
ACSM5	0.530293	1.01546	1.05497	1.48807	0.790893	2.36173	1.4077	1.80942	-0.402704			1.33616	1.23726	1.60529		1.29373				1.18605		1.11909	1.8553	0.639777	0.903148	0.574294
ACSM6	2.05817	3.23412	1.77711		2.68747	1.04702			1.91542				2.02697					1.30826				2.51951		1.23395		1.62198
ACSS1	0.444194	1.28843	0.493474	1.20674	0.492409	0.90844	0.64269	0.923661	0.562617			-0.597985	1.32869	0.497873	0.527505	0.724644	-0.421001			0.916011		0.518867	0.914143	0.509641	-0.629585
ACSS2			-0.254218			0.64521							0.471586	-0.196816		-0.342962				0.24313		-0.356469		0.108148
ACSS3	0.279399	0.582714		1.46519	1.0751	1.99341		1.6105	0.536622		-0.867536		0.387041	1.1286	0.453415	0.670037	0.995793	0.432089				1.00927	-0.900831		0.984219
ACTA1	1.82571	0.708442	-2.08307	2.23251	-0.447267		-0.62844	2.48709			-0.637875		-0.548558					2.03342	-0.829401	2.70657		0.884447	-1.81737	3.2301
ACTA2	0.341496	1.23235		0.759321			-1.11091	0.341261		-1.47928	-1.44728		-0.46339	0.389698			-1.37711					1.39933				0.461819
ACTB	-0.413665	-0.591148	-0.522836	-0.513447	-0.62254	-0.583485	-0.621603	-0.558202			-0.343107	-0.303072	-0.568323	-0.449427	-0.312276	-0.751813	-0.501538	-0.139786	-0.435871	-0.515977			-0.365287	-0.131352	-0.443303	-0.538855
ACTBL2	-0.927656	-2.62367	-1.20275		-1.42271			-0.825668	1.03645	-1.41166		-1.53608	-0.990416		-0.759824	-1.42506	-2.48749			-2.03884				-1.35088		-1.18487
ACTC1	0.638206	2.96875		1.18743					0.951566	-1.93951	0.675446	0.90711	0.645906	1.6576	1.87815	1.28187	0.76145	0.876232				1.14222	1.03555
ACTG1	-0.508841	-0.563651	-0.457233	-0.449667	-0.606431	-0.634822	-0.59486	-0.533214	-0.276374	-0.358416	-0.248714	-0.38763	-0.688868	-0.503847	-0.382495	-0.55015	-0.497539	-0.348136	-0.591017	-0.597753		-0.729405	-0.531433	-0.352281	-0.517219	-0.7985
ACTG2	1.1198	2.01443	-1.43665	0.945639			-3.01937			-3.0139	-2.31145	-0.470644		0.382049			-1.36561					2.63297	1.58759			0.969156
ACTL10		0.847306		0.442451	-0.307853	0.699809		0.560867		0.41586	-0.60359			0.454902			0.549376								-1.28115
ACTL6A	-0.403453	-0.404421	-0.619417	-0.53662	-0.179642	-0.949075		-0.253592	-0.15569	-0.224198		-0.393507	-0.809559	-0.396896	-0.3166	-0.50863		-0.190879		-0.62613		-0.397796		-0.201912	-0.455503	-0.373821
ACTL6B	0.423846		-0.717719			3.0412		2.49217	-1.33649				-3.92015	3.30534		1.80586		-1.57658				2.09051	1.49249
ACTL7A	0.284698
ACTL7B	0.448767
ACTL8	-1.07035	-1.15969	-2.99301		-2.63887	3.53594				-1.13115		-3.06962	-3.79165		-1.77395		-6.87502		-1.52022		2.31495	-2.06535			-2.48224
ACTL9	0.500472
ACTN1	-0.546506	-0.946183	-0.63206	-0.808372	-0.297615	-1.12934	-0.732402	-1.14152		-0.64235	-1.52018	-0.548383	-0.889386	-0.879772	-0.33615	-0.659628				-0.729807	-0.830085	0.431741		-0.669467		-0.482972
ACTN2	1.21646	0.742875	-0.843765		0.967044	1.88507		2.06386				1.25849	1.36114	1.94521	1.20475			1.61134		3.12516		3.10023		1.83606	-0.793798	1.47726
ACTN3	1.39021		-1.65734					1.33522	1.70112	1.36933	0.434245	-0.817674	3.28273	0.724719	0.90152			0.788391		4.69771		1.25421
ACTN4	-0.359615	-0.262508	-0.521639	-0.337312	-0.214181		-0.431322	-0.389654	-0.166936	-0.420273	-0.53581	-0.284833	-0.397063		-0.4454	-0.810684	-0.341019	-0.174747		-0.570935	-0.596341	-0.347027	-0.945565	-0.232693	0.494078	-0.590607
ACTR10	-0.172905	-0.494504	-0.105815	-0.224812		-0.585763		-0.44936		-0.274212	-0.270184		-0.288984	-0.343979	-0.164905	-0.17983		-0.174411		-0.195645		-0.253544	0.514121	-0.179169		-0.140169
ACTR1A	-0.165983	-0.250433	-0.309885	-0.213215	-0.306315	-0.465326		-0.298509			-0.212049		-0.156169	-0.125267	-0.330793			-0.130156	-0.32705			-0.28705		-0.126194	-0.591994	-0.12419
ACTR1B	-0.112647		-0.143644		-0.180291		-0.19355	0.22312	-0.248439		-0.187486			-0.164258		-0.17867		-0.126097				-0.158288	0.197833	-0.194243	-0.279622	-0.190423
ACTR2	-0.211414	-0.263642	-0.340268	-0.324091	0.144123			-0.225122	-0.203922	-0.491064	-0.1912	-0.206113	-0.31798	-0.251978	-0.176723		-0.206919	-0.16719		-0.385298				-0.218915		-0.270454
ACTR3	-0.381395	-0.658357	-0.539231	-0.503109	-0.102724	-0.650959	-0.366085	-0.219011	-0.15058	-0.417123	-0.266097	-0.297809	-0.580052	-0.524639	-0.210962	-0.383133	-0.255491	-0.232591		-0.615112		-0.29822	-0.258962	-0.258747	-0.28935	-0.500053
ACTR3B		0.345522	-0.678935	0.504049				0.308509	0.493203	0.306747	-0.40264		-0.257666							0.396692		-0.370386	0.542489	-0.093628	-0.456508
ACTR3C					0.26121	0.623534		0.327627			-0.99893		0.316802										1.10952		0.76573
ACTR5		0.162534	-0.193166					-0.166527	0.165683	0.342809	0.31126				0.173925		0.217963			-0.301587				0.142481	-0.195416
ACTR6	-0.139816	-0.175182	-0.21167			-0.474273			-0.140035	-0.393314		-0.248269	-0.437317	-0.14682			0.18327					-0.273899	-0.502008	-0.123249	-0.288487	-0.247712
ACTR8	0.0285854		0.145932		0.123827	0.347328		0.143409	0.152793		0.218737	-0.146423						-0.155398		-0.186724		-0.131498		-0.115998	-0.165644	-0.277338
ACTRT2	1.1542														1.89706							2.59256
ACTRT3	-0.205606		-0.474885					-0.245896		-0.301778	-0.983439			-0.414943		-0.587208	-0.934099						-1.14142	-0.210873
ACVR1	-0.266101	-0.555314				-0.448569		-0.227819	-0.175785	-0.517799	-0.18837	-0.351439	-0.217379	-0.466061		-0.328522	-0.32765	-0.225403			-0.491508	-0.454765	0.609332	-0.627957	0.723817	-0.149345
ACVR1B	0.138594		0.258494		0.352113	0.388145			-0.217749		-0.240261		0.260178	0.149333	0.28239	0.285793	0.31062						1.72764	0.320698
ACVR1C	0.130964		1.01473	-0.685153	0.426057		1.47488		2.77572	1.29685	-0.668742	0.470656	-0.950915	-0.462628	0.506739	1.55597		0.325406					-0.808891
ACVR2A	0.260579	0.603074	0.208506		0.238028	0.62538		0.658846			0.17375		0.43567		0.213623	0.21299		0.16429	0.417414	0.423712		0.3129	0.426163		1.12065
ACVR2B	0.353402	1.02547	0.382823		0.649266	0.493824	0.537899	0.443498	0.265171	0.379576	0.564993			0.236825	0.641326	0.263622		0.278591	0.384574					0.167351	0.418811
ACVRL1	0.151308	0.359094	0.185341	0.651895		1.3416		0.548376			-0.596666		0.463988	0.675678		0.43389	-0.466473			0.635907				0.344904		0.633727
ACY1			0.134119		-0.27052	0.635397	0.259545		0.219069		0.473713	0.405987		-0.232836		-0.710728	0.202572					-0.437825
ACY3			-0.850249	3.34135	-0.849756	1.46964	1.6031	-0.391024	-0.367947			0.58047	0.564766	0.732346					-0.757644
ACYP1			-0.147365			-0.335842			0.669268	0.514744		-0.391855				-0.327146	0.56958	0.258297		-0.664815			0.37191	0.383564
ACYP2	0.150709	0.339571	-0.166625		0.154498			0.189765	0.184674		-0.176891	0.543461				0.406509	0.491514					0.192959	0.673018	0.224078		0.484433
ADA	-0.652939	-1.14484	-0.622256	-0.95268	-0.521512	-1.04535		-0.85579	-0.294447	-0.694937		-0.791107	-0.86824	-0.418223		-0.699114	-1.86353		-0.546836			-0.692872			-1.25784	-0.373525
ADAD1	0.862536											1.41846		-2.2012								2.84315
ADAD2	0.147456		0.417087			-1.64052	0.689435	1.03313			-1.45356	0.932462	-0.694315	0.856855	0.726229			0.654062		1.07881		0.805737	-0.804499			0.599818
ADAL	0.167372		0.209032		0.224643				0.326959			0.350571					0.273062						0.985466	0.378626
ADAM10	-0.156192			-0.334597				-0.405244	-0.176123				-0.251078	-0.161615		-0.514265	-0.210151	-0.217659		-0.419206		-0.461507		-0.114359		-0.411779
ADAM11		1.31132		1.12799			0.808754	1.09024	0.73299	-0.794851	-1.2498		-0.519653		0.779051		0.783061	0.33671		1.594		0.423476		1.02932	0.447228
ADAM12	-0.120884		0.242051		0.513918	-2.13834	-1.09224	0.395747		-0.829595	-2.22519	-2.06163	-1.41757		-0.877369	-0.785126	-0.981924	-0.852931				-1.40102		-0.93592	1.13312	0.529593
ADAM15	-0.348574	-0.47129	-0.537944	-0.479677	-0.673645			-0.214801	-0.213844	-0.689939	-0.195873	-0.405919	-0.343027	-0.32538		-0.621382	-0.552474	-0.261917	-0.524475			-0.566882	0.304947	-0.412765	-1.0548
ADAM17	-0.397218	-0.617805	-0.357281	-0.607066		-0.949887		-0.368233	-0.150014	-0.565023		-0.573599	-0.575529	-0.657475	-0.210305	-0.320568	-0.440094			-0.426566		-0.195716			0.876998	-0.7117
ADAM18	-0.942218		-1.1438			2.87471			-0.843936	-3.03374		-3.81775										1.84023				-1.81631
ADAM19	-0.305955	-1.50303	-0.479313						0.53057	-1.11042	-0.625737		-0.698185		-0.520047	-0.69128	-1.61755			-0.748058
ADAM2		-2.15396	1.34644		-1.21263	1.87106			5.47312				-1.44141					-0.659908				2.01148
ADAM20	1.10922		2.14199		2.46744				2.08932				2.78317									1.45708				1.51356
ADAM21		0.602459					-0.57741	-0.664501	0.774266				-0.613803					-0.795643					1.28485
ADAM22	0.65229	1.51289	0.88322	1.60851	0.396954	1.82258	0.549378	1.93991	0.349566	-0.338499	0.537409	-0.538495		1.40195		0.495042	0.558455					1.0097	0.929263	0.937907
ADAM23	-0.345473	-1.49526	0.217153		0.519596	-2.84244		0.754976	0.509437	-1.98419	-0.644114	-2.48711	-0.628438	-0.577168	0.87277			-0.439853	1.14437			1.03501	1.81939	-0.501203	-2.00363
ADAM28	0.412509		0.657629	1.06603		2.40684		1.43952	0.295526			-1.36319	0.652263	0.496287	0.673472		-0.613347					0.773638	1.13732	0.577897		0.623948
ADAM29	1.74031		2.87225								0.711928		0.813199							1.21432		2.52519
ADAM30	1.31269																					2.05707				2.1679
ADAM32	0.738749	0.501471	0.267303	0.724348	1.38073	0.686716		0.728269	1.23769	0.508177			0.571503	0.513093	0.422444		1.27922	0.623432	1.04061	0.691385	1.77026	1.2193	2.26505	0.451975		1.33962
ADAM33	1.13068	1.63237	1.30811	1.76249	0.604505	1.37603	1.29749	1.31873	3.10185	-1.65258			0.718676	1.0409	1.04718	0.85812	1.50309	0.717223		0.879738		2.10256	1.02131	0.984056	1.6295	0.965547
ADAM7			0.814187						2.75181					1.67612						-1.64091		3.33817
ADAM8	-0.479837		-0.646534	-0.713752	-0.38113		-1.76542	-0.749646		-0.665026	0.449279	-0.597937	-0.58637		-0.378477	-1.45984				-1.66743	-0.802495	-0.620648	0.971956	-0.363076	-1.08252
ADAM9	-0.55554	-0.869528	-0.543705	-0.273353	-0.330924	0.442555	-0.876728	-0.560441	-0.576945	-0.756668	-0.345831	-1.23651	-0.527412	-0.725674	-0.391911	-0.754564	-0.810962	-0.41248		-0.831819		-0.619003		-0.236655		-0.756722
ADAMDEC1	0.144908		-0.755145			1.40915		1.40735	0.51129	-0.716642		-1.76751		1.22472			-0.956298						1.14477
ADAMTS1		0.648648		-0.511944	0.473086	0.550852	-0.890678	-0.397349			-1.52186		0.631921	-0.323866		0.772486	-1.40217		0.774593			0.807938		-0.593224	1.25295	-0.473381
ADAMTS10	0.577427	0.684724	0.584201	0.919442	0.292655	0.882106		1.2008	0.811971		0.586302		0.791823	1.01442	0.689614	0.472717	-0.589421	0.363911		0.561499	1.51987	0.851664	0.761582	0.300174	0.535117	0.37697
ADAMTS12	-0.328659	-0.782753	-0.27663	-0.612072		-0.785983				-1.28673		-0.886382	-1.12347		-0.993938	-0.913185		-0.482666				-1.05478	0.430761	-0.71057		-0.450413
ADAMTS13	0.70148	0.87724	0.709047	0.465372	0.505663			0.463996	1.23406	1.1275	0.804221	0.594197	0.625224	0.489986	0.537896		0.506158	0.504821		0.921973	0.836807	0.538661		0.5235		0.762567
ADAMTS14	-0.162022	-0.634471	-0.246943				-1.18224		0.72686	1.07621	-0.63608	-1.37056				-0.573325	-2.28715						1.6749	-1.25207	-1.63145	0.365445
ADAMTS15	0.226852	-1.32377	0.922375		-0.475334	-0.951131	-0.701836	-1.11018	0.454869		-0.612851			-0.905566					-1.04771	0.852563					0.85746
ADAMTS16	0.49485		0.44868	1.97172	0.895431			1.28021		1.06401	-1.25582			0.679944		1.03922				1.19534			-1.59401
ADAMTS17	0.413382	1.01899	0.331034			0.818841	1.11011	1.07191	0.541612	0.450089	0.2563		0.659752	0.523721		0.464126		0.284036		1.01724			1.12712			0.393204
ADAMTS18	0.790575		0.933119		1.35662	2.66984		2.74765	0.919965		-0.62362			1.43853	1.17152	1.53086	-1.10996	1.41081		2.44101	3.76113	0.566288
ADAMTS19	0.909364		0.754466			1.27469		3.45308	1.86253		0.899825			1.79708	1.15535				-1.31071	3.89779		1.38078			1.57234
ADAMTS2	-0.153216	-0.676683	-0.302163		-0.483099	-0.632112	-0.856997	0.565942	0.319504		-0.919062		-0.861969		-0.685703		-1.77568	-0.49683				-0.97604		-0.568531	1.03495
ADAMTS20	0.31327		0.55422		1.22773					-1.42747	1.02998		-1.43752		1.13426							0.938143	-1.13741		3.23213	0.640164
ADAMTS3	0.192087	-0.577848	-0.487589		0.506215			0.378492	0.344649		-0.647047	-0.744137	-0.700629	0.977109	0.817276	0.769654				1.11795	2.22969	0.477639	0.552437	0.774752	1.97111
ADAMTS4	-0.417938		-0.6392		-0.307779	0.820258	-0.661755			-2.11415			-0.839664	0.385361	-0.426663		-2.89284	-0.49247		-1.24401		-0.396887	-1.36073	-0.85218		-0.418939
ADAMTS5	0.145691		0.250774	1.26333	0.539883	0.862772		0.608373	-0.264019		0.45936	-0.674646	-0.861166	-0.709677			-2.0821							0.776075	2.89474	0.404027
ADAMTS6	0.678921	-0.621108	0.568235	0.919444	0.936544		0.983832	-0.460899	1.14057		1.10057	-0.585414	-0.43306	0.73104	0.616091	-0.580838		-0.391533		-0.751433	1.49025	0.616361	1.38492			2.30991
ADAMTS7		0.39143	-0.59242	0.713026		0.535347		0.360058		0.571626	-0.648106		-0.294653	0.343151		-0.894738	-1.71301	-0.321824	-0.546856			-0.338585
ADAMTS8	0.916731	2.09399		3.63322	0.586546	1.56907		1.77873			-0.761411		2.47281	2.01892		0.984999	-1.52349			1.31702	1.93539	1.05446	0.654712	-0.325811		1.1737
ADAMTS9	0.185243	0.6753	0.30312	1.7658	0.327692	2.02888		0.870945		0.309636		-0.778803		0.71221			-0.969873	-0.271785		1.01428		0.332674			1.23132
ADAMTSL1	0.234992		0.309088	1.75209	0.813461	1.4953		0.969155	2.19964	-0.818549	-0.436215		-0.8576	0.451659					0.74447	-1.06416		1.0193			1.60318	0.744016
ADAMTSL2	0.354395			0.988365	0.606647	1.09959		0.508501					0.545331	0.839194		0.894966	-0.724228	-0.263037		0.952606			-1.26913	0.417969		1.6313
ADAMTSL3	0.367102	1.13102	-0.445456		1.14891	2.44124	1.18087	0.581423	-0.390438			0.76935	1.09662	0.901016		1.66366		0.378445	1.03314	2.68895		1.87535	1.76855		1.75754	0.590596
ADAMTSL4	-0.102724	-1.4651	-0.282403	-0.809508	0.392319			-0.588439			-0.340848	0.647836			0.650371	-0.764256	-0.440665	0.525914		0.670098			1.21085		1.58982
ADAMTSL5	-0.279002		0.519282	-0.575639	-0.480496	-1.01491	0.740449	-0.286807	1.05529	0.606125		-0.49891	-0.50496	-0.627765		-1.08742		0.466998	-0.495271			-0.758894		-0.649272	1.27328
ADAP1	-0.139834	0.544152		0.973177	-0.226297	1.12158			0.496365	0.673022	-0.639873					-0.846142		-0.274282				-0.447103			1.1132	-0.351819
ADAP2	-0.077749	-0.414673									-0.281224	-0.725618	-0.330705	0.365128			-1.08441				-1.06474		-0.387213
ADAR	-0.0503805	-0.238205					0.342101		-0.110824	-0.344318	-0.141604			0.137311				-0.141955				-0.2352	0.384658	-0.275921		-0.270697
ADARB1	0.203675		-0.115376					-0.209058	0.242031		-0.567925	0.357875	0.512528	0.461659			0.334555	0.283133		0.629132		0.682797			1.00107
ADARB2	0.627819	-0.857312			1.26877		1.11412	2.36663	1.9584					1.33595	0.718442	2.81767	-1.68917		0.749223		2.17891	1.42994	1.05788	0.922155	0.676184
ADAT1					0.172853			-0.169014	0.25242	-0.190161								-0.257252					0.404078
ADAT2	0.329747		-0.184916		0.471115	0.340989	0.41841		0.988997	0.917105	0.549649		0.520259	0.316569	0.487891		0.50819	0.600788		0.267625	0.899843		0.433651	1.04308		0.592464
ADAT3	-0.279902		-0.369185		-0.568118	-0.460652						-0.459598					-0.60197		-0.836064	-0.365671		-0.542048			-0.563998	-0.36502
ADCK1	0.0716535			0.17537					0.803091		0.206182		0.278967						-0.290254					0.233553	-0.596786
ADCK2	-0.216795	0.275077	-0.12711		-0.369128	-0.517496	-0.308476		-0.266776		-0.235696		-0.391505	-0.323611	-0.329517		-0.260749	-0.157601				-0.547002	-0.858902	-0.314009	-0.501451	-0.461198
ADCK3	0.322978	0.675567		0.50028	0.285232	0.952208		1.39603	-0.267516	-0.280878		0.441677	0.869361	0.630378	0.420205	1.09386	0.32359	0.155365		0.732794						0.185614
ADCK4	-0.0450487	0.305026			-0.201162				-0.239089	-0.204312	-0.310072				0.396544			-0.164686		0.319608		-0.208008			-0.584215
ADCK5	-0.0795042	0.249182	-0.4609		-0.323173	-0.353591		-0.387471	0.532428	0.293818	0.253909			-0.365555	-0.387986	-0.439069						-0.344678	0.452453	0.251523	-0.499793	0.275749
ADCY1	0.536179	0.696232	1.27185		0.439465				0.990892		-1.48686	2.43737		0.497179		2.74317				0.932963		0.473383	1.18944	0.414393		0.901852
ADCY10	0.23907	1.52483	0.738201		1.07366				1.40992	0.610063	0.281097	0.731847	0.770119	-1.43058		1.02077	0.729558	0.321009				1.43661	0.651508	0.396569		0.980313
ADCY2		1.26592	-0.443166	3.3957			1.43746	1.78174								1.08617				1.37032		1.36533	1.48282		1.7533
ADCY3	-0.222849	-0.626516	-0.403007	-0.447956	0.191618	-0.719537				-1.28327	-0.34039	-0.351634	-0.479472	-0.325476		0.296491	-0.759972			0.38648	-0.66579					-0.507209
ADCY4	0.712067	1.06727	1.1933	1.01596	0.436125	1.5136		0.853241	0.720574			0.850323	0.779529	1.06215		0.743325	-0.973354	0.396065		0.98785		0.763903	0.443981	0.532031	1.20994	1.23708
ADCY5	0.368444	1.75677	1.36939	1.24535	0.478204	1.48871		2.52967	-0.432314				0.524031	0.808034	0.504879	1.47719		0.352865				1.9652		0.801613		-0.471871
ADCY6	0.276013	0.677418	0.479166	0.722747		1.37392		0.813161	0.159411		0.200669		0.462289	0.639711			-0.211327			0.583883			0.795342		0.690979
ADCY7	-0.182423	-1.56874	-0.269563	-0.771664	-0.404679	-0.744575		-0.381235	0.292052		0.22308	-0.676571	0.378986										0.782737	-0.561243	0.854497
ADCY8	-0.51539		-2.82272			-5.70047		3.77579	-1.01592	-1.29074			-1.07566	-1.60942		-3.73517						3.24362		-1.45899		-0.858315
ADCY9	0.139082	-0.367447	0.50362						-0.237264		-0.317668		0.764073			0.40726						0.359076		0.338261	0.691552	-0.432147
ADCYAP1	1.32972	1.8276	-1.07641		0.572357	1.61225		1.11716	2.65823	1.23029	-1.77224			1.83059		2.1134			0.939372	-2.70097		1.58668				1.12912
ADCYAP1R1	0.620085			3.14842	0.915462		1.04356	0.801647			0.440323		0.521132		0.775713	-0.989161		0.453721		1.53316		2.03545		0.88438	1.23108	0.820972
ADD1			0.205209					-0.205856	-0.152087		-0.0838121			0.112737						0.299297				-0.215772		-0.112913
ADD2		-0.881216	-1.01635		0.598551	-1.9826				-0.690544		-1.22443	-0.79462	-0.669044		0.776709		-1.04286		0.879154		1.16228	0.835248	1.42365	0.80544	-0.81211
ADD3	0.130243			0.52099	0.232681	0.591695	0.756735	0.423892	-0.252759	-0.317664							0.462851			0.935792			0.504595			0.206769
ADGB	1.96607		0.893253	4.01695	1.00181	3.05773	3.02477	2.8407	1.61256	1.69634	1.13195	-1.34602	2.63259	2.22307	1.63287					1.34165		2.99705	2.22674			2.85648
ADH1A	1.64301	2.13638	2.09688			1.72935			6.80519			1.61907	0.946716			3.49405				2.44527		3.06958				1.80245
ADH1B	1.79026	2.82863	2.13319	3.57978	0.996877	4.69727		2.17916	1.08597			1.66087	2.74246	2.33015		2.51113	1.40881	0.456835	2.04798	2.67466	4.81011	2.05255		1.04767	3.14525	3.51593
ADH1C	1.29209	2.65692		2.48253		3.24796		4.28952	4.82727			1.4053	0.824359	-1.4674	-0.769751	1.29005			1.38457	1.83895	5.29687	1.24566	1.46528	0.742176	3.21096
ADH4	1.9275	2.86313	1.69004	1.122		3.61465		1.44188	6.46526		-1.37568	1.80014				2.13708					4.69066	1.9067				0.978328
ADH5	-0.173957	-0.230663	-0.15209	-0.300302	-0.335849	-0.467681		-0.392105	-0.374408	-0.382198	-0.122719	0.360822		-0.519923									-0.693398			-0.293676
ADH6	1.03508	3.24971	0.304739	1.5446		2.78755		0.745044		-0.874603		1.11527	0.704136			2.93967							1.57547		2.04168	1.96642
ADH7	-0.509718	-2.20689	-2.80745			-2.29927		0.814814				2.09337				-2.24814						-1.93482
ADHFE1	0.85603	0.842399	0.872585	0.803439	0.811992		0.970229	0.867602	0.854918	0.752908	0.317477	0.928443	1.6874	0.539532	0.747388	0.979301	1.32759	0.756352	0.927318	0.586481		2.12189	1.44145	0.836733	0.947654	1.16783
ADI1			-0.358106		-0.29957	-0.286695		0.186407	-0.190345	-0.374862		0.707832			-0.236504			-0.140215				-0.374426	-0.269745	-0.114637	-0.39636	-0.257796
ADIG	1.09494						1.04256																	1.88717	-3.78862
ADIPOQ	2.55497	1.52405	2.40649	4.49444	1.87266	3.60476		1.97947	1.47901	-3.73827				-1.30202		2.54838			6.35274	7.32482		2.19956		2.05191	2.14702	3.44543
ADIPOR1	-0.12686	-0.304042		-0.279249		-0.509626	-0.440763	-0.181432	-0.277037	-0.373793	-0.24427	0.159083		-0.33376		-0.395313		-0.121747		-0.202316		-0.360877	-0.199894	-0.100697	-0.517383
ADIPOR2	-0.0992919	-0.596415		-0.410772	-0.253227			-0.148159	0.219201	-0.195975		0.223244	-0.44444	-0.415212		-0.73805						-0.33289		0.444337		-0.30994
ADK	-0.418677	-0.992529	-0.551318	-0.867795		-1.17456		-0.77228		-0.486634		0.477826	-0.330842	-0.574023	-0.458643	-0.407354		-0.312408	-0.453246	-0.43141		-0.365787	-0.22498	-0.384157	-0.35155	-0.461895
ADM	-1.45197	-2.16588	-2.3796	-1.99547	-1.30877	-2.3154	-2.6403	-1.52392	-0.391426	-2.38332	-2.37167	-1.19654	-1.96358	-1.99547	-1.94237	-2.86846	-0.734708	-0.615263	-0.607715	-1.91964	-2.08493	-1.46251	-1.84961	-0.460892		-1.56941
ADM2			-0.99364	0.764235		1.01256		1.05915		0.617524	-1.31132				-0.437365		-0.937505						-1.07374			-0.623493
ADM5	0.439991	0.980241	0.344143		-0.407544	0.575185	0.443645	0.601847	1.07769	0.56874	-0.488138			0.633724	0.532255	0.710654			-0.746507	0.572388			0.843186	0.448071		0.70237
ADNP	0.101718	0.199822			0.471224						0.0776263				0.233982		0.170067			0.28097			0.445284	-0.0804997	0.223714
ADNP2	-0.109728	-0.161956		-0.396002	-0.362124								-0.184009						-0.432307			-0.306575		-0.102831	0.285053	-0.485251
ADO	-0.0828301	-0.270608	-0.14133	-0.222438		-0.224238			-0.188036			-0.1787	-0.138362	-0.1258			-0.229553	-0.124484	-0.242513			-0.213277	0.276092			-0.238995
ADORA1	-0.563908	-0.577935	-0.606926				-0.773584	0.661075		-0.831047	-0.638303	-1.95136	-0.480836			1.1584		-0.417381		0.814917	-1.12765	-0.497908	-1.51142	-0.696647	-2.73496	-1.22282
ADORA2A	0.284209	0.432834	0.333981	0.576277	0.612606	1.67116		1.15608	0.438821		0.717126	0.89818	0.538265	0.864886		0.80232	-3.49155	0.433421				0.382614	-0.750417		-1.06923
ADORA2B	-0.900329	-1.92652	-1.00814	-0.826337	-0.572343	-1.73968	-0.839006	-0.77848		-0.889833	-0.669109	-1.34095	-0.266278	-1.42667	-0.484663	-1.4565			-0.533644	-0.993357	-1.20033	-1.02041	-1.1447	-0.465224		-0.911098
ADORA3	-0.116368							0.366256				-1.12014	-0.308753	0.561253
ADPGK			0.0654242		-0.145814				0.19895							-0.165144		0.18897	-0.213961			-0.255097	0.667529	0.0864439
ADPRH	0.0886303	0.282159	-0.176105	0.34866	0.446505	0.754034		0.629246	-0.145211		-0.457149		0.418924	0.657206		0.491233			0.453483			0.351566		0.12029
ADPRHL1							0.600384	0.392769	0.352231		-0.692607											-0.358183	0.385401
ADPRHL2	-0.37926	-0.186109	-0.572093	-0.41151	-0.486751	-0.423183	-0.248499	-0.464493	-0.49819	-0.362484	-0.38229	-0.49193	-0.22167	-0.214071	-0.324927	-0.428852	-0.269199	-0.212597	-0.240986	-0.529542	-0.623208	-0.573267		-0.18841	-0.442642	-0.391557
ADPRM	0.198777		0.275131						0.164729		0.199623	0.63804			0.206723	0.263859		0.244501			0.470461	0.155141	0.269664	0.351462	-0.546722	0.145168
ADRA1A	1.23493	3.01482	0.806515		1.1463	1.70029	1.21517	1.67185			0.368541	2.28874	3.03718	1.28334		0.793514		0.514855		2.39931		1.75834	1.42182			-2.26355
ADRA1B	-0.376353	-1.70789		1.7052		-0.988456		-0.831889		-1.74868	-1.01712	0.916763	-0.52563	0.890486	-0.564827		-1.48776			1.02797		-0.85145		-0.468145		-1.1321
ADRA1D				1.81154	0.483533	1.02292			1.76773	-2.18612	-1.21789		0.580659					0.900945		-1.19699	-1.33278	1.63121	-0.704314	0.433671
ADRA2A	0.655944	1.42271	0.727955	2.85933	-0.612029	2.36069		1.7726		-0.805313	-1.0799		1.3572	1.20064		0.769406				0.927891			1.30081		1.16291
ADRA2B	0.155472	0.773884	-0.769829	1.08083	0.283036		-1.7457	2.32258				0.682307						0.419417						0.835644		-0.598198
ADRA2C	0.178327			1.9253							-1.02502	-0.734166	0.750323	-0.484442		0.678433				2.15995				-0.790613		0.406837
ADRB1	0.369405		0.788777	0.636871		1.10318		0.510798	3.7193	1.68227	-0.982642	0.939949	1.55556				-2.01146						0.803634	0.619925		-0.562777
ADRB2	-0.193392	-1.30337	0.582044	-1.6442		-2.10963	0.75799	-0.799425	0.764029	0.767615		0.614142	0.900115		0.408607		0.87304					0.860495	0.50714	-0.489434
ADRB3	1.21637	2.827	1.06764	2.65794		-1.40194		1.04128	1.16722					0.585077	2.37492	0.999027	-2.90492	0.873506		1.71781		2.38849		-0.847408		1.23995
ADRBK1	-0.105397				-0.216546			-0.15247	0.206674		-0.313842					-0.473903	0.254416		-0.404693				0.229582		-0.586787	-0.205231
ADRBK2	0.236599	0.495172	0.439076		0.347192		0.463546		0.265885				0.26418	0.283022	0.369619	0.928896						0.345812			-0.493998	0.385491
ADRM1	-0.364779	-0.368705	-0.755823	-0.397136	-0.216708	-0.390083	-0.275631	-0.331396			-0.343398	-0.241392	-0.424804	-0.382972	-0.220987	-0.497423	-0.176409	-0.344449		-0.464779	-0.613179	-0.530794	-0.386018	-0.151152	-0.597618	-0.519472
ADSL	-0.413882	-0.497437	-0.641015	-0.205324	-0.445302	-0.496332		-0.37125	-0.303844	-0.403705		-0.494589	-0.585594	-0.575422	-0.191345		-0.612511	-0.2952	-0.606544	-0.357141		-0.420458		-0.297995	-0.732877	-0.497182
ADSS	-0.0863017	-0.234229			0.15953	-0.356934				-0.253034	-0.277378					-0.44451		-0.116102				-0.247654	-0.309118	-0.39844	-0.381347
ADSSL1	-0.547426	-0.935688	-0.206492	-0.529196		-0.670852	-0.971579		-0.69919	-0.942964	-0.542499		-0.726781	-0.908968	-0.389753	-0.643054	-0.82944		-0.737369				0.698345
ADTRP			-1.2558			1.09676		-0.582174	1.88721		-2.35058			0.451288	-0.872574		-1.70474			-2.6155			1.10125	-1.09476	-1.90734
AEBP1			-0.305743					0.530116			-0.810992		-0.471517			-0.835558	-1.0402							-0.557393
AEBP2	-0.0863815	-0.280731	-0.124853	-0.218875		-0.713455		0.219647		-0.220235		-0.198571	-0.178515	-0.314151	0.374538					0.248811			-0.433257		0.279181	-0.147842
AEN	-0.225994	-0.391877	-0.320685	-0.202605	-0.534902			-0.228547			-0.258895		-0.194724	-0.232087			-0.28554	-0.347166	-0.659885			-0.573558		0.262566	-0.540689	-0.242904
AES	0.0851825	0.47346			-0.188872	-0.275397	-0.289759	0.160875	0.25775		-0.438442			0.138262						0.402543					-0.398687
AF131216.1	0.240796										-0.214517						0.659668					0.349034	0.911949	0.372836
AF165138.7	0.546544				0.971118								0.702455	0.932553
AFAP1	-0.0552204	-0.330356			0.248985		-0.326915		-0.276695	-0.501821	0.457336	-0.375082	-0.394493			-0.727629								-0.351986	0.882796	-0.413792
AFAP1L1	-0.181548	-0.620488	0.138344	-1.07084		-0.948899	-0.573123	-0.709243			-0.711998						-1.6018					0.231107	1.08468	0.286552
AFAP1L2	-0.166383	-1.01423	0.302561	-0.51525	-0.503591	-1.0351		-0.645268	0.241392	-1.1635	0.445845	-0.741632	-0.699775	-0.3961		-0.693864	-1.04208	0.33189		1.07063				-0.153812	1.83454
AFF1	0.127147	0.583824	0.538102	0.260937	0.301966	0.279613				-0.218036		0.288604	0.323481	0.204848		0.354442			0.323762	0.377491		0.195964	0.468249	0.136203	0.649889	-0.195848
AFF2	0.16109			0.991873	1.03934	-1.17185	1.27181	1.23115	-0.4059		0.353184	-3.14599	2.27506			1.02687				1.41469		0.849355		-0.680267
AFF3	0.978683	1.32421	1.03047	2.57371	0.890417	2.14634		2.32723			0.31609		1.59719	1.95783	0.983637	1.04287			0.783501	1.77189		2.3881	1.41253			0.734298
AFF4	0.0947011		0.347995		0.351655			-0.191597			0.258447	0.487976	0.219029												0.796706	-0.256766
AFG3L2	-0.313589	-0.306796	-0.510621	-0.290547	-0.374371			-0.204155	-0.184699	-0.409585	-0.22723		-0.211262	-0.368465				-0.28413		-0.39393		-0.366223	-0.851292		-0.296211	-0.790563
AFM	2.00794		1.70022							-0.965997		1.89215		3.23101		2.96241						2.18691
AFMID									0.227518			0.327284						-0.173248					-1.05472		-0.748073
AFP	-1.65088	2.73754	3.17918	-2.85866	-1.1691	6.22333		-0.672692			-1.24775	-2.30699	-1.74559			1.35043	-1.32894		2.48998			1.82639	-5.31838		-1.60795	2.24922
AFTPH	0.141682	0.466881	0.187253	0.162827	0.359577	0.173124		0.17065	-0.140534		-0.0784872		0.198085				0.329063		0.49809			0.118639	0.848664			0.27531
AGA		-0.250363			0.196514	-0.333079		-0.251052	-0.175259	-0.205997		-0.254665	0.438427	-0.174536									0.919978	-0.165684	-0.262598	0.247796
AGAP1				0.335888		0.412672		0.311809	-0.302328			-0.439666								0.349677			0.358386	-0.181835	0.599857	-0.431395
AGAP10	0.74764	0.656273	0.790648	0.662376	0.233509	0.832591	0.602457		1.32259	1.27595	0.987135		0.759679	0.483565	0.658835		1.13735	0.543026		0.684828	1.47259	0.757942	0.866989	0.677196		1.03289
AGAP2					-0.74639	0.683145		0.495237	0.44739		-0.346738		0.284317	0.9904		0.83875							1.12928	0.464707
AGAP3		0.307178	-0.182083			-0.535244		-0.236428	0.28109		-0.174018					-0.385713						-0.410989		-0.0992711
AGAP4	0.643937	0.605608	0.561369	0.267335	0.76346	0.833836	0.618872	0.398801	1.05065	1.04779	0.73486		0.675427	0.500047	0.470027		0.773183	0.502974		0.827801	1.15841	0.664316	1.01975	0.641536	0.546158	0.737488
AGAP5	0.834133	0.569088	1.10808	0.56487	0.663537	0.82824			1.23801	1.18486	0.97796		1.11907		0.572746		0.988007	0.758724				1.00051	1.0669			0.36376
AGAP6	0.745204	0.787695	0.537102	0.507606	0.628439	0.677056	0.616026	0.404272	1.56244	1.27086	0.756245	0.365876	0.742456	0.615312	0.518439		0.79614	0.553919		0.472289	1.12315	0.723429	1.56438	0.862949		1.10444
AGBL1		-1.12494						1.26284					2.30556	0.935682						1.45683		1.90072
AGBL2	1.0328	0.937814	1.17187	1.02061	0.767074		0.650019		1.15135	1.32443	0.520908	0.795875	1.37534	0.558685	0.901156		0.726487	0.907728		0.922918		0.838567	2.00772	0.728426		2.27779
AGBL3	0.410133	0.578018	0.472384	0.971107	0.746756	0.925141	0.372074	0.750344	0.334217	0.639529	0.28604		0.409124	0.683551	0.326588	0.673662		0.215236	0.557633	0.424958	0.926485	0.526958	0.758964	0.359462	0.461462	0.559693
AGBL4			0.336182	3.05049		1.2122		1.39309		-0.637111	-1.40121	-1.3676	0.972667	0.958438		1.87873				1.23069			-0.83252	0.553861		0.745405
AGBL5	-0.150541		-0.302887	0.221551	0.196756	-0.395547			-0.44966	-0.189885		-0.41081	-0.234159	-0.261133											-0.330989	-0.277166
AGER	1.32791	0.899128	0.568158	0.340682	0.443355	0.445702	0.730906	0.533432	1.43793	1.3077	0.696126	0.247721	2.61672	2.23589	0.864575		0.857643	0.611442		0.498658	1.05399	0.363862	0.859297			1.13205
AGFG1	-0.271568	-0.862678	-0.299137	-0.52299				-0.35996	-0.159794	-0.3301	0.0864938	-0.327565	-0.485036	-0.464826	-0.174773	-0.335288		-0.111275				-0.217987	-0.500591	-0.335055		-0.4475
AGFG2	0.0988148	0.335319	0.195458	0.450382		0.953368		0.538298	0.194657		-0.437568						-0.272215			0.432088			-0.467378	-0.132769
AGGF1		-0.216732	0.178388						-0.107394	-0.221904			0.14191			0.171588							1.11526			-0.28409
AGK	0.0593535			0.162639	0.210805	-0.372281			0.382692	0.30103					0.142864			0.0978058						0.207978		0.180929
AGL								0.197051			-0.219439	0.857588	0.33739	-0.287811		0.252818							-0.717787	0.296371
AGMAT	-0.332371		-0.292408	0.408775		1.62969			-0.940867	-1.54365	-0.775295		-0.676884						-0.487716	-0.571413		-0.351274	-0.917158	0.588564	-1.28819
AGMO	0.283492		0.719147	4.18007	0.966789	2.34242		1.22792	-0.489175			0.625699	-1.24377	0.570288		-1.01407	-1.3321						1.13202	0.749832	1.43694	-1.76045
AGO1			-0.10051				0.246546	0.184561	-0.189199								-0.350712						-0.594131		-0.192912	-0.282138
AGO2	-0.183854	-0.214796	-0.596833	-0.327291				-0.21227			0.158583	-0.37335		-0.264094		-0.301142	-0.309448					-0.313195	-0.5033		0.197187	-0.514078
AGO3	0.271949		0.28167		0.523859	0.306475	0.496415		0.438793	0.354311	0.231301		0.539731	0.139184		0.312438	0.191933	0.261092				0.616055		0.287827	0.328192
AGO4	0.317853	0.252599	0.208181	0.250312	0.345833		0.301232	0.455454	0.497451	0.425523	0.302908		0.628546	0.355478	0.221701			0.381141	0.37965			0.535655	-0.410873	0.118672	0.328408	0.199572
AGPAT1	-0.150864		-0.214634			0.241063	-0.304218	-0.135944	-0.330862	-0.266257	-0.131135		-0.136001				-0.252179		-0.325167			-0.348297		-0.0964187		-0.297082
AGPAT2	-0.262049		-0.20428		-0.666339		-0.441149	-0.54578			-0.530516			-0.270623	-0.662804	-0.656636	-1.7801	-0.180548	-0.534501			-0.724233	-0.45568	-0.195919
AGPAT3	-0.0688322		-0.107884					0.189703		-0.282731	-0.208445	0.294821						-0.135295		-0.274763		-0.297699			-0.456951	-0.178381
AGPAT4		-1.07186	-0.474404		-0.376931	-0.693745		-0.684135	0.184469	0.602322	0.338698				0.432788								0.849881	0.777473	1.07645	0.248508
AGPAT5	-0.222457	-0.46368	-0.210704	-0.27647	-0.370142				-0.229582				-0.563948	-0.368262			-0.308422	-0.243889				-0.52189				-0.4964
AGPAT6		0.296403		0.222293					0.173851									-0.227257		-0.293695		-0.240627	0.980516			-0.299463
AGPAT9		-1.04917			-0.484923		-0.971908	0.646947	1.47071		-1.64174		-0.941078	-1.06898									-2.10853	0.57063	1.87397	-1.55029
AGPS	-0.201891	-0.605312		-0.32747				-0.455059	-0.369434		0.116746	-0.199698	-0.374671	-0.42985		-0.319382				-0.212131		-0.244583	-0.753156	-0.139951
AGR2			1.02648	3.08334	-1.13224	2.08993		1.27006	-1.47245		-0.874547	-5.19492				-1.10613		-0.736683		-2.78513						-0.658422
AGR3	0.908706		1.169	4.1178		2.24502	2.38061	1.32407	1.52624	1.66943	1.84348	-1.38028	1.2038	0.70779	0.824106			-1.38825		-2.05697						1.56727
AGRN	-0.491316		-0.386725	-0.743308	-0.502697	-0.512871		-0.768175	-0.661167	-0.363952	-0.371974	-0.797982	-0.323856	-0.555423		-1.08095	-1.6763	-0.616603	-0.713309		-0.731222	-0.511483	-0.72486	-0.396344	1.20881	-0.554277
AGRP	1.74133								1.19287					1.57089		-1.17468	2.24854					0.833819				0.77294
AGT	0.26946	0.890457	-0.500792	1.39235	0.508065	4.3651		2.06108	-0.519806			0.307359	-0.825635	1.90695		2.56827		-1.64727				1.1159
AGTPBP1		-0.235497	-0.476549		0.274477								0.148668			0.306737
AGTR1	0.726772		1.29207		1.23006			1.08838			-0.501076		0.863235	1.15385	-0.803002	1.39215			1.29328		1.35465	2.19828		1.52796	1.82153	0.728852
AGTR2	0.878549		2.60407	5.64374									1.65341	1.29711	-1.4354	3.9343				4.05759			2.79904
AGTRAP	-0.451297	-1.00177	-0.353815	-0.57441	-0.567769	-1.11781	-0.407361	-0.719236	-0.408561		-0.567571	-0.657302	-0.444761	-0.677792	-0.516685	-0.693907	-0.656727	-0.202173	-0.442098	-0.663198	-0.604065	-0.719979	-0.326308	-0.244358
AGXT	1.2179	2.52607	-2.03232	1.74271		3.19898	-1.48821	1.02699	3.22047		-2.68739	1.26044	-0.919686	2.22361						1.33692						1.05092
AGXT2	-0.557276		1.14718			3.09042			-0.807761	-1.52294	1.42197	0.904717	1.13314	1.83613						1.58481		1.86288				2.36993
AHCTF1		-0.251741		-0.23942	0.367496							0.200575			0.174823		0.368748						0.289487
AHCY	-0.368271	-0.205874	-0.677764		-0.258751		-0.338754	-0.253472	-0.315184	-0.362903			-0.719283	-0.415212			-0.23419	-0.260519	-0.538869	-0.301198		-0.436274	-0.565363		-0.64769	-0.459307
AHCYL1	-0.110182	-0.237442	0.12132	0.179405	-0.176875	0.22217	0.543139		-0.225705	-0.5268	-0.329827			-0.159639		0.292925	-0.490495	-0.0981534					-0.836322	-0.248912		-0.143296
AHCYL2	0.277599		0.337037	0.445941	-0.311479	1.30783			0.76801			0.236229	1.07159	0.37381						0.430854	0.864711	-0.427008		0.367116	0.692032	-0.224845
AHDC1	-0.0940678	-0.563016	-0.185168	-0.379088	-0.29347	-0.884725	0.386014				-0.127168			-0.255359		-0.344295	-0.304138	0.148817					0.912401		0.393075
AHI1	0.376098		0.194632	0.422356	0.564902			0.344828	0.713954	0.330032	0.16389		0.499339	0.60816	0.550929	0.589439		0.292906	0.295902		0.767207	0.381228	1.46551			0.58795
AHNAK		-0.960132	0.564405	-0.673317		-0.682861		-0.415554	-0.198415			0.30162		-0.254342	0.262614	-0.409227	-0.511401		0.450964			0.344015	1.00479	-0.518941	1.65421	-0.245895
AHNAK2	-0.958067	-2.82854	-0.785627	-1.19228		-2.44884	-0.931472	-1.0111			-1.64525	-2.07438	-1.38328	-1.22075		-1.79522								-0.951618		-1.28263
AHR		0.487651	0.235456	-0.294408						0.689062	-0.719807			-0.399037			-0.985296						0.445604	-0.633578	1.40393
AHRR	0.133558	0.583693	-0.250686	0.625267				0.391817			-0.391724									1.46653		0.430192
AHSA1	-0.339677	-0.347303	-0.668345	-0.3229	-0.461392	-0.774772		-0.480016	0.208369	-0.449826	-0.109906	-0.313252	-0.526611	-0.498572		-0.437916		-0.264431	-0.293988	-0.45421		-0.771729		-0.0942195	-0.659102	-0.269812
AHSA2	0.876525	0.98167	1.02182	0.559632	0.917716	0.400994	0.889057	0.655875	1.57754	1.44106	0.948409	0.4046	0.971597	0.531962	0.638382		0.987604	0.743205	0.622722	0.619853	1.04829	0.671979	0.544099	0.931564		0.887438
AHSG	0.42458	2.0021		-1.86053	-1.36683	5.08341			4.26352		0.510862		-1.22861	4.25802	1.03812				2.66853	3.07572		1.50299	-3.88572			4.59667
AHSP												2.94736					-2.09183								1.26125
AICDA		2.83761	-2.66839		2.46576	1.8577		2.13911	0.520619	-1.28293				2.6123				-0.808937				2.07116				0.915621
AIDA	-0.144159	-0.413702					-0.240787	-0.354943	-0.34185	-0.449937	-0.171015		-0.160212	-0.26191		-0.236111							0.275983	-0.309023		-0.368928
AIF1	-0.103969	-0.81765						0.44598			-0.364598	-0.61217	-0.261082	0.648478			-0.941701							-0.426485	-0.740782
AIF1L	-0.130639		-0.974202		-0.745764				-0.498481			-0.629386				0.480172	-0.8007			1.22758			-0.888909	0.247569
AIFM1	-0.194762	-0.17851	-0.413109	0.354027						-0.494849	-0.177669			-0.147977				-0.363325	-0.374973	-0.247763		-0.514669	-0.572739	0.125328	-0.960056
AIFM2	-0.23966		-0.431815		-0.403487		-0.554513		-0.159381	-0.331736		-0.404008	-0.226632	-0.309489		-0.334378	0.447938		-0.287522	-0.583411		-0.411754	-0.694236			-0.242374
AIFM3							2.02096	0.812145	1.24223	0.526451	-1.09177		-0.512518					0.29081			0.991684	-0.508739
AIG1	-0.0608704	-0.238449		-0.384042		-0.350934		-0.547192	-0.360114	-0.243976		0.708085	-0.569898	-0.316011		-0.465679	0.400241	-0.131302								0.143976
AIM1	-0.350107		-0.5717	-0.509554	-0.240792	-0.468314		-0.368737	-0.434539		-0.754402		-0.608189							-0.876355	-1.23822	-1.44976		-0.233759		0.327533
AIM1L	-0.657412		-0.772931	-0.93728	-0.551399	-1.04052		-0.359056		-1.27779		-0.95835	-1.31027	-0.709964		-1.98624					-3.19218	-1.40827	-1.84325	-1.19904	-1.80123	-0.965071
AIM2	-1.0348	-2.27358	-0.941187	-1.13841	-1.09358	-1.57139		-0.65563	0.887188	-1.53129		-1.64215	-1.5119				-1.52529			-3.06908		-1.25353	1.80618
AIMP1	-0.120459	-0.213625	-0.276702					-0.282543			0.19282		-0.259397	-0.204086		-0.236618	0.162533					-0.221193	-0.645413	-0.106289
AIMP2	-0.402945	-0.502309	-0.623659	-0.446157	-0.20107	-0.434634		-0.379436					-0.636551	-0.465645		-0.424098	-0.216021	-0.382732	-0.302512	-0.689798	-0.492874	-0.59965	-0.747611		-0.676606	-0.8451
AIP	-0.116878		-0.243822		-0.318328	-0.395744	-0.324187						-0.29669		-0.219422	-0.229174			-0.397296			-0.249759			-0.667103
AIPL1	-0.166839		-3.25692						3.24257					1.30144						1.95599		1.04786	-0.682816
AIRE	-0.743296	0.991009		2.0971	3.93524	2.7599		2.94916	0.910731		0.371739		0.974313	4.97472		0.745281	1.94067					1.78051	-2.57422			0.871604
AJ239318.1	-0.587966								-0.972642
AJAP1	-0.319434	-2.02543	0.908086	-1.57389		-2.0783	1.12464	-1.19091			-0.467927	-1.84104				0.971608		0.388804		2.16199	-1.60278	0.522414	-1.35254	-0.67037	-1.31628	-0.731878
AJUBA	-0.414674	-1.14876	-0.157637	-1.06679	-0.301162	-1.23038		-0.592648	-0.389609		-0.596326			-0.441503		-0.602255	-1.00097	0.321391	-0.364971			-0.661879	0.585948	-0.310535	1.02174	-0.555076
AK1		-0.527436	-0.199834	0.324032	-0.374159		0.601475		0.72907				0.917845									-0.328814
AK2	-0.335463	-0.423507	-0.470871	-0.256991	-0.32237	-0.347335	-0.452537	-0.365839	-0.37408	-0.430541	-0.332821			-0.268185	-0.46563	-0.349046	-0.387937	-0.248149		-0.711123		-0.517704	-1.15271	0.0937734	-0.519256	-0.399649
AK3	0.130484		0.118267		0.351653				0.253957			0.679488										0.196351			-0.263015
AK4	-0.8582	-2.30008	-1.13142	-1.21115		-0.607889	-0.630917	-1.0315	-0.943394	-0.829612	-1.02137		-1.51632	-1.19595	-0.965902	-1.27383	-2.49033	-0.198239		-1.41327	-1.04802		-1.06375	-0.523316	1.14369	-0.869019
AK5			1.31881		0.713878	-0.869814	1.19331		2.07493	-2.50057	-1.51629	-0.878434	-2.16441		-0.656895		-0.663794					0.974873	2.09396	-0.51837
AK7	0.348506			1.47687	-0.813135					0.382817	-0.63347		1.0264				0.89739	-0.286954		0.498968			1.83842	0.333849	0.990973	0.975932
AK8	0.291377	-0.434448	0.610004		0.307298	-0.627321		0.827105	-0.265226			-0.827614	1.02756	0.533066		-0.550246				0.702349		-0.7723	1.26173		-0.401688	1.26748
AK9	0.417254	0.842487	0.16541	0.695684	0.474693	1.25656	0.694765	0.545132	0.429483	0.494361	0.224291		0.664629	0.980953	0.278736	0.572592	0.295803			0.353061		0.492558	1.02271	0.193546		0.666022
AKAP1	0.0832849	0.390857	-0.337374	0.342392	0.205788		0.353651	0.246743		0.180842	0.178509	0.274622	0.437184									-0.266725		0.276583		-0.37383
AKAP10	0.0575555		0.295513					-0.171198					0.122904									0.151734		0.243025	0.228883	-0.129025
AKAP11	0.262508		0.455381	0.203505	0.827446	0.390396						0.279783	0.372455	0.280186	0.227685	0.285424			0.560442			0.279279	1.17935		0.691286	0.216406
AKAP12	-0.254124		0.47817	0.891159		0.841519	-1.40117		-0.949494		-1.25301	-0.962001	-2.0762	0.454852			-1.33672					0.660611	0.683926		2.21028	-1.47361
AKAP13	0.227402		0.34457		0.279999	0.565348		0.175446				0.292701	0.956604	0.32931						0.363838		0.262403	0.794309	-0.224632
AKAP14	1.40426		0.630555	2.70548	-0.806146		1.94294	1.72983			0.797781		1.88423	1.53056	1.43039				-1.858			-0.887707	3.85307			2.283
AKAP17A	0.22665	0.336552	0.112818					0.282815	0.655719	0.369818	0.438505		0.423688	0.376229	0.280579			0.154274						0.395061	0.237937
AKAP2	0.271113		0.767485		0.74453	1.60093					-0.511981			1.303		0.540309	-1.22534		0.780288			0.900334
AKAP3	0.358938	0.578963	-0.493913		-0.422382							0.653549		0.580778			-0.990471	0.245473		0.628091			1.32796	0.837356	0.900569
AKAP4	-0.237678																-0.982283			2.98711		-1.37302
AKAP5	0.296238		0.906895	0.541965	0.394757	1.00669		0.747623	0.765122	1.03811	-1.19628			0.849196			-1.4818	-0.273649	0.76554			0.291547	1.3246			-0.359922
AKAP6	0.34704	0.812415		0.736742	0.724086			0.773444	0.472607			0.658576		-0.313329		1.27036		0.400398	0.694792			2.28341	2.05605		0.704576	0.517808
AKAP7	0.331398			1.22979		1.50775		0.66074			0.352429		0.594613	0.432292	0.299652	1.53751	1.02576	0.340882		0.400793			0.481747			0.578959
AKAP8	0.06321	0.203855	0.121819						0.161912	0.257237	0.0776392		0.18442		0.225023									0.185173
AKAP8L	0.213409	0.333026	0.149237		0.162065				0.659165	0.427517	0.17639	-0.187398	0.259834	0.181443	0.471501		0.408677						0.327714	0.290857	-0.210289	0.250774
AKAP9	0.496819	0.237214	0.842496		0.732147	0.573505	0.378724	0.299294	0.568776	0.433537	0.49257		0.481676	0.325854	0.655951	0.423207	0.241267		0.564488	0.406104		0.578626	1.02758		0.782058
AKIP1	-0.292984	-0.926093	-0.207194	-0.574059	-0.246877	-0.611187		-0.507226		-0.233772		-0.328479	-0.278216	-0.428502	-0.35544	-0.227592	0.228054	-0.134177		-0.275348		-0.397281		-0.137242	-0.473064	-0.378083
AKIRIN1	-0.285431	-0.20812	-0.343401	-0.288294				-0.275062		-0.183275	-0.395177	-0.350517	-0.313488		-0.359333		-0.369716	-0.342399		-0.263426		-0.139856	-1.0671		-0.27435	-0.555318
AKIRIN2	-0.167527	-0.552018	-0.292465	-0.367164	-0.199086	-0.47024		-0.176313	0.139134	-0.366871			-0.386132	-0.234122					-0.250668			-0.238402	0.239006	-0.280749		-0.286308
AKNA	0.422127	0.523968	0.451594	0.663396	0.169069	1.05712		0.804525	0.546901		0.371021	-0.269172	0.671319	1.21843		0.807145		0.279708		0.522145		0.534765	0.498311	-0.319466		0.585144
AKNAD1	0.370183	-1.88315		-0.811622	0.862614			-0.774681	1.7317						1.10873		0.637228		0.96657			1.36432				1.09406
AKR1A1	-0.160804	0.230809	-0.331701		-0.54743			0.19003	-0.38573		-0.156911		-0.180064		-0.296566		-0.517406	-0.209856	-0.433962	-0.382611		-0.459717
AKR1B1	-0.423317		-0.404313	-0.516463		-1.35163			-0.578805	-0.722843	-0.119169	-1.39832	-1.13022	-0.364306	-0.567459					-0.570227				-0.512215		-0.419848
AKR1B10	-0.926027	-2.20096	-3.02078	-1.50377		-2.00175			2.12831	-2.59045	-0.707606			-1.49429	-1.064						-3.00956			-6.90477	-1.54415
AKR1B15	-0.594207	-1.42435				-2.65412	1.36953		2.22204	-2.92655		-1.13954	-2.16734	-0.904151	-2.10508			1.17253			-3.63571					-0.83323
AKR1C1	-0.757699	-1.48601	-1.16196	-1.72762	0.427033	-3.22524	2.39548		0.771794		-0.791503	-0.903415		-1.1724	0.561401		0.602031	-0.723883		-0.924258				-2.21907		-1.77713
AKR1C2	-0.751936	-0.789296	-1.0454	-1.61855	0.525862	-2.55594	1.03248		0.724035		-0.514054			-1.07359			0.826183				-1.8523			-3.30717		-2.25948
AKR1C3	-0.675495		-0.398839	-0.912974	0.362932	-1.61765	0.811133		-0.540506	-1.25956		-0.771981	-0.720661	-1.18699					0.84051					-1.67083		-1.02562
AKR1C4			0.40284	2.838	1.00374	1.99527		2.1943	2.21209					1.32285		1.92124	2.09117					1.03461				0.669879
AKR1D1	1.67773	1.34196	-0.708799			3.93271			3.00151			1.53554	-0.690986	1.06349				-0.986793				2.44867	-3.00651			1.48889
AKR1E2	-0.106175	0.557665	-1.05196						0.40371	0.572962	-0.572319			-0.443719		-0.729283	0.555146						0.588957	0.988624	0.75979
AKR7A2	-0.336423	-0.161246	-0.200196		-0.582381			-0.158445	-0.79702	-0.495625	-0.42931		-0.182985	-0.300483	-0.502264		-0.513093	-0.325341	-0.409478		-0.647616	-0.545466	-0.316915	-0.25498	-0.567444	-0.436215
AKR7A3				1.96957	-0.759799	2.19026		0.604168	-0.446672		-0.254099	0.822421		0.573368			0.780407	1.55857					0.873966	1.02279
AKT1	-0.197337	-0.177068	-0.251705		-0.422894	-0.439662	-0.266238	-0.3317				0.232162		-0.522493	-0.318044	-0.348189		-0.13815	-0.386298	-0.286995	-0.460943	-0.381124		0.105631	-0.363073	-0.250171
AKT1S1	-0.177746		-0.243892	-0.315277	-0.308929	-0.372019			-0.188358	-0.197042	-0.194884	-0.203408	-0.375786	-0.185012				-0.210588	-0.513803	-0.226618		-0.385068
AKT2				-0.197032	-0.141135	-0.231223		-0.0935239	0.109883	0.247761		0.211336	-0.282032			-0.210439	0.190385				-0.476367	-0.356535		0.337088		-0.307604
AKT3	0.160491				0.655497		0.624722	0.585586			0.139845			0.472996		0.358004		0.262761				0.932165	1.13005	-0.318547		0.532558
AKTIP		0.219634	-0.184176		0.139617		0.355226				-0.107133		0.168415			0.167161	0.268134	-0.128971		0.3434			0.515146		0.669692	-0.193837
AL008723.1	0.261353																						2.5356
AL023806.1	0.389826				0.596345				0.984835				0.456761													0.499882
AL049794.1	1.25064		1.72054		1.94668				2.12803				2.36957									1.40858				1.70009
AL049872.1	1.07216				1.68749
AL109659.1	0.808559												1.88946
AL135745.1												-0.713192		-0.452481
AL137164.1	1.27031																									2.55614
AL138706.2	0.918883				1.68099				1.7188				1.72695
AL138751.1	1.2317				2.27961								2.77632
AL139333.1	1.1319				2.31786				2.01359				3.051
AL158801.1	-0.406992	-0.458981	-0.419825	-0.524816		-0.578677		-0.4136				-0.283483	-0.73133	-0.574364	-0.455844			-0.27693		-0.521617		-0.417376	-0.585053		-0.421137	-0.832783
AL354828.1	0.87471
AL356289.1	1.93336		2.66877						2.94662	1.83523												2.7884				2.3805
AL357140.1	0.362526
AL358852.1	0.258707	0.500691							0.234382	0.469953							0.497063			0.901333				0.526041		0.459606
AL365181.2	0.256874		0.310973				0.535848						0.267934							0.781317			1.0539	0.184708
AL365202.1	1.34618		2.86582		2.1348				1.79406				3.30739					-1.2495				1.96022
AL589743.1	0.275492		-0.329309	0.999293					0.970306				-0.826773	0.731337	0.561862										1.48469
AL591806.1	0.923703
AL596220.1	1.23843												2.95034
ALAD	0.332497	0.353755	0.314274		0.209736			0.208966		-0.238677		1.12841	0.363569			0.254045	0.223571	0.309104	0.264805			0.197939	0.769008	0.146868
ALAS1	0.0696723	1.04619	-0.345891		-0.533858				0.463686		-0.424906	0.823028		-0.139256	-0.213683	-0.364458	0.699108	-0.36652	-0.294893	-0.479086	-0.809729	-0.614847			-0.39848	-0.709652
ALAS2	-0.289327		0.844033		0.865173	1.26028	-1.50667			-1.1817		2.24347		0.877697		1.00633	-2.44798
ALB	1.053	2.11168	3.08053	-1.75156		9.4808	0.780557		6.70747	0.887063		0.997606	3.40358	-2.27096		2.70446		-0.823182	6.43755	1.93441	4.41082			1.40142		1.51239
ALCAM	0.087109		0.216246			-0.869314		0.350156			0.470885		0.285921											-0.268711
ALDH16A1	-0.0832334		-0.138645		-0.497511			0.192434		-0.185891	-0.227441						-0.318766	-0.299524	-0.507397			-0.355968		-0.125611	-0.693343	-0.19038
ALDH18A1	-0.222935	-0.129429	-0.297021	0.187468	-0.174205	0.379658		-0.117496	-0.571564	-0.64009		-0.24717	-0.269874	-0.238414	-0.17931	-0.24578	-0.258541	-0.213239	-0.249431			-0.48231			-0.317543	-0.185806
ALDH1A1			0.639793	2.46531		1.23933	0.730983	2.59115	-0.343396	-0.803669			0.50101	0.574434		1.22015							1.22454	0.594939
ALDH1A2	0.621298	2.03475	1.44847	3.42875	-1.95765	0.99547	1.12208	0.785678		1.22527	-0.425223			0.788315	1.13614			0.384035				0.622488				1.22857
ALDH1A3		-0.587886	-0.663972	-0.998505	0.864713		2.02675		0.432771		-2.40919		-0.617422	-0.404308					0.64092			0.611952		-0.684347	1.75121	0.396112
ALDH1B1			-0.617931				-0.373536			-1.56686		0.848444	-0.8019		-0.430483			-0.194842				0.559619	-0.707179	0.337092		-0.449596
ALDH1L1			0.461669			1.14653		1.86775		-1.00263	-0.646312				0.643153					1.8754				0.756916
ALDH1L2		-0.880229	-0.304227						0.650343	-0.807828	0.756479		-0.477172		-0.530629	0.763991										-0.802737
ALDH2	0.347943			0.762005	-0.165898		0.738417	0.502581				1.01832	0.870889	0.616125				0.268687		0.794331				0.612788	0.458801
ALDH3A1	-0.74243		-3.15092			-3.32076						-1.35701	0.839762	-1.64177	0.642226	-1.07343		0.458921						-0.971499
ALDH3A2		-0.720272			-0.280142	-0.818751			-0.354873		-0.198432		0.779294	-0.504405		0.499045		0.228681					-0.948816	-0.250512	0.987784
ALDH3B1	0.134902		-0.312446	1.07858		2.05776	-0.55446	0.501273	-0.402998		-0.261617	-0.664643	0.949317	1.26434	0.33828	-0.791003		0.221797		-0.520082			1.06778	-0.742406		0.425138
ALDH3B2	-0.276532			-0.766384	-1.07789	-2.11191			2.12002	-8.24152		-1.19223	-0.989613	-0.391199		-1.08332					-2.34574	-1.22104		-1.32516	-1.07752
ALDH4A1		0.416282	-0.299512	-0.499863		-0.904335		-0.489011	-0.446872	-0.643076	-0.665382	0.431612	0.235169	-0.601862			0.631488					-0.707416	0.514661		-1.01024
ALDH5A1	0.425226	1.11929		0.70316	0.341727		0.389522	1.18392		-0.4166	0.228193	1.07192	0.748231	0.220881	0.350152	0.64354	0.751308			1.22204			0.457358	0.163472	-0.449882
ALDH6A1	0.287545	0.208679	0.522388	0.659558		0.755929		0.589075		-0.594129		0.935475	0.780621			0.47827	0.379694					0.268305	0.333681	0.315951	0.388117
ALDH7A1	-0.0914412		-0.26846						-0.302369	-0.543794		0.653624	0.190049					-0.223791				-0.268524	-0.714655	0.23083	0.673556	-0.314484
ALDH8A1		0.825306		0.565542	0.437959			2.81509	-0.652761		0.459885	0.930553	0.36445	0.984956	0.866964		1.09392	1.02718			2.03663	0.603709	1.30839			0.756792
ALDH9A1	0.0528089			0.188692			0.24044	0.308167	-0.428125	-0.560815		0.611502	0.210403			0.204825		-0.19605				-0.227442	0.247791	0.248819
ALDOA	-0.949933	-1.07297	-0.950826	-1.25685	-1.1725	-1.36497	-0.84423	-0.741851	-0.583742	-0.974509	-0.684343	-1.66759	-1.1829	-1.00852	-0.910146	-1.40882	-0.736687	-0.60532	-0.967001	-1.14745	-1.01304	-1.17321	-1.47639	-0.187994	-1.04441	-1.061
ALDOB	1.57027	2.64617	0.365935	6.64643		4.18198		1.57762		-2.98811	0.23721	1.74919	2.41325				0.568135			3.00712		1.2056	2.69405	1.22654
ALDOC	-0.197336	-1.29561	-1.49458	-1.36307	-1.22776	-1.76556	0.808997	-0.754384	-0.941689	-1.7154			-1.05117	-0.947184	-0.696875	-1.60266		-0.428552	-1.08726	-1.15246		-1.00031	-1.14478	-0.386644	-0.993333	-1.88333
ALG1	-0.2269	-0.424443	-0.118522		-0.310882			-0.320086	-0.23631	-0.564187	-0.225636	-0.211613		-0.207411			-0.242439	-0.285872	-0.29248	-0.376387	-0.546324	-0.418862	-0.222414		-0.523527	-0.504941
ALG10	-0.174446	-0.320881									0.138838		-0.439358	-0.400657								-0.263345	-0.908281	-0.156979		-0.421666
ALG10B	0.246677		0.498779	0.209085	0.85599			0.232712		0.221416	0.398154						0.422907	0.165542		0.822662		0.429692		0.186887	0.702134
ALG11	0.142683		0.396269		0.561996	0.679533		-0.17413			0.445133								0.378419						0.399904	-0.246866
ALG12	-0.160657				-0.438427		-0.23932		-0.22313					-0.247745			-0.349613	-0.153677	-0.35943			-0.264594				-0.550943
ALG13	0.267086	0.296484	0.4436	0.308227	0.190288	0.252612	0.233805		0.571508	0.258695	0.335429		0.351996					0.10818			0.454115		0.305169	0.37027	0.266508	0.437361
ALG14	-0.0614386	-0.208396		0.184905	-0.208387	0.239796		-0.256537	-0.194243		-0.359376	0.208428	-0.151549			0.296071						-0.165796	0.478694	0.181543		0.175746
ALG1L			-0.956885			-0.980225		0.422205	0.569401			0.695987				-1.39981				0.802319			-1.30559		-1.70834	0.670444
ALG1L2	0.210862		0.312172				0.583131	0.780124	0.685074	0.663195						-0.912056							0.580749	0.462177		0.395704
ALG2	-0.0327636				-0.133671		-0.260488	-0.271606			-0.111501	0.356663		-0.199588	-0.319694		0.167843			-0.229849		-0.291514	0.298331		0.438042
ALG3	-0.380666	-0.226593	-0.738207	-0.511805	-0.308432	-0.768097		-0.255062		-0.402747	-0.181171	-0.25965	-0.617191	-0.484592	-0.273693	-0.575429	-0.337118	-0.160373	-0.604924	-0.81276		-0.549408	-0.263491		-0.686323	-0.225093
ALG5	-0.0759458					0.423649		-0.205083	-0.18484	-0.246919		0.263377			-0.420863		-0.28842	-0.21015		-0.378238		-0.299434			-0.390022
ALG6	-0.0774091		-0.167793					0.161051	-0.129768					-0.150508	-0.189182			-0.15067		-0.223778		-0.20037	-0.733473	0.0935818	-0.207765
ALG8	-0.106001		-0.270026					-0.209288	-0.101329	-0.227489			-0.258016			-0.29833	0.26197			-0.346268			-0.602259		-0.167159
ALG9	0.100811		0.109376		0.263964						0.181532	0.241099				0.218343		0.1241		0.283704		0.225556	0.266593	0.122306	0.21848
ALK	-0.22416		-0.861422	1.33976	-2.22256			0.604823	0.474391	-0.950342	-0.371369			0.612722		3.90448		0.327273			-1.96127	0.73905		-0.727077
ALKBH1	-0.109197	-0.255227	0.0924307		-0.262341	-0.24368		-0.325552	0.134498	-0.173717			-0.155437	-0.251106	-0.202627				-0.22508	-0.222976		-0.269793	-0.282428		-0.359721	-0.252021
ALKBH2		0.243324	-0.219821		-0.307146			0.260258			0.174422		-0.521928		0.274736							-0.736622	0.946954	0.115386	-0.57008
ALKBH3	-0.124337	-0.237697		-0.585443	-0.201307	-1.06254		-0.220344						-0.179431	-0.197062					-0.341698					-0.482068
ALKBH4	-0.0686923		-0.124124		-0.239958						-0.138613		-0.377431	-0.263817			0.20671					-0.338417	-0.502974	0.123682	-0.400547
ALKBH5	-0.239666	-0.416314	-0.134932	-0.181272	-0.423725	-0.569679	-0.473484	-0.270571	-0.391422	-0.273345	-0.280275			-0.539736	-0.152575				-0.350257	-0.555119	-0.358438				-0.298937	-0.401908
ALKBH6	0.36277	0.560448	0.282301		0.563366			0.357448	1.11631	0.914719	0.206269	0.243484	0.28329	0.338404			0.705614	0.328132					0.52924	0.587317		0.250524
ALKBH7		0.353673			-0.338063	-0.421727		0.342586	0.241058		-0.184168	0.291266	-0.246749		-0.31008			-0.201859				-0.356752			-0.86851
[truncated: 18,166 more rows]

## Sheet: 5
Table 8-5. Different expression genes in glycolysis high (top 50%) versus low (bottom 50%) tumors in at least 13 cancer types.(adj P ≤ 0.05, log Foldchange ≥ 1.5)
[truncated: 75 more rows]

[truncated: 5 more sheets: 6, 7, 8, 9, 10]
